# Supplementary material for: Loss of G-Protein Pathway Suppressor 2 Promotes Tumor Growth Through Activation of AKT Signaling
Source: Front Cell Dev Biol. 2021 Jan 7;8:608044. doi: 10.3389/fcell.2020.608044 (PMC7817781; doi:10.3389/fcell.2020.608044)
Supplement: Supplementary file 8 [file Table_3.XLSX]

## Sheet: Phosphoproteomics
FEATURE	G11	G12	G16	G21	G22	WT1	WT2	WT3	WT4	WT5	GENE	PROTEIN	UNIPROT	P.VALUE	ADJ.P.VAL	LOGFC	PROTEINS	LOCALIZATION PROBABILITY	SITE PROBABILITIES	AMINO ACID	PEPTIDE SEQUENCE
NSRP1_Q9H0G5.6	0.461449	0.681023	0.541517	0.343686	0.423663	0.0421652	0.039065	0.159935	0.0818151	-2	NSRP1	Nuclear speckle splicing regulatory protein 1	Q9H0G5	0.0628353	0.0910275	2.72439	Q9H0G5;A0A024QZ33	0.923253	S(0.923)QNHS(0.428)RS(0.365)PS(0.221)EERGHS(0.033)T(0.03)R	S285	EKVIETPENDFKHHRSQNHSRSPSEERGHST
BOP1_Q14137	0.715806	0.773108	0.79877	1.00104	0.751747	-0.140567	-0.275784	-0.453828	-1.16235	-2	BOP1	Ribosome biogenesis protein BOP1	Q14137	0.000152545	0.000607319	2.23449	Q14137	0.819355	KTTEEQVQAS(0.18)T(0.819)PCPR	T106	HSGIKKTTEEQVQASTPCPRTEMASARIGDE
FRMD6_G3V4T7	1.01432	0.679792	0.966877	0.382945	1.08688	-0.604397	-0.0701804	-0.462601	-1.1959	-1.79773	FRMD6	FERM domain-containing protein 6	G3V4T7	7.47757e-05	0.000348575	1.93285	G3V4T7;Q96NE9;G3V2L4;H0YJC1	0.999238	ASGSS(0.001)AGS(0.999)MKHKR	S298	DQLEKRSRASGSSAGSMKHKRLSRHSTASHS
ZNF215_A0A1B0GV37	0.983766	0.420665	0.792977	0.97922	0.875318	0.0422063	-0.46238	-0.736074	-0.92275	-1.97295	ZNF215	Zinc finger protein 215	A0A1B0GV37	0.000143941	0.000582572	1.87125	A0A1B0GV37;B4DYW9;Q9UL58	0.99453	AGS(0.005)RT(0.995)GK	T157	LQMGSIKEKMKAGSRTGKPQT__________
ASPH_E5RHJ2.1	1.08636	0.695158	0.823775	1.05303	0.78177	-0.241919	-0.807433	-0.914957	-0.834448	-1.64134	ASPH	Aspartyl/asparaginyl beta-hydroxylase	E5RHJ2	1.84052e-06	2.30541e-05	1.74179	E5RHJ2;E5RG56;Q12797	0.864047	SSGNSSSSGSGSGS(0.001)T(0.001)SAGS(0.034)S(0.864)S(0.1)PGARRETK	S28	SSSSGSGSGSTSAGSSSPGARRETKHGGHKN
SAFB_Q15424.5	1.09677	1.20779	0.684001	0.313002	0.62391	-0.497245	-0.456226	-0.475158	-0.358208	-2	SAFB	Scaffold attachment factor B1	Q15424	0.000357005	0.00117895	1.71698	Q15424	0.889861	KSRDS(0.059)ES(0.89)HS(0.051)R	S619	SFDKVKEPRKSRDSESHSRVRERSEREQRMQ
EEF1A1P5_Q5VTE0	1.12959	0.51685	0.886136	1.11932	0.714627	-0.0435167	-0.741359	-1.03803	-1.42029	-1.12332	EEF1A1P5	Putative elongation factor 1-alpha-like 3;Elongation factor 1-alpha 1	Q5VTE0	5.90018e-06	5.24784e-05	1.68336	Q5VTE0;P68104;A0A087WVQ9	0.703572	AAGAGKVT(0.296)KS(0.704)AQK	S454	KAVDKKAAGAGKVTKSAQKAQKAK_______
SRC_P12931	1.04213	0.61365	0.762645	1.00732	0.955037	-0.285975	-0.54878	-0.788729	-1.04503	-1.71226	SRC	Proto-oncogene tyrosine-protein kinase Src	P12931	4.8516e-06	4.48437e-05	1.66204	P12931	0.999998	SKPKDAS(1)QR	S12	____MGSNKSKPKDASQRRRSLEPAENVHGA
KLC1_H0YG16.5	0.9833	0.576967	0.758638	0.401214	0.997859	-0.197402	0.12732	-0.566779	-0.890582	-2	KLC1		H0YG16	0.00117605	0.00308087	1.64194	H0YG16;G3V5R9;G3V3H3	0.961428	SGS(0.961)FS(0.038)KLR	S192	VEWNGDGTGSLKRSGSFSKLRASIRRSSEKL
NOLC1_A0A0A0MRM9.4	1.05749	1.1497	0.412509	-0.0685605	1.31957	-0.243655	-0.52552	-0.530066	-0.685279	-1.88618	NOLC1	Nucleolar and coiled-body phosphoprotein 1	A0A0A0MRM9	0.000507843	0.00155693	1.61425	A0A0A0MRM9;Q14978	0.852414	S(0.148)GS(0.852)LKKR	S591	EEEKKKAAVVVSKSGSLKKRKQNEAAKEAET
UHRF1_A0A087WWG9	1.03999	0.480246	0.910398	0.878675	1.19352	-0.268031	-0.98645	-1.15123	-0.832669	-1.26445	UHRF1	E3 ubiquitin-protein ligase UHRF1	A0A087WWG9	6.0594e-07	1.06597e-05	1.57766	A0A087WWG9;A0A087WVR3;A0A087WTW0;Q96T88	0.994385	RKS(0.994)AGGGPS(0.006)R	S354	GFASPRTGKGKWKRKSAGGGPSRAGSPRRTS
SUPT16H_Q9Y5B9.3	1.22047	1.50528	0.862952	-0.670219	0.61177	-0.171931	-0.919834	-0.111071	-0.963633	-1.36378	SUPT16H	FACT complex subunit SPT16	Q9Y5B9	0.00282122	0.00645468	1.5417	Q9Y5B9	0.974554	KAS(0.161)VHS(0.864)S(0.975)GR	S1027	QSRSMSRKRKASVHSSGRGSNRGSRHSSAPP
USP24_Q9UPU5.1	1.11801	1.18619	0.752693	0.0771261	1.10793	-0.63635	-0.53932	-0.837315	-0.539192	-1.68978	USP24	Ubiquitin carboxyl-terminal hydrolase 24	Q9UPU5	2.81766e-05	0.000163093	1.49956	Q9UPU5	1	VSDQNS(1)PVLPKKSR	S2047	WNAYMLFYQRVSDQNSPVLPKKSRVSVVRQE
SAFB2_Q14151	0.89895	1.15287	0.531684	0.784494	1.05801	-0.32248	-0.740905	-0.869398	-0.841384	-1.65184	SAFB2	Scaffold attachment factor B2	Q14151	2.65908e-06	2.84489e-05	1.47271	Q14151	0.999071	SS(0.001)KS(0.999)QDR	S598	ISVKTTSRSKERSSKSQDRKSESKEKRDILS
RBBP6_Q7Z6E9.2	0.73491	1.26215	0.761426	0.553956	1.13724	-0.457619	-0.866432	-0.777022	-0.747083	-1.60153	RBBP6	E3 ubiquitin-protein ligase RBBP6	Q7Z6E9	1.8058e-06	2.28547e-05	1.4602	Q7Z6E9	0.994539	RKDS(0.995)PS(0.005)R	S1500	SKRRDEKNELTRRKDSPSRNKDSASGQKNKP
MCM4_E5RG53.1	1.06342	1.0884	0.66133	-0.213178	0.908489	-0.256401	-0.541865	-0.248627	-0.249587	-2	MCM4	DNA replication licensing factor MCM4	E5RG53	0.00311582	0.00698485	1.43054	E5RG53;E5RFR3;P33991	0.928343	ATPAQTPRSEDARS(0.928)S(0.072)PSQR	S31	GRATPAQTPRSEDARSSPSQRRRGEDSTSTG
GIGYF2_I1E4Y6.14	1.15237	0.653416	0.846767	0.556503	0.938773	-0.22189	-0.356834	-0.675334	-0.938208	-1.95556	GIGYF2	PERQ amino acid-rich with GYF domain-containing protein 2	I1E4Y6	7.08873e-05	0.000334934	1.42892	I1E4Y6;Q6Y7W6;E7ESB6;C9JHW1;C9JW88;F8WCD5;C9JPV7;C9JXQ0;C9J0V6;C9JHT0;C9JRZ2	0.976763	ALSSGGS(0.002)IT(0.977)S(0.986)PPLS(0.035)PALPKYK	T25	FGPEWLRALSSGGSITSPPLSPALPKYKLAD
HNRNPAB_D6R9P3	1.44639	0.625867	0.944527	0.801081	0.697046	-0.437602	-0.721224	-1.17187	-0.977758	-1.20646	HNRNPAB	Heterogeneous nuclear ribonucleoprotein A/B	D6R9P3	5.33739e-07	9.70959e-06	1.41684	D6R9P3;D6RD18;D6RBZ0;Q99729	1	VAQPKEVYQQQQYGS(1)GGRGNR	S242	KVAQPKEVYQQQQYGSGGRGNRNRGNRGSGG
DNM1_A0A1B0GUX5	1.18636	1.0037	0.892946	0.443953	0.78484	-0.651885	-0.486759	-0.682774	-0.634602	-1.85578	DNM1	Dynamin-1	A0A1B0GUX5	1.34398e-05	9.36449e-05	1.39891	A0A1B0GUX5;A0A1B0GU67;A0A0D9SFB1;A0A0U1RQP1;A0A0D9SFE4;Q05193	0.878611	FFLS(0.012)HPS(0.879)Y(0.109)R	S264	TAALAAERKFFLSHPSYRHLADRMGTPYLQK
FAM110A_V9GZ26	0.922616	1.17719	0.724659	0.350438	1.00456	-0.439498	-0.670453	-0.457601	-0.65679	-1.95512	FAM110A	Protein FAM110A	V9GZ26	5.39956e-05	0.000272905	1.39025	V9GZ26;Q9BQ89	0.91556	S(0.037)KS(0.916)DLS(0.047)ER	S83	AASSPARPPGLQRSKSDLSERFSRAAADLER
SUPT16H_Q9Y5B9.2	1.23315	1.43628	0.865853	-0.476425	0.504726	-0.287282	-0.275913	-0.239069	-1.10066	-1.66065	SUPT16H	FACT complex subunit SPT16	Q9Y5B9	0.00248008	0.00582478	1.3838	Q9Y5B9	0.86419	KAS(0.161)VHS(0.864)S(0.975)GR	S1026	EQSRSMSRKRKASVHSSGRGSNRGSRHSSAP
CAP2_B7Z385.2	0.938977	0.740603	0.939863	0.976594	1.04037	-0.566455	-0.894043	-0.832741	-0.957646	-1.38552	CAP2	Adenylyl cyclase-associated protein;Adenylyl cyclase-associated protein 2	B7Z385	1.7386e-08	1.7332e-06	1.3779	B7Z385;A0A087X0J3;A0A087WZ15;E9PDI2;P40123	0.85789	AQGGQTQSPT(0.001)KS(0.001)HT(0.024)PS(0.032)PT(0.041)S(0.858)PKS(0.032)Y(0.01)PS(0.001)QK	S200	GQTQSPTKSHTPSPTSPKSYPSQKHAPVLEL
NUP133_Q8WUM0.3	1.17168	1.30276	0.649551	-0.446795	0.81559	0.00480882	-0.942123	-0.228404	-0.45789	-1.86917	NUP133	Nuclear pore complex protein Nup133	Q8WUM0	0.00333801	0.00740662	1.37643	Q8WUM0	0.902813	RS(0.096)S(0.903)LS(0.001)SR	S57	AVSSPVLFSPVGRRSSLSSRGTPTRMFPHHS
NOP56_O00567.9	0.651399	0.523546	0.998773	1.35142	0.983142	-0.522665	-0.768317	-0.904303	-0.878188	-1.43481	NOP56	Nucleolar protein 56	O00567	6.54322e-07	1.10363e-05	1.35359	O00567	0.81406	FS(0.001)KEEPVS(0.825)S(0.197)GPEEAVGKS(0.814)S(0.141)S(0.022)K	S579	KEEPVSSGPEEAVGKSSSKKKKKFHKASQED
KLC1_H0YG16.6	0.978247	0.61064	0.76139	0.370363	1.04016	-0.305213	0.15372	-0.622711	-0.819915	-2	KLC1		H0YG16	0.000976271	0.00264373	1.34119	H0YG16;G3V5R9;G3V3H3	0.99999	S(0.096)GS(0.857)FS(0.048)KLRAS(1)IR	S199	TGSLKRSGSFSKLRASIRRSSEKLVRKLKGG
SSRP1_Q08945.2	1.45158	1.29137	0.625467	0.127084	0.773013	-0.518383	-0.366202	-1.14478	-1.11265	-1.1265	SSRP1	FACT complex subunit SSRP1	Q08945	2.29242e-05	0.000139659	1.31463	Q08945	0.924744	STPSRGS(0.925)S(0.064)S(0.003)KS(0.005)S(0.002)S(0.001)R	S647	KVKVKMEKKSTPSRGSSSKSSSRQLSESFKS
EP400_Q96L91	1.1062	0.883186	0.739763	0.746619	0.931286	-0.681523	-0.319765	-0.887351	-0.759699	-1.75871	EP400	E1A-binding protein p400	Q96L91	4.00594e-06	3.88493e-05	1.30533	Q96L91;A0A0A0MR72;A0A0A0MR80	0.996729	SSPVNRPSSATNKALS(0.997)PVT(0.003)SR	S736	SSPVNRPSSATNKALSPVTSRTPGVVASAPT
ACIN1_S4R3H4.38	0.92037	0.567195	0.886542	0.141134	1.16261	-0.313704	0.322756	-0.706905	-0.97465	-2	ACIN1	Apoptotic chromatin condensation inducer in the nucleus	S4R3H4	0.00148884	0.00375338	1.30218	S4R3H4;E7EQT4;Q9UKV3;G3V3T3	0.963542	KIS(0.192)VVS(0.388)AT(0.42)KGVPAGNS(0.036)DT(0.964)EGGQPGR	T782	SVVSATKGVPAGNSDTEGGQPGRKRRWGAST
PRPF4B_Q13523.13	0.828067	1.12326	0.885899	0.463759	1.11714	-0.408032	-1.04033	-0.786773	-0.565115	-1.61788	PRPF4B	Serine/threonine-protein kinase PRP4 homolog	Q13523	3.42359e-06	3.40468e-05	1.29295	Q13523	0.906571	S(0.093)KS(0.907)QDQAR	S232	SKERKKSKSPSKRSKSQDQARKSKSPTLRRR
REXO4_Q9GZR2	1.14958	1.08404	0.506775	0.767441	1.03318	-0.363834	-0.83799	-1.26824	-0.999488	-1.07147	REXO4	RNA exonuclease 4	Q9GZR2	3.45744e-07	7.42979e-06	1.29021	Q9GZR2	0.999854	DRRPLLTAPDHCS(1)DDA	S419	MARDRRPLLTAPDHCSDDA____________
DDX20_Q9UHI6	1.23159	0.502381	0.636126	0.762391	1.08651	-0.377733	-0.340407	-0.770286	-0.873098	-1.85747	DDX20	Probable ATP-dependent RNA helicase DDX20	Q9UHI6	3.91297e-05	0.000210181	1.2633	Q9UHI6;E9PJ60	0.996203	NNSVSGLS(0.996)VKS(0.003)KNNT(0.001)K	S505	GDHMASSRNNSVSGLSVKSKNNTKQKLPVKS
ALYREF_E9PB61.1	1.19076	0.916671	0.831352	0.64422	0.986941	-0.687236	-0.863701	-0.633156	-0.879646	-1.5062	ALYREF	THO complex subunit 4	E9PB61	1.77706e-07	4.87674e-06	1.26278	E9PB61;Q86V81	1	RPAQS(1)VNR	S201	QLVTSQIDAQRRPAQSVNRGGMTRNRGAGGF
VIL1_P09327	1.51685	0.953463	0.636158	0.472525	0.70421	-0.997959	-0.958037	-0.981589	-0.00815325	-1.33747	VIL1	Villin-1	P09327	2.01432e-05	0.0001261	1.25865	P09327	1	KGAMS(1)HALNFIKAK	S313	WKGKKANEQEKKGAMSHALNFIKAKQYPPST
SUPT16H_Q9Y5B9.1	1.02686	1.33615	0.730806	-0.594655	0.411348	-0.0394627	0.243327	-0.0566034	-1.10201	-1.95575	SUPT16H	FACT complex subunit SPT16	Q9Y5B9	0.0223087	0.0367742	1.24728	Q9Y5B9	0.905873	KAS(0.906)VHS(0.091)S(0.003)GR	S1023	EEEEQSRSMSRKRKASVHSSGRGSNRGSRHS
LMNB2_Q03252.3	1.07635	0.460017	0.72341	1.44801	0.772576	-0.346642	-0.98266	-1.10915	-1.09925	-0.942652	LMNB2	Lamin-B2	Q03252	1.28107e-06	1.78359e-05	1.23806	Q03252	0.993902	AGGPAT(0.994)PLS(0.415)PT(0.358)RLS(0.234)R	T34	ATMATPLPGRAGGPATPLSPTRLSRLQEKEE
ANKRD26_E7ESJ3	0.778391	0.968694	0.442664	-1.11145	0.959244	-0.125099	-1.35506	0.634178	0.438722	-1.63028	ANKRD26	Ankyrin repeat domain-containing protein 26	E7ESJ3	0.132354	0.176641	1.23713	E7ESJ3;Q9UPS8	1	AAEHDLEVAS(1)EEEQEREGSENNQPQVEEER	S546	DVQTSKAAEHDLEVASEEEQEREGSENNQPQ
AFF4_Q9UHB7.2	1.44503	0.531035	0.664052	0.826818	0.760137	0.0733845	-0.696919	-0.961121	-1.21758	-1.42484	AFF4	AF4/FMR2 family member 4	Q9UHB7	3.6714e-05	0.000201985	1.23381	Q9UHB7	0.987214	T(0.007)IS(0.987)QS(0.004)S(0.001)SLKSSSNSNKETSGSSK	S836	SKDPKTEHGSRKRTISQSSSLKSSSNSNKET
HRH1_P35367.2	0.754914	-0.398446	0.67457	1.16407	1.66794	-0.334644	-0.345122	-0.944844	-0.960974	-1.27747	HRH1	Histamine H1 receptor	P35367	0.000570972	0.00170054	1.20623	P35367	0.846056	S(0.077)GS(0.846)NT(0.077)GLDYIKFT(1)WKR	S380	TTTETAPGKGKLRSGSNTGLDYIKFTWKRLR
HRH1_P35367.3	0.754914	-0.398446	0.67457	1.16407	1.66794	-0.334644	-0.345122	-0.944844	-0.960974	-1.27747	HRH1	Histamine H1 receptor	P35367	0.000570972	0.00170054	1.20623	P35367	1	S(0.077)GS(0.846)NT(0.077)GLDYIKFT(1)WKR	T390	KLRSGSNTGLDYIKFTWKRLRSHSRQYVSGL
KNOP1_H3BPL4	1.14485	1.03601	1.12807	0.426461	0.846777	-0.58165	-0.964941	-0.777149	-1.02691	-1.23152	KNOP1	Lysine-rich nucleolar protein 1	H3BPL4	1.44927e-07	4.32381e-06	1.19967	H3BPL4;Q1ED39	0.74301	S(0.013)MES(0.244)S(0.743)PRKGSK	S86	DALPGHSKPSRSMESSPRKGSKKKPVKVEAP
USP32_K7EQL6.4	0.970981	1.01592	0.787993	0.383538	0.721634	-0.42333	-0.469049	-0.352619	-0.384531	-2	USP32	Ubiquitin carboxyl-terminal hydrolase;Ubiquitin carboxyl-terminal hydrolase 6;Ubiquitin carboxyl-terminal hydrolase 32	K7EQL6	0.000521085	0.00159098	1.17632	K7EQL6;P35125;Q8NFA0	0.903403	KSGTSCPSSKNS(0.096)S(0.903)PNS(0.006)S(0.994)PR	S1064	SSRKSGTSCPSSKNSSPNSSPRTLGRSKGRL
NKTR_P30414.7	1.31593	0.917644	0.463219	0.826949	1.02117	-0.386439	-1.06682	-1.11625	-0.9721	-1.00331	NKTR	NK-tumor recognition protein;Putative peptidyl-prolyl cis-trans isomerase	P30414	3.79234e-07	7.85706e-06	1.17623	P30414;A0A087WYW3	0.859248	KHS(0.049)S(0.321)S(0.321)S(0.322)EKT(0.859)LHS(0.128)K	T780	KNSVSHKKHSSSSEKTLHSKYVKGRDRSSCV
SRRM1_A9Z1X7.25	1.07857	1.09299	0.798649	0.349962	0.828511	-0.400587	-0.445722	-0.438821	-0.910426	-1.95313	SRRM1	Serine/arginine repetitive matrix protein 1	A9Z1X7	7.81568e-05	0.000360011	1.1664	A9Z1X7;Q8IYB3;E9PCT1;M0R088	0.994536	QKET(0.005)S(0.995)PR	S536	SRSASPSPRKRQKETSPRMQMGKRWQSPVTK
TPX2_Q9ULW0.1	0.796249	1.04375	0.704503	0.118303	1.19608	-0.698018	-0.403293	-0.400403	-0.243889	-2	TPX2	Targeting protein for Xklp2	Q9ULW0	0.000592409	0.00175338	1.1605	Q9ULW0	0.929081	YQGLEIKSSDQPLT(0.02)VPVS(0.929)PKFS(0.025)T(0.025)R	S738	GLEIKSSDQPLTVPVSPKFSTRFHC______
RRP12_Q5JTH9.1	1.05693	1.31146	0.550624	-0.527723	0.504407	-0.573552	0.787196	-0.761047	-0.452422	-1.89588	RRP12	RRP12-like protein	Q5JTH9	0.0232868	0.0381249	1.16004	Q5JTH9	1	RGS(1)QVGHKNR	S1284	LQGQFKGLVKAARRGSQVGHKNRRKDRRP__
CHAMP1_Q96JM3.31	1.13396	0.774298	0.780439	0.634635	0.881139	-0.486082	-0.151799	-0.796327	-0.839374	-1.93089	CHAMP1	Chromosome alignment-maintaining phosphoprotein 1	Q96JM3	4.76358e-05	0.000244549	1.15997	Q96JM3	0.713968	S(0.005)S(0.005)S(0.023)VS(0.714)PS(0.126)S(0.038)WKS(0.119)PPAS(0.962)PES(0.006)WKSGPPELR	S376	PTPSVSSASWKSSSVSPSSWKSPPASPESWK
SRSF10_O75494.2	0.358764	1.399	0.283791	-0.0875785	1.15474	-0.429072	-0.128458	0.2015	-0.521185	-2	SRSF10	Serine/arginine-rich splicing factor 10	O75494	0.0128988	0.0231505	1.15771	O75494	0.962793	S(0.963)RS(0.048)AS(0.864)HT(0.005)KT(0.121)R	S197	RSKSQPKKEMKAKSRSRSASHTKTRGTSKTD
SRSF10_O75494.3	0.358764	1.399	0.283791	-0.0875785	1.15474	-0.429072	-0.128458	0.2015	-0.521185	-2	SRSF10	Serine/arginine-rich splicing factor 10	O75494	0.0128988	0.0231505	1.15771	O75494	0.863689	S(0.963)RS(0.048)AS(0.864)HT(0.005)KT(0.121)R	S201	QPKKEMKAKSRSRSASHTKTRGTSKTDSKTH
GTF2F1_P35269.3	1.22438	1.16915	0.618049	0.787702	0.564586	-0.566956	-0.206112	-0.977821	-1.10792	-1.50507	GTF2F1	General transcription factor IIF subunit 1	P35269	8.307e-06	6.53176e-05	1.15652	P35269;M0QXD6	0.999957	KPS(1)GGSSR	S377	FMAKKKTPPKRERKPSGGSSRGNSRPGTPSA
NANS_Q9NR45	0.569247	1.24332	0.648175	0.112671	1.25443	-0.652685	-0.525481	-0.332498	-0.256833	-2	NANS	Sialic acid synthase	Q9NR45	0.000708235	0.00202947	1.15038	Q9NR45	0.813693	ALGS(0.814)PT(0.186)KQLLPCEMACNEKLGK	S275	AELVRSVRLVERALGSPTKQLLPCEMACNEK
RBM15_A0A087WWP4.8	0.895531	1.21407	0.801442	0.53442	1.09605	-0.656931	-0.6014	-1.22264	-0.727109	-1.33343	RBM15	Putative RNA-binding protein 15	A0A087WWP4	4.29726e-07	8.49849e-06	1.14967	A0A087WWP4;Q96T37	0.914343	LHSYS(0.082)S(0.914)PS(0.003)T(0.001)KNSSGGGESR	S84	DTGGGSSSSRLHSYSSPSTKNSSGGGESRSS
SRRM2_Q9UQ35.77	1.15703	0.908344	0.86888	0.765706	0.885509	-0.396128	-1.01454	-0.90904	-0.876547	-1.38922	SRRM2	Serine/arginine repetitive matrix protein 2	Q9UQ35	1.50672e-07	4.46965e-06	1.14255	Q9UQ35	0.989457	RVPS(0.989)PT(0.011)PAPKEAVR	S2581	SSLPVQPEVALKRVPSPTPAPKEAVREGRPP
NOP2_P46087.2	1.49847	1.04807	0.561851	0.617114	0.800341	-0.632359	-0.928803	-0.908143	-0.786261	-1.27028	NOP2	Probable 28S rRNA (cytosine(4447)-C(5))-methyltransferase	P46087	6.23065e-07	1.08074e-05	1.12972	P46087	0.999998	QRS(1)PKLQSSK	S702	EGIREPKVTGKLKQRSPKLQSSKKVAFLRQN
PWP1_Q13610.5	-0.0973511	1.36546	0.962383	0.782218	1.10451	-0.255235	-0.660843	-0.701199	-0.89668	-1.60327	PWP1	Periodic tryptophan protein 1 homolog	Q13610	0.000103559	0.000447582	1.12901	Q13610	0.978944	EKLQEEGGGS(0.639)DEEET(0.356)GS(0.026)PS(0.979)EDGMQSAR	S59	QEEGGGSDEEETGSPSEDGMQSARTQARPRE
HSPD1_P10809	0.803631	1.23867	0.670817	0.146861	1.03899	-0.5981	-0.487013	-0.406887	-0.30581	-2	HSPD1	60 kDa heat shock protein, mitochondrial	P10809	0.00047308	0.00147636	1.1259	P10809;E7EXB4;E7ESH4;C9JL19;C9JCQ4;C9JL25	0.997191	TVIIEQSWGS(0.997)PKVT(0.002)KDGVTVAK	S70	MGPKGRTVIIEQSWGSPKVTKDGVTVAKSID
LMNA_P02545.32	0.383695	1.51314	0.746091	0.0747398	1.2197	-0.0778613	-1.33424	-0.642295	-0.421038	-1.46192	LMNA	Prelamin-A/C;Lamin-A/C	P02545	0.000374232	0.00122576	1.12037	P02545;A0A0C4DGC5;Q3BDU5;Q5TCI8	0.942761	AS(0.002)S(0.009)HS(0.943)S(0.047)QT(0.535)QGGGS(0.455)VT(0.009)KK	S406	PSPTSQRSRGRASSHSSQTQGGGSVTKKRKL
TJP2_A0A1B0GTW1.7	1.31401	1.06238	0.678304	0.120059	0.976129	-0.557669	-0.68914	-0.719986	-0.375118	-1.80897	TJP2	Tight junction protein ZO-2	A0A1B0GTW1	7.88622e-05	0.000361492	1.1176	A0A1B0GTW1;Q9UDY2	0.987964	GSYGSDAEEEEYRQQLS(0.988)EHS(0.01)K	S1230	SYGSDAEEEEYRQQLSEHSKRGYYGQSARYR
FZR1_K7EQT1	1.03726	0.803156	1.11152	0.470847	1.0279	-0.815574	-0.674971	-0.704752	-0.577928	-1.67746	FZR1	Fizzy-related protein homolog	K7EQT1	2.49698e-06	2.75037e-05	1.11553	K7EQT1;Q9UM11	0.786626	INENEKS(0.787)PS(0.213)QNR	S70	ANWSVNFHRINENEKSPSQNRKAKDATSDNG
TCOF1_E7ETY2.5	1.16359	0.416311	0.766659	1.43698	0.604438	-0.229809	-0.938775	-1.25108	-1.0797	-0.888619	TCOF1	Treacle protein	E7ETY2	6.34355e-06	5.48339e-05	1.10951	E7ETY2;Q13428;J3KQ96	0.990264	KLGAGEGGEAS(0.99)VS(0.754)PEKT(0.102)S(0.115)T(0.025)T(0.012)S(0.002)K	S1376	SKKKKKLGAGEGGEASVSPEKTSTTSKGKAK
FAM92A1_E5RFH7	1.33235	1.03338	0.593348	0.0690804	0.997622	-0.439809	-0.34977	-0.605605	-0.739807	-1.89078	FAM92A1	Protein FAM92A1	E5RFH7	0.000209684	0.000774777	1.09796	E5RFH7;A0A087WTS3;A1XBS5	0.792895	S(0.207)LS(0.793)AKCVSGTGQVSTCR	S95	DIVRANSKSPLQRSLSAKCVSGTGQVSTCRL
H1FX_Q92522	1.22816	1.00143	0.569091	0.906195	0.865335	-0.377651	-0.944205	-0.989485	-1.00608	-1.25279	H1FX	Histone H1x	Q92522	2.48414e-07	5.89532e-06	1.09577	Q92522	0.999798	AGGSAALS(1)PSKKR	S31	GMAKKVTKAGGSAALSPSKKRKNSKKKNQPG
SLC23A2_Q9UGH3	0.778508	1.09087	0.903024	0.549238	1.09236	-0.420124	-0.893391	-0.587043	-0.800864	-1.71258	SLC23A2	Solute carrier family 23 member 2	Q9UGH3	4.49509e-06	4.24392e-05	1.09382	Q9UGH3	0.999499	KSDNSRSSDEDS(0.999)QATG	S646	KGLRKSDNSRSSDEDSQATG___________
CHAMP1_Q96JM3.1	1.17957	1.26074	0.345452	-0.0177512	1.01956	-0.24158	-0.406395	-0.594217	-0.550228	-1.99515	CHAMP1	Chromosome alignment-maintaining phosphoprotein 1	Q96JM3	0.000897465	0.00247788	1.08788	Q96JM3	0.941936	KPALFPEPAKT(0.058)APPAS(0.942)PEAR	S542	KPALFPEPAKTAPPASPEARKRALFPEPRKH
THRAP3_Q9Y2W1.2	1.24878	1.11453	0.847714	0.307785	0.944799	-0.719488	-0.838908	-0.711279	-0.673681	-1.52026	THRAP3	Thyroid hormone receptor-associated protein 3	Q9Y2W1	2.11185e-06	2.5059e-05	1.08672	Q9Y2W1	0.932651	AVQEKS(0.082)S(0.933)S(0.985)PPPRK	S534	KNFRVTAYKAVQEKSSSPPPRKTSESRDKLG
MIS18BP1_Q6P0N0.4	0.52083	0.822838	0.994509	0.928594	0.960104	-0.551065	-0.489437	-0.684822	-0.496635	-2	MIS18BP1	Mis18-binding protein 1	Q6P0N0	4.05776e-05	0.000215959	1.08513	Q6P0N0	1	NTSNIPVILEPET(1)EES(1)ENEFYIKQKK	S824	NTSNIPVILEPETEESENEFYIKQKKARPSV
MIS18BP1_Q6P0N0.5	0.52083	0.822838	0.994509	0.928594	0.960104	-0.551065	-0.489437	-0.684822	-0.496635	-2	MIS18BP1	Mis18-binding protein 1	Q6P0N0	4.05776e-05	0.000215959	1.08513	Q6P0N0	1	NTSNIPVILEPET(1)EES(1)ENEFYIKQKK	T821	STRNTSNIPVILEPETEESENEFYIKQKKAR
FCHO2_Q0JRZ9.6	0.961074	1.11458	0.49953	0.0999868	0.972139	-0.478856	-0.425018	-0.244384	-0.240281	-2	FCHO2	F-BAR domain only protein 2	Q0JRZ9	0.0017962	0.00439867	1.0734	Q0JRZ9	0.829328	LTSGKLSGINEIPRPFS(0.979)PPVT(0.018)S(0.003)NT(0.171)S(0.829)PPPAAPLAR	S496	NEIPRPFSPPVTSNTSPPPAAPLARAESSSS
CSNK2B_P67870.1	0.904483	1.17147	0.832552	0.506254	1.05613	-0.724236	-0.870415	-0.634089	-0.59815	-1.644	CSNK2B	Casein kinase II subunit beta	P67870	1.92792e-06	2.35179e-05	1.06844	P67870;Q5SRQ6	0.994276	IHPMAYQLQLQAASNFKS(0.994)PVKT(0.006)IR	S209	PMAYQLQLQAASNFKSPVKTIR_________
BICD2_Q8TD16.5	0.828137	1.04651	0.39409	-1.26192	0.845671	0.102106	-1.30975	0.479778	0.478764	-1.60339	BICD2	Protein bicaudal D homolog 2	Q8TD16	0.17538	0.226956	1.06011	Q8TD16	0.838378	EGQGGAGRT(0.162)S(0.416)PGGRT(0.838)S(0.584)PEAR	T573	REGQGGAGRTSPGGRTSPEARGRRSPILLPK
SRRM2_Q9UQ35.42	0.939806	1.11649	0.936294	0.305484	0.973791	-0.839522	-0.923058	-0.472423	-0.277644	-1.75922	SRRM2	Serine/arginine repetitive matrix protein 2	Q9UQ35	2.64726e-05	0.000155646	1.05878	Q9UQ35;I3L4D8;I3L182	0.864563	S(0.002)LS(0.025)GS(0.108)S(0.865)PCPKQK	S783	KAKSRLSLRRSLSGSSPCPKQKSQTPPRRSR
REEP3_Q6NUK4	1.4558	1.14047	0.440272	0.443743	0.578824	-0.0827608	-0.373509	-0.838187	-1.07934	-1.68532	REEP3	Receptor expression-enhancing protein 3	Q6NUK4	0.000168518	0.000654152	1.05791	Q6NUK4	0.816626	RS(0.07)QS(0.817)MKS(0.113)VK	S225	SDNEMLTHKGLRRSQSMKSVKTTKGRKEVRY
ZEB1_P37275.7	1.10356	0.927673	0.775655	0.382448	0.868687	-0.881196	-0.426038	-0.437085	-0.264281	-2	ZEB1	Zinc finger E-box-binding homeobox 1	P37275	0.000170484	0.00065787	1.05163	P37275;H0YMD3;H0YND9	0.968391	TGLKTSQCSS(0.001)PS(0.001)LS(0.088)AS(0.968)PGS(0.826)PT(0.116)RPQIR	S319	TGLKTSQCSSPSLSASPGSPTRPQIRQKIEN
TTYH3_Q9C0H2	0.752023	0.707255	1.24958	0.341642	0.630332	-0.688944	-0.3519	-0.0933062	-0.271147	-2	TTYH3	Protein tweety homolog 3	Q9C0H2	0.00154737	0.00387844	1.04802	Q9C0H2	0.995742	AKYLATSQPRPDS(0.003)S(0.002)GS(0.996)H	S522	AKYLATSQPRPDSSGSH______________
PHLDB1_Q86UU1.6	1.2102	1.04157	0.742115	-0.0126885	1.04784	-0.477033	-0.466932	-0.756386	-0.432035	-1.89666	PHLDB1	Pleckstrin homology-like domain family B member 1	Q86UU1	0.000210552	0.000776883	1.04562	Q86UU1	0.886976	VLT(0.022)T(0.072)S(0.887)PS(0.019)R	S419	SPFREPPGSERVLTTSPSRQLVGRTFSDGLA
PWP1_Q13610.3	0.0153059	1.38715	0.967036	0.706625	1.08863	-0.316462	-0.662086	-0.652083	-0.891972	-1.64215	PWP1	Periodic tryptophan protein 1 homolog	Q13610	7.41178e-05	0.000346746	1.03532	Q13610	1	LQEEGGGS(1)DEEETGSPSEDGMQSAR	S50	LIAEAKEKLQEEGGGSDEEETGSPSEDGMQS
EPB41L3_Q9Y2J2.13	0.670191	-0.675446	0.919955	1.4423	1.48634	-0.788615	-0.709947	-0.787295	-0.788706	-0.768781	EPB41L3	Band 4.1-like protein 3;Band 4.1-like protein 3, N-terminally processed	Q9Y2J2	0.000676592	0.0019614	1.03039	Q9Y2J2;A0A0A0MSA4;A0A0A0MRA8;J3QKY2;J3KRD1;J3QKK4;J3QR33;J3QS55;J3QRQ6;J3KS70	0.940462	T(0.94)T(0.054)ES(0.006)GS(0.004)DS(0.544)ES(0.452)KPDQEAEPQEAAGAQGR	T2	______________MTTESGSDSESKPDQEA
NPM1_P06748.3	1.40978	0.915001	0.699878	0.751406	0.860956	-0.752062	-0.842751	-1.09674	-0.907533	-1.03794	NPM1	Nucleophosmin	P06748	4.76645e-08	2.53257e-06	1.02833	P06748	0.999997	MQAS(1)IEKGGSLPKVEAK	S254	KGPSSVEDIKAKMQASIEKGGSLPKVEAKFI
KDM3A_F8WE62	1.04175	1.1092	0.667937	0.0241627	1.20904	-0.635294	-0.60196	-0.559509	-0.368149	-1.88717	KDM3A	Lysine-specific demethylase 3A	F8WE62	0.000180629	0.000687366	1.02723	F8WE62;F5H070;Q9Y4C1	0.913848	KS(0.085)S(0.914)ENNGT(0.001)LVSKQAK	S265	TCGNSARIGAVKRKSSENNGTLVSKQAKSCS
RSL1D1_J3QSV6	1.07964	0.924235	0.880628	0.848172	0.884778	-0.556608	-0.760441	-0.880303	-0.97447	-1.44563	RSL1D1	Ribosomal L1 domain-containing protein 1	J3QSV6	8.7538e-08	3.40416e-06	1.02605	J3QSV6;O76021	0.999512	GKAQVKATNES(1)EDEIPQLVPIGK	S360	KKRGRGKAQVKATNESEDEIPQLVPIGKKTP
ARHGAP23_Q9P227.3	0.837745	0.665795	0.613986	0.84663	0.922833	0.0902027	-0.391489	-0.339672	-1.19617	-2	ARHGAP23	Rho GTPase-activating protein 23	Q9P227	0.000528715	0.0016077	1.02382	Q9P227;A0A087WXU2	0.914354	VSHSS(0.001)GPKADS(0.082)S(0.914)PKGS(0.003)R	S843	DYRKVSHSSGPKADSSPKGSRGLGGLKSEFL
LMNA_P02545.14	1.56281	1.07548	0.904135	-0.177431	0.6886	-0.448638	-0.626775	-1.27381	-0.400125	-1.30424	LMNA	Prelamin-A/C;Lamin-A/C	P02545	0.000179084	0.000682481	1.02349	P02545;Q3BDU5	0.950479	RAT(0.95)RS(0.05)GAQASSTPLSPTR	T10	______METPSQRRATRSGAQASSTPLSPTR
MARCKS_P29966.9	1.04938	0.704383	1.00191	0.767238	0.759165	-0.0252444	-0.449497	-0.910476	-1.50448	-1.39238	MARCKS	Myristoylated alanine-rich C-kinase substrate	P29966	2.47425e-05	0.000148143	1.0201	P29966	0.808556	S(0.229)FKLS(0.809)GFS(0.962)FKK	S167	KKKKKRFSFKKSFKLSGFSFKKNKKEAGEGG
STUB1_Q9UNE7.1	1.2496	0.99337	0.830698	0.139909	0.886835	-0.559414	-0.564028	-0.447915	-0.584141	-1.94491	STUB1	E3 ubiquitin-protein ligase CHIP	Q9UNE7	0.00012652	0.000522594	1.01963	Q9UNE7;H3BS86	0.971147	LGAGGGS(0.626)PEKS(0.971)PS(0.403)AQELKEQGNR	S23	EGGARLGAGGGSPEKSPSAQELKEQGNRLFV
KLC1_H0YG16.1	1.18875	1.00137	0.868089	0.112948	0.973433	-0.762153	-0.272698	-0.726446	-0.540791	-1.8425	KLC1		H0YG16	8.89501e-05	0.000396253	1.01873	H0YG16;G3V5R9;G3V3H3	0.961428	SGS(0.961)FS(0.038)KLR	S192	VEWNGDGTGSLKRSGSFSKLRASIRRSSEKL
JUN_P05412.6	0.771534	0.947734	0.751821	-0.0266026	1.00691	-0.437311	-0.324155	-0.15243	-0.17611	-2	JUN	Transcription factor AP-1	P05412	0.00413414	0.00883519	1.01426	P05412	0.839358	AKNS(0.001)DLLT(0.16)S(0.839)PDVGLLKLAS(1)PELER	S63	SLKPHLRAKNSDLLTSPDVGLLKLASPELER
DPM1_Q5QPJ9.1	1.29965	1.45711	0.247839	-0.266587	1.187	-0.660368	-0.434052	-0.729977	-0.674383	-1.42623	DPM1	Dolichol-phosphate mannosyltransferase subunit 1	Q5QPJ9	0.000423405	0.00135453	1.01236	Q5QPJ9;Q5QPK2;O60762	0.982104	ASLEVS(0.018)RS(0.982)PR	S9	_______MASLEVSRSPRRSRRELEVRSPRQ
AHNAK_Q09666.12	1.37995	0.861251	0.831105	0.844046	0.561193	-0.758731	-0.516192	-0.967014	-0.693723	-1.54188	AHNAK	Neuroblast differentiation-associated protein AHNAK	Q09666	1.92178e-06	2.34979e-05	1.01011	Q09666	0.99686	LGS(0.997)PS(0.003)GKTGTCR	S559	ETPNLEGTLTGPRLGSPSGKTGTCRISMSEV
REEP4_Q9H6H4.2	1.31039	0.622861	0.666554	0.932442	0.914303	-0.23204	-0.694903	-1.21194	-0.957584	-1.35008	REEP4	Receptor expression-enhancing protein 4	Q9H6H4	3.15579e-06	3.18077e-05	1.00982	Q9H6H4	0.8458	S(0.154)QS(0.846)LRVVK	S224	RAPARPREKPLIRSQSLRVVKRKPPVREGTS
ENSA_O43768	1.008	0.876704	0.637141	0.146989	1.06753	-0.508789	-0.200608	-0.309044	-0.475805	-2	ENSA	Alpha-endosulfine;cAMP-regulated phosphoprotein 19	O43768	0.00119831	0.00312976	1.00643	O43768;H3BTD3;H3BMD8;P56211	0.995231	LQKGQKYFDS(0.995)GDY(0.005)NMAK	S67	DFLMKRLQKGQKYFDSGDYNMAKAKMKNKQL
MYBBP1A_Q9BQG0.2	1.19746	0.661147	0.928481	1.0253	0.771993	-0.658787	-0.900335	-0.811859	-0.741757	-1.47165	MYBBP1A	Myb-binding protein 1A	Q9BQG0	2.29425e-07	5.70395e-06	1.00158	Q9BQG0;I3L1L3	0.999938	KDAKEIPSATQS(1)PISK	S1163	KLEKKDAKEIPSATQSPISKKRKKKGFLPET
STMN1_P16949.1	0.609736	1.00083	0.746876	0.268551	1.03242	-0.627434	-0.380973	-0.166467	-0.174012	-2	STMN1	Stathmin	P16949	0.00174377	0.00429213	0.997386	P16949;A2A2D0	1	RAS(1)GQAFELILS(1)PR	S25	ELEKRASGQAFELILSPRSKESVPEFPLSPP
ACIN1_S4R3H4.3	1.03239	0.774758	0.467211	-0.347856	0.845269	-0.238359	0.376665	-0.0237648	-0.464513	-2	ACIN1	Apoptotic chromatin condensation inducer in the nucleus	S4R3H4	0.0319772	0.0504695	0.997352	S4R3H4;E7EQT4;Q9UKV3;G3V3T3	0.885647	KIS(0.886)VVS(0.108)AT(0.006)KGVPAGNS(0.905)DT(0.095)EGGQPGR	S767	EKKESSLPKSFKRKISVVSATKGVPAGNSDT
FAM208A_Q9UK61.3	0.853947	1.18439	0.631869	-0.507238	0.759685	-0.351078	0.201238	-0.0200762	-0.459472	-2	FAM208A	Protein FAM208A	Q9UK61	0.0219671	0.0363404	0.997258	Q9UK61;A0A087X0F1	0.990108	KKS(0.012)VGGDS(0.99)DT(0.998)EDMR	S699	LINLIQCRKKSVGGDSDTEDMRSKTVLKRKL
FAM208A_Q9UK61.5	0.853947	1.18439	0.631869	-0.507238	0.759685	-0.351078	0.201238	-0.0200762	-0.459472	-2	FAM208A	Protein FAM208A	Q9UK61	0.0219671	0.0363404	0.997258	Q9UK61;A0A087X0F1	0.997828	KKS(0.012)VGGDS(0.99)DT(0.998)EDMR	T701	NLIQCRKKSVGGDSDTEDMRSKTVLKRKLED
EIF4G3_A0A0U1RQK7	1.09537	0.631118	1.18078	0.739333	0.894403	-0.545801	-0.631819	-1.13217	-0.804953	-1.42625	EIF4G3	Eukaryotic translation initiation factor 4 gamma 3	A0A0U1RQK7	6.15411e-07	1.07102e-05	0.995637	A0A0U1RQK7;A0A0A0MSA7;O43432	0.895148	GGS(0.895)S(0.035)KDLLDNQS(0.07)QEEQRR	S1345	LPSATARPNTFMRGGSSKDLLDNQSQEEQRR
PGM3_A0A087WT27	1.26448	0.722928	0.866096	0.618535	1.05216	-0.53673	-0.610796	-1.00567	-0.906761	-1.46424	PGM3	Phosphoacetylglucosamine mutase	A0A087WT27	8.62857e-07	1.34313e-05	0.994065	A0A087WT27;J3KN95;O95394	1	T(1)GVKHLHHK	T270	RYLEEVMKVPVYCTKTGVKHLHHKAQEFDIG
TOM1L1_I3NI44	1.20449	0.783617	0.776244	0.798334	0.890999	-0.518882	-0.598754	-0.823563	-0.787702	-1.72479	TOM1L1	TOM1-like protein 1	I3NI44	2.92985e-06	3.02197e-05	0.990928	I3NI44;J3KQU4;I3L4I4;O75674	0.724932	ILEQNKNQKEATNTTSEPSAPSQDLLDLS(0.275)PS(0.725)PR	S246	SEPSAPSQDLLDLSPSPRMPRATLGELNTMN
ACIN1_S4R3H4.10	1.19468	0.781906	0.912611	0.861563	0.843629	-0.643644	-0.917675	-0.899271	-0.658949	-1.47485	ACIN1	Apoptotic chromatin condensation inducer in the nucleus	S4R3H4	1.87296e-07	4.96382e-06	0.988065	S4R3H4;E7EQT4;Q9UKV3;G3V3B0	0.999983	SGVSITIDDPVRTAQVPS(1)PPRGK	S946	VSITIDDPVRTAQVPSPPRGKISNIVHISNL
PDS5A_Q29RF7	2	0.356391	0.667222	-0.266631	0.189479	-0.803019	-0.893636	-0.835417	-0.653068	-0.15485	PDS5A	Sister chromatid cohesion protein PDS5 homolog A	Q29RF7	0.00624665	0.0125502	0.98756	Q29RF7	0.989279	EQSSEAAET(0.011)GVS(0.989)ENEENPVR	S1195	NRSREQSSEAAETGVSENEENPVRIISVTPV
LMNA_P02545.11	2	0.359514	0.929316	0.405664	0.435726	-0.663628	-0.774292	-0.952415	-0.822913	-0.94879	LMNA	Prelamin-A/C;Lamin-A/C	P02545	7.90058e-05	0.000361832	0.985841	P02545;Q3BDU5	0.920422	SGAQAS(0.001)S(0.006)T(0.028)PLS(0.92)PT(0.043)R	S22	RRATRSGAQASSTPLSPTRITRLQEKEDLQE
GIGYF2_I1E4Y6.9	1.09734	0.629883	0.896874	0.529667	0.920211	-0.218702	-0.370667	-0.594583	-0.831617	-2	GIGYF2	PERQ amino acid-rich with GYF domain-containing protein 2	I1E4Y6	0.000158368	0.00062592	0.984759	I1E4Y6;Q6Y7W6;E7ESB6;C9JHW1;C9JW88;F8WCD5;C9JPV7;C9JXQ0;C9J0V6;C9JHT0;C9JRZ2	0.993254	ALSSGGS(0.001)IT(0.972)S(0.993)PPLS(0.034)PALPKYK	S26	GPEWLRALSSGGSITSPPLSPALPKYKLADY
REEP4_Q9H6H4	1.18621	0.83563	0.750269	0.52659	1.01162	-0.725123	-0.385929	-0.559706	-0.790928	-1.84864	REEP4	Receptor expression-enhancing protein 4	Q9H6H4	1.92183e-05	0.000121036	0.977539	Q9H6H4	0.983634	KKT(0.002)VPS(0.984)DVDS(0.015)	S253	TSRSLKVRTRKKTVPSDVDS___________
EPS8L2_Q9H6S3.3	1.01956	1.48646	0.59801	-0.229206	0.555889	0.0445109	-0.407244	-0.291989	-0.707698	-2	EPS8L2	Epidermal growth factor receptor kinase substrate 8-like protein 2	Q9H6S3	0.00450805	0.00949054	0.976535	Q9H6S3;H0YD62;H0YF37	1	RRES(1)QEEPR	S240	GPQVPLSEPGFRRRESQEEPRAVLAQKIEKE
FAM53C_Q9NYF3.2	1.31455	1.09492	0.793007	0.386916	0.971658	-0.68631	-0.721987	-0.939209	-0.992458	-1.22109	FAM53C	Protein FAM53C	Q9NYF3	4.2556e-07	8.48033e-06	0.976532	Q9NYF3;D6RHW3	0.999565	GSGGGGGPQVPHQS(1)PPKR	S162	HRGSGGGGGPQVPHQSPPKRVSSLRFLQAPS
CHAMP1_Q96JM3.33	1.19193	0.761659	0.748826	0.589597	0.870215	-0.472487	-0.167493	-0.742435	-0.812248	-1.96756	CHAMP1	Chromosome alignment-maintaining phosphoprotein 1	Q96JM3	7.96611e-05	0.000363247	0.974856	Q96JM3	0.962464	S(0.005)S(0.005)S(0.023)VS(0.714)PS(0.126)S(0.038)WKS(0.119)PPAS(0.962)PES(0.006)WKSGPPELR	S386	KSSSVSPSSWKSPPASPESWKSGPPELRKTA
PA2G4_Q9UQ80.1	1.15534	1.07574	0.800516	0.326239	0.965743	-0.640844	-0.541472	-0.57824	-0.778892	-1.78413	PA2G4	Proliferation-associated protein 2G4	Q9UQ80	1.66627e-05	0.000109018	0.974059	Q9UQ80;F8VR77	1	S(1)GEDEQQEQTIAEDLVVTKYK	S2	______________MSGEDEQQEQTIAEDLV
BAZ2A_J3KPG5.1	0.465111	1.35339	0.53946	-0.436202	1.19334	-0.593315	-0.422849	0.0492728	-0.0238622	-2	BAZ2A	Bromodomain adjacent to zinc finger domain protein 2A	J3KPG5	0.0129092	0.0231532	0.969331	J3KPG5;F8VU39;Q9UIF9	0.860294	IMEET(0.14)S(0.86)GMEEEEEEESIAAVPGR	S1021	ECLGRRRSSRIMEETSGMEEEEEEESIAAVP
PLEC_Q15149.3	0.740985	1.06807	0.808824	0.268317	1.05448	-0.624249	-0.370796	-0.448961	-0.346493	-2	PLEC	Plectin	Q15149	0.000393683	0.00128064	0.968354	Q15149	0.997769	LLEAAAQSTKGYY(0.001)S(0.998)PYSVS(0.214)GS(0.432)GS(0.256)T(0.052)AGS(0.046)R	S4613	LRLLEAAAQSTKGYYSPYSVSGSGSTAGSRT
SEC61B_P60468.3	1.47902	0.733869	0.800801	0.533697	0.801475	-0.496581	-0.550956	-0.776161	-0.835563	-1.6896	SEC61B	Protein transport protein Sec61 subunit beta	P60468	1.26071e-05	8.88282e-05	0.965097	P60468	0.943734	PGPT(0.011)PS(0.02)GT(0.082)NVGS(0.944)S(0.675)GRS(0.155)PS(0.114)KAVAAR	S13	___MPGPTPSGTNVGSSGRSPSKAVAARAAG
TJP2_A0A1B0GTW1.10	0.912843	0.990266	0.791321	0.19478	1.00855	-0.428075	-0.230054	-0.442152	-0.637108	-2	TJP2	Tight junction protein ZO-2	A0A1B0GTW1	0.000510801	0.00156508	0.965059	A0A1B0GTW1;Q9UDY2	0.882137	SILKPSTPIPPQEGEEVGES(0.882)S(0.118)EEQDNAPKSVLGK	S1126	PSTPIPPQEGEEVGESSEEQDNAPKSVLGKV
RRP1B_Q14684.10	1.35036	0.777562	0.759828	0.874962	0.760888	-0.592816	-0.818911	-0.666569	-0.911218	-1.53408	RRP1B	Ribosomal RNA processing protein 1 homolog B	Q14684	9.42283e-07	1.43013e-05	0.964723	Q14684	0.884204	T(0.005)PT(0.007)S(0.062)S(0.927)PAS(0.884)S(0.116)PLVAKKPLTTTPR	S735	KPLHGVLKTPTSSPASSPLVAKKPLTTTPRR
RALY_Q9UKM9.4	0.711506	1.2248	0.832779	0.185672	1.11202	-0.796904	-0.632467	-0.576048	-0.153878	-1.90748	RALY	RNA-binding protein Raly	Q9UKM9	0.00017043	0.00065787	0.95719	Q9UKM9	1	TRDDGDEEGLLT(0.004)HS(0.996)EEELEHS(1)QDT(1)DADDGALQ	T298	GLLTHSEEELEHSQDTDADDGALQ_______
TOP2A_P11388.1	0.90304	0.953892	0.99377	0.300488	0.936262	-0.606807	-0.293092	-0.690077	-0.451516	-2	TOP2A	DNA topoisomerase 2-alpha	P11388	0.000146367	0.000589646	0.956834	P11388	0.999998	GKKTQMAEVLPS(1)PR	S1213	GKAKGKKTQMAEVLPSPRGQRVIPRITIEMK
ATXN2L_H3BUF6.11	1.27103	0.532992	0.625592	0.964743	0.854353	-0.24164	-0.520497	-0.756007	-0.90727	-1.82329	ATXN2L	Ataxin-2-like protein	H3BUF6	3.7203e-05	0.000203603	0.956731	H3BUF6;Q8WWM7;H3BRB0;A0A0C4DGL7	0.981514	S(0.065)T(0.087)S(0.639)T(0.209)PT(0.018)S(0.982)PGPR	S690	TKPLLSVNKSTSTPTSPGPRTHSTPSIPVLT
HN1L_A6NGP5	1.14067	0.87066	0.942927	0.555797	1.04462	-0.449613	-0.767288	-0.994322	-0.920595	-1.42286	HN1L	Hematological and neurological expressed 1-like protein	A6NGP5	5.22066e-07	9.63148e-06	0.954827	A6NGP5;Q9H910;H3BMM8;B4E1P3;H3BMV3	0.942176	AMKPPGGES(0.006)S(0.006)NLFGS(0.942)PEEAT(0.039)PS(0.005)S(0.001)RPNR	S18	RAMKPPGGESSNLFGSPEEATPSSRPNRMAS
NASP_P49321	0.593714	1.49216	0.610925	-0.557661	1.30858	-0.558874	-1.50873	-0.304154	0.0802555	-1.15621	NASP	Nuclear autoantigenic sperm protein	P49321	0.00425302	0.00905219	0.95174	P49321;E9PNB5;E9PPR5	0.999961	EQDS(1)EMEKGGREDMDISK	S176	EDKSLAKPETDKEQDSEMEKGGREDMDISKS
CCDC86_Q9H6F5.4	1.57277	0.874599	0.826379	0.591075	0.615298	-0.480293	-0.936575	-0.84934	-0.918972	-1.29494	CCDC86	Coiled-coil domain-containing protein 86	Q9H6F5	2.10267e-06	2.50069e-05	0.949713	Q9H6F5	0.999917	APGS(1)PRGQHEPSKPPPAGETVTGGFGAK	S188	EPSQPLLELTPRAPGSPRGQHEPSKPPPAGE
AKAP17A_Q02040	0.994342	1.03867	0.848903	0.551368	0.907924	-0.482162	-0.265787	-0.989711	-0.848128	-1.75542	AKAP17A	A-kinase anchor protein 17A	Q02040	1.42412e-05	9.80911e-05	0.943917	Q02040	0.999843	VVPEDGS(1)PEKRCPGGVLSCIPDNNQQPK	S537	CKEVQSSCRVVPEDGSPEKRCPGGVLSCIPD
EIF4E_D6RBW1	0.788993	0.753363	0.598004	1.03468	0.776662	-0.361704	0.257837	-1.11084	-0.820003	-1.917	EIF4E	Eukaryotic translation initiation factor 4E	D6RBW1	0.000373255	0.00122333	0.94325	D6RBW1;P06730	0.83169	S(0.03)GS(0.832)T(0.135)T(0.003)KNR	S237	VIGYQSHADTATKSGSTTKNRFVV_______
HIST1H1C_P16403	0.672536	1.10859	-0.024769	0.948948	0.777895	-0.781901	0.613994	-0.633572	-0.697851	-1.98387	HIST1H1C	Histone H1.2	P16403	0.00372612	0.00811261	0.935773	P16403	1	KAGGT(1)PR	T31	EKAPVKKKAAKKAGGTPRKASGPPVSELITK
RNPS1_H3BMM9.2	1.00211	1.24042	1.01865	0.464402	0.766421	-0.428815	-1.2467	-0.79442	-0.692618	-1.32945	RNPS1	RNA-binding protein with serine-rich domain 1	H3BMM9	1.80027e-06	2.28547e-05	0.932919	H3BMM9;H3BTC0;Q15287;H3BV80;H3BPG5	1	RS(1)PPRMR	S266	SPPRRMLPPPPMWRRSPPRMRRRSRSPRRRS
ANK2_H0Y931.1	0.955043	1.24439	0.790606	-0.221465	1.11031	-0.57719	-0.481405	-0.600527	-0.321437	-1.89833	ANK2	Ankyrin-2	H0Y931	0.000580461	0.00172448	0.931665	H0Y931;H0Y8Y2;E9PCH6;I6L894;Q01484	1	GGS(1)PIIQEPEEPS(0.266)EHREES(0.393)S(0.34)PR	S740	EKLYLQTPTSSERGGSPIIQEPEEPSEHREE
PKP4_A0A0D9SF60.6	1.21959	0.93915	0.859401	0.35829	1.03472	-0.680803	-0.694916	-0.772459	-0.588617	-1.67435	PKP4	Plakophilin-4	A0A0D9SF60	6.14322e-06	5.34563e-05	0.926735	A0A0D9SF60;Q99569	0.888327	VAS(0.112)PS(0.888)QGQVGS(0.267)S(0.175)S(0.558)PKR	S329	SPLTLTDAQTRVASPSQGQVGSSSPKRSGMT
BAG3_O95817.2	1.51985	1.08578	0.790364	0.564653	0.522256	-1.06731	-0.638581	-0.874371	-0.656907	-1.24574	BAG3	BAG family molecular chaperone regulator 3	O95817	2.13263e-06	2.51562e-05	0.925569	O95817;C9JFK9	0.948406	S(0.001)S(0.001)VQGAS(0.948)S(0.05)REGS(0.661)PARS(0.137)S(0.162)T(0.041)PLHSPSPIR	S274	PLRAASPFRSSVQGASSREGSPARSSTPLHS
RRP1B_Q14684.9	1.26663	0.789238	0.784019	0.74865	0.802011	-0.457559	-0.647897	-0.629508	-0.878972	-1.77661	RRP1B	Ribosomal RNA processing protein 1 homolog B	Q14684	8.12924e-06	6.4623e-05	0.921569	Q14684	0.92663	T(0.005)PT(0.007)S(0.062)S(0.927)PAS(0.884)S(0.116)PLVAKKPLTTTPR	S732	PEQKPLHGVLKTPTSSPASSPLVAKKPLTTT
EIF4B_E7EX17.6	1.40392	0.981338	0.648764	0.450392	0.659503	0.0671521	-1.52418	-0.697825	-0.667048	-1.32202	EIF4B	Eukaryotic translation initiation factor 4B	E7EX17	9.74933e-05	0.00042524	0.92146	E7EX17;P23588	0.93614	RSSNPPARS(0.039)QS(0.936)S(0.024)DT(0.001)EQQSPTSGGGK	S502	NAWVKRSSNPPARSQSSDTEQQSPTSGGGKV
XRN2_Q9H0D6.3	0.683563	1.14537	0.948139	0.42827	1.05763	-0.630526	-0.665696	-0.617842	-0.45378	-1.89513	XRN2	5'-3' exoribonuclease 2	Q9H0D6	3.38626e-05	0.000188886	0.92094	Q9H0D6	0.992993	MQNNS(0.001)S(0.003)PS(0.002)IS(0.993)PNT(0.001)SFTSDGSPSPLGGIKR	S475	AAYEMRMQNNSSPSISPNTSFTSDGSPSPLG
USP36_A0A075B784.4	0.942061	0.972777	0.879371	0.537244	0.902456	-0.539642	-0.552507	-0.562898	-0.564421	-2	USP36	Ubiquitin carboxyl-terminal hydrolase;Ubiquitin carboxyl-terminal hydrolase 36	A0A075B784	4.49513e-05	0.000234456	0.917016	A0A075B784;Q9P275	0.800784	SCSSISTALPQVNEDLVSLPHQLPEAS(0.014)EPPQS(0.801)PS(0.185)EKR	S807	VSLPHQLPEASEPPQSPSEKRKKTFVGEPQR
MORC2_Q9Y6X9.9	1.35603	1.23898	0.585505	-0.329687	0.911677	-0.736623	-0.660754	-0.215146	-0.365515	-1.78447	MORC2	MORC family CW-type zinc finger protein 2	Q9Y6X9	0.0010919	0.00290708	0.915558	Q9Y6X9	0.84331	KT(0.018)ES(0.23)PIKLS(0.843)PAT(0.512)PS(0.397)R	S730	IKTPVVKKTESPIKLSPATPSRKRSVAVSDE
PRRC2A_P48634.7	1.16008	1.15281	0.843357	0.241069	0.940538	-0.889506	-0.491059	-0.892932	-0.436026	-1.62833	PRRC2A	Protein PRRC2A	P48634	1.56248e-05	0.0001047	0.910525	P48634	0.999565	SWPS(1)PKNR	S1435	GGRTGPGRGDKRSWPSPKNRSRPPEERPPGL
SRRM1_A9Z1X7.61	1.24673	1.2331	0.925195	-0.0129121	0.772607	-0.471758	-0.715038	-0.516712	-0.760275	-1.70094	SRRM1	Serine/arginine repetitive matrix protein 1	A9Z1X7	8.35449e-05	0.000377948	0.906794	A9Z1X7;Q8IYB3;E9PCT1;M0R088	0.824431	QKET(0.824)S(0.176)PR	T535	PSRSASPSPRKRQKETSPRMQMGKRWQSPVT
CEP170_H0Y2V6.1	0.930082	1.04327	1.078	-0.0218182	1.09323	-0.769986	-0.342989	-0.544134	-0.666027	-1.79962	CEP170	Centrosomal protein of 170 kDa	H0Y2V6	0.000117264	0.000493737	0.904584	H0Y2V6;Q5SW79;H0Y4T4	0.708205	LQSAGSAMPT(0.005)S(0.143)S(0.143)S(0.708)FKHR	S1244	TTRLQSAGSAMPTSSSFKHRIKEQEDYIRDW
MGA_H3BP52	1.45288	0.870601	0.7713	0.622788	0.847098	-0.609162	-1.04538	-0.946968	-0.713994	-1.24917	MGA	MAX gene-associated protein	H3BP52	5.03955e-07	9.45261e-06	0.904122	H3BP52;H3BTF4;Q8IWI9	1	VVNANQNAS(1)PNVPGKR	S607	KIATAAKVVNANQNASPNVPGKRGRPRKLKL
ATXN2L_H3BUF6.10	1.14664	0.914402	0.550297	0.519693	0.824836	-0.14019	-0.102784	-0.763894	-0.911583	-2	ATXN2L	Ataxin-2-like protein	H3BUF6	0.000375322	0.00122856	0.897359	H3BUF6;Q8WWM7;H3BRB0;A0A0C4DGL7	0.774079	EFNPTKPLLSVNKS(0.004)T(0.026)S(0.774)T(0.196)PT(0.663)S(0.336)PGPR	S686	EFNPTKPLLSVNKSTSTPTSPGPRTHSTPSI
DCP1A_Q9NPI6.2	0.863271	1.1422	0.670859	1.04738e-05	1.13786	-1.12444	-0.543796	-0.170395	-0.0754258	-1.90015	DCP1A	mRNA-decapping enzyme 1A	Q9NPI6	0.000844793	0.00234236	0.896647	Q9NPI6	0.790047	KAS(0.179)S(0.79)PS(0.217)PLT(0.718)IGT(0.094)PES(0.001)QR	S523	QQTVTRSSDLERKASSPSPLTIGTPESQRKP
DCP1A_Q9NPI6.3	0.863271	1.1422	0.670859	1.04738e-05	1.13786	-1.12444	-0.543796	-0.170395	-0.0754258	-1.90015	DCP1A	mRNA-decapping enzyme 1A	Q9NPI6	0.000844793	0.00234236	0.896647	Q9NPI6	0.718326	KAS(0.179)S(0.79)PS(0.217)PLT(0.718)IGT(0.094)PES(0.001)QR	T528	RSSDLERKASSPSPLTIGTPESQRKPSIILS
KHSRP_A0A087WTP3	1.05602	1.05891	0.816545	0.394698	1.00369	-0.700374	-0.442828	-0.732982	-0.635481	-1.81821	KHSRP	Far upstream element-binding protein 2	A0A087WTP3	1.74981e-05	0.000112371	0.896613	A0A087WTP3;Q92945;M0QXW7;M0QYH3	0.909064	GGEQINKIQQDSGCKVQIS(0.909)PDS(0.091)GGLPER	S181	QINKIQQDSGCKVQISPDSGGLPERSVSLTG
JUN_P05412.9	0.795872	0.911602	0.81255	0.0132588	1.02308	-0.435583	-0.128856	-0.20962	-0.467143	-2	JUN	Transcription factor AP-1	P05412	0.00281432	0.00644454	0.895038	P05412	0.721571	AKNS(0.254)DLLT(0.722)S(0.024)PDVGLLKLAS(1)PELER	T62	GSLKPHLRAKNSDLLTSPDVGLLKLASPELE
BAIAP2_I3L0Y9	1.22784	1.34382	0.796904	-0.1844	0.983591	-0.698052	-0.654953	-0.614348	-0.690621	-1.50978	BAIAP2	Brain-specific angiogenesis inhibitor 1-associated protein 2	I3L0Y9	8.25827e-05	0.000374925	0.894903	I3L0Y9;I3L3C6;B4DWA1;I3L4C2;Q9UQB8	0.750525	S(0.249)LS(0.751)PPQSQSKLSDSYSNTLPVRK	S82	YSPWADRKAAQPKSLSPPQSQSKLSDSYSNT
LEO1_Q8WVC0.5	1.1514	1.13918	0.69848	0.316901	0.982413	-0.689806	-1.0077	-0.40454	-0.469393	-1.71693	LEO1	RNA polymerase-associated protein LEO1	Q8WVC0	2.74033e-05	0.000159324	0.891845	Q8WVC0	0.999349	KLT(0.999)S(0.996)DEEGEPS(0.005)GKR	T629	SEEDKAQRLLKAKKLTSDEEGEPSGKRKAED
CEP170_H0Y2V6.20	0.938305	1.41457	0.405695	0.248975	1.2055	-0.630401	-0.438588	-0.685113	-0.807318	-1.65162	CEP170	Centrosomal protein of 170 kDa	H0Y2V6	5.61954e-05	0.00028075	0.891314	H0Y2V6;Q5SW79	0.930387	S(0.026)T(0.032)GS(0.852)AT(0.115)S(0.93)LAS(0.044)QGER	S597	ISESGMTVRSTGSATSLASQGERRRRTLPQL
NSRP1_Q9H0G5.1	0.743275	1.3293	0.545978	0.252904	1.07249	-0.473918	-0.454	-0.382937	-0.56679	-2	NSRP1	Nuclear speckle splicing regulatory protein 1	Q9H0G5	0.000405955	0.00130914	0.890509	Q9H0G5	0.999999	KTQQLHPVLQKPSVFGNDS(1)DDDDETSVSESLQR	S33	QLHPVLQKPSVFGNDSDDDDETSVSESLQRE
PURB_Q96QR8.3	0.628269	1.32008	0.698267	-0.610314	1.10113	-0.868484	-0.554493	0.313806	-0.127287	-1.90098	PURB	Transcriptional activator protein Pur-beta	Q96QR8	0.0122316	0.022174	0.890031	Q96QR8	1	ADGDS(1)GS(1)ERGGGGGPCGFQPASR	S6	__________MADGDSGSERGGGGGPCGFQP
PURB_Q96QR8.4	0.628269	1.32008	0.698267	-0.610314	1.10113	-0.868484	-0.554493	0.313806	-0.127287	-1.90098	PURB	Transcriptional activator protein Pur-beta	Q96QR8	0.0122316	0.022174	0.890031	Q96QR8	1	ADGDS(1)GS(1)ERGGGGGPCGFQPASR	S8	________MADGDSGSERGGGGGPCGFQPAS
CDC20_Q12834.3	1.20608	0.73566	0.957307	0.753835	0.830831	-0.364022	-0.599644	-0.985028	-0.990322	-1.5447	CDC20	Cell division cycle protein 20 homolog	Q12834	2.32423e-06	2.62479e-05	0.888929	Q12834	0.943865	VQT(0.017)T(0.944)PS(0.039)KPGGDR	T70	TPGRTPGKSSSKVQTTPSKPGGDRYIPHRSA
TOP3A_K7EJ41	0.516738	0.231087	0.454776	1.49431	0.344532	-0.130239	0.849983	-0.801854	-1.05548	-1.90386	TOP3A	DNA topoisomerase 3-alpha	K7EJ41	0.0161459	0.0280618	0.888347	K7EJ41;Q13472	0.806771	AS(0.087)S(0.807)S(0.107)DMGSTAKKPR	S22	RTLESEARSKRPRASSSDMGSTAKKPRKCSL
LMNA_P02545.26	1.17311	0.946141	0.774938	-0.115721	1.02033	-0.565373	-0.588341	-0.386701	-0.205021	-2	LMNA	Prelamin-A/C;Lamin-A/C	P02545	0.000922101	0.0025325	0.88453	P02545;Q3BDU5	0.920422	SGAQAS(0.001)S(0.006)T(0.028)PLS(0.92)PT(0.043)R	S22	RRATRSGAQASSTPLSPTRITRLQEKEDLQE
UBAP2L_F8W726.5	1.15773	0.455995	0.920327	0.640097	1.03618	-0.256547	-0.304909	-0.786104	-1.08007	-1.7827	UBAP2L	Ubiquitin-associated protein 2-like	F8W726	5.81756e-05	0.000288447	0.883305	F8W726;Q14157	0.997998	RYPSSISS(0.002)S(0.998)PQKDLTQAK	S620	QRSTQTRRYPSSISSSPQKDLTQAKNGFSSV
MAP4_E7EVA0	0.857873	0.578628	0.901332	1.23183	1.06737	-0.619379	-0.915563	-1.17526	-0.981957	-0.944872	MAP4	Microtubule-associated protein	E7EVA0	9.69608e-08	3.50839e-06	0.881448	E7EVA0	0.999993	AGGPS(1)DDDNADKPKGHPFAADTQK	S806	KPKQKRYSQPRAGGPSDDDNADKPKGHPFAA
VIM_P08670.2	1.19624	0.627165	1.03722	0.355834	1.16155	-0.72278	-0.733199	-1.04058	-0.344363	-1.53709	VIM	Vimentin	P08670	1.02981e-05	7.64813e-05	0.881379	P08670;B0YJC4;A0A1B0GTT5;A0A1B0GVG8	0.871842	MFGGPGT(0.094)AS(0.872)RPS(0.023)S(0.008)S(0.002)R	S22	SSSSYRRMFGGPGTASRPSSSRSYVTTSTRT
SRRM2_Q9UQ35.235	0.267474	0.36341	0.501354	1.33236	0.580964	0.413967	-0.0799384	0.110094	-1.46777	-2	SRRM2	Serine/arginine repetitive matrix protein 2	Q9UQ35	0.0159822	0.0278235	0.879949	Q9UQ35;I3L4D8;I3L182	0.91143	SKTPSRQS(0.06)HS(0.911)S(0.031)S(0.181)S(0.817)PHPK	S836	PPPKQKSKTPSRQSHSSSSPHPKVKSGTPPR
TRA2A_Q13595.2	1.23217	0.592556	0.423167	0.680639	1.1866	0.00279929	-1.66565	-0.380615	-0.948915	-1.12275	TRA2A	Transformer-2 protein homolog alpha	Q13595	0.000127948	0.000527658	0.877545	Q13595	0.907316	RAHT(0.076)PT(0.011)PGIY(0.907)MGRPT(0.005)HS(0.001)GGGGGGGGGGGGGGGGR	Y208	DYSITKRAHTPTPGIYMGRPTHSGGGGGGGG
YBX1_P67809	1.48217	0.9754	0.986695	-0.138707	0.851027	-0.912113	-0.710601	-0.577349	-0.453627	-1.5029	YBX1	Nuclease-sensitive element-binding protein 1	P67809	9.28002e-05	0.000410602	0.873698	P67809;H0Y449	0.92387	AADPPAENS(0.076)S(0.924)APEAEQGGAE	S314	DGKETKAADPPAENSSAPEAEQGGAE_____
SRRM2_Q9UQ35.133	1.2786	1.25799	0.684361	-0.128174	1.19144	-0.88236	-0.759979	-1.15663	-0.540845	-0.944401	SRRM2	Serine/arginine repetitive matrix protein 2	Q9UQ35	2.94379e-05	0.000168896	0.873398	Q9UQ35;I3L4D8;I3L182	0.95817	SST(0.001)PPRQS(0.958)PS(0.041)R	S908	GSSPPRVKSSTPPRQSPSRSSSPQPKVKAII
UBAP2L_F8W726.4	1.20062	0.429428	0.903649	0.618413	1.0243	-0.232202	-0.283795	-0.788878	-1.08487	-1.78667	UBAP2L	Ubiquitin-associated protein 2-like	F8W726	7.91201e-05	0.000362039	0.870951	F8W726;Q14157	0.922057	RYPS(0.058)S(0.922)IS(0.02)S(0.259)S(0.721)PQKDLT(0.02)QAK	S616	PLYEQRSTQTRRYPSSISSSPQKDLTQAKNG
RPS29_P62273	1.4138	-0.13401	0.812006	0.891253	1.19705	-0.352279	-0.65499	-0.841302	-0.923232	-1.4083	RPS29	40S ribosomal protein S29	P62273	7.71036e-05	0.00035596	0.866996	P62273	1	KFGQGS(1)R	S18	HQQLYWSHPRKFGQGSRSCRVCSNRHGLIRK
GPATCH2_Q9NW75	1.21157	0.464745	0.804782	0.142856	0.16725	0.637218	0.58131	-0.755832	-1.7007	-1.5532	GPATCH2	G patch domain-containing protein 2	Q9NW75	0.0308897	0.0489009	0.866304	Q9NW75	0.997023	RRPS(0.997)S(0.003)NLNNNVR	S129	HSDSDDQMLVAKRRPSSNLNNNVRGKRPLWH
RIF1_Q5UIP0.13	1.06946	0.407307	0.804259	0.74462	1.05012	-0.415716	-0.196807	-0.763253	-0.661792	-2	RIF1	Telomere-associated protein RIF1	Q5UIP0	0.000173373	0.000665084	0.865749	Q5UIP0;H7C2B5	0.999973	CVWS(1)PLAS(0.625)PS(0.368)T(0.006)SILKR	S2172	SANDSPSGMQTRCVWSPLASPSTSILKRGLK
BABAM1_M0QXG9	1.6908	0.917037	0.866752	-0.247276	0.76482	-0.864806	-0.807474	-0.45364	-0.405935	-1.46028	BABAM1	BRISC and BRCA1-A complex member 1	M0QXG9	0.000306245	0.00104435	0.865282	M0QXG9;M0R3F4;M0R2A4;M0R2K3;M0R193;M0R0I0;J3KQS6;Q9NWV8;M0R2I2;M0R3H9	0.983796	MEVAEPS(0.014)S(0.984)PT(0.002)EEEEEEEEHSAEPRPR	S8	________MEVAEPSSPTEEEEEEEEHSAEP
LMNA_P02545	0.599174	0.689185	0.285014	0.387093	0.565473	0.547361	0.148259	0.39089	-1.25129	-2	LMNA	Prelamin-A/C;Lamin-A/C	P02545	0.0554592	0.0815871	0.864769	P02545;A0A0C4DGC5;Q3BDU5;Q5TCI8	0.853439	AS(0.853)S(0.082)HS(0.065)SQTQGGGSVTKK	S403	RLSPSPTSQRSRGRASSHSSQTQGGGSVTKK
GIGYF2_I1E4Y6.10	1.06289	0.605404	0.896738	0.553203	0.907391	-0.183973	-0.347631	-0.579378	-0.812221	-2	GIGYF2	PERQ amino acid-rich with GYF domain-containing protein 2	I1E4Y6	0.000245947	0.000875914	0.864289	I1E4Y6;Q6Y7W6;E7ESB6;C9JHW1;C9JW88;F8WCD5;C9JPV7;C9JXQ0;C9J0V6;C9JHT0;C9JRZ2	0.999995	ALSSGGS(0.002)IT(0.254)S(0.743)PPLS(1)PALPK	S30	LRALSSGGSITSPPLSPALPKYKLADYRYGR
PHIP_Q8WWQ0.3	1.25104	0.87984	0.93343	0.341716	0.950593	-0.648075	-0.338808	-1.11648	-0.652725	-1.60054	PHIP	PH-interacting protein	Q8WWQ0	1.37698e-05	9.54744e-05	0.863396	Q8WWQ0	0.891852	LS(0.056)RGS(0.892)IS(0.015)S(0.011)T(0.02)S(0.007)EVHSPPNVGLRR	S674	SGEAVISNTSRLSRGSISSTSEVHSPPNVGL
TOP1_P11387	1.40344	1.0137	0.748051	0.19787	0.964001	-0.675401	-0.60595	-0.746681	-0.674608	-1.62443	TOP1	DNA topoisomerase 1	P11387	1.91959e-05	0.000121036	0.862486	P11387	0.998461	S(0.002)GDHLHNDS(0.998)QIEADFR	S10	______MSGDHLHNDSQIEADFRLNDSHKHK
SRRM2_Q9UQ35.46	0.716711	0.768144	0.994547	1.08162	1.02235	-0.601458	-0.949938	-1.03916	-0.570712	-1.4221	SRRM2	Serine/arginine repetitive matrix protein 2	Q9UQ35	4.15251e-07	8.37076e-06	0.854892	Q9UQ35;I3L3Q8	0.949368	MGQAPSQS(0.001)LLPPAQDQPRS(0.949)PVPS(0.031)AFS(0.015)DQS(0.003)R	S2449	APSQSLLPPAQDQPRSPVPSAFSDQSRCLIA
IRS2_Q9Y4H2.11	0.88304	1.22427	0.954721	0.147459	1.13903	-0.922766	-0.703147	-0.79148	-0.39381	-1.53732	IRS2	Insulin receptor substrate 2	Q9Y4H2	1.53975e-05	0.000103897	0.854016	Q9Y4H2	0.819118	AS(0.181)S(0.819)PAES(0.259)S(0.737)PEDS(0.005)GYMR	S731	AGRTFPASGGGYKASSPAESSPEDSGYMRMW
IRS2_Q9Y4H2.12	0.88304	1.22427	0.954721	0.147459	1.13903	-0.922766	-0.703147	-0.79148	-0.39381	-1.53732	IRS2	Insulin receptor substrate 2	Q9Y4H2	1.53975e-05	0.000103897	0.854016	Q9Y4H2	0.736567	AS(0.181)S(0.819)PAES(0.259)S(0.737)PEDS(0.005)GYMR	S736	PASGGGYKASSPAESSPEDSGYMRMWCGSKL
SRSF1_J3KTL2.3	0.617004	1.31493	0.653745	0.72968	1.00042	-0.623129	-0.43065	-0.603745	-0.850497	-1.80776	SRSF1		J3KTL2	2.20518e-05	0.000135291	0.853018	J3KTL2	0.999529	SHIS(1)EEMD	S249	SPRYSPRHSRSRSHISEEMD___________
ARID4B_H0Y7Y8.1	1.07193	1.23907	0.781583	0.00302924	1.09723	-0.858273	-0.768343	-0.76253	-0.206947	-1.59675	ARID4B	AT-rich interactive domain-containing protein 4B	H0Y7Y8	7.06156e-05	0.000334256	0.852492	H0Y7Y8;H7C5R6;Q4LE39	0.999233	IKLLNNS(0.999)DERLQNS(0.001)R	S312	GFSEVAEKRIKLLNNSDERLQNSRAKDRKDV
ESYT2_H7BXI1.5	0.42194	0.833151	0.691225	0.351354	0.904957	-0.358988	-0.0182537	0.178054	-0.492659	-2	ESYT2	Extended synaptotagmin-2	H7BXI1	0.0101053	0.018863	0.852062	H7BXI1;A0A087WXU3;A0FGR8	0.994779	SSSSLLASPGHISVKEPT(0.001)PS(0.004)IAS(0.995)DIS(0.999)LPIAT(0.001)QELR	S721	SPGHISVKEPTPSIASDISLPIATQELRQRL
ESYT2_H7BXI1.6	0.42194	0.833151	0.691225	0.351354	0.904957	-0.358988	-0.0182537	0.178054	-0.492659	-2	ESYT2	Extended synaptotagmin-2	H7BXI1	0.0101053	0.018863	0.852062	H7BXI1;A0A087WXU3;A0FGR8	0.999148	SSSSLLASPGHISVKEPT(0.185)PS(0.301)IAS(0.514)DIS(0.999)LPIAT(0.001)QELR	S724	HISVKEPTPSIASDISLPIATQELRQRLRQL
YAP1_P46937.4	0.698595	0.89925	0.979921	0.100661	0.850638	-0.569885	-0.277203	-0.229247	-0.0978168	-2	YAP1	Transcriptional coactivator YAP1	P46937	0.00319679	0.00713267	0.851424	P46937	0.802829	QS(0.197)S(0.803)FEIPDDVPLPAGWEMAKTSSGQR	S164	SGPAATPTAQHLRQSSFEIPDDVPLPAGWEM
SIN3A_Q96ST3.1	1.12719	0.890552	0.526208	0.808046	0.980694	-0.634695	0.0229883	-1.14155	-1.21375	-1.36568	SIN3A	Paired amphipathic helix protein Sin3a	Q96ST3	1.84831e-05	0.000117254	0.850534	Q96ST3;H3BMA2;H3BT34;H3BQ76;H3BQ88;H3BNA0;H3BNZ3;H3BQL7;H3BP90	0.996001	RLDDQES(0.996)PVY(0.004)AAQQR	S10	______MKRRLDDQESPVYAAQQRRIPGSTE
TSSC4_Q9Y5U2.5	1.04414	1.25678	0.50526	0.131792	1.03842	-0.416137	-0.225883	-0.605435	-0.787838	-1.9411	TSSC4	Protein TSSC4	Q9Y5U2	0.000343751	0.00114241	0.8479	Q9Y5U2;A6NCC9;E9PME3;C9JHT9;C9JJV1	0.840603	AHRS(0.993)PAS(0.841)PRVPPVPDY(0.167)VAHPER	S146	RSPVEGLGRAHRSPASPRVPPVPDYVAHPER
NCAPH_C9JZP1	0.305633	1.16843	0.929593	0.868005	1.17761	-0.338705	-0.728384	-0.960373	-1.34668	-1.07512	NCAPH	Condensin complex subunit 2	C9JZP1	4.43571e-06	4.19544e-05	0.843718	C9JZP1;C9J470;E9PHA2;Q15003	0.714599	GHPHS(0.022)AS(0.132)S(0.715)PS(0.132)ER	S28	NNSSSETRGHPHSASSPSERVFPMPLPRKAP
HNRNPC_B4DY08.3	1.62582	1.18327	0.706863	-0.271717	0.618383	-0.408043	-0.538143	-0.44772	-0.849084	-1.61963	HNRNPC	Heterogeneous nuclear ribonucleoproteins C1/C2	B4DY08	0.000674353	0.00195709	0.841338	B4DY08;B2R5W2;G3V4W0;G3V5V7;G3V555;G3V576;G3V575;P07910;G3V4C1;G3V2Q1;G3V2D6	0.843086	QRVS(0.843)GNT(0.078)S(0.078)RR	S149	PPIARAVVPSKRQRVSGNTSRRGKSGFNSKS
SLX4_Q8IY92.2	0.528828	1.15621	0.958713	0.863959	1.02045	-0.604846	-0.823777	-0.724503	-0.808762	-1.56627	SLX4	Structure-specific endonuclease subunit SLX4	Q8IY92	1.29173e-06	1.7889e-05	0.840946	Q8IY92	0.945568	FS(0.001)VIRPQT(0.996)PPPQT(0.002)PS(0.002)S(0.002)CLT(0.019)PVS(0.946)PGT(0.02)S(0.013)DGRR	S1329	QTPPPQTPSSCLTPVSPGTSDGRRQGHRSPS
SLX4_Q8IY92.3	0.528828	1.15621	0.958713	0.863959	1.02045	-0.604846	-0.823777	-0.724503	-0.808762	-1.56627	SLX4	Structure-specific endonuclease subunit SLX4	Q8IY92	1.29173e-06	1.7889e-05	0.840946	Q8IY92	0.995949	FS(0.001)VIRPQT(0.996)PPPQT(0.002)PS(0.002)S(0.002)CLT(0.019)PVS(0.946)PGT(0.02)S(0.013)DGRR	T1315	EGNEVAQKFSVIRPQTPPPQTPSSCLTPVSP
ASPH_E5RHJ2.4	1.31446	0.627746	0.599916	0.986503	0.842184	-0.15787	-1.38647	-0.998612	-1.24618	-0.581672	ASPH	Aspartyl/asparaginyl beta-hydroxylase	E5RHJ2	1.22632e-05	8.75079e-05	0.840722	E5RHJ2;E5RG56;Q12797	0.864047	SSGNSSSSGSGSGS(0.001)T(0.001)SAGS(0.034)S(0.864)S(0.1)PGARRETK	S28	SSSSGSGSGSTSAGSSSPGARRETKHGGHKN
CLASP2_E3W994.16	0.657877	1.10213	0.880964	-0.25015	0.982185	-0.70626	-0.317158	-0.0811366	-0.0455868	-2	CLASP2	CLIP-associating protein 2	E3W994	0.00576863	0.0117236	0.839473	E3W994;J3KR49;O75122;E7ERI8;E7EW49	0.938536	MVS(0.133)QS(0.294)QPGS(0.939)RS(0.82)GS(0.771)PGRVLT(0.023)T(0.013)T(0.006)ALSTVSSGVQR	S459	RGRSRTKMVSQSQPGSRSGSPGRVLTTTALS
CLASP2_E3W994.18	0.657877	1.10213	0.880964	-0.25015	0.982185	-0.70626	-0.317158	-0.0811366	-0.0455868	-2	CLASP2	CLIP-associating protein 2	E3W994	0.00576863	0.0117236	0.839473	E3W994;J3KR49;O75122;E7ERI8;E7EW49	0.813617	T(0.019)KMVS(0.088)QS(0.858)QPGS(0.847)RS(0.374)GS(0.814)PGR	S463	RTKMVSQSQPGSRSGSPGRVLTTTALSTVSS
CHAMP1_Q96JM3.49	0.823602	0.647874	0.852627	0.953152	1.09737	-0.392211	-0.409087	-0.97801	-0.841197	-1.75412	CHAMP1	Chromosome alignment-maintaining phosphoprotein 1	Q96JM3	1.18059e-05	8.5372e-05	0.837709	Q96JM3	0.713968	S(0.005)S(0.005)S(0.023)VS(0.714)PS(0.126)S(0.038)WKS(0.119)PPAS(0.962)PES(0.006)WKSGPPELR	S376	PTPSVSSASWKSSSVSPSSWKSPPASPESWK
EDC4_Q6P2E9	0.436419	0.808594	0.829319	0.972581	1.259	-0.582662	-0.5843	-0.451901	-0.873577	-1.81347	EDC4	Enhancer of mRNA-decapping protein 4	Q6P2E9	2.51728e-05	0.000149689	0.837599	Q6P2E9	1	DSQDASAEQS(1)DHDDEVASLASASGGFGTKVPAPR	S879	HLLQQRDSQDASAEQSDHDDEVASLASASGG
UHRF1_A0A087WWG9.1	1.30711	1.15994	0.593275	0.570617	0.598181	-0.407419	-0.506883	-0.644171	-0.832074	-1.83858	UHRF1	E3 ubiquitin-protein ligase UHRF1	A0A087WWG9	5.26463e-05	0.000267901	0.837072	A0A087WWG9;A0A087WVR3;A0A087WTW0;Q96T88	0.992365	SAGGGPS(0.007)RAGS(0.992)PR	S364	KWKRKSAGGGPSRAGSPRRTSKKTKVEPYSL
KIF24_Q5T7B8.2	0.901648	1.276	1.09648	0.132999	0.942198	-0.583564	-1.06425	-0.664441	-0.538075	-1.499	KIF24	Kinesin-like protein KIF24	Q5T7B8	1.58778e-05	0.000105468	0.835328	Q5T7B8	0.983895	QQS(0.984)LFS(0.993)S(0.023)PR	S875	TWGQGPEKQVAERQQSLFSSPRTGDKKDLTK
KIF24_Q5T7B8.3	0.901648	1.276	1.09648	0.132999	0.942198	-0.583564	-1.06425	-0.664441	-0.538075	-1.499	KIF24	Kinesin-like protein KIF24	Q5T7B8	1.58778e-05	0.000105468	0.835328	Q5T7B8	0.993009	QQS(0.984)LFS(0.993)S(0.023)PR	S878	QGPEKQVAERQQSLFSSPRTGDKKDLTKSWV
MAPK1_P28482.1	1.2602	-0.404278	0.876939	1.12517	1.18085	-0.318254	-1.10618	-0.873742	-0.541992	-1.19871	MAPK1	Mitogen-activated protein kinase 1	P28482	0.000231901	0.000837312	0.833749	P28482	0.999997	VADPDHDHTGFLT(1)EY(1)VATR	T185	LARVADPDHDHTGFLTEYVATRWYRAPEIML
EPB41L3_Q9Y2J2.1	1.79333	-0.307846	0.742376	0.781789	1.07211	-0.775301	-0.871998	-0.85887	-0.923918	-0.651679	EPB41L3	Band 4.1-like protein 3;Band 4.1-like protein 3, N-terminally processed	Q9Y2J2	0.000172328	0.000662111	0.832223	Q9Y2J2;A0A0A0MSA4;A0A0A0MRA8;J3QKY2;J3KRD1;J3QKK4;J3QR33;J3QS55;J3QRQ6;J3KS70	0.974419	MTTES(0.019)GS(0.974)DS(0.003)ES(0.003)KPDQEAEPQEAAGAQGR	S7	_________MTTESGSDSESKPDQEAEPQEA
THRAP3_Q9Y2W1.3	1.21227	1.03754	0.854915	0.366115	0.949058	-0.596455	-0.619089	-0.744519	-0.800053	-1.65978	THRAP3	Thyroid hormone receptor-associated protein 3	Q9Y2W1	6.82669e-06	5.75802e-05	0.832098	Q9Y2W1	0.992041	S(0.006)S(0.002)S(0.992)PPPR	S535	NFRVTAYKAVQEKSSSPPPRKTSESRDKLGA
VCP_P55072.1	0.766432	1.22693	0.873353	0.454213	0.997656	-0.748751	-0.572183	-0.601799	-0.556593	-1.83926	VCP	Transitional endoplasmic reticulum ATPase	P55072	2.23506e-05	0.000136483	0.831188	P55072	0.901419	GFGSFRFPSGNQGGAGPSQGSGGGT(0.001)GGS(0.901)VY(0.041)T(0.048)EDNDDDLY(0.009)G	S794	GGAGPSQGSGGGTGGSVYTEDNDDDLYG___
SNTB2_Q13425.1	1.23706	1.13025	0.712494	-0.00636576	1.11715	-0.79201	-0.598674	-0.63589	-0.488313	-1.67571	SNTB2	Beta-2-syntrophin	Q13425	7.42754e-05	0.000347173	0.830733	Q13425;A0A140TA73	1	GLGPPS(1)PPAPPRGPAGEAGAS(1)PPVRR	S110	SPPAPPRGPAGEAGASPPVRRVRVVKQEAGG
PKD2_B4DFN3	0.572488	-0.0882446	1.56882	1.40422	0.244714	-0.22273	-0.526524	-0.243473	-1.11447	-1.5948	PKD2	Polycystin-2	B4DFN3	0.00153079	0.00384243	0.830044	B4DFN3;Q13563	0.999424	S(0.001)LDDS(0.999)EEDDDEDSGHSSR	S230	PRPMSSRSFPRSLDDSEEDDDEDSGHSSRRR
TEX2_Q8IWB9.3	1.79491	0.812219	0.525719	-0.659945	0.653267	-0.894017	-0.808141	-0.13095	0.268456	-1.56152	TEX2	Testis-expressed sequence 2 protein	Q8IWB9	0.0127987	0.0230024	0.830004	Q8IWB9;A0A087WVA8	0.927308	NT(0.002)GGDS(0.075)KT(0.242)APS(0.685)S(0.927)PLT(0.493)S(0.436)PS(0.106)DT(0.033)R	S266	TQPRNTGGDSKTAPSSPLTSPSDTRSFFKVP
TP53_A0A087WZU8.2	0.653176	1.20029	0.682749	-0.0313006	0.836844	-0.515428	0.0650297	-0.110685	-0.437181	-2	TP53	Cellular tumor antigen p53	A0A087WZU8	0.00645029	0.0128538	0.829951	A0A087WZU8;P04637;A0A087X1Q1	0.999996	KLMFKTEGPDS(1)D	S381	TSRHKKLMFKTEGPDSD______________
WWC2_Q6AWC2	1.46676	0.740899	0.911591	0.650841	0.761893	-0.654153	-0.732257	-1.22252	-0.68145	-1.2416	WWC2	Protein WWC2	Q6AWC2	1.26672e-06	1.76833e-05	0.828696	Q6AWC2	0.874387	LNRS(0.046)DS(0.874)DS(0.078)S(0.002)TLAKK	S1022	PGERNQYICRLNRSDSDSSTLAKKSLFVRNS
RBM17_H0Y6J6	0.700131	0.974121	0.945061	0.444197	1.02515	-0.652598	-0.529636	-0.285558	-0.536772	-2	RBM17	Splicing factor 45	H0Y6J6	0.000164933	0.000643102	0.827418	H0Y6J6;Q5W012;Q96I25	0.764541	AAIPPPVY(0.008)EEQDRPRS(0.765)PT(0.156)GPS(0.033)NS(0.039)FLANMGGTVAHK	S129	AAIPPPVYEEQDRPRSPTGPSNSFLANMGGT
NCKAP5_A0A0A0MSE4.6	1.02498	1.4913	0.759504	0.190096	0.846934	-0.742514	-0.733908	-0.718013	-0.536758	-1.58163	NCKAP5	Nck-associated protein 5	A0A0A0MSE4	2.41698e-05	0.000145214	0.822344	A0A0A0MSE4;A0A0A0MS79;O14513	1	EET(1)VNIMVY(1)QEKLS(1)EEER	S147	KKEETVNIMVYQEKLSEEERKHKEALEDLHM
NCKAP5_A0A0A0MSE4.7	1.02498	1.4913	0.759504	0.190096	0.846934	-0.742514	-0.733908	-0.718013	-0.536758	-1.58163	NCKAP5	Nck-associated protein 5	A0A0A0MSE4	2.41698e-05	0.000145214	0.822344	A0A0A0MSE4;A0A0A0MS79;O14513	1	EET(1)VNIMVY(1)QEKLS(1)EEER	T136	NLLQSQGSPEQKKEETVNIMVYQEKLSEEER
NCKAP5_A0A0A0MSE4.8	1.02498	1.4913	0.759504	0.190096	0.846934	-0.742514	-0.733908	-0.718013	-0.536758	-1.58163	NCKAP5	Nck-associated protein 5	A0A0A0MSE4	2.41698e-05	0.000145214	0.822344	A0A0A0MSE4;A0A0A0MS79;O14513	1	EET(1)VNIMVY(1)QEKLS(1)EEER	Y142	GSPEQKKEETVNIMVYQEKLSEEERKHKEAL
RRP1B_Q14684.11	1.35136	0.760559	0.808834	0.94069	0.7112	-0.527688	-0.916333	-0.896372	-0.854027	-1.37822	RRP1B	Ribosomal RNA processing protein 1 homolog B	Q14684	6.07408e-07	1.06597e-05	0.821655	Q14684	0.847083	VAFDPEQKPLHGVLKTPT(0.01)S(0.46)S(0.528)PAS(0.155)S(0.847)PLVAK	S736	PLHGVLKTPTSSPASSPLVAKKPLTTTPRRR
YEATS2_Q9ULM3	0.723388	1.28963	0.754454	-0.0701842	1.09215	-0.678288	-0.35867	-0.379079	-0.32135	-2	YEATS2	YEATS domain-containing protein 2	Q9ULM3	0.0010068	0.00270536	0.820933	Q9ULM3	0.949367	IVPQSQVPNPES(0.949)PGKS(0.042)FQPIT(0.007)MS(0.002)CK	S447	SSCKIVPQSQVPNPESPGKSFQPITMSCKIV
CDK12_J3QSD7.9	1.3103	1.40417	0.0597513	0.0236063	1.09447	-0.149014	-0.605489	-0.678834	-0.885575	-1.57339	CDK12	Cyclin-dependent kinase 12	J3QSD7	0.000580991	0.00172448	0.820398	J3QSD7;Q9NYV4	0.875628	QRS(0.997)VS(0.876)PY(0.039)S(0.088)R	S303	STRSPSPYSRRQRSVSPYSRRRSSSYERSGS
RPS6_A2A3R5.5	1.67977	1.08794	0.645547	-0.376702	0.688943	-0.70512	-0.37616	-0.577675	-0.379885	-1.68665	RPS6	40S ribosomal protein S6	A2A3R5	0.00137935	0.00352674	0.81936	A2A3R5;P62753	1	RRLS(1)S(1)LR	S204	AKEKRQEQIAKRRRLSSLRASTSKSESSQK_
STK10_O94804	1.14625	1.13389	0.733536	-0.155329	0.941245	-0.670553	-0.398725	-0.329004	-0.378394	-2	STK10	Serine/threonine-protein kinase 10	O94804	0.000957409	0.00260753	0.818965	O94804	1	QVAEQGGDLS(1)PAANR	S438	QVAQEKQVAEQGGDLSPAANRSQKASQSRPN
XRCC1_F5H8D7.2	0.61095	1.28918	0.704291	-0.231579	1.10816	-0.690401	-0.383816	-0.0068452	-0.282588	-2	XRCC1	DNA repair protein XRCC1	F5H8D7	0.00391156	0.00844594	0.817391	F5H8D7;P18887;M0QYS5;M0R1U8	0.93195	INKT(0.118)S(0.509)PVT(0.37)AS(0.003)DPAGPSYAAATLQASSAAS(0.004)S(0.044)AS(0.932)PVS(0.02)R	S195	YAAATLQASSAASSASPVSRAIGSTSKPQES
ACIN1_G3V3B0.1	0.889857	1.16874	0.758918	-0.379594	1.11796	-0.644402	-0.19962	-0.235281	-0.433582	-2	ACIN1		G3V3B0	0.00291314	0.00662725	0.815677	G3V3B0	0.88907	KIS(0.889)VVS(0.055)T(0.055)KGVPAGNSDTEGGQPGR	S67	EKKESSLPKSFKRKISVVSTKGVPAGNSDTE
EPS8L2_Q9H6S3.9	1.52409	1.1539	0.877072	-0.0678089	0.76231	-0.610938	-0.93001	-0.898308	-0.513379	-1.29693	EPS8L2	Epidermal growth factor receptor kinase substrate 8-like protein 2	Q9H6S3	4.53967e-05	0.000236307	0.815122	Q9H6S3;A0A087WX39	0.801149	NS(0.032)QKHS(0.1)PT(0.801)S(0.067)EPTPPGDALPPVS(0.469)S(0.417)PHT(0.114)HR	T465	PVSRQSIRNSQKHSPTSEPTPPGDALPPVSS
PCYT1A_P49585.10	0.861466	1.47356	0.623279	-0.306597	1.21081	-0.700109	-0.883337	-0.458731	-0.202974	-1.61737	PCYT1A	Choline-phosphate cytidylyltransferase A	P49585	0.000689803	0.00199196	0.812791	P49585;C9JEJ2	0.753488	MLQAIS(0.753)PKQS(0.247)PS(0.043)S(0.514)S(0.412)PT(0.031)RER	S315	KHMLKEGKGRMLQAISPKQSPSSSPTRERSP
MKI67_P46013.8	0.914209	0.457012	0.606077	1.51179	0.70212	-0.289383	-0.63153	-0.649259	-0.825478	-1.79556	MKI67	Antigen KI-67	P46013	7.60945e-05	0.000353146	0.811732	P46013	0.999999	LTQTSGQSTHTHKEPAS(1)GDEGIKVLK	S2638	TQTSGQSTHTHKEPASGDEGIKVLKQRAKKK
PWP1_Q13610	1.07668	1.18351	0.885884	0.314929	0.926298	-0.542599	-0.663192	-0.685189	-0.81313	-1.6832	PWP1	Periodic tryptophan protein 1 homolog	Q13610	1.08519e-05	7.96878e-05	0.810872	Q13610	1	LQEEGGGS(1)DEEETGSPSEDGMQSAR	S50	LIAEAKEKLQEEGGGSDEEETGSPSEDGMQS
TMPO_P42167.5	0.862495	0.917322	0.945273	0.585965	1.00151	-0.933139	-0.590502	-0.65139	-0.279331	-1.85821	TMPO	Lamina-associated polypeptide 2, isoforms beta/gamma;Thymopoietin;Thymopentin	P42167	2.49016e-05	0.000148754	0.809449	P42167;G5E972;H0YJH7	0.999387	VT(0.001)GNFKHAS(0.999)PILPITEFSDIPR	S306	ESLVVNRVTGNFKHASPILPITEFSDIPRRA
MCM4_E5RG53.9	0.858384	1.13489	0.803841	0.0852634	1.1205	-0.557234	-0.937117	-0.471707	-0.12938	-1.90744	MCM4	DNA replication licensing factor MCM4	E5RG53	0.000301827	0.00103199	0.809225	E5RG53;E5RFR3;P33991	0.708304	S(0.533)S(0.465)PAS(0.011)T(0.035)PS(0.708)RRGS(0.248)R	S9	_______MSSPASTPSRRGSRRGRATPAQTP
TLE3_H0YKH0.1	1.31433	1.40323	0.7408	-0.17996	0.767674	-0.636213	-0.639502	-0.475896	-0.667383	-1.62708	TLE3	Transducin-like enhancer protein 3	H0YKH0	0.00022715	0.000823578	0.808766	H0YKH0;H0YLW9;H0YLI3;F5H7D6;H0YNT2;H0YKT5;H0YKN8;H0YL70;Q04726;A0A0D9SES8	0.877108	S(0.001)LKKDAPT(0.122)S(0.877)PASVASSSSTPSSK	S286	NGLDKARSLKKDAPTSPASVASSSSTPSSKT
ALYREF_E9PB61	0.683873	0.944336	0.861005	-0.0807471	0.755424	-0.764224	-0.692729	0.15749	0.389767	-2	ALYREF	THO complex subunit 4	E9PB61	0.0115088	0.021076	0.804394	E9PB61;Q86V81	1	AGS(1)QGGRGGGAQAAAR	S41	QRGGRGGGRGRGRAGSQGGRGGGAQAAARVN
CCDC86_Q9H6F5.13	0.431835	0.878516	0.777587	1.24862	0.778288	-0.438239	0.192706	-1.14855	-1.25395	-1.46682	CCDC86	Coiled-coil domain-containing protein 86	Q9H6F5	0.000140583	0.000570748	0.802741	Q9H6F5;H0YG79	0.894628	AGLGS(0.456)PERPPKT(0.909)S(0.895)PGS(0.74)PR	S66	VQRAGLGSPERPPKTSPGSPRLQQGAGLESP
EPB41L3_Q9Y2J2.2	1.18604	-0.637063	0.705838	1.40839	1.26284	-0.844874	-0.898744	-0.755495	-0.697531	-0.729407	EPB41L3	Band 4.1-like protein 3;Band 4.1-like protein 3, N-terminally processed	Q9Y2J2	0.00048674	0.00151025	0.801485	Q9Y2J2;A0A0A0MSA4;A0A0A0MRA8;J3QKY2;J3KRD1;J3QKK4;J3QR33;J3QS55;J3QRQ6;J3KS70	0.936272	T(0.007)T(0.008)ES(0.152)GS(0.836)DS(0.936)ES(0.061)KPDQEAEPQEAAGAQGR	S9	_______MTTESGSDSESKPDQEAEPQEAAG
PCBP1_Q15365.1	0.883833	1.18219	0.882412	-0.00217607	1.01134	-0.909195	-0.563208	-0.348286	-0.210708	-1.9262	PCBP1	Poly(rC)-binding protein 1	Q15365	0.00040396	0.00130475	0.800297	Q15365	0.949706	VMTIPYQPMPAS(0.05)S(0.95)PVICAGGQDR	S190	QGRVMTIPYQPMPASSPVICAGGQDRCSDAA
ACIN1_S4R3H4.23	1.12534	0.835321	0.66218	-0.757871	1.21727	-0.528216	-0.511328	0.142251	-0.199846	-1.9851	ACIN1	Apoptotic chromatin condensation inducer in the nucleus	S4R3H4	0.0146306	0.0257107	0.80015	S4R3H4;E7EQT4;Q9UKV3;G3V3T3	0.99855	GVPAGNS(0.999)DT(0.001)EGGQPGRK	S780	KISVVSATKGVPAGNSDTEGGQPGRKRRWGA
ACIN1_S4R3H4.24	1.12534	0.835321	0.66218	-0.757871	1.21727	-0.528216	-0.511328	0.142251	-0.199846	-1.9851	ACIN1	Apoptotic chromatin condensation inducer in the nucleus	S4R3H4	0.0146306	0.0257107	0.80015	S4R3H4;E7EQT4;Q9UKV3;G3V3T3	0.885647	KIS(0.886)VVS(0.108)AT(0.006)KGVPAGNS(0.905)DT(0.095)EGGQPGR	S767	EKKESSLPKSFKRKISVVSATKGVPAGNSDT
CCDC86_Q9H6F5.14	1.0337	1.28473	0.922173	0.245715	0.950113	-0.670498	-0.853508	-0.745513	-0.644213	-1.5227	CCDC86	Coiled-coil domain-containing protein 86	Q9H6F5	6.04502e-06	5.32227e-05	0.799265	Q9H6F5;H0YG79	0.999243	TS(0.001)PGS(0.999)PR	S69	AGLGSPERPPKTSPGSPRLQQGAGLESPQGQ
RAD54B_E5RJF7	1.0241	0.706043	0.673936	0.16473	1.3322	-0.466142	-0.31596	-0.577821	-0.459028	-2	RAD54B	DNA repair and recombination protein RAD54B	E5RJF7	0.000563851	0.00168932	0.79833	E5RJF7;E5RI14;E5RHN9;Q9Y620	0.999868	SAAPSQLQGNS(1)FKKPK	S14	__MRRSAAPSQLQGNSFKKPKFIPPGRSNPG
ANKRD54_H7BZV9	0.912382	1.19226	0.902214	0.390362	0.966508	-0.617498	-0.748525	-0.500542	-0.731113	-1.76604	ANKRD54	Ankyrin repeat domain-containing protein 54	H7BZV9	1.48172e-05	0.000101258	0.796344	H7BZV9;C9JU48;D3YTC9;Q6NXT1	0.999972	ASGGAQS(1)PLR	S76	GGGAGLSGRASGGAQSPLRYLHVLWQQDAEP
PPIP5K2_A0A087WZV0.1	0.578965	1.23856	0.656866	-0.281764	0.927869	-0.805824	-0.0506779	0.15271	-0.16828	-2	PPIP5K2	Inositol hexakisphosphate and diphosphoinositol-pentakisphosphate kinase 2	A0A087WZV0	0.0131161	0.0234679	0.79594	A0A087WZV0;O43314;K7ENU7	0.816765	TLVEQKQNPTVGSHCAGLFSTSVLGGS(0.007)S(0.176)S(0.817)APNLQDYAR	S1089	HCAGLFSTSVLGGSSSAPNLQDYARTHRKKL
IFI16_Q16666	1.83485	0.609007	0.903071	0.397594	0.51695	-0.494981	-0.626607	-0.99067	-0.859056	-1.29016	IFI16	Gamma-interferon-inducible protein 16	Q16666	4.22039e-05	0.000223023	0.795473	Q16666;X6RHM1;H3BM18	0.999924	AGPKGSKVSEEQTQPPS(1)PAGAGMSTAMGR	S153	GPKGSKVSEEQTQPPSPAGAGMSTAMGRSPS
FAM21A_A0A087WYF6.6	0.3921	1.08044	0.915524	0.861142	1.00895	-0.456488	-0.43608	-0.603493	-0.87912	-1.88297	FAM21A	WASH complex subunit FAM21A	A0A087WYF6	4.36106e-05	0.00022893	0.794457	A0A087WYF6;F8W7U3;E7ESD2;A0A0A0MR88;A0A096LPC5;Q641Q2	0.974798	KKAS(0.007)ALLFS(0.975)S(0.876)DEEDQWNIPAS(0.124)QT(0.018)HLASDSR	S595	KASELSKKKASALLFSSDEEDQWNIPASQTH
FAM21A_A0A087WYF6.7	0.3921	1.08044	0.915524	0.861142	1.00895	-0.456488	-0.43608	-0.603493	-0.87912	-1.88297	FAM21A	WASH complex subunit FAM21A	A0A087WYF6	4.36106e-05	0.00022893	0.794457	A0A087WYF6;F8W7U3;E7ESD2;A0A0A0MR88;A0A096LPC5;Q641Q2	0.909542	KKAS(0.002)ALLFS(0.902)S(0.91)DEEDQWNIPAS(0.165)QT(0.022)HLASDSR	S596	ASELSKKKASALLFSSDEEDQWNIPASQTHL
WAC_A0A0A0MRT2.1	1.51384	0.944399	0.87737	0.085164	0.715675	-0.60221	-0.322896	-0.745175	-0.751409	-1.71475	WAC	WW domain-containing adapter protein with coiled-coil	A0A0A0MRT2	0.00012114	0.000505573	0.793347	A0A0A0MRT2;Q9BTA9	1	QQGHEPVS(1)PR	S359	QQPVTADKQQGHEPVSPRSLQRSSSQRSPSP
WDR74_Q6RFH5	1.22132	1.30905	0.81288	-0.278581	0.915157	-0.823079	-0.463189	-0.549037	-0.469794	-1.67473	WDR74	WD repeat-containing protein 74	Q6RFH5	0.000355195	0.0011767	0.793099	Q6RFH5;E9PS41;H0YFP2	1	RKLS(1)GLEQPQGALQTR	S361	DELWASLEAAAKRKLSGLEQPQGALQTRRRK
USP7_H3BMF6	2	0.231635	0.751645	-0.752079	-0.0202186	-0.874172	-0.696129	-0.376539	-0.430522	-0.311952	USP7	Ubiquitin carboxyl-terminal hydrolase 7	H3BMF6	0.0393994	0.0605369	0.792634	H3BMF6;Q93009	1	AGEQQLS(1)EPEDMEMEAGDTDDPPR	S18	HQQQQQQQKAGEQQLSEPEDMEMEAGDTDDP
GATAD2A_Q86YP4.4	1.14205	1.02795	0.637604	0.0207798	1.00415	-0.735235	-0.281944	-0.452713	-0.284745	-2	GATAD2A	Transcriptional repressor p66-alpha	Q86YP4	0.000824061	0.00229708	0.791763	Q86YP4	0.851375	QSQIQKEATAQKPTGSVGS(0.001)T(0.004)VT(0.144)T(0.851)PPPLVR	T189	ATAQKPTGSVGSTVTTPPPLVRGTQNIPAGK
AFF4_Q9UHB7.4	0.926772	1.21155	0.48183	-0.193131	1.02132	-0.53566	-0.119625	-0.245696	-0.337051	-2	AFF4	AF4/FMR2 family member 4	Q9UHB7	0.00447166	0.00942912	0.791497	Q9UHB7	0.999934	TLTEHLKNSYNNSQAPS(1)PGLGSK	S1043	LTEHLKNSYNNSQAPSPGLGSKAVGMPSPVS
EHMT2_A0A0G2JIS2	1.05774	1.07292	0.886626	-0.0114113	1.05194	-0.951304	-0.464165	-0.452313	-0.348691	-1.84135	EHMT2	Histone-lysine N-methyltransferase EHMT2	A0A0G2JIS2	0.000214852	0.000789961	0.789031	A0A0G2JIS2;A2ABF8;A0A0G2JIR1;A2ABF9;A0A0G2JK64;Q96KQ7	0.841676	LLSMPGAQGAAAAGSEPPPAT(0.022)T(0.136)S(0.842)PEGQPKVHR	S173	QGAAAAGSEPPPATTSPEGQPKVHRARKTMS
SMTN_A0A087X1R1	1.19169	0.919636	0.83112	0.445859	0.966694	-0.97804	-0.487311	-0.657002	-0.487021	-1.74563	SMTN	Smoothelin	A0A087X1R1	1.66457e-05	0.000109018	0.788879	A0A087X1R1;A0A087WVP4;P53814	0.993623	S(0.003)LS(0.003)VLS(0.994)PRQPAQNR	S358	DVAGPRPCQRSLSVLSPRQPAQNRESTPLAS
ZEB1_P37275.3	2	0.542175	0.729899	0.160828	0.423359	-0.77949	-0.767746	-0.911133	-0.653778	-0.90909	ZEB1	Zinc finger E-box-binding homeobox 1	P37275	0.00027444	0.000954455	0.788463	P37275;H0YMD3;H0YND9	0.993249	T(0.002)S(0.003)QCS(0.342)S(0.646)PS(0.007)LS(0.002)AS(0.002)PGS(0.993)PT(0.002)RPQIR	S322	KTSQCSSPSLSASPGSPTRPQIRQKIENKPL
RALY_Q9UKM9.11	0.864168	0.9365	1.06679	0.0818368	1.03744	-0.959058	-0.684447	-0.40755	-0.0384943	-1.89719	RALY	RNA-binding protein Raly	Q9UKM9	0.000342279	0.00113897	0.787713	Q9UKM9	0.997734	TRDDGDEEGLLT(0.002)HS(0.998)EEELEHSQDTDADDGALQ	S288	ARTRDDGDEEGLLTHSEEELEHSQDTDADDG
RALY_Q9UKM9.12	0.864168	0.9365	1.06679	0.0818368	1.03744	-0.959058	-0.684447	-0.40755	-0.0384943	-1.89719	RALY	RNA-binding protein Raly	Q9UKM9	0.000342279	0.00113897	0.787713	Q9UKM9	1	TRDDGDEEGLLT(0.004)HS(0.996)EEELEHS(1)QDT(1)DADDGALQ	S295	DEEGLLTHSEEELEHSQDTDADDGALQ____
RALY_Q9UKM9.14	0.864168	0.9365	1.06679	0.0818368	1.03744	-0.959058	-0.684447	-0.40755	-0.0384943	-1.89719	RALY	RNA-binding protein Raly	Q9UKM9	0.000342279	0.00113897	0.787713	Q9UKM9	1	TRDDGDEEGLLT(0.004)HS(0.996)EEELEHS(1)QDT(1)DADDGALQ	T298	GLLTHSEEELEHSQDTDADDGALQ_______
JUN_P05412.7	0.886558	0.502455	0.749209	0.0818606	1.09891	-0.0413492	0.216312	-0.43243	-0.735782	-2	JUN	Transcription factor AP-1	P05412	0.00706635	0.0139049	0.787633	P05412	0.999989	AKNS(0.641)DLLT(0.343)S(0.016)PDVGLLKLAS(1)PELER	S73	SDLLTSPDVGLLKLASPELERLIIQSSNGHI
ZC3H18_E7ERS3.2	1.20549	0.403357	0.775496	1.39251	0.647722	-0.281488	-0.86419	-1.1486	-1.1346	-0.995698	ZC3H18	Zinc finger CCCH domain-containing protein 18	E7ERS3	7.4e-06	6.08431e-05	0.784094	E7ERS3;Q86VM9;H3BRH3	0.957912	DS(0.034)S(0.958)T(0.008)QPPKSAKPPAGGK	S799	KKEDGVKEEKRKRDSSTQPPKSAKPPAGGKS
RIF1_Q5UIP0.20	0.296864	1.59355	0.384842	-0.402184	1.16531	-0.21975	-0.0634172	-0.224353	-0.428949	-2	RIF1	Telomere-associated protein RIF1	Q5UIP0	0.0166042	0.028715	0.78393	Q5UIP0	0.997916	RAS(0.998)QGLLS(0.405)S(0.413)IENS(0.224)ES(0.781)DS(0.137)S(0.043)EAKEEGSR	S1542	EKLVRGRTRYQTRRASQGLLSSIENSESDSS
RIF1_Q5UIP0.22	0.296864	1.59355	0.384842	-0.402184	1.16531	-0.21975	-0.0634172	-0.224353	-0.428949	-2	RIF1	Telomere-associated protein RIF1	Q5UIP0	0.0166042	0.028715	0.78393	Q5UIP0	0.887355	ASQGLLSSIENS(0.004)ES(0.887)DS(0.087)S(0.022)EAKEEGSR	S1554	RRASQGLLSSIENSESDSSEAKEEGSRKKRS
ARFGAP1_F8VWH9.2	1.16222	0.884827	0.859063	0.551828	0.972667	-0.623772	-0.612397	-0.745946	-0.69527	-1.75322	ARFGAP1	ADP-ribosylation factor GTPase-activating protein 1	F8VWH9	6.86383e-06	5.76143e-05	0.783389	F8VWH9;Q8N6T3;E5RHT6;E5RHC5;F8W1U7	0.899347	DKVVALAEGREWSLES(0.005)S(0.095)PAQNWT(0.899)PPQPR	T61	EGREWSLESSPAQNWTPPQPRTLPSMVHRVS
RFC1_P35251.5	-0.4719	0.859514	1.02553	1.08142	1.29337	-0.0757876	-0.354225	-0.831063	-1.00828	-1.51857	RFC1	Replication factor C subunit 1	P35251	0.00104299	0.00278825	0.783386	P35251;D6RAD2;E0CX09	0.97735	IIY(0.012)DS(0.977)DS(0.985)ES(0.026)EETLQVKNAK	S69	FKQKQPSKKKRIIYDSDSESEETLQVKNAKK
RFC1_P35251.6	-0.4719	0.859514	1.02553	1.08142	1.29337	-0.0757876	-0.354225	-0.831063	-1.00828	-1.51857	RFC1	Replication factor C subunit 1	P35251	0.00104299	0.00278825	0.783386	P35251;D6RAD2;E0CX09	0.98473	IIY(0.012)DS(0.977)DS(0.985)ES(0.026)EETLQVKNAK	S71	QKQPSKKKRIIYDSDSESEETLQVKNAKKPP
SEC61B_P60468	1.75079	1.06538	0.414085	0.182482	0.858394	-0.673956	-0.694847	-0.692686	-1.10245	-1.10719	SEC61B	Protein transport protein Sec61 subunit beta	P60468	3.98077e-05	0.000212946	0.780103	P60468	0.943734	PGPT(0.011)PS(0.02)GT(0.082)NVGS(0.944)S(0.675)GRS(0.155)PS(0.114)KAVAAR	S13	___MPGPTPSGTNVGSSGRSPSKAVAARAAG
EPB41L3_Q9Y2J2.10	0.621092	-0.728861	0.903214	1.41705	1.55314	-0.781218	-0.659661	-0.776559	-0.773497	-0.774697	EPB41L3	Band 4.1-like protein 3;Band 4.1-like protein 3, N-terminally processed	Q9Y2J2	0.00117009	0.00306832	0.777433	Q9Y2J2;A0A0A0MSA4;A0A0A0MRA8;J3QKY2;J3KRD1;J3QKK4;J3QR33;J3QS55;J3QRQ6;J3KS70	0.936272	T(0.007)T(0.008)ES(0.152)GS(0.836)DS(0.936)ES(0.061)KPDQEAEPQEAAGAQGR	S9	_______MTTESGSDSESKPDQEAEPQEAAG
DDX47_Q9H0S4	0.747396	1.12846	0.894839	0.125379	1.14022	-0.598938	-0.689106	-0.408881	-0.359034	-1.98034	DDX47	Probable ATP-dependent RNA helicase DDX47	Q9H0S4	0.000252354	0.000893852	0.776454	Q9H0S4	0.999999	SREDAGDNDDT(1)EGAIGVR	T434	EKKKRSREDAGDNDDTEGAIGVRNKVAGGKM
CD3EAP_O15446	0.799833	0.945684	0.938768	-0.0447442	0.828165	-0.914075	-0.348265	-0.0522441	0.0678354	-2	CD3EAP	DNA-directed RNA polymerase I subunit RPA34	O15446	0.0041888	0.00893006	0.775978	O15446	0.965724	ILEGPQQSLS(0.034)GS(0.966)PLQPIPASPPPQIPPGLRPR	S128	GTLRILEGPQQSLSGSPLQPIPASPPPQIPP
MYO1E_H0YNQ8	0.880387	1.19479	0.409795	0.10001	1.30712	-0.287583	-1.10811	-0.056987	-0.66219	-1.77723	MYO1E	Unconventional myosin-If;Unconventional myosin-Ie	H0YNQ8	0.000606067	0.00178672	0.774977	H0YNQ8;O00160;Q12965	1	RRNS(1)INR	S227	EASDLLLNKKERRRNSINRNFIGDYIGMEEH
YTHDC1_J3QR07.3	1.25091	0.96035	1.41958	-0.020064	0.559606	-0.620703	-1.07621	-0.197427	-1.06212	-1.21392	YTHDC1	YTH domain-containing protein 1	J3QR07	9.60066e-05	0.000421928	0.773749	J3QR07;Q96MU7	1	RMHS(1)QPR	S515	LYQVIHKMRHKRRMHSQPRSRGRPSRREPVR
GTF3C2_H0Y4Q6.2	1.08544	1.15169	0.61448	-0.348933	0.90887	-0.668523	-0.358184	-0.120871	-0.127632	-2	GTF3C2	General transcription factor 3C polypeptide 2	H0Y4Q6	0.00515406	0.0106193	0.7732	H0Y4Q6;Q8WUA4	0.924835	AHFNAMFQPS(0.925)S(0.376)PT(0.304)RRPGFS(0.361)PT(0.025)S(0.01)HR	S401	MQLESRAHFNAMFQPSSPTRRPGFSPTSHRL
PHLDB1_Q86UU1.1	1.3345	0.866632	0.644752	0.289992	0.978065	-0.248365	-0.231767	-0.858277	-0.995465	-1.78007	PHLDB1	Pleckstrin homology-like domain family B member 1	Q86UU1	0.000147866	0.000594768	0.772655	Q86UU1	0.975998	KLS(0.976)S(0.024)GDLRVPVTR	S563	TGASPCQSPCVQRKLSSGDLRVPVTRERKNS
NPM1_P06748.4	0.865908	0.988409	0.825391	-0.221226	0.784758	-0.81858	-0.716812	0.29436	0.150467	-2	NPM1	Nucleophosmin	P06748	0.00909257	0.0172001	0.772049	P06748	1	MTDQEAIQDLWQWRKS(1)L	S293	MTDQEAIQDLWQWRKSL______________
FOXK1_P85037.13	0.718678	0.944708	0.888524	0.305537	0.995485	-0.30055	-0.114136	-0.484393	-0.763978	-2	FOXK1	Forkhead box protein K1	P85037	0.000753922	0.00213809	0.770004	P85037	0.912209	S(0.912)APAS(0.452)PT(0.637)HPGLMS(0.999)PR	S416	GVSCFRTPFGPLSSRSAPASPTHPGLMSPRS
CCDC86_Q9H6F5	1.27835	0.808609	0.968664	0.720854	0.828714	-0.594711	-0.88856	-0.889271	-0.850927	-1.38172	CCDC86	Coiled-coil domain-containing protein 86	Q9H6F5	4.13395e-07	8.37076e-06	0.769286	Q9H6F5;H0YG79	1	AGLGS(1)PERPPKTSPGSPR	S58	REPGSPPSVQRAGLGSPERPPKTSPGSPRLQ
EMD_Q5HY57	1.19808	1.27993	0.701029	-0.511642	0.970401	-0.82065	-0.463304	-0.475022	-0.116998	-1.76183	EMD	Emerin	Q5HY57	0.00211856	0.00505887	0.769227	Q5HY57;P50402	0.8515	DSAYQSITHY(0.001)RPVS(0.851)AS(0.148)R	S136	GRDSAYQSITHYRPVSASRSSLDLSYYPTSS
LEO1_Q8WVC0	1.15203	1.29352	0.70613	0.0713084	1.00432	-0.516098	-0.643931	-0.629338	-0.750776	-1.68717	LEO1	RNA polymerase-associated protein LEO1	Q8WVC0	6.06018e-05	0.000297091	0.767551	Q8WVC0	0.996074	KLT(0.999)S(0.996)DEEGEPS(0.005)GKR	S630	EEDKAQRLLKAKKLTSDEEGEPSGKRKAEDD
SCARF1_A0A0A0MR54.2	1.63009	1.13243	0.7057	-0.0562333	0.706005	-0.658356	-0.685927	-0.769188	-0.474927	-1.52959	SCARF1	Scavenger receptor class F member 1	A0A0A0MR54	0.000144922	0.000585371	0.766513	A0A0A0MR54;Q14162	0.999893	KKGS(0.439)PGLAS(0.317)GS(0.244)VGQS(1)PNSAPK	S667	RKKGSPGLASGSVGQSPNSAPKAGLPGATGP
SOGA1_H0YDM2	0.489537	0.804652	0.767101	0.628764	0.894192	-0.100192	0.301889	-0.435508	-1.21371	-2	SOGA1	Protein SOGA1;N-terminal form;C-terminal 80 kDa form	H0YDM2	0.00266138	0.00615644	0.766316	H0YDM2;O94964	0.896397	SAIRHS(0.896)PS(0.103)KCR	S1251	LTSCFARSSRSAIRHSPSKCRLHPSESSWGG
LEO1_Q8WVC0.1	1.18361	0.532701	0.910321	0.83911	1.04429	-0.497039	-0.86034	-0.60512	-1.49014	-1.05738	LEO1	RNA polymerase-associated protein LEO1	Q8WVC0	2.3719e-06	2.65744e-05	0.76626	Q8WVC0	0.997466	AKKLT(0.471)S(0.531)DEEGEPS(0.997)GK	S637	LLKAKKLTSDEEGEPSGKRKAEDDDKANKKH
AAK1_Q2M2I8.6	1.30435	0.689992	0.915504	0.666236	0.926299	-0.323625	-1.21252	-1.29823	-0.709347	-0.958661	AAK1	AP2-associated protein kinase 1	Q2M2I8	2.67034e-06	2.84793e-05	0.766168	Q2M2I8;A0A096LP60;A0A096LNZ0;A0A096LP25	0.92107	S(0.002)AT(0.006)T(0.07)T(0.921)PS(0.001)GS(1)PR	T674	AAAEASLNKSKSATTTPSGSPRTSQQNVYNP
NUP214_P35658.1	1.84352	0.648743	0.631137	0.491347	0.718754	-0.652713	-0.82509	-1.24547	-0.618362	-0.991868	NUP214	Nuclear pore complex protein Nup214	P35658	2.22971e-05	0.000136357	0.764915	P35658;A0A0A0MSW3	0.967184	SAQGSS(0.002)S(0.002)PVPS(0.029)MVQKS(0.967)PR	S666	SAQGSSSPVPSMVQKSPRITPPAAKPGSPQA
ZC3H13_Q5T200.8	0.973882	1.17887	1.05497	0.95302	0.336169	-0.573132	-0.845047	-0.691967	-0.912429	-1.47434	ZC3H13	Zinc finger CCCH domain-containing protein 13	Q5T200	2.92188e-06	3.02197e-05	0.764508	Q5T200	0.898854	RS(0.101)S(0.899)PESDRQVHSR	S1279	SSDRQDSRSHSSRRSSPESDRQVHSRSGSFD
PLEC_Q15149.25	0.724649	1.12506	0.985573	0.566295	1.02125	-0.75816	-0.609956	-0.610479	-0.689449	-1.75478	PLEC	Plectin	Q15149	8.16427e-06	6.47806e-05	0.760929	Q15149	0.716068	LLEAAAQS(0.001)T(0.001)KGY(0.007)Y(0.028)S(0.087)PY(0.716)S(0.175)VS(0.705)GS(0.121)GS(0.104)T(0.026)AGS(0.027)R	Y4615	LLEAAAQSTKGYYSPYSVSGSGSTAGSRTGS
ZAK_Q9NYL2.1	1.20858	1.261	0.592184	0.00883945	1.11986	-0.563028	-0.689655	-0.753061	-0.545499	-1.63923	ZAK	Mitogen-activated protein kinase kinase kinase MLT	Q9NYL2	8.36665e-05	0.000377948	0.760542	Q9NYL2	1	RPQVPIKYQQITPVNQS(1)R	S633	PQVPIKYQQITPVNQSRSSSPTQYGLTKNFS
ERCC6L_B5MDQ0	1.00423	1.20192	0.787983	0.215083	1.00816	-0.645394	-0.681694	-0.558479	-0.476133	-1.85567	ERCC6L	DNA excision repair protein ERCC-6-like	B5MDQ0	6.71225e-05	0.000321216	0.759027	B5MDQ0;Q2NKX8	0.998764	QFDASTPKNDIS(0.999)PPGRFFS(0.001)S(0.001)QIPSSVNK	S946	SSVKQFDASTPKNDISPPGRFFSSQIPSSVN
PPP1R13L_Q8WUF5	1.31648	0.527063	1.16146	0.551228	0.680353	-0.475901	-0.328326	-0.925917	-0.733292	-1.77315	PPP1R13L	RelA-associated inhibitor	Q8WUF5	5.69039e-05	0.000283488	0.758968	Q8WUF5	0.999999	RGS(1)MEQAPAVALPPTHKK	S526	ARVLAEIPRPLKRRGSMEQAPAVALPPTHKK
ELAC2_V9GYS7	0.784163	0.720213	1.43095	0.0226527	0.836182	-1.19144	-0.514424	-0.294381	0.0355532	-1.82947	ELAC2	Zinc phosphodiesterase ELAC protein 2	V9GYS7	0.00103259	0.00276746	0.757774	V9GYS7;E7ES68;G5E9D5;Q9BQ52;J3QRS2;V9GYU5;J3QL08	0.999975	GKHQPWQS(1)PERPLSR	S105	PIHSEQRRGKHQPWQSPERPLSRLSPERSSD
RHBDF2_Q6PJF5.4	0.737991	1.07609	0.782973	0.120564	0.952492	-0.208461	-0.492239	-0.364599	-0.314643	-2	RHBDF2	Inactive rhomboid protein 2	Q6PJF5	0.00185277	0.00452023	0.757757	Q6PJF5	0.748613	GIPHS(0.252)AS(0.749)PVS(1)PDGVQIPLKEYGR	S325	PPLSASYFRGIPHSASPVSPDGVQIPLKEYG
ACIN1_S4R3H4.2	0.979054	1.09605	0.680413	-0.157839	1.09278	-0.772016	-0.268772	-0.159275	-0.419534	-2	ACIN1	Apoptotic chromatin condensation inducer in the nucleus	S4R3H4	0.00169209	0.00418693	0.757029	S4R3H4;E7EQT4;Q9UKV3;G3V3T3	0.99855	GVPAGNS(0.999)DT(0.001)EGGQPGRK	S780	KISVVSATKGVPAGNSDTEGGQPGRKRRWGA
RAD18_F8WE49	0.69359	1.14734	0.21113	0.495873	1.41749	-0.872259	-0.782882	-0.43391	-0.0492567	-1.82712	RAD18	E3 ubiquitin-protein ligase RAD18	F8WE49	0.000404321	0.00130475	0.756743	F8WE49;Q9NS91	1	NHLLQFALES(1)PAKS(0.995)PAS(0.004)S(0.001)SSK	S99	SLNFARNHLLQFALESPAKSPASSSSKNLAV
PNN_Q9H307.1	2	0.25686	0.616819	0.0273235	0.704852	-0.730333	-0.256801	-0.921073	-1.0047	-0.886711	PNN	Pinin	Q9H307	0.00100603	0.00270467	0.756286	Q9H307;G3V5F0;G3V579	0.992359	RGFS(0.992)DS(0.008)GGGPPAKQR	S66	GGGRGRGSLLLRRGFSDSGGGPPAKQRDLEG
CCDC6_Q16204.13	0.867246	1.11592	0.863253	-0.133824	1.0367	-0.77047	-0.461334	-0.186411	-0.269263	-2	CCDC6	Coiled-coil domain-containing protein 6	Q16204	0.00128787	0.00333331	0.75608	Q16204	0.864717	T(0.003)VS(0.131)S(0.865)PIPYT(0.001)PS(0.001)PS(0.002)S(0.006)S(0.005)RPIS(0.969)PGLS(0.017)YASHTVGFTPPTSLTR	S352	FNEMSAQGLRPRTVSSPIPYTPSPSSSRPIS
GCFC2_P16383	2	0.553258	1.01297	-0.126175	0.187678	-0.986214	-1.13655	-0.764791	-0.477389	-0.362352	GCFC2	GC-rich sequence DNA-binding factor 2	P16383	0.00142982	0.00363264	0.75547	P16383;C9JII4	0.887795	AADS(0.012)S(0.1)DS(0.888)DGAEESPAEPGAPR	S19	RPKRTFRQRAADSSDSDGAEESPAEPGAPRE
USP32_K7EQL6.5	0.76644	0.778838	1.10302	0.734328	0.64876	-0.603374	-0.462537	-0.80286	-0.0644044	-2	USP32	Ubiquitin carboxyl-terminal hydrolase;Ubiquitin carboxyl-terminal hydrolase 6;Ubiquitin carboxyl-terminal hydrolase 32	K7EQL6	0.000268504	0.000938328	0.754093	K7EQL6;P35125;Q8NFA0	0.99422	KSGTSCPSSKNS(0.096)S(0.903)PNS(0.006)S(0.994)PR	S1068	SGTSCPSSKNSSPNSSPRTLGRSKGRLRLPQ
FEN1_P39748	1.1625	1.34686	0.476091	-0.162857	0.697337	-0.240644	-0.156765	-0.48431	-0.513522	-2	FEN1	Flap endonuclease 1	P39748	0.00346875	0.00765442	0.753892	P39748	0.873884	QGS(0.874)T(0.126)QGRLDDFFKVTGSLSSAK	S335	RIRSGVKRLSKSRQGSTQGRLDDFFKVTGSL
CENPC_Q03188	0.819796	1.22794	0.821085	0.155523	1.00068	-0.872242	-0.650956	-0.509572	-0.0764609	-1.9158	CENPC	Centromere protein C	Q03188	0.000280546	0.000969419	0.752127	Q03188;H0Y9W1;H0Y8J2	0.999181	IDYQGRPSGGFVIS(0.001)GVLS(0.999)PDTISSKR	S773	YQGRPSGGFVISGVLSPDTISSKRKAKENIG
GTF3C2_H0Y4Q6.3	1.14339	1.13718	0.685813	-0.134749	0.940215	-0.64093	-0.351613	-0.405554	-0.317761	-2	GTF3C2	General transcription factor 3C polypeptide 2	H0Y4Q6	0.00115902	0.00304683	0.751707	H0Y4Q6;Q8WUA4	0.82444	AHFNAMFQPS(0.654)S(0.824)PT(0.39)RRPGFS(0.084)PT(0.023)S(0.024)HR	S402	QLESRAHFNAMFQPSSPTRRPGFSPTSHRLL
PXN_F5GZ78.2	1.57738	0.531239	1.09815	0.481344	0.736177	-0.921349	-0.543958	-0.928299	-0.713924	-1.31676	PXN	Paxillin	F5GZ78	8.27857e-06	6.52906e-05	0.751617	F5GZ78;A0A1B0GTU4;P49023;F5H836;A0A1B0GU60	0.940529	TSSVSNPQDS(0.941)VGS(0.054)PCS(0.005)R	S101	YGSSAKTSSVSNPQDSVGSPCSRVGEEEHVY
CCDC86_Q9H6F5.12	0.891834	1.16818	1.03067	0.431444	0.950217	-0.618128	-0.694372	-0.796451	-0.73604	-1.62736	CCDC86	Coiled-coil domain-containing protein 86	Q9H6F5	4.40664e-06	4.17551e-05	0.751181	Q9H6F5;H0YG79	1	AGLGS(1)PERPPKTSPGSPR	S58	REPGSPPSVQRAGLGSPERPPKTSPGSPRLQ
ZAK_Q9NYL2.2	1.38224	0.838842	0.802524	0.439977	0.74487	-0.345597	-0.525938	-0.612923	-0.856281	-1.86771	ZAK	Mitogen-activated protein kinase kinase kinase MLT	Q9NYL2	7.34989e-05	0.000344778	0.751165	Q9NYL2	0.999997	VSQSALNPHQS(1)PDFKR	S727	GKFYRVSQSALNPHQSPDFKRSPRDLHQPNT
ATXN2L_H3BUF6.5	1.14122	1.00292	0.898836	0.375949	1.13534	-0.787844	-0.73933	-0.910817	-0.728534	-1.38775	ATXN2L	Ataxin-2-like protein	H3BUF6	1.23061e-06	1.72266e-05	0.750857	H3BUF6;Q8WWM7	0.999745	GQSTGKGPPQS(1)PVFEGVYNNSR	S111	IGSARGQSTGKGPPQSPVFEGVYNNSRMLHF
INCENP_Q9NQS7.5	0.809839	0.601865	1.09652	-0.398516	0.534893	-0.991589	-0.00672303	-0.181091	0.724309	-2	INCENP	Inner centromere protein	Q9NQS7	0.0436954	0.0663372	0.750622	Q9NQS7	0.846703	TLSPTPASATAPTSQGIPT(0.153)S(0.847)DEESTPKKSK	S214	TPASATAPTSQGIPTSDEESTPKKSKARILE
HECTD1_A0A087X2H1	0.519592	1.41231	0.761727	0.546809	0.901539	-0.728279	0.199295	-0.922516	-1.30686	-1.38362	HECTD1	E3 ubiquitin-protein ligase HECTD1	A0A087X2H1	0.000124615	0.000516359	0.750125	A0A087X2H1;Q9ULT8;G3V4V5;A0A087WVU6	0.967296	RLDS(0.967)S(0.033)GER	S357	SAGSTGRIPGLRRLDSSGERSHRQLIDCIRS
CDK12_J3QSD7.8	1.31121	1.40872	0.042775	0.0675253	1.07734	-0.143797	-0.593761	-0.709952	-0.89385	-1.5662	CDK12	Cyclin-dependent kinase 12	J3QSD7	0.000570583	0.00170054	0.749781	J3QSD7;Q9NYV4	0.996859	QRS(0.997)VS(0.876)PY(0.039)S(0.088)R	S301	QSSTRSPSPYSRRQRSVSPYSRRRSSSYERS
YAP1_P46937.8	0.898583	1.09706	0.858355	0.263621	0.886599	-0.619949	-0.295797	-0.405485	-0.579522	-2	YAP1	Transcriptional coactivator YAP1	P46937	0.000321706	0.00108363	0.748876	P46937	0.742731	AHS(0.743)S(0.257)PASLQLGAVS(0.909)PGT(0.068)LT(0.018)PT(0.005)GVVSGPAATPTAQHLR	S127	AGTAGALTPQHVRAHSSPASLQLGAVSPGTL
YAP1_P46937.9	0.898583	1.09706	0.858355	0.263621	0.886599	-0.619949	-0.295797	-0.405485	-0.579522	-2	YAP1	Transcriptional coactivator YAP1	P46937	0.000321706	0.00108363	0.748876	P46937	0.908934	AHS(0.743)S(0.257)PASLQLGAVS(0.909)PGT(0.068)LT(0.018)PT(0.005)GVVSGPAATPTAQHLR	S138	VRAHSSPASLQLGAVSPGTLTPTGVVSGPAA
SRRM2_Q9UQ35.237	0.594115	0.639352	0.643823	1.59354	0.691663	0.1058	-0.834732	-0.810328	-1.33	-1.29324	SRRM2	Serine/arginine repetitive matrix protein 2	Q9UQ35	0.000107398	0.000461503	0.745709	Q9UQ35;I3L4D8;I3L182	0.855504	S(0.04)KT(0.087)PS(0.1)RQS(0.15)HS(0.383)S(0.572)S(0.856)S(0.812)PHPK	S838	PKQKSKTPSRQSHSSSSPHPKVKSGTPPRQG
YAP1_P46937.15	0.846112	1.65448	0.221975	-0.554519	1.2237	-0.381276	-0.2392	-0.498446	-0.562536	-1.71029	YAP1	Transcriptional coactivator YAP1	P46937	0.00559835	0.0114354	0.745284	P46937	0.964389	QAS(0.699)T(0.3)DAGT(0.036)AGALT(0.964)PQHVR	T119	HSRQASTDAGTAGALTPQHVRAHSSPASLQL
SRRM2_Q9UQ35.274	0.349984	0.979505	1.17543	1.07561	1.00361	-0.806611	-1.26709	-0.927639	-0.830166	-0.752631	SRRM2	Serine/arginine repetitive matrix protein 2	Q9UQ35	7.37188e-07	1.20654e-05	0.744912	Q9UQ35;I3L4D8;I3L182	0.990902	S(0.032)LS(0.911)S(0.066)PRS(0.991)KAK	S767	SRISSRRSRSLSSPRSKAKSRLSLRRSLSGS
EPS8L2_Q9H6S3.7	2	0.392521	0.651301	-0.337952	0.207295	-0.783083	-1.50545	-0.74366	-0.202433	0.136922	EPS8L2	Epidermal growth factor receptor kinase substrate 8-like protein 2	Q9H6S3	0.0141975	0.0250846	0.744895	Q9H6S3;A0A087WX39	0.702863	NS(0.03)QKHS(0.496)PT(0.222)S(0.25)EPT(0.002)PPGDALPPVS(0.218)S(0.703)PHT(0.079)HR	S480	TSEPTPPGDALPPVSSPHTHRGYQPTPAMAK
CHAMP1_Q96JM3.50	0.839371	1.16706	1.02463	0.49198	0.908106	-0.686677	-0.873004	-0.682473	-0.493834	-1.69516	CHAMP1	Chromosome alignment-maintaining phosphoprotein 1	Q96JM3	7.79737e-06	6.28086e-05	0.74446	Q96JM3	0.83368	SSSVSPS(0.007)S(0.159)WKS(0.834)PPAS(0.801)PES(0.199)WK	S382	SASWKSSSVSPSSWKSPPASPESWKSGPPEL
TPR_P12270.1	0.924749	1.04635	1.01885	0.410412	1.08878	-0.387814	-1.15958	-0.955536	-0.620628	-1.36558	TPR	Nucleoprotein TPR	P12270	3.59072e-06	3.55843e-05	0.743339	P12270	1	QAPRAPQS(1)PR	S2073	QPSSASERQAPRAPQSPRRPPHPLPPRLTIH
PKP4_A0A0D9SF60.7	1.38152	0.848456	0.805213	0.582828	0.973581	-0.889687	-0.814395	-1.10435	-0.598823	-1.18434	PKP4	Plakophilin-4	A0A0D9SF60	6.46991e-07	1.10031e-05	0.742691	A0A0D9SF60;Q99569	0.897023	VAS(0.996)PS(0.004)QGQVGS(0.026)S(0.077)S(0.897)PKR	S337	QTRVASPSQGQVGSSSPKRSGMTAVPQHLGP
IWS1_Q96ST2.7	1.4034	1.10461	0.84158	-0.637558	0.961056	-0.489983	-0.468075	-0.422948	-0.642531	-1.64955	IWS1	Protein IWS1 homolog	Q96ST2	0.00184845	0.00451292	0.742683	Q96ST2;A0A1B0GW95	0.98281	RMNS(0.983)T(0.017)GGQTPR	S720	EQRDLEQMPQRRRMNSTGGQTPRRDLEKVLT
R3HDM2_H7C0E9.2	1.08988	0.396673	0.710316	0.923782	0.979892	-0.0579054	-0.250041	-1.0825	-0.893137	-1.81695	R3HDM2	R3H domain-containing protein 2	H7C0E9	0.000171016	0.000658463	0.741932	H7C0E9;B5MCU0;H0YIX9;A0A0U1RRA6;B5MCG9;Q9Y2K5	0.702184	AS(0.702)S(0.224)FS(0.073)GIS(0.001)ILT(0.001)RGDS(0.985)IGS(0.011)S(0.003)KGGSAGR	S113	SDGSVRSMRPPVTKASSFSGISILTRGDSIG
R3HDM2_H7C0E9.3	1.08988	0.396673	0.710316	0.923782	0.979892	-0.0579054	-0.250041	-1.0825	-0.893137	-1.81695	R3HDM2	R3H domain-containing protein 2	H7C0E9	0.000171016	0.000658463	0.741932	H7C0E9;B5MCU0;H0YIX9;A0A0U1RRA6;B5MCG9;Q9Y2K5	0.984686	AS(0.702)S(0.224)FS(0.073)GIS(0.001)ILT(0.001)RGDS(0.985)IGS(0.011)S(0.003)KGGSAGR	S126	KASSFSGISILTRGDSIGSSKGGSAGRISRP
FAM65A_A0A0A0MTL6.1	0.689795	0.870068	0.914599	0.255861	1.09796	-0.570533	-0.666791	-0.0420886	-0.369064	-2	FAM65A	Protein FAM65A	A0A0A0MTL6	0.000881406	0.0024372	0.741655	A0A0A0MTL6;Q6ZS17;H3BMG9;H3BSV5	0.885164	FSTYS(0.003)QS(0.072)PPDT(0.885)PS(0.04)LREQAFYNMLR	T371	TVTKRFSTYSQSPPDTPSLREQAFYNMLRRQ
PPP1R18_A0A0G2JHC2.2	1.33312	1.16097	0.440964	0.704166	0.816017	-0.537481	-0.692052	-0.797157	-0.925715	-1.50284	PPP1R18	Phostensin	A0A0G2JHC2	5.8059e-06	5.19941e-05	0.740411	A0A0G2JHC2;Q6NYC8	1	SCLAKGS(1)PERHHK	S530	LGGYLRLSRSCLAKGSPERHHKQLKISFSET
LMNB1_P20700.18	1.19385	0.932048	0.839036	0.390944	1.23637	-0.816686	-0.68713	-1.05713	-0.995229	-1.03607	LMNB1	Lamin-B1	P20700	6.5195e-07	1.10363e-05	0.739523	P20700;E9PBF6;A0A0D9SFE5;A0A0D9SFY5	0.867902	AGGPT(0.123)T(0.868)PLS(0.494)PT(0.09)RLS(0.425)R	T20	TPVPPRMGSRAGGPTTPLSPTRLSRLQEKEE
RBMX_P38159.4	1.36473	0.99998	0.68179	0.57357	0.71111	-0.822643	-0.772688	-0.276676	-0.747938	-1.71123	RBMX	RNA-binding motif protein, X chromosome;RNA-binding motif protein, X chromosome, N-terminally processed	P38159	2.45923e-05	0.000147413	0.737848	P38159;H0Y6E7;H3BT71	1	RGPPPPPRS(1)R	S102	PSFESGRRGPPPPPRSRGPPRGLRGGRGGSG
EIF4G1_E7EUU4.3	1.28696	0.768696	0.9537	0.561636	0.987647	-0.631282	-0.69285	-0.962801	-0.847279	-1.42443	EIF4G1	Eukaryotic translation initiation factor 4 gamma 1	E7EUU4	1.22725e-06	1.72266e-05	0.737641	E7EUU4;Q04637;E9PGM1;H7C044;E7EX73	0.98857	VVQRS(0.003)S(0.989)LS(0.008)R	S1106	VPTESTDNRRVVQRSSLSRERGEKAGDRGDR
INCENP_Q9NQS7.9	0.817198	0.390515	1.13922	1.02801	0.998366	-0.404959	-0.43841	-0.939825	-0.952631	-1.63748	INCENP	Inner centromere protein	Q9NQS7	1.57661e-05	0.000104993	0.737408	Q9NQS7	0.999999	IAQVS(1)PGPRDSPAFPDS(1)PWRER	S263	VGTGRSASKLRIAQVSPGPRDSPAFPDSPWR
INCENP_Q9NQS7.10	0.817198	0.390515	1.13922	1.02801	0.998366	-0.404959	-0.43841	-0.939825	-0.952631	-1.63748	INCENP	Inner centromere protein	Q9NQS7	1.57661e-05	0.000104993	0.737408	Q9NQS7	1	IAQVS(1)PGPRDSPAFPDS(1)PWRER	S275	AQVSPGPRDSPAFPDSPWRERVLAPILPDNF
AJUBA_Q96IF1.1	0.526437	1.36773	0.57915	-0.118005	1.1113	-0.628719	-0.323639	-0.145256	-0.199448	-2	AJUBA	LIM domain-containing protein ajuba	Q96IF1	0.00428841	0.00911637	0.737109	Q96IF1	0.998339	LYAQRPAGFGCQES(0.001)RHS(0.998)YPPALGS(0.001)PGALAGAGVGAAGPLER	S230	YAQRPAGFGCQESRHSYPPALGSPGALAGAG
LARP1_Q6PKG0.8	1.44444	1.17541	0.505599	0.127461	0.829404	-0.779817	-0.58424	-0.862227	-0.167444	-1.68858	LARP1	La-related protein 1	Q6PKG0	0.000195861	0.000733041	0.73692	Q6PKG0;A0A0B4J210;H0YBM7	0.966785	NALPPVLTT(0.033)VNGQS(0.967)PPEHSAPAKVVR	S143	TKNALPPVLTTVNGQSPPEHSAPAKVVRAAV
ZNF280D_H0YL38	0.813277	1.32151	0.815903	-0.559049	1.02448	-0.768211	-0.513833	-0.192454	-0.0252268	-1.91639	ZNF280D	Zinc finger protein 280D	H0YL38	0.0051579	0.010623	0.736027	H0YL38;Q6N043	0.81342	ASVGPLQSGASPTPSISAS(0.002)AS(0.009)T(0.045)LQLS(0.813)PPRT(0.13)K	S532	SPTPSISASASTLQLSPPRTKNITAKNPAKS
LARP1_Q6PKG0.15	1.42242	1.33485	0.635421	-0.00306497	0.797527	-0.608264	-0.71467	-0.667863	-0.641939	-1.55442	LARP1	La-related protein 1	Q6PKG0	9.02244e-05	0.000400904	0.735698	Q6PKG0;A0A0B4J210;E5RH50;H0YC33	0.977886	T(0.999)PRT(0.978)PRT(0.023)PQLK	T785	TVPESPNYRNTRTPRTPRTPQLKDSSQTSRF
RBM25_P49756.3	1.51133	0.754366	0.838579	0.422838	0.871941	-0.535231	-0.583014	-0.746203	-1.0336	-1.501	RBM25	RNA-binding protein 25	P49756	1.18702e-05	8.5482e-05	0.735189	P49756	0.999347	LGAS(0.001)NS(0.999)PGQPNSVK	S677	HRPKIGLSLKLGASNSPGQPNSVKRKKLPVD
RBM25_P49756.4	1.51133	0.754366	0.838579	0.422838	0.871941	-0.535231	-0.583014	-0.746203	-1.0336	-1.501	RBM25	RNA-binding protein 25	P49756	1.18702e-05	8.5482e-05	0.735189	P49756	1	LGAS(0.061)NS(0.939)PGQPNS(1)VKRK	S683	LSLKLGASNSPGQPNSVKRKKLPVDSVFNKF
FAM53C_Q9NYF3.3	0.841448	1.11629	0.780417	-0.0142716	1.05583	-0.759697	-0.355314	-0.388221	-0.1696	-2	FAM53C	Protein FAM53C	Q9NYF3	0.00113208	0.00299878	0.734906	Q9NYF3	0.867814	FLPSARS(0.123)S(0.868)PAS(0.274)S(0.734)PELPWRPR	S251	SLGPQASRFLPSARSSPASSPELPWRPRGLR
FAM53C_Q9NYF3.4	0.841448	1.11629	0.780417	-0.0142716	1.05583	-0.759697	-0.355314	-0.388221	-0.1696	-2	FAM53C	Protein FAM53C	Q9NYF3	0.00113208	0.00299878	0.734906	Q9NYF3	0.734439	FLPSARS(0.123)S(0.868)PAS(0.274)S(0.734)PELPWRPR	S255	QASRFLPSARSSPASSPELPWRPRGLRNLPR
SEPT9_Q9UHD8	0.860413	0.701617	0.647507	0.698367	0.670772	-0.0521059	0.0741579	-0.296199	-0.998582	-2	SEPT9	Septin-9	Q9UHD8	0.00277683	0.00638108	0.734588	Q9UHD8;K7EJV0;K7EPY1;K7ENL0	0.714569	HVDS(0.715)LS(0.259)QRS(0.026)PKASLR	S80	DLGVKNSEPSARHVDSLSQRSPKASLRRVEL
DNAJC1_Q96KC8.2	2	0.831302	0.719421	-0.554309	0.274179	-1.09053	-0.718156	-0.226155	-0.582346	-0.811124	DNAJC1	DnaJ homolog subfamily C member 1	Q96KC8	0.00494379	0.0102386	0.733318	Q96KC8	0.999999	EDAEGVAAEEEQEGDS(1)GEQETGATDARPR	S430	EDAEGVAAEEEQEGDSGEQETGATDARPRRR
MAPKAP1_H0Y7F8	1.32299	0.948977	0.487054	0.44009	0.813694	0.19746	-0.317012	-1.13249	-1.27269	-1.48808	MAPKAP1	Target of rapamycin complex 2 subunit MAPKAP1	H0Y7F8	0.000311679	0.00106012	0.732699	H0Y7F8;Q9BPZ7	0.862378	RT(0.137)S(0.862)FSFQKEK	S82	ADYFAQKQRKLNRRTSFSFQKEKKSGQQ___
NUP133_Q8WUM0.5	0.64602	0.788807	0.78567	0.144515	1.10963	-0.671462	-0.164504	-0.15855	-0.119252	-2	NUP133	Nuclear pore complex protein Nup133	Q8WUM0	0.00417455	0.00890333	0.731574	Q8WUM0	0.917986	KGLPLGS(0.08)AVS(0.918)S(0.881)PVLFS(0.121)PVGR	S44	PRTASRKGLPLGSAVSSPVLFSPVGRRSSLS
SYMPK_Q92797	0.981329	0.725313	1.04482	0.273406	0.799335	-0.172031	-0.0535426	-0.558329	-0.912004	-2	SYMPK	Symplekin	Q92797	0.000910271	0.00250265	0.730396	Q92797;M0R3C7;A0A087WUE9	0.999939	RLS(1)AQGQAISVVGSLSSMSPLEEEAPQAK	S494	EKVVKTESVLIKRRLSAQGQAISVVGSLSSM
BRD1_O95696.3	0.459116	1.23297	1.05829	0.0451877	1.17369	-0.924744	-0.603317	-0.497966	-0.130712	-1.81252	BRD1	Bromodomain-containing protein 1	O95696	0.000408751	0.00131653	0.729962	O95696	0.999996	VHGEPT(0.412)S(0.588)DLS(1)DID	S1055	MNHLSRVHGEPTSDLSDID____________
DPYSL2_A0A1C7CYX9.6	1.88179	0.465651	0.834619	0.254612	0.743531	-0.329852	-0.767283	-0.887051	-0.971254	-1.22477	DPYSL2	Dihydropyrimidinase-related protein 2	A0A1C7CYX9	9.64778e-05	0.000422345	0.729867	A0A1C7CYX9;Q16555	0.935503	TVT(0.003)PAS(0.012)S(0.011)AKT(0.039)S(0.936)PAKQQAPPVR	S627	SVTPKTVTPASSAKTSPAKQQAPPVRNLHQS
LMNB1_P20700.10	0.823296	0.301628	0.769455	1.11362	1.01989	-0.572601	-0.743066	-1.57662	-1.38886	0.253258	LMNB1	Lamin-B1	P20700	0.00028451	0.000980479	0.729516	P20700;E9PBF6;A0A0D9SFE5;A0A0D9SFY5	0.762641	AGGPT(0.147)T(0.806)PLS(0.763)PT(0.16)RLS(0.124)R	S23	PPRMGSRAGGPTTPLSPTRLSRLQEKEELRE
ZDHHC5_Q9C0B5.6	1.0854	0.976304	0.782579	0.359295	0.862418	-0.60227	-0.233552	-0.516877	-0.643197	-2	ZDHHC5	Palmitoyltransferase ZDHHC5	Q9C0B5	0.000222263	0.000810925	0.727455	Q9C0B5	0.988363	SLGS(0.011)AS(0.988)PGPGQPPLS(0.173)S(0.816)PT(0.011)RGGVKK	S684	TYSKSNGQPKSLGSASPGPGQPPLSSPTRGG
ZDHHC5_Q9C0B5.7	1.0854	0.976304	0.782579	0.359295	0.862418	-0.60227	-0.233552	-0.516877	-0.643197	-2	ZDHHC5	Palmitoyltransferase ZDHHC5	Q9C0B5	0.000222263	0.000810925	0.727455	Q9C0B5	0.815525	SLGS(0.011)AS(0.988)PGPGQPPLS(0.173)S(0.816)PT(0.011)RGGVKK	S694	SLGSASPGPGQPPLSSPTRGGVKKVSGVGGT
DPM1_Q5QPJ9.2	1.13639	1.38175	0.781624	-0.451293	1.106	-0.882476	-0.417253	-0.457747	-0.793729	-1.40326	DPM1	Dolichol-phosphate mannosyltransferase subunit 1	Q5QPJ9	0.000447864	0.00141372	0.727112	Q5QPJ9;Q5QPK2;O60762	0.999983	AS(1)LEVS(0.574)RS(0.426)PRR	S3	_____________MASLEVSRSPRRSRRELE
FOXK1_P85037.14	0.753973	0.91907	0.874871	0.323513	0.997051	-0.338445	-0.132086	-0.4514	-0.75014	-2	FOXK1	Forkhead box protein K1	P85037	0.000725008	0.00206732	0.726896	P85037	0.96904	TPFGPLS(0.03)S(0.165)RS(0.805)APAS(0.969)PT(0.031)HPGLMSPR	S420	FRTPFGPLSSRSAPASPTHPGLMSPRSGGLQ
CRTC2_Q53ET0	0.49819	1.13323	0.855216	0.24435	1.03278	-0.442071	-0.609591	-0.0552528	-0.459414	-2	CRTC2	CREB-regulated transcription coactivator 2	Q53ET0	0.00123295	0.00320101	0.726266	Q53ET0	0.994679	S(0.002)S(0.002)HYGGS(0.995)LPNVNQIGSGLAEFQSPLHSPLDSSR	S70	QKLRLAYTRSSHYGGSLPNVNQIGSGLAEFQ
PCM1_Q15154.24	0.726824	0.832583	0.814844	0.884585	1.19148	-0.365498	-1.09302	-0.86284	-0.529009	-1.59994	PCM1	Pericentriolar material 1 protein	Q15154	6.57965e-06	5.61313e-05	0.725452	E7EV93;E9PGW9;E5RGQ4;Q15154	0.950542	T(0.049)KT(0.951)PHT(0.967)FPHS(0.033)R	T79	ISPESSPGVGRRRTKTPHTFPHSRYMSQMSV
PCM1_Q15154.25	0.726824	0.832583	0.814844	0.884585	1.19148	-0.365498	-1.09302	-0.86284	-0.529009	-1.59994	PCM1	Pericentriolar material 1 protein	Q15154	6.57965e-06	5.61313e-05	0.725452	E7EV93;E9PGW9;E5RGQ4;Q15154	0.967138	T(0.049)KT(0.951)PHT(0.967)FPHS(0.033)R	T82	ESSPGVGRRRTKTPHTFPHSRYMSQMSVPEQ
FYTTD1_H9KVD1	1.4587	1.28468	0.614263	-0.680993	1.09048	-1.13466	-0.748756	-0.692993	-0.317535	-0.873183	FYTTD1	UAP56-interacting factor	H9KVD1	0.00121424	0.00316187	0.725335	H9KVD1;Q96QD9	0.866158	LVGAT(0.007)AT(0.063)S(0.063)S(0.866)PPPKAR	S16	MNRFGTRLVGATATSSPPPKARSNENLDKID
PPHLN1_F8WF16.1	1.09267	1.33715	0.791563	0.0398088	1.04294	-0.748118	-0.640846	-0.704166	-0.662923	-1.54808	PPHLN1	Periphilin-1	F8WF16	3.32789e-05	0.000186027	0.725238	F8WF16;B7Z8L1;F8W6A0;F8W0Q9;Q8NEY8;F8VWU8;F8VPY7	0.999988	ERS(1)PYKR	S73	FRRKSFYSSHYARERSPYKRDNTFFRESPVG
EPB41L3_Q9Y2J2.14	0.977066	-0.728338	0.698281	1.67828	1.1351	-0.651595	-0.71747	-1.02314	-0.67689	-0.691289	EPB41L3	Band 4.1-like protein 3;Band 4.1-like protein 3, N-terminally processed	Q9Y2J2	0.00125462	0.00325565	0.724967	Q9Y2J2;A0A0A0MSA4;A0A0A0MRA8;A0A0J9YY18;A8K968;A0A1B0GTF8;A0A0J9YWS4;A0A0J9YWE1;A0A0J9YW26;A0A0J9YW31;A0A0J9YWN0	0.917725	T(0.001)FLET(0.918)S(0.066)T(0.007)DT(0.008)AVTNEWEKRLS(0.2)T(0.53)S(0.27)PVR	T745	KHQTNISELKRTFLETSTDTAVTNEWEKRLS
SLC7A6OS_Q96CW6.2	0.503983	0.699823	0.773013	0.621338	1.34237	-0.518966	-0.304457	-0.280187	-0.709192	-2	SLC7A6OS	Probable RNA polymerase II nuclear localization protein SLC7A6OS	Q96CW6	0.000487409	0.00151025	0.72446	Q96CW6	0.999999	EFGYDS(1)PHDLDS(1)D	S302	WSKYPLDVQKEFGYDSPHDLDSD________
SLC7A6OS_Q96CW6.3	0.503983	0.699823	0.773013	0.621338	1.34237	-0.518966	-0.304457	-0.280187	-0.709192	-2	SLC7A6OS	Probable RNA polymerase II nuclear localization protein SLC7A6OS	Q96CW6	0.000487409	0.00151025	0.72446	Q96CW6	1	YPLDVQKEFGYDS(1)PHDLDS(1)D	S308	DVQKEFGYDSPHDLDSD______________
MAP7D1_Q3KQU3.17	0.959078	1.13172	0.80619	-0.165575	1.08114	-1.07	-0.421597	-0.387805	-0.0689155	-1.86424	MAP7D1	MAP7 domain-containing protein 1	Q3KQU3	0.000973228	0.00263823	0.722768	Q3KQU3	0.972943	LS(0.413)KS(0.457)S(0.097)AT(0.032)LWNS(0.973)PS(0.028)RNR	S280	IINKRLSKSSATLWNSPSRNRSLQLSAWESS
SEPT9_Q9UHD8.1	0.870772	0.950017	0.630009	1.01769	0.975961	-0.262768	-0.56991	-0.854014	-1.25991	-1.49785	SEPT9	Septin-9	Q9UHD8	7.19685e-06	5.94961e-05	0.72187	Q9UHD8;K7EJV0;K7EPY1;K7ENL0	0.845098	HVDS(0.122)LS(0.845)QRS(0.032)PKAS(0.001)LR	S82	GVKNSEPSARHVDSLSQRSPKASLRRVELSG
PROSER2_Q86WR7	1.11699	1.20177	0.829378	0.000428902	0.970604	-0.766969	-0.560797	-0.427885	-0.549612	-1.81391	PROSER2	Proline and serine-rich protein 2	Q86WR7	0.000155175	0.000616098	0.72158	Q86WR7;D3DRR9	0.81076	AQVLATIHGHAGAFPAAGDAGEGAPGGGS(0.189)S(0.811)PER	S312	PAAGDAGEGAPGGGSSPERVARGRGLPGPAE
RBM22_Q9NW64	1.35108	1.14561	0.805693	0.585486	0.631174	-0.555014	-1.27218	-1.04256	-0.60286	-1.04642	RBM22	Pre-mRNA-splicing factor RBM22	Q9NW64	2.56547e-06	2.79048e-05	0.720927	Q9NW64	0.75119	MGAHAGKHS(0.249)S(0.751)P	S419	SQDPQRMGAHAGKHSSP______________
NAP1L4_E9PNJ7	0.916483	0.900381	0.822781	0.106607	0.612512	-0.18966	0.27443	-0.164352	-1.01868	-2	NAP1L4	Nucleosome assembly protein 1-like 4	E9PNJ7	0.00634899	0.0126916	0.720457	E9PNJ7;E9PKT8;C9J6D1;C9JZI7;Q99733;E9PKI2;C9J1B1;E9PNW0;E9PJJ2;E9PS34;E9PP22	0.966792	ADHS(0.967)FS(0.965)DGVPS(0.052)DS(0.01)VEAAKNAS(0.003)NT(0.002)EKLT(0.001)DQVMQNPR	S5	___________MADHSFSDGVPSDSVEAAKN
CD2BP2_O95400.1	1.2745	0.941336	0.844958	0.158546	0.961779	-0.530906	-0.616444	-0.371406	-0.840492	-1.82187	CD2BP2	CD2 antigen cytoplasmic tail-binding protein 2	O95400	9.78003e-05	0.000426223	0.719934	O95400	0.992581	KGPGQPS(0.007)S(0.993)PQRLDR	S195	ARGGGKGRKGPGQPSSPQRLDRLSGLADQMV
NFATC2_Q13469.6	0.661386	0.892798	1.0634	-0.0322931	1.01142	-0.774174	-0.427524	-0.130715	-0.0719691	-2	NFATC2	Nuclear factor of activated T-cells, cytoplasmic 2	Q13469	0.00260776	0.00606194	0.718478	Q13469	0.840309	S(0.158)KS(0.611)LS(0.388)PS(0.84)LLGY(0.002)QQPALMAAPLSLADAHR	S761	NPAAVLYQRSKSLSPSLLGYQQPALMAAPLS
F2R_P25116	1.28241	0.558283	0.726835	0.623702	1.02478	-0.40561	-0.610654	-0.567285	-0.702981	-1.92948	F2R	Proteinase-activated receptor 1	P25116	7.43713e-05	0.00034731	0.716949	P25116	0.999984	MDTCSSNLNNS(1)IYKK	S418	LMASKMDTCSSNLNNSIYKKLLT________
KIF2A_D6R9M0	1.52687	0.000368973	0.946899	0.337187	1.35634	-0.549125	-0.580675	-0.907535	-0.856395	-1.27394	KIF2A	Kinesin-like protein KIF2A	D6R9M0	0.00010942	0.000467116	0.716141	D6R9M0;O00139	0.962074	T(0.038)VAS(0.962)IKNDPPSRDNR	S100	SAKVNKIVKNRRTVASIKNDPPSRDNRVVGS
DLG1_A0A0C4DFT3	1.0992	0.386309	0.978703	0.323693	1.32956	-0.370823	-0.0723059	-0.907893	-1.47951	-1.28693	DLG1		A0A0C4DFT3	0.000158745	0.000625986	0.715947	A0A0C4DFT3	1	DKGS(1)FNDKR	S636	RLKTVKFNSKTRDKGSFNDKRKKNLFSRKFP
ARHGAP23_Q9P227.4	0.86109	0.945375	0.741984	0.0244044	0.900588	-0.821604	-0.484155	0.154311	-0.0716136	-2	ARHGAP23	Rho GTPase-activating protein 23	Q9P227	0.00423595	0.00902322	0.713925	Q9P227	0.761037	HVPASAVVSS(0.002)AMNS(0.059)APVLGT(0.193)S(0.761)PS(0.231)S(0.733)PT(0.019)FT(0.001)FTLGR	S583	AVVSSAMNSAPVLGTSPSSPTFTFTLGRHYS
ARHGAP23_Q9P227.5	0.86109	0.945375	0.741984	0.0244044	0.900588	-0.821604	-0.484155	0.154311	-0.0716136	-2	ARHGAP23	Rho GTPase-activating protein 23	Q9P227	0.00423595	0.00902322	0.713925	Q9P227	0.732727	HVPASAVVSS(0.002)AMNS(0.059)APVLGT(0.193)S(0.761)PS(0.231)S(0.733)PT(0.019)FT(0.001)FTLGR	S586	SSAMNSAPVLGTSPSSPTFTFTLGRHYSQDC
RIF1_Q5UIP0.8	1.05144	1.07145	1.02614	0.205442	1.14227	-0.821034	-0.849852	-0.743222	-0.702851	-1.37978	RIF1	Telomere-associated protein RIF1	Q5UIP0	3.71333e-06	3.67183e-05	0.712856	Q5UIP0;H7BZN3	0.984586	VKS(0.985)PQRPS(0.013)DWS(0.003)K	S782	IDFSPYNIKYQPKVKSPQRPSDWSKKKNEPL
CEP170_H0Y2V6.10	1.25813	1.32927	0.248989	-0.0939821	1.04349	-0.803847	-0.583844	-0.726147	0.0522868	-1.72435	CEP170	Centrosomal protein of 170 kDa;Cep170-like protein	H0Y2V6	0.001123	0.00298076	0.71204	H0Y2V6;Q5SW79;E7EWM2;E7EMW0;Q96L14;H0Y4T4;E5RGW7;E5RG47	0.994966	IPPLVHS(0.005)KT(0.995)PEGNNGR	T1350	ESLNFRKIPPLVHSKTPEGNNGRSGDPRPQA
CHAMP1_Q96JM3.51	0.788151	0.789732	0.963804	0.796151	0.998583	-0.485661	-0.561491	-0.725154	-0.637515	-1.9266	CHAMP1	Chromosome alignment-maintaining phosphoprotein 1	Q96JM3	2.52108e-05	0.000149745	0.711889	Q96JM3	0.962464	S(0.005)S(0.005)S(0.023)VS(0.714)PS(0.126)S(0.038)WKS(0.119)PPAS(0.962)PES(0.006)WKSGPPELR	S386	KSSSVSPSSWKSPPASPESWKSGPPELRKTA
RRP1B_Q14684.8	1.45721	0.78692	0.677216	0.860603	0.56359	-0.289277	-0.543505	-0.954859	-0.980494	-1.5774	RRP1B	Ribosomal RNA processing protein 1 homolog B	Q14684	2.30053e-05	0.000139989	0.711581	Q14684	0.725789	VAFDPEQKPLHGVLKT(0.011)PT(0.092)S(0.726)S(0.171)PAS(0.245)S(0.756)PLVAK	S731	DPEQKPLHGVLKTPTSSPASSPLVAKKPLTT
TAOK1_Q7L7X3.1	1.04839	0.684105	0.934854	0.57557	0.98085	-0.319356	-0.198387	-0.913111	-0.954708	-1.8382	TAOK1	Serine/threonine-protein kinase TAO1	Q7L7X3	7.07107e-05	0.000334403	0.711126	Q7L7X3	0.990906	GSS(0.009)MGVRNS(0.991)PQALRR	S965	PMQGVPRGSSMGVRNSPQALRRTASGGRTEQ
CASP7_Q5SVL2	1.12273	1.12689	0.819808	-0.220679	1.00253	-0.621098	-0.374981	-0.324682	-0.590656	-1.93986	CASP7	Caspase-7;Caspase-7 subunit p20;Caspase-7 subunit p11	Q5SVL2	0.000811548	0.00226946	0.707547	Q5SVL2;P55210	0.999999	ADDQGCIEEQGVEDS(1)ANEDSVDAKPDR	S16	MADDQGCIEEQGVEDSANEDSVDAKPDRSSF
SAFB_Q15424.4	0.223233	0.939633	0.750941	0.513708	0.913323	-0.321805	0.265743	-0.27012	-0.608975	-2	SAFB	Scaffold attachment factor B1	Q15424	0.00678834	0.0134351	0.707478	Q15424	0.999203	TS(0.001)GS(0.999)KER	S582	DKSKGVPVISVKTSGSKERASKSQDRKSASR
MAP2K2_P36507	1.03148	0.738936	0.812657	0.311845	0.845051	-0.24969	-0.290091	-0.428496	-0.451238	-2	MAP2K2	Dual specificity mitogen-activated protein kinase kinase 2;Dual specificity mitogen-activated protein kinase kinase 1	P36507	0.00140487	0.00357449	0.707282	P36507;H3BRW9;G5E9C7;A0A1B0GUL7;Q02750	0.992598	GEIKLCDFGVSGQLIDS(0.004)MANS(0.993)FVGT(0.003)R	S226	CDFGVSGQLIDSMANSFVGTRSYMAPERLQG
ORC2_Q13416	1.24897	0.96669	0.880522	0.254357	1.05755	-0.685651	-0.859001	-1.33231	-0.32287	-1.20825	ORC2	Origin recognition complex subunit 2	Q13416	1.18578e-05	8.5482e-05	0.706906	Q13416	0.995338	VVSAPVGKET(0.995)PS(0.004)KR	T226	IQAQNRVVSAPVGKETPSKRMKRDKTSDLVE
EPS15L1_M0R2S2	0.79144	1.18926	0.718335	0.129958	1.00214	-0.626156	-0.157769	-0.330839	-0.581528	-2	EPS15L1	Epidermal growth factor receptor substrate 15-like 1	M0R2S2	0.00090192	0.00248361	0.70602	M0R2S2;M0R165;Q9UBC2	0.86233	STPSHGSVSSLNS(0.002)T(0.016)GS(0.118)LS(0.862)PKHS(0.002)LK	S101	PSHGSVSSLNSTGSLSPKHSLKQTQPTVNWV
ADAM9_Q13443	0.62697	1.03214	0.706702	-0.199419	1.09468	-0.91023	-0.152263	0.0582554	-0.0324484	-2	ADAM9	Disintegrin and metalloproteinase domain-containing protein 9	Q13443	0.00880983	0.0167198	0.705833	Q13443;A0A0J9YY58	0.757925	VSSQGNLIPARPAPAPPLY(0.006)S(0.188)S(0.758)LT(0.048)	S817	NLIPARPAPAPPLYSSLT_____________
LAMTOR1_Q6IAA8	0.712576	1.04805	0.63754	-0.417096	1.0106	-0.695426	-0.199266	0.097979	0.0963045	-2	LAMTOR1	Ragulator complex protein LAMTOR1	Q6IAA8	0.0192229	0.032485	0.703268	Q6IAA8	0.75674	KLPPLPS(0.016)LT(0.228)S(0.757)QPHQVLASEPIPFSDLQQVSR	S113	SLTHWKKLPPLPSLTSQPHQVLASEPIPFSD
EXOC1_Q9NV70.1	1.13842	0.721163	0.680679	0.49378	1.02224	-0.249781	-0.290492	-0.668492	-0.797655	-2	EXOC1	Exocyst complex component 1	Q9NV70	0.000247056	0.000879265	0.702992	Q9NV70	0.915405	LT(0.017)GS(0.418)T(0.261)S(0.323)S(0.915)LNKLS(0.025)VQS(0.021)S(0.019)GNRR	S473	ESLHGSSGKLTGSTSSLNKLSVQSSGNRRSQ
DBNL_B4DDD6	1.41681	0.744319	0.841233	-0.133583	1.05663	-0.338997	-0.213361	-0.767836	-0.826682	-1.77854	DBNL	Drebrin-like protein	B4DDD6	0.000547143	0.00165219	0.70215	B4DDD6;H0Y5J4;Q9UJU6	0.967408	AMS(0.967)T(0.03)T(0.002)S(0.001)ISSPQPGKLR	S245	AVHPREIFKQKERAMSTTSISSPQPGKLRSP
FLNA_A0A087WWY3	0.800878	0.983389	1.34898	0.204055	0.879307	-0.967198	-0.67164	-0.94766	-0.0588447	-1.57127	FLNA	Filamin-A	A0A087WWY3	7.6716e-05	0.000355084	0.701894	A0A087WWY3;Q60FE5;P21333;Q5HY54	0.993015	VKCS(0.007)GPGLS(0.993)PGMVR	S1432	DVTDASKVKCSGPGLSPGMVRANLPQSFQVD
CSRP1_E9PP21	0.71056	1.27797	0.66967	-0.493122	1.0571	-0.669793	-0.320455	-0.0115743	-0.10112	-2	CSRP1	Cysteine and glycine-rich protein 1	E9PP21	0.00996871	0.0186681	0.700757	E9PP21;P21291	1	NFGPKGFGFGQGAGALVHS(1)E	S159	PKGFGFGQGAGALVHSE______________
NUP133_Q8WUM0.6	0.769683	0.768463	0.8106	0.21047	1.13295	-0.777484	-0.221078	-0.251097	-0.188597	-2	NUP133	Nuclear pore complex protein Nup133	Q8WUM0	0.00175767	0.00432053	0.700696	Q8WUM0	0.881224	KGLPLGS(0.08)AVS(0.918)S(0.881)PVLFS(0.121)PVGR	S45	RTASRKGLPLGSAVSSPVLFSPVGRRSSLSS
TCOF1_E7ETY2.1	1.2827	0.899634	0.782636	0.530941	0.89794	-0.519459	-0.596203	-0.68845	-0.85215	-1.73759	TCOF1	Treacle protein	E7ETY2	1.42898e-05	9.82963e-05	0.70035	E7ETY2;Q13428;J3KQ96	0.999999	TSQVGAASAPAKES(1)PR	S381	GKTSQVGAASAPAKESPRKGAAPAPPGKTGP
CCDC6_Q16204.14	0.886984	1.00587	0.724346	0.0791629	0.912975	-0.484092	-0.239412	-0.183989	-0.386157	-2	CCDC6	Coiled-coil domain-containing protein 6	Q16204	0.00251232	0.00586047	0.698747	Q16204	0.968514	T(0.003)VS(0.131)S(0.865)PIPYT(0.001)PS(0.001)PS(0.002)S(0.006)S(0.005)RPIS(0.969)PGLS(0.017)YASHTVGFTPPTSLTR	S367	SPIPYTPSPSSSRPISPGLSYASHTVGFTPP
SCML2_Q9UQR0	0.907709	1.0151	0.327091	-0.164693	0.893127	-0.843963	-0.144879	0.453152	-0.15081	-2	SCML2	Sex comb on midleg-like protein 2	Q9UQR0	0.0199355	0.0335319	0.698735	Q9UQR0	0.943829	NIAKTESSPSEASQHS(0.056)MQS(0.944)PQKTTLILPTQQVR	S267	KTESSPSEASQHSMQSPQKTTLILPTQQVRR
U2AF2_P26368.1	1.26546	0.755756	0.914857	1.01849	0.696416	-0.775182	-0.9424	-1.08896	-0.707314	-1.13711	U2AF2	Splicing factor U2AF 65 kDa subunit	P26368	2.60014e-07	6.08738e-06	0.698462	P26368	1	S(1)DFDEFERQLNENKQER	S2	______________MSDFDEFERQLNENKQE
TP53BP1_Q12888.2	1.33465	0.943343	0.783131	0.459832	1.05298	-0.649886	-0.687055	-1.068	-1.02119	-1.1478	TP53BP1	Tumor suppressor p53-binding protein 1	Q12888	1.21e-06	1.71204e-05	0.697203	Q12888	1	GGPGKLS(1)PR	S1362	ADFALPSSRGGPGKLSPRKGVSQTGTPVCEE
OSBPL10_Q9BXB5.1	2	0.405696	0.678786	0.352454	0.425511	-0.54815	-0.779284	-1.079	-0.559715	-1.0411	OSBPL10	Oxysterol-binding protein-related protein 10	Q9BXB5	0.000340902	0.00113684	0.696681	Q9BXB5	0.964519	SAAAGLGGGGS(0.965)RS(0.028)S(0.007)PGSVAASPSGGGGR	S54	GVSSRSAAAGLGGGGSRSSPGSVAASPSGGG
SMC1A_Q14683.1	1.69352	0.998999	0.886344	-0.137259	0.689341	-0.854464	-0.53006	-0.722587	-0.642338	-1.3815	SMC1A	Structural maintenance of chromosomes protein 1A;Structural maintenance of chromosomes protein	Q14683	0.000149779	0.000600612	0.696478	Q14683;G8JLG1;V9GY57	0.817472	GTMDDISQEEGS(0.182)S(0.817)QGEDSVSGSQR	S957	LSKGTMDDISQEEGSSQGEDSVSGSQRISSI
CCDC6_Q16204.15	0.788013	0.863543	0.766232	0.216958	0.711619	-0.201439	0.0359528	-0.137669	-0.572564	-2	CCDC6	Coiled-coil domain-containing protein 6	Q16204	0.00670267	0.0132807	0.695856	Q16204	0.767901	TVSS(0.002)PIPY(0.018)T(0.768)PS(0.218)PS(0.037)S(0.034)S(0.032)RPIS(0.89)PGLS(0.001)YASHTVGFTPPTSLTR	T357	AQGLRPRTVSSPIPYTPSPSSSRPISPGLSY
SGTA_O43765.3	1.3795	0.952783	0.986581	0.310872	0.778866	-0.813517	-1.34289	-0.515882	-0.498101	-1.23821	SGTA	Small glutamine-rich tetratricopeptide repeat-containing protein alpha	O43765	1.23277e-05	8.75685e-05	0.695583	O43765	0.975977	T(0.012)PS(0.012)AS(0.976)NDDQQE	S307	IEQLRSQIRSRTPSASNDDQQE_________
ADRB2_P07550	1.32272	0.844028	0.818844	0.240968	1.12601	-1.01172	-0.832031	-0.687601	-0.321348	-1.49988	ADRB2	Beta-2 adrenergic receptor	P07550	2.26804e-05	0.000138334	0.69439	P07550	1	FHVQNLS(1)QVEQDGR	S246	QKIDKSEGRFHVQNLSQVEQDGRTGHGLRRS
SPEN_Q96T58.10	1.07831	1.0052	1.30298	-0.150466	0.689286	-1.05815	-0.4997	-0.492075	-0.143567	-1.73181	SPEN	Msx2-interacting protein	Q96T58	0.000554251	0.00166883	0.693281	Q96T58	0.975097	QIS(0.975)EDS(0.034)ERT(0.091)GGS(0.656)PS(0.244)VR	S1252	ICTKRERNYRSSRQISEDSERTGGSPSVRHG
SPEN_Q96T58.11	1.07831	1.0052	1.30298	-0.150466	0.689286	-1.05815	-0.4997	-0.492075	-0.143567	-1.73181	SPEN	Msx2-interacting protein	Q96T58	0.000554251	0.00166883	0.693281	Q96T58	0.831865	QISEDSERT(0.015)GGS(0.832)PS(0.152)VR	S1261	RSSRQISEDSERTGGSPSVRHGSFHEDEDPI
CAMSAP2_Q08AD1	1.02137	1.15307	0.849252	-0.154955	1.03337	-0.812786	-0.422469	-0.386811	-0.357052	-1.923	CAMSAP2	Calmodulin-regulated spectrin-associated protein 2	Q08AD1	0.000630793	0.00184606	0.692432	Q08AD1	0.972678	S(0.027)IS(0.973)NEGLTLNNSHVSKHIR	S464	SVQRSTPNRGITRSISNEGLTLNNSHVSKHI
ZNF592_Q92610.4	0.813135	1.3407	0.612575	-0.561767	1.22386	-1.01606	-0.512249	-0.136433	-0.0205148	-1.74324	ZNF592	Zinc finger protein 592	Q92610	0.00505427	0.0104384	0.692256	Q92610	0.993001	VRDQEEEEEEEAAAAEMAVEVAEPEEGS(0.993)GEEVPMET(0.007)R	S1205	AAAEMAVEVAEPEEGSGEEVPMETRENGLEE
ZC3H13_Q5T200.7	1.50399	0.437312	0.627795	1.24537	0.522747	-0.362027	-0.609727	-1.06821	-0.99727	-1.29999	ZC3H13	Zinc finger CCCH domain-containing protein 13	Q5T200	2.67257e-05	0.000156605	0.691605	Q5T200	0.996339	NTEESS(0.003)S(0.996)PVRKESSR	S110	DVDTEPQKRNTEESSSPVRKESSRGRHREKE
PLEKHA5_B4DJX4.1	1.07728	1.24165	0.532145	0.0816231	0.944561	-0.747686	-0.5388	-0.201335	-0.366735	-2	PLEKHA5	Pleckstrin homology domain-containing family A member 5	B4DJX4	0.000722068	0.00206119	0.691416	B4DJX4;Q9HAU0;H0YG48;A0JP02	0.994399	SVPAGLTLQS(0.002)VS(0.994)PQS(0.003)LQGK	S499	PDRRSVPAGLTLQSVSPQSLQGKTLSQDEGR
RBBP6_Q7Z6E9.1	1.33609	0.616986	-0.0260853	0.958565	0.497755	0.408909	-0.950432	-0.36577	-0.402171	-2	RBBP6	E3 ubiquitin-protein ligase RBBP6	Q7Z6E9	0.00592607	0.0120202	0.6911	Q7Z6E9	0.705464	KS(0.013)NS(0.164)S(0.705)PS(0.118)RDR	S1535	DLPKKGTGDSKKSNSSPSRDRKPHDHKATYD
SNIP1_Q8TAD8.5	1.1509	1.20757	0.427479	0.676335	0.994425	-0.685376	-0.683307	-0.848727	-0.659261	-1.58004	SNIP1	Smad nuclear-interacting protein 1	Q8TAD8	7.05606e-06	5.88494e-05	0.691044	Q8TAD8	0.885226	RT(0.115)S(0.885)NERPGSGQGQGR	S153	SDRDRHRGHSHQRRTSNERPGSGQGQGRDRD
BRIP1_Q9BX63.2	1.33755	0.787007	0.806216	0.608863	0.86674	-0.53232	-0.30845	-1.09949	-0.923703	-1.54241	BRIP1	Fanconi anemia group J protein	Q9BX63	1.29248e-05	9.0578e-05	0.690167	Q9BX63	0.894274	S(0.018)T(0.018)S(0.894)PT(0.07)FNKQTK	S990	EEAGKAEKIVISRSTSPTFNKQTKRVSWSSF
RBM25_P49756.1	1.17361	0.464367	1.36956	0.77125	0.686852	-0.960299	-0.923788	-1.30397	-0.344908	-0.932675	RBM25	RNA-binding protein 25	P49756	6.33195e-06	5.48244e-05	0.689899	P49756	1	LGAS(0.061)NS(0.939)PGQPNS(1)VKRK	S683	LSLKLGASNSPGQPNSVKRKKLPVDSVFNKF
VPS51_E9PKE5	1.20763	1.07731	0.888897	-0.257725	0.80694	-0.748071	-0.601118	-0.320875	-0.0932276	-1.95977	VPS51	Vacuolar protein sorting-associated protein 51 homolog	E9PKE5	0.00154605	0.00387702	0.689139	E9PKE5;A0A1W2PQZ2;E9PQD5;E9PRV0;E9PKX7;Q9UID3	0.998747	AAAAAAGPSPGS(0.001)GPGDS(0.999)PEGPEGEAPERR	S18	AAAAAGPSPGSGPGDSPEGPEGEAPERRRKA
YTHDC1_J3QR07.9	1.02388	0.971027	0.799149	0.847393	0.962947	-0.494007	-0.775857	-0.916753	-0.968558	-1.44922	YTHDC1	YTH domain-containing protein 1	J3QR07	7.4118e-07	1.20928e-05	0.688806	J3QR07;Q96MU7	0.998623	AKS(1)PT(0.999)PDGS(0.002)ERIGLEVDR	T148	TCVRKRDPERRAKSPTPDGSERIGLEVDRRA
NAP1L4_E9PNJ7.4	0.363423	1.29569	0.919199	0.384863	1.00817	-0.413048	-0.297764	-0.401748	-0.849459	-2	NAP1L4	Nucleosome assembly protein 1-like 4	E9PNJ7	0.000428535	0.00136708	0.688662	E9PNJ7;E9PKT8;C9J6D1;C9JZI7;Q99733;E9PKI2;C9J1B1;E9PNW0;E9PJJ2;E9PS34;E9PP22	0.966792	ADHS(0.967)FS(0.965)DGVPS(0.052)DS(0.01)VEAAKNAS(0.003)NT(0.002)EKLT(0.001)DQVMQNPR	S5	___________MADHSFSDGVPSDSVEAAKN
NAP1L4_E9PNJ7.5	0.363423	1.29569	0.919199	0.384863	1.00817	-0.413048	-0.297764	-0.401748	-0.849459	-2	NAP1L4	Nucleosome assembly protein 1-like 4	E9PNJ7	0.000428535	0.00136708	0.688662	E9PNJ7;E9PKT8;C9J6D1;C9JZI7;Q99733;E9PKI2;C9J1B1;E9PNW0;E9PJJ2;E9PS34;E9PP22	0.965133	ADHS(0.967)FS(0.965)DGVPS(0.052)DS(0.01)VEAAKNAS(0.003)NT(0.002)EKLT(0.001)DQVMQNPR	S7	_________MADHSFSDGVPSDSVEAAKNAS
PLEC_Q15149.16	0.629176	1.22283	0.954671	0.441672	0.929183	-0.698636	-0.599934	-0.497804	-0.413347	-1.96781	PLEC	Plectin	Q15149	0.000107909	0.000462518	0.688496	Q15149	0.997769	LLEAAAQSTKGYY(0.001)S(0.998)PYSVS(0.214)GS(0.432)GS(0.256)T(0.052)AGS(0.046)R	S4613	LRLLEAAAQSTKGYYSPYSVSGSGSTAGSRT
NFATC2_Q13469.5	0.713319	0.811737	0.997983	0.130461	1.00196	-0.592751	-0.266334	-0.239775	-0.26158	-2	NFATC2	Nuclear factor of activated T-cells, cytoplasmic 2	Q13469	0.00208693	0.00500729	0.688185	Q13469	0.782935	S(0.122)KS(0.783)LS(0.592)PS(0.496)LLGY(0.008)QQPALMAAPLSLADAHR	S757	YQQQNPAAVLYQRSKSLSPSLLGYQQPALMA
TBC1D4_Q5JU47.3	0.866258	1.21942	0.438617	1.13379	0.842351	-0.404311	-0.998322	-1.05919	-0.691264	-1.34735	TBC1D4		Q5JU47	4.02325e-06	3.88493e-05	0.687382	Q5JU47	0.999999	QS(0.034)S(0.34)S(0.625)EQCS(1)DGEGRKR	S190	GVRSPLLRQSSSEQCSDGEGRKRTSSTCSNE
NEDD4L_A0A1B0GVY1.5	1.6028	0.823322	0.545383	0.558684	0.805132	-0.263079	-0.642158	-0.905201	-1.20377	-1.32111	NEDD4L	E3 ubiquitin-protein ligase NEDD4-like	A0A1B0GVY1	2.76345e-05	0.000160489	0.687302	A0A1B0GVY1;Q96PU5	0.998968	AVKDTLS(0.001)NPQS(0.999)PQPS(0.92)PY(0.003)NS(0.077)PKPQHK	S758	SPVRRAVKDTLSNPQSPQPSPYNSPKPQHKV
PKMYT1_B4DZM6	1.16201	1.38078	0.717059	-0.0284209	1.12945	-0.630564	-1.02862	-1.09769	-0.749404	-0.854597	PKMYT1	Membrane-associated tyrosine- and threonine-specific cdc2-inhibitory kinase	B4DZM6	2.13967e-05	0.000131758	0.686848	B4DZM6;Q99640;I3L4K3;I3L3P0;I3L136;A6NHV6	0.831301	S(0.169)MS(0.831)PFRGPKDR	S143	RSKEDGRLYAVKRSMSPFRGPKDRARKLAEV
IRF2BPL_Q9H1B7.1	0.945138	1.27112	0.485326	-0.585719	0.793582	-0.60669	-0.0366377	0.220847	-0.302229	-2	IRF2BPL	Interferon regulatory factor 2-binding protein-like	Q9H1B7	0.0238766	0.0390415	0.684655	Q9H1B7	0.999918	KAS(1)PEPPDSAEGALKLGEEQQR	S547	PSGRGAAASLRKRKASPEPPDSAEGALKLGE
DBNL_B4DDD6.4	0.721266	1.11777	0.692599	0.222287	1.22558	-0.677818	-0.385043	-0.377123	-0.487225	-2	DBNL	Drebrin-like protein	B4DDD6	0.000411199	0.00131861	0.684369	B4DDD6;H0Y5J4;Q9UJU6	0.905204	AMS(0.008)T(0.031)T(0.132)S(0.036)IS(0.386)S(0.501)PQPGKLRS(0.905)PFLQK	S259	MSTTSISSPQPGKLRSPFLQKQLTQPETHFG
LARP1_Q6PKG0.3	1.12572	1.30906	0.751568	-0.180962	0.710477	-0.270796	-0.248078	-0.572032	-0.602063	-2	LARP1	La-related protein 1	Q6PKG0	0.00160618	0.00399898	0.683653	Q6PKG0;A0A0B4J210;H0YAX9	0.999988	KGS(1)KVGDFGDAINWPTPGEIAHK	S165	PAKVVRAAVPKQRKGSKVGDFGDAINWPTPG
PLEC_Q15149.8	0.746053	1.15114	0.813905	0.0896405	1.20099	-0.272121	-0.253888	-0.695496	-0.880997	-1.89922	PLEC	Plectin	Q15149	0.000360781	0.00118992	0.68289	Q15149	0.850428	S(0.075)S(0.075)S(0.85)VGSSSSYPISPAVSR	S4386	DMLSGNAGGFRSRSSSVGSSSSYPISPAVSR
NPM1_P06748.6	1.31449	0.272871	0.713059	0.668189	0.364054	0.520754	0.289049	-1.22831	-1.44069	-1.47347	NPM1	Nucleophosmin	P06748	0.00706511	0.0139049	0.682624	P06748	0.998966	S(0.001)IRDT(0.999)PAKNAQK	T199	EEAEEKAPVKKSIRDTPAKNAQKSNQNGKDS
XRCC1_F5H8D7.1	0.673517	1.23138	1.11993	0.154143	0.975523	-1.12409	-0.54278	-0.498326	-0.282158	-1.70713	XRCC1	DNA repair protein XRCC1	F5H8D7	0.000130592	0.000536443	0.680867	F5H8D7;P18887;M0QYS5;M0R1U8	0.731903	INKT(0.261)S(0.732)PVT(0.007)ASDPAGPSYAAATLQASSAASSASPVSR	S168	SLRPGALFFSRINKTSPVTASDPAGPSYAAA
CHTF18_A0A0D9SF58	0.749022	1.50071	0.529877	0.220762	1.11787	-0.486222	-0.152666	-0.813288	-1.07554	-1.59052	CHTF18	Chromosome transmission fidelity protein 18 homolog	A0A0D9SF58	0.000169612	0.000657186	0.680401	A0A0D9SF58;E7EXA6;Q8WVB6	0.999957	VENSPQVDGS(1)PPGLEGLLGGIGEKGVHRPAPR	S1080	AEASARVENSPQVDGSPPGLEGLLGGIGEKG
KMT2A_Q03164.5	0.611773	1.39241	-0.0456732	-0.884321	0.97022	0.128814	0.497716	-0.0540925	-0.511451	-2	KMT2A	Histone-lysine N-methyltransferase 2A;MLL cleavage product N320;MLL cleavage product C180	Q03164	0.13278	0.177029	0.679863	Q03164	0.871281	S(0.016)AS(0.112)PS(0.871)VPGPTKPKPK	S3529	GSPSSPSSGQRSASPSVPGPTKPKPKTKRFQ
E2F6_O75461	1.33579	1.11963	0.795304	0.206814	0.986563	-0.67219	-0.675824	-0.999701	-0.725605	-1.37078	E2F6	Transcription factor E2F6	O75461	8.70068e-06	6.7398e-05	0.679675	O75461	0.866941	KLQEELS(0.867)DLS(0.133)AMEDALDELIK	S148	NFGAVPQQKKLQEELSDLSAMEDALDELIKD
RBM17_H0Y6J6.1	0.851089	1.29821	0.857883	0.268274	1.0503	-0.553902	-0.773259	-0.520736	-0.773376	-1.70448	RBM17	Splicing factor 45	H0Y6J6	3.11987e-05	0.000177622	0.679071	H0Y6J6;Q5W012;Q96I25;Q5W011;Q5W010	1	RPDPDS(1)DEDEDYERER	S62	DRHEASGFARRPDPDSDEDEDYERERRKRSM
TCOF1_E7ETY2.11	1.97757	0.39925	0.447292	0.791949	0.484992	-0.352018	-0.605988	-1.02594	-0.855318	-1.26179	TCOF1	Treacle protein	E7ETY2	0.000192334	0.000725187	0.677249	E7ETY2;Q13428;J3KQ96	0.979561	TGGKEAAS(0.001)GT(0.015)T(0.98)PQKS(0.004)R	T1270	MLSPKTGGKEAASGTTPQKSRKPKKGAGNPQ
CDC6_J3KTI7	1.73508	0.575236	1.10782	0.338581	0.463317	-0.611492	-0.380174	-0.978601	-0.906741	-1.34303	CDC6	Cell division control protein 6 homolog	J3KTI7	7.96254e-05	0.000363247	0.676706	J3KTI7;J3QR52;J3QLN7;Q99741	0.982957	AKNSSDAKLEPTNVQTVT(0.017)CS(0.983)PR	S45	SDAKLEPTNVQTVTCSPRVKALPLSPRKRLG
UHRF1BP1_H7C1J4	0.755078	1.17206	0.75626	-0.218092	0.961856	-0.802297	-0.352204	-0.0480557	-0.0476408	-2	UHRF1BP1	UHRF1-binding protein 1	H7C1J4	0.0051276	0.010569	0.676683	H7C1J4;Q6BDS2	0.99965	KSLAPEPVQIT(1)PPAPSAQQSWAQAFGGSQGNSNSSSSR	T282	SAHQRKSLAPEPVQITPPAPSAQQSWAQAFG
ACIN1_S4R3H4.5	1.50316	1.30679	0.359715	-0.524305	1.24666	-0.743894	-0.636536	-0.757261	-0.835005	-0.919317	ACIN1	Apoptotic chromatin condensation inducer in the nucleus	S4R3H4	0.000681982	0.0019751	0.675555	S4R3H4;E7EQT4;Q9UKV3	0.79388	RAS(0.794)HT(0.206)LLPSHR	S503	CLKQPSLEQKEGRRASHTLLPSHRLKQSADS
CAP2_B7Z385.8	1.21807	0.142726	0.510908	1.448	0.913515	-0.252697	-0.85186	-0.691676	-1.40057	-1.03642	CAP2	Adenylyl cyclase-associated protein;Adenylyl cyclase-associated protein 2	B7Z385	7.17823e-05	0.00033853	0.675363	B7Z385;A0A087X0J3;A0A087WZ15;E9PDI2;P40123	0.85789	AQGGQTQSPT(0.001)KS(0.001)HT(0.024)PS(0.032)PT(0.041)S(0.858)PKS(0.032)Y(0.01)PS(0.001)QK	S200	GQTQSPTKSHTPSPTSPKSYPSQKHAPVLEL
RPS3A_D6RAT0	0.841456	1.17403	0.621893	0.632302	1.11271	-0.303333	-0.583092	-0.77668	-1.07995	-1.63933	RPS3A	40S ribosomal protein S3a	D6RAT0	1.78703e-05	0.000114199	0.675127	D6RAT0;P61247;D6R9B6;H0Y9Y4	0.999984	ATGDETGAKVERADGYEPPVQES(1)V	S226	AKVERADGYEPPVQESV______________
TNKS1BP1_Q9C0C2.8	0.753045	1.47293	0.618678	-0.60371	1.21272	-0.537806	-0.323027	-0.407203	-0.352003	-1.83362	TNKS1BP1	182 kDa tankyrase-1-binding protein	Q9C0C2	0.00466857	0.00977329	0.674859	Q9C0C2	0.999128	ASRVPS(0.999)S(1)DEEVVEEPQS(0.001)RR	S1620	HLFQDSTEPRASRVPSSDEEVVEEPQSRRTR
RALY_Q9UKM9.7	0.887606	1.08966	0.948824	0.188026	1.00758	-0.871331	-0.991585	-0.404705	-0.0758788	-1.77819	RALY	RNA-binding protein Raly	Q9UKM9	0.000167582	0.000651973	0.674832	Q9UKM9	1	TRDDGDEEGLLT(0.004)HS(0.996)EEELEHS(1)QDT(1)DADDGALQ	S295	DEEGLLTHSEEELEHSQDTDADDGALQ____
CLASP2_E3W994.29	0.971565	0.516028	1.14862	0.532517	1.12738	-0.304768	-0.540929	-0.80236	-0.88784	-1.76021	CLASP2	CLIP-associating protein 2	E3W994	4.18595e-05	0.000221877	0.673969	E3W994;J3KR49;O75122;E7ERI8;E7EW49	0.938536	MVS(0.133)QS(0.294)QPGS(0.939)RS(0.82)GS(0.771)PGRVLT(0.023)T(0.013)T(0.006)ALSTVSSGVQR	S459	RGRSRTKMVSQSQPGSRSGSPGRVLTTTALS
RPS6_A2A3R5.6	1.36023	0.903652	0.57309	0.022874	0.897682	-0.490241	-0.337358	-0.296096	-0.514416	-2	RPS6	40S ribosomal protein S6	A2A3R5	0.00134126	0.00344114	0.67294	A2A3R5;P62753	1	RRLS(1)S(1)LR	S205	KEKRQEQIAKRRRLSSLRASTSKSESSQK__
SRRM1_A9Z1X7.100	0.4508	1.22533	1.00544	0.152601	1.27829	-0.311392	-1.10962	-0.954604	-0.205351	-1.53149	SRRM1	Serine/arginine repetitive matrix protein 1	A9Z1X7	0.000179897	0.000685079	0.671847	A9Z1X7;Q8IYB3;E9PCT1;M0R088	1	RLS(1)PS(1)AS(1)PPR	S386	KRTSSPPRKTRRLSPSASPPRRRHRPSPPAT
SZRD1_Q7Z422	0.744839	1.33177	0.824123	-0.195841	1.0771	-0.77081	-0.367791	-0.379023	-0.30841	-1.95595	SZRD1	SUZ domain-containing protein 1	Q7Z422	0.00119626	0.00312752	0.671761	Q7Z422	0.993726	S(0.001)KS(0.005)PPKVPIVIQDDS(0.994)LPAGPPPQIR	S51	KSKSPPKVPIVIQDDSLPAGPPPQIRILKRP
TBC1D2_Q9BYX2	1.2998	1.11861	0.906094	-0.219912	1.055	-0.767525	-0.720382	-0.568556	-0.585762	-1.51737	TBC1D2	TBC1 domain family member 2A	Q9BYX2	0.000128568	0.000529797	0.671601	Q9BYX2	1	RAVSEGCAS(1)EDEVEGEA	S920	ERRASRRRAVSEGCASEDEVEGEA_______
MTA2_O94776	1.43376	0.894056	0.824999	0.520219	0.822802	-0.515487	-0.864912	-0.762251	-0.899836	-1.45335	MTA2	Metastasis-associated protein MTA2	O94776	4.68942e-06	4.3956e-05	0.671124	O94776	0.998802	GHLSRPEAQS(0.001)LS(0.999)PYTTSANR	S435	PHSRGHLSRPEAQSLSPYTTSANRAKLLAKN
CC2D1A_Q6P1N0.1	0.687806	1.02621	0.87948	-0.163199	0.920963	-0.722157	-0.134423	-0.300437	0.0836253	-2	CC2D1A	Coiled-coil and C2 domain-containing protein 1A	Q6P1N0	0.00669524	0.013271	0.668092	Q6P1N0;K7EJY5	0.768797	VTLEGPSAT(0.014)APAS(0.208)S(0.769)PGLAKPQMPPGPCS(0.009)PGPLAQLQSR	S239	PRVTLEGPSATAPASSPGLAKPQMPPGPCSP
SPEN_Q96T58.8	1.1393	1.23566	0.922591	-0.127462	1.00011	-0.869332	-0.770143	-0.512708	-0.434718	-1.58329	SPEN	Msx2-interacting protein	Q96T58	0.000120024	0.000502522	0.667643	Q96T58	1	HGS(1)FHEDEDPIGS(1)PR	S1268	EDSERTGGSPSVRHGSFHEDEDPIGSPRLLS
SPEN_Q96T58.9	1.1393	1.23566	0.922591	-0.127462	1.00011	-0.869332	-0.770143	-0.512708	-0.434718	-1.58329	SPEN	Msx2-interacting protein	Q96T58	0.000120024	0.000502522	0.667643	Q96T58	1	HGS(1)FHEDEDPIGS(1)PR	S1278	SVRHGSFHEDEDPIGSPRLLSVKGSPKVDEK
RACGAP1_H0YIK5	1.08226	1.53118	0.570211	-0.6431	1.1695	-0.942741	-0.548228	-0.691068	-0.242733	-1.28528	RACGAP1	Rac GTPase-activating protein 1	H0YIK5	0.00167673	0.00415295	0.667429	H0YIK5;F8VRD2;Q9H0H5	0.818316	RKT(0.818)GT(0.182)LQPWNSDSTLNSR	T40	STIETVPYWTRSRRKTGTLQPWNSDSTLNSR
YBX3_P16989.2	0.567453	1.20287	0.947554	0.00273856	1.03097	-0.825172	-0.409986	-0.471171	0.00397428	-2	YBX3	Y-box-binding protein 3	P16989	0.00139235	0.0035529	0.6645	P16989	0.903463	NYAGEEEEEGS(0.903)GS(0.329)S(0.767)EGFDPPATDR	S201	RGPPRNYAGEEEEEGSGSSEGFDPPATDRQF
YBX3_P16989.3	0.567453	1.20287	0.947554	0.00273856	1.03097	-0.825172	-0.409986	-0.471171	0.00397428	-2	YBX3	Y-box-binding protein 3	P16989	0.00139235	0.0035529	0.6645	P16989	0.767234	NYAGEEEEEGS(0.903)GS(0.329)S(0.767)EGFDPPATDR	S204	PRNYAGEEEEEGSGSSEGFDPPATDRQFSGA
PKN2_B1AL79.1	0.673535	0.795589	1.10266	0.203837	0.929798	-0.892005	-0.556022	-0.266776	0.152343	-2	PKN2	Serine/threonine-protein kinase N2	B1AL79	0.00171783	0.00424257	0.664106	B1AL79;Q16513	0.814888	AIPTVNHS(0.036)GT(0.815)FS(0.149)PQAPVPTTVPVVDVR	T533	GRLVRRAIPTVNHSGTFSPQAPVPTTVPVVD
ZC3H18_E7ERS3.4	1.30586	0.753434	0.800754	1.03467	0.75532	-0.739295	-0.925785	-1.18875	-0.811909	-0.984296	ZC3H18	Zinc finger CCCH domain-containing protein 18	E7ERS3	3.71722e-07	7.77098e-06	0.663776	E7ERS3;Q86VM9;H3BP01	0.999954	LGVSVS(1)PSR	S558	WRRSKSPKKKLGVSVSPSRARRRRKTSASSA
SLBP_E7EUV9.4	1.19405	0.837745	1.48055	0.0722001	0.765607	-1.04815	-0.834594	-1.04477	-0.402799	-1.01984	SLBP	Histone RNA hairpin-binding protein	E7EUV9	2.60657e-05	0.000153947	0.663175	E7EUV9;F8W8D3;Q14493	1	CDGDAS(1)PPS(1)PAR	S20	PRSPPRHQSRCDGDASPPSPARWSLGRKRRA
SLBP_E7EUV9.5	1.19405	0.837745	1.48055	0.0722001	0.765607	-1.04815	-0.834594	-1.04477	-0.402799	-1.01984	SLBP	Histone RNA hairpin-binding protein	E7EUV9	2.60657e-05	0.000153947	0.663175	E7EUV9;F8W8D3;Q14493	1	CDGDAS(1)PPS(1)PAR	S23	PPRHQSRCDGDASPPSPARWSLGRKRRADGR
AFF1_F5GXF9	1.27716	1.25539	-0.0358489	-0.860653	1.0404	-0.811445	-0.241719	0.0590829	0.116133	-1.79849	AFF1	AF4/FMR2 family member 1	F5GXF9	0.0413633	0.0632379	0.662447	F5GXF9;P51825	0.984075	S(0.016)CQKS(0.984)PAQQEPPQR	S588	APPEAPHPGKRSCQKSPAQQEPPQRQTVGTK
GIT2_F8VXI9	0.892474	1.54836	0.587977	-0.980667	1.19281	-0.69549	-0.521048	-0.32002	-0.233426	-1.47097	GIT2	ARF GTPase-activating protein GIT2	F8VXI9	0.0095742	0.0180271	0.662369	F8VXI9;Q14161;R4GNG3;F8WAK2	0.754936	QNS(0.755)T(0.225)PES(0.016)DY(0.002)DNT(0.002)PNDMEPDGMGSSR	S535	RDESARRASRLEKQNSTPESDYDNTPNDMEP
MADD_A0A0A0MRB5	1.02584	1.04397	0.782232	0.731066	0.924688	-0.462924	-0.943712	-0.850051	-0.627964	-1.62314	MADD	MAP kinase-activating death domain protein	A0A0A0MRB5	4.20704e-06	4.0009e-05	0.661777	A0A0A0MRB5;Q8WXG6	0.999933	HSPTVKREPPS(1)PQGR	S910	SSVIKHSPTVKREPPSPQGRSSNSSENQQFL
CD3EAP_O15446.4	0.363308	1.06242	1.08384	0.890482	1.0564	-0.746861	-0.665795	-0.882119	-0.561244	-1.60044	CD3EAP	DNA-directed RNA polymerase I subunit RPA34	O15446	8.20668e-06	6.49198e-05	0.661076	O15446	0.999962	ILEGPQQS(0.309)LS(0.574)GS(0.117)PLQPIPAS(1)PPPQIPPGLRPR	S136	PQQSLSGSPLQPIPASPPPQIPPGLRPRFCA
DFFA_O00273	1.19059	1.05456	1.01643	-0.200708	1.0336	-0.860778	-0.467123	-0.517536	-0.58944	-1.65959	DFFA	DNA fragmentation factor subunit alpha	O00273	0.000208269	0.00077228	0.661028	O00273	0.998128	SISAS(0.002)KAS(0.998)PPGDLQNPKR	S315	TQSLHSLRSISASKASPPGDLQNPKRARQDP
BRAF_P15056.1	1.57223	0.59707	0.550844	0.711467	0.923649	-0.25608	-0.636817	-0.994084	-1.19315	-1.27512	BRAF	Serine/threonine-protein kinase B-raf	P15056	2.4996e-05	0.000148977	0.660941	P15056;H7C5K3	0.931121	S(0.069)NPKS(0.931)PQKPIVR	S151	SVFQNPTDVARSNPKSPQKPIVRVFLPNKQR
BAZ1A_Q9NRL2	1.44806	0.788246	1.0052	-0.0189502	0.864356	-0.789506	-0.475998	-0.530124	-0.525954	-1.76532	BAZ1A	Bromodomain adjacent to zinc finger domain protein 1A	Q9NRL2	0.000219152	0.000802711	0.660836	Q9NRL2	0.998578	GRKS(0.999)ANNT(0.001)PENSPNFPNFR	S1363	FVELLSPRRKRRGRKSANNTPENSPNFPNFR
PLEC_Q15149.5	2	0.6781	0.755791	-0.0847769	0.412271	-1.20036	-0.813025	-0.674991	-0.609178	-0.588988	PLEC	Plectin	Q15149	0.000718346	0.00205506	0.659879	Q15149	0.766964	LLEAAAQSTKGYY(0.001)S(0.029)PY(0.011)S(0.048)VS(0.276)GS(0.315)GS(0.314)T(0.185)AGS(0.767)RT(0.033)GS(0.023)R	S4626	YYSPYSVSGSGSTAGSRTGSRTGSRAGSRRG
HIVEP1_F5H212	1.08047	0.632291	1.29201	0.495046	0.950343	-0.964736	-0.811911	-1.04135	-0.264277	-1.36789	HIVEP1	Zinc finger protein 40	F5H212	8.92648e-06	6.88407e-05	0.659536	F5H212;P15822	0.999943	ISVGRLS(1)PQQESSASSKR	S1735	SESLPITQKISVGRLSPQQESSASSKRMLSP
MKI67_P46013.4	1.44952	1.14787	0.363091	0.551543	0.947241	-0.576729	-0.926948	-1.25028	-0.713203	-0.992107	MKI67	Antigen KI-67	P46013	7.9948e-06	6.38239e-05	0.659507	P46013	0.854988	IACKS(0.145)PPPES(0.855)VDTPTSTKQWPK	S1136	DEKTTKIACKSPPPESVDTPTSTKQWPKRSL
CCDC6_Q16204.12	0.564455	1.12688	0.889577	-0.0239559	0.915408	-0.77977	-0.336693	-0.00441423	-0.104413	-2	CCDC6	Coiled-coil domain-containing protein 6	Q16204	0.00441046	0.00931137	0.659111	Q16204	0.737466	T(0.114)VS(0.737)S(0.149)PIPYTPS(0.013)PS(0.305)S(0.278)S(0.253)RPIS(0.146)PGLS(0.005)YASHTVGFTPPTSLTR	S351	YFNEMSAQGLRPRTVSSPIPYTPSPSSSRPI
CHERP_J3QK89	0.809804	1.61273	0.601332	0.0452769	1.18871	-1.19363	-1.13464	-0.567619	-0.730126	-0.63184	CHERP	Calcium homeostasis endoplasmic reticulum protein	J3QK89	6.14286e-05	0.000299178	0.658794	J3QK89;Q8IWX8	0.999924	LLAAVEAFYS(1)PPSHDRPR	S706	MPPSERLLAAVEAFYSPPSHDRPRNSEGWEQ
ESAM_Q96AP7	0.972921	1.0209	0.799693	-0.204386	0.965778	-0.786543	-0.277686	-0.162919	-0.172503	-2	ESAM	Endothelial cell-selective adhesion molecule	Q96AP7	0.00323159	0.00720108	0.658395	Q96AP7	0.882005	ALRPPHGPPRPGALTPT(0.035)PS(0.882)LS(0.078)S(0.005)QALPSPR	S336	PPHGPPRPGALTPTPSLSSQALPSPRLPTTD
MAX_Q6V3B1	1.00469	0.902336	0.935258	0.266126	0.992894	-0.676437	-0.508677	-0.337769	-0.550804	-2	MAX		Q6V3B1	0.000200584	0.0007475	0.657277	Q6V3B1;G3V563;G3V2R5	1	S(1)DNDDIEVES(1)DADKRAHHNALER	S2	______________MSDNDDIEVESDADKRA
LEO1_Q8WVC0.4	0.33136	1.34396	0.912567	0.138464	1.25507	-0.656906	-0.673517	-0.409076	-0.382306	-1.85962	LEO1	RNA polymerase-associated protein LEO1	Q8WVC0	0.00042615	0.00136248	0.656848	Q8WVC0	1	YVIS(1)DEEEEDDD	S658	EDDDKANKKHKKYVISDEEEEDDD_______
MRPS16_Q9Y3D3	1.86587	1.10659	0.505211	-0.188236	0.773119	-0.74947	-0.593417	-0.909804	-1.01945	-0.790407	MRPS16	28S ribosomal protein S16, mitochondrial	Q9Y3D3	0.000259472	0.000914998	0.656314	Q9Y3D3	0.820857	T(0.001)DAEAT(0.821)DT(0.168)EAT(0.009)ET(0.001)	T130	AREVLLASQKTDAEATDTEATET________
PHRF1_A0A0J9YX88.5	1.23526	1.30015	0.44506	-0.358395	0.938776	-0.848758	-0.164268	-0.461725	-0.194689	-1.89141	PHRF1	PHD and RING finger domain-containing protein 1	A0A0J9YX88	0.00316642	0.00708307	0.655068	A0A0J9YX88;E9PJ24;B7ZM65;Q9P1Y6;F8WEF5;A0A0J9YYB5;A0A0J9YWD5	0.999974	TISINS(1)PKAQTVQAVR	S867	PGLLPSEITRTISINSPKAQTVQAVRCVTSY
GPATCH8_Q9UKJ3.16	1.35104	0.852098	0.560742	0.561963	0.993799	-0.500105	-0.44305	-0.62561	-1.05195	-1.69893	GPATCH8	G patch domain-containing protein 8	Q9UKJ3	3.60635e-05	0.000198616	0.65464	Q9UKJ3	0.99989	SQS(1)PHYFR	S1035	SGRRDFIRSKIYRSQSPHYFRSGRGEGPGKK
OFD1_A6NF31.1	1.55863	0.954401	0.554468	0.102554	0.770467	-0.0801034	-0.245861	-0.868057	-1.0938	-1.6527	OFD1	Oral-facial-digital syndrome 1 protein	A6NF31	0.00054053	0.00163695	0.654433	A6NF31;O75665	0.943497	RLS(0.042)S(0.943)T(0.014)PLPK	S596	AASRLRGGTSSRRLSSTPLPKAKRSLESEMY
MDC1_Q14676.7	2	0.0348713	0.62467	-0.612212	-0.326225	-0.818098	-0.689087	-0.59314	-0.451997	0.315788	MDC1	Mediator of DNA damage checkpoint protein 1	Q14676	0.0970794	0.133981	0.653405	Q14676	0.998213	SQTTT(0.001)ERDS(0.998)DT(1)DVEEEELPVENR	S453	RVVLLQRSQTTTERDSDTDVEEEELPVENRE
BARD1_Q99728	1.05564	1.05223	0.698667	0.132207	0.912766	-1.17161	-0.673013	-0.0416496	-0.0657643	-1.89948	BARD1	BRCA1-associated RING domain protein 1	Q99728	0.00086973	0.00240639	0.653295	Q99728	0.768695	TSILSTSGDFVKQTVPS(0.001)ENIPLPECS(0.193)S(0.769)PPS(0.037)CK	S364	KQTVPSENIPLPECSSPPSCKRKVGGTSGRK
NEDD4L_A0A1B0GVY1.7	1.18828	0.909364	0.430448	0.795142	1.01222	-0.145647	-0.568827	-0.869096	-1.24872	-1.50317	NEDD4L	E3 ubiquitin-protein ligase NEDD4-like	A0A1B0GVY1	3.13504e-05	0.000178071	0.652341	A0A1B0GVY1;Q96PU5	0.889242	AVKDTLS(0.002)NPQS(0.985)PQPS(0.114)PY(0.011)NS(0.889)PKPQHK	S766	DTLSNPQSPQPSPYNSPKPQHKVTQSFLPPG
DBN1_D6R9Q9.3	0.960625	1.40734	0.81292	-0.620883	1.16721	-0.776337	-0.84458	-0.361825	-0.272494	-1.47197	DBN1	Drebrin	D6R9Q9	0.00157987	0.00394101	0.651711	D6R9Q9;Q16643	0.961005	VASASAGSCDVPSPFNHRPGS(0.961)HLDS(0.039)HRR	S52	AGSCDVPSPFNHRPGSHLDSHRRMAPTPIPT
FAM21A_A0A087WYF6.2	0.466025	1.32452	0.788731	0.0855319	1.28234	-0.554121	-0.749168	-0.340508	-0.404124	-1.89923	FAM21A	WASH complex subunit FAM21A;WASH complex subunit FAM21C;Putative WASH complex subunit FAM21	A0A087WYF6	0.000523811	0.00159558	0.651122	A0A087WYF6;F8W7U3;E7ESD2;A0A0A0MR88;A0A096LPC5;Q641Q2;J3KP36;Q9Y4E1;Q5SRD0	0.979501	SPMFPALGEAS(0.02)S(0.98)DDDLFQSAKPKPAK	S1084	GKAKSPMFPALGEASSDDDLFQSAKPKPAKK
UFL1_O94874.2	0.858244	-0.531373	0.560372	0.667273	1.44163	0.170364	0.353409	-0.751658	-0.839636	-1.92862	UFL1	E3 UFM1-protein ligase 1	O94874	0.0193166	0.0326065	0.650732	O94874	0.907231	KAT(0.003)EGS(0.089)GS(0.907)MRGGGGGNAR	S431	DKKDERRRKATEGSGSMRGGGGGNAREYKIK
SMN2_B4DP61.3	-0.0704099	0.568875	1.02925	1.68054	0.975031	-0.354684	-0.803865	-1.10961	-0.964759	-0.950367	SMN2	Survival motor neuron protein	B4DP61	0.000113815	0.000481545	0.650682	B4DP61;A0A1W2PRV5;E7EQZ4;Q16637	0.998507	RGT(0.001)GQS(0.999)DDS(0.876)DIWDDT(0.125)ALIKAYDK	S28	PEQEDSVLFRRGTGQSDDSDIWDDTALIKAY
TWF1_Q12792	1.26125	1.24227	0.846308	0.318663	0.800417	-0.722029	-0.633235	-0.820919	-0.843801	-1.44892	TWF1	Twinfilin-1	Q12792	7.46407e-06	6.11772e-05	0.650287	Q12792	0.983343	GPAETEAT(0.017)T(0.983)D	T349	GIRRLIRGPAETEATTD______________
NEDD4L_A0A1B0GVY1	1.58267	1.10364	0.626118	-0.321597	0.810802	-0.674476	-0.330479	-0.490027	-0.579012	-1.72764	NEDD4L	E3 ubiquitin-protein ligase NEDD4-like	A0A1B0GVY1	0.00111859	0.00297057	0.650029	A0A1B0GVY1;Q96PU5	0.960992	AVKDT(0.036)LS(0.961)NPQS(0.003)PQPS(0.882)PY(0.007)NS(0.111)PKPQHK	S754	GAKDSPVRRAVKDTLSNPQSPQPSPYNSPKP
CEP170_H0Y2V6.6	1.27488	0.726989	0.604672	0.976799	0.868654	-0.219396	-0.682529	-1.17879	-1.01706	-1.35422	CEP170	Centrosomal protein of 170 kDa	H0Y2V6	9.20465e-06	6.96485e-05	0.649447	H0Y2V6;Q5SW79	0.8828	S(0.008)KT(0.105)S(0.883)PVVS(0.004)GSSSK	S1043	VHSKLEGSKVTKSKTSPVVSGSSSKSTTLPR
NSRP1_Q9H0G5.7	0.0667599	0.488087	0.591012	0.490694	0.416098	0.966956	0.254656	0.417285	-1.90213	-1.78942	NSRP1	Nuclear speckle splicing regulatory protein 1	Q9H0G5	0.13134	0.175513	0.648461	Q9H0G5;A0A024QZ33	0.89053	S(0.035)QNHS(0.495)RS(0.574)PS(0.891)EERGHS(0.003)T(0.003)R	S293	NDFKHHRSQNHSRSPSEERGHSTRHHTKGSR
VIM_P08670.7	2	0.628077	0.38902	0.273149	0.311596	-0.019439	-0.0902803	-1.15535	-1.10403	-1.26347	VIM	Vimentin	P08670	0.00238732	0.00563226	0.648249	P08670;B0YJC4;A0A1B0GTT5;A0A1B0GVG8	0.993888	T(0.006)YS(0.994)LGSALRPSTSR	S39	PSSSRSYVTTSTRTYSLGSALRPSTSRSLYA
NUP214_P35658	1.31911	0.947774	0.881762	0.131196	1.06886	-0.666749	-0.737816	-0.824778	-0.554977	-1.56439	NUP214	Nuclear pore complex protein Nup214	P35658	2.81235e-05	0.000163093	0.647613	P35658;A0A0A0MSW3	1	ITPPAAKPGS(1)PQAK	S678	VQKSPRITPPAAKPGSPQAKSLQPAVAEKQG
DDX46_A0A0C4DG89	0.438585	1.41613	0.819839	-0.207851	1.08329	-0.501543	-0.314679	-0.243088	-0.408099	-2	DDX46	Probable ATP-dependent RNA helicase DDX46	A0A0C4DG89	0.00332693	0.00738831	0.646885	A0A0C4DG89;Q7L014	1	AALGLQDS(1)DDEDAAVDIDEQIESMFNSKKR	S804	NERKKLQKAALGLQDSDDEDAAVDIDEQIES
SIMC1_F6R0L0.2	0.534559	1.27582	0.479852	-0.292675	1.18024	-0.707493	-0.319994	0.0648839	-0.0312681	-2	SIMC1		F6R0L0	0.0116741	0.0212964	0.646737	F6R0L0	0.998393	MEDFIVIS(0.998)DDS(0.972)GS(0.028)ES(0.001)SGGARPGR	S8	________MEDFIVISDDSGSESSGGARPGR
SIMC1_F6R0L0.3	0.534559	1.27582	0.479852	-0.292675	1.18024	-0.707493	-0.319994	0.0648839	-0.0312681	-2	SIMC1		F6R0L0	0.0116741	0.0212964	0.646737	F6R0L0	0.972331	MEDFIVIS(0.998)DDS(0.972)GS(0.028)ES(0.001)SGGARPGR	S11	_____MEDFIVISDDSGSESSGGARPGRSRR
CLN3_A0A1B0GWH8.4	0.979974	1.17119	0.848727	-0.642846	1.11225	-0.910186	-0.481095	-0.376154	0.0567487	-1.7586	CLN3	Battenin	A0A1B0GWH8	0.00450514	0.00948823	0.645881	A0A1B0GWH8;H3BPL0;A0A1B0GWD3;A0A0A0MRC7;A0A1B0GV71;A0A1B0GW34;A0A0D9SFH9;A0A1B0GV41;Q9UBD8;H3BQ48;H3BR84;O95090;H3BR00;Q9UP10;Q9UBH5;A0A0D9SF04;A0A024QZB8;Q13286	0.997579	RFS(0.999)DS(0.998)EGEET(0.004)VPEPR	S14	__MGGCAGSRRRFSDSEGEETVPEPRLPLLD
USP32_K7EQL6.3	0.602759	0.695764	1.20629	0.809535	0.635101	-0.644335	-0.449102	-0.920834	0.105135	-2	USP32	Ubiquitin carboxyl-terminal hydrolase;Ubiquitin carboxyl-terminal hydrolase 6;Ubiquitin carboxyl-terminal hydrolase 32	K7EQL6	0.000522119	0.00159228	0.645618	K7EQL6;P35125;Q8NFA0	0.727621	SGTS(0.002)CPS(0.036)S(0.036)KNS(0.728)S(0.198)PNS(0.213)S(0.779)PRT(0.008)LGR	S1063	SSSRKSGTSCPSSKNSSPNSSPRTLGRSKGR
JUN_P05412.5	0.89931	0.244653	0.673248	0.0892835	1.13259	0.150087	0.432667	-0.48754	-0.850196	-2	JUN	Transcription factor AP-1	P05412	0.0172725	0.0297133	0.644487	P05412	0.999878	AKNS(1)DLLTSPDVGLLKLAS(1)PELER	S58	ADPVGSLKPHLRAKNSDLLTSPDVGLLKLAS
OSTF1_Q92882.2	-0.680175	1.05402	1.05291	0.146126	1.26029	-0.0515516	-0.418658	0.0157345	-0.267163	-2	OSTF1	Osteoclast-stimulating factor 1	Q92882	0.0290981	0.0464307	0.642144	Q92882	0.999149	KQGTDAVRT(0.001)LS(0.999)NAEDYLDDEDS(1)D	S202	SLLKKKQGTDAVRTLSNAEDYLDDEDSD___
OSTF1_Q92882.3	-0.680175	1.05402	1.05291	0.146126	1.26029	-0.0515516	-0.418658	0.0157345	-0.267163	-2	OSTF1	Osteoclast-stimulating factor 1	Q92882	0.0290981	0.0464307	0.642144	Q92882	1	KQGTDAVRT(0.001)LS(0.999)NAEDYLDDEDS(1)D	S213	VRTLSNAEDYLDDEDSD______________
ACIN1_S4R3H4.33	1.1248	1.08366	0.868634	0.619305	0.889948	-0.548037	-0.866533	-0.857216	-0.869353	-1.44521	ACIN1	Apoptotic chromatin condensation inducer in the nucleus	S4R3H4	1.48723e-06	1.97077e-05	0.641936	S4R3H4;E7EQT4;Q9UKV3	0.99781	S(0.047)KS(0.954)PS(0.998)PPRLT(0.001)EDR	S330	EIKSSQGLKEKSKSPSPPRLTEDRKKASLVA
RALY_Q9UKM9.6	0.81346	1.20294	0.883329	0.004671	1.04438	-0.871926	-0.784901	-0.344846	-0.0709597	-1.87615	RALY	RNA-binding protein Raly	Q9UKM9	0.000527977	0.00160639	0.641505	Q9UKM9	0.997734	TRDDGDEEGLLT(0.002)HS(0.998)EEELEHSQDTDADDGALQ	S288	ARTRDDGDEEGLLTHSEEELEHSQDTDADDG
CDK11B_P21127.6	0.573544	1.5454	0.626147	0.379155	1.00861	0.0550728	-0.905884	-1.02115	-0.738374	-1.52252	CDK11B	Cyclin-dependent kinase 11B	P21127	0.000167969	0.000652503	0.641285	P21127;A0A087WYI9;A0A087X1I0	1	HRS(1)HS(1)AEGGKHAR	S113	HHRKDEKRKEKRRHRSHSAEGGKHARVKEKE
CDK11B_P21127.7	0.573544	1.5454	0.626147	0.379155	1.00861	0.0550728	-0.905884	-1.02115	-0.738374	-1.52252	CDK11B	Cyclin-dependent kinase 11B	P21127	0.000167969	0.000652503	0.641285	P21127;A0A087WYI9;A0A087X1I0	1	HRS(1)HS(1)AEGGKHAR	S115	RKDEKRKEKRRHRSHSAEGGKHARVKEKERE
MARK2_E7ETY4.1	1.35808	0.788277	0.71594	-0.241092	0.967679	-0.153571	0.0871526	-0.662082	-0.947115	-1.91327	MARK2	Serine/threonine-protein kinase MARK2	E7ETY4	0.00287335	0.00654527	0.640363	E7ETY4;E9PC69;Q7KZI7	0.999688	SVS(1)ANPKQR	S367	NSSAPSPSHKVQRSVSANPKQRRFSDQAGPA
ACIN1_S4R3H4.32	1.1586	1.05492	0.859867	0.653795	0.874582	-0.551026	-0.887064	-0.888577	-0.868326	-1.40677	ACIN1	Apoptotic chromatin condensation inducer in the nucleus	S4R3H4	1.16399e-06	1.6514e-05	0.640282	S4R3H4;E7EQT4;Q9UKV3	0.976424	S(0.024)KS(0.976)PS(0.983)PPRLT(0.017)EDR	S328	EREIKSSQGLKEKSKSPSPPRLTEDRKKASL
MYBBP1A_Q9BQG0.3	1.53314	0.791549	0.333199	1.0787	0.725219	-0.564625	-0.888659	-1.11201	-0.749592	-1.14692	MYBBP1A	Myb-binding protein 1A	Q9BQG0	8.66538e-06	6.73243e-05	0.639095	Q9BQG0;I3L1L3	0.99966	KNQKPSQVNGAPGS(1)PTEPAGQK	S1267	QKKNQKPSQVNGAPGSPTEPAGQKQHQKALP
RALY_Q9UKM9.2	0.330513	1.56306	0.827398	-0.391221	1.32913	-0.730046	-0.724982	-0.473459	-0.135984	-1.59441	RALY	RNA-binding protein Raly	Q9UKM9	0.00215932	0.00514081	0.63908	Q9UKM9	1	TRDDGDEEGLLT(0.004)HS(0.996)EEELEHS(1)QDT(1)DADDGALQ	S295	DEEGLLTHSEEELEHSQDTDADDGALQ____
PRPF4B_Q13523.11	1.16512	0.346898	0.386717	1.48623	1.01555	-0.525227	-0.828035	-1.18474	-0.803209	-1.05931	PRPF4B	Serine/threonine-protein kinase PRP4 homolog	Q13523	1.73415e-05	0.000111754	0.638304	Q13523	0.774062	S(0.001)KQS(0.081)KS(0.774)PS(0.144)R	S381	SRSPLLNDRRSKQSKSPSRTLSPGRRAKSRS
SMC1A_Q14683.2	2	-0.199279	0.429025	-0.66818	-0.330874	-0.518012	-0.642153	-0.442835	-0.772238	0.622787	SMC1A	Structural maintenance of chromosomes protein 1A;Structural maintenance of chromosomes protein	Q14683	0.203428	0.258859	0.637966	Q14683;G8JLG1;V9GY57	0.703653	GTMDDISQEEGS(0.03)S(0.26)QGEDS(0.704)VS(0.006)GSQR	S962	MDDISQEEGSSQGEDSVSGSQRISSIYAREA
SLC9A3R2_H3BN50.3	1.26882	0.786599	0.933198	0.276735	0.865804	-0.490916	-0.636924	-0.5955	-0.437675	-1.97014	SLC9A3R2		H3BN50	0.000171659	0.000660451	0.637459	H3BN50	0.952357	S(0.01)GS(0.038)AT(0.952)PPARAPGAPPRS(1)PPQR	T8	________MARSGSATPPARAPGAPPRSPPQ
BRD2_H0Y6K2.3	0.912183	0.936591	1.04165	0.729773	0.931143	-0.557144	-0.696556	-0.882148	-0.81088	-1.60461	BRD2	Bromodomain-containing protein 2	H0Y6K2	2.68972e-06	2.85427e-05	0.636013	H0Y6K2;A0A140T9E9;A0A0G2JK44;P25440;H0YDJ7;U3KPW0;E9PIQ3;U3KQA6;A0A0G2JHL0;A0A140T9F7;A0A140T9V2	0.999822	KADTTTPTPTAILAPGS(1)PAS(1)PPGSLEPK	S307	TTPTPTAILAPGSPASPPGSLEPKAARLPPM
RALY_Q9UKM9.9	0.725405	1.1931	0.91208	0.0775311	1.06409	-0.839764	-0.74297	-0.403824	-0.0740164	-1.91163	RALY	RNA-binding protein Raly	Q9UKM9	0.000468407	0.00146528	0.63477	Q9UKM9	1	TRDDGDEEGLLT(0.004)HS(0.996)EEELEHS(1)QDT(1)DADDGALQ	T298	GLLTHSEEELEHSQDTDADDGALQ_______
LIMA1_Q9UHB6	1.32492	0.966163	0.659299	0.482833	0.899531	-0.542281	-0.428123	-0.597838	-1.08378	-1.68072	LIMA1	LIM domain and actin-binding protein 1	Q9UHB6	3.45523e-05	0.000191099	0.634397	Q9UHB6;F8VS07;F8VQE1;F8VRN8	0.972468	ASSLSES(0.028)S(0.972)PPKAMKK	S374	KPLSPDSRASSLSESSPPKAMKKFQAPARET
KIF13B_Q9NQT8	0.920821	0.894348	1.29145	0.265986	1.023	-1.0618	-1.20048	-0.426226	-0.429411	-1.27769	KIF13B	Kinesin-like protein KIF13B	Q9NQT8	1.86577e-05	0.000118218	0.633814	Q9NQT8	0.987254	RS(0.005)IS(0.987)S(0.007)PNVNR	S1381	KEQLTGKGKLSRRSISSPNVNRLSGSRQDLI
FRYL_H0Y9X0.4	1.02355	1.05212	0.771458	0.509933	1.0376	-0.770806	-0.795371	-0.937541	-0.231321	-1.65962	FRYL	Protein furry homolog-like	H0Y9X0	1.88723e-05	0.000119288	0.633475	H0Y9X0;A0A286YEZ9;A0A2C9F2R7;O94915	0.729951	YAANRKS(0.204)T(0.065)GQLNLS(0.245)T(0.746)S(0.73)PINS(0.008)S(0.002)SYLGYNSNAR	S793	YAANRKSTGQLNLSTSPINSSSYLGYNSNAR
FRYL_H0Y9X0.5	1.02355	1.05212	0.771458	0.509933	1.0376	-0.770806	-0.795371	-0.937541	-0.231321	-1.65962	FRYL	Protein furry homolog-like	H0Y9X0	1.88723e-05	0.000119288	0.633475	H0Y9X0;A0A286YEZ9;A0A2C9F2R7;O94915	0.74567	YAANRKS(0.204)T(0.065)GQLNLS(0.245)T(0.746)S(0.73)PINS(0.008)S(0.002)SYLGYNSNAR	T792	KYAANRKSTGQLNLSTSPINSSSYLGYNSNA
YPEL5_P62699	1.78819	0.774459	0.999961	-0.473097	0.54175	-1.21508	-0.82609	-0.248381	-0.139487	-1.20223	YPEL5	Protein yippee-like 5	P62699	0.00244066	0.00574253	0.632273	P62699	0.792298	ESEGFEEHVPS(0.792)DNS(0.208)	S118	RALVRESEGFEEHVPSDNS____________
CLASP2_E3W994.31	0.957263	0.27049	1.03829	0.655686	1.04735	-0.0407849	-0.420872	-0.740036	-0.731812	-2	CLASP2	CLIP-associating protein 2	E3W994	0.000479759	0.00149542	0.631616	E3W994;J3KR49;O75122;E7ERI8;E7EW49	0.813617	T(0.019)KMVS(0.088)QS(0.858)QPGS(0.847)RS(0.374)GS(0.814)PGR	S463	RTKMVSQSQPGSRSGSPGRVLTTTALSTVSS
ICE1_Q9Y2F5.1	1.04465	1.55527	0.233684	-0.308513	1.02016	-0.219019	-0.203052	-0.536126	-0.756732	-1.83032	ICE1	Little elongation complex subunit 1	Q9Y2F5	0.0034361	0.00758877	0.631533	Q9Y2F5	0.99983	RAS(1)PPDPS(0.604)PS(0.326)PS(0.067)AAS(0.003)AS(0.001)ER	S1692	VPPAMSPWPEDPRRASPPDPSPSPSAASASE
MYBPC3_A8MXZ9.1	1.14967	1.32086	0.570271	-1.18994	0.892326	-1.15807	-1.08523	0.134702	0.256208	-0.890801	MYBPC3		A8MXZ9	0.0359315	0.0557499	0.631363	A8MXZ9;A0A0A0MQU5	0.979907	S(0.34)S(0.34)S(0.34)FRT(0.98)PR	T307	ILDFSSLLKKSSSFRTPRDSKLEAPAEEDVW
RTN3_B7Z4M1	0.158242	1.0147	1.33646	0.57822	1.05743	-0.270304	-0.74687	-0.488615	-0.898758	-1.7405	RTN3	Reticulon;Reticulon-3	B7Z4M1	0.000158732	0.000625986	0.630594	B7Z4M1;F5H891;F5GWG7;F5H617;O95197	0.973183	AEPS(0.003)AAT(0.003)QS(0.003)HS(0.003)IS(0.003)S(0.003)S(0.003)S(0.003)FGAEPS(0.003)APGGGGS(0.973)PGACPALGTK	S30	SSSFGAEPSAPGGGGSPGACPALGTKSCSSS
ZFP36L1_G3V2D5	0.760978	0.393825	1.02856	1.02555	1.11197	-0.112855	-0.50112	-1.10288	-1.45852	-1.1455	ZFP36L1	Zinc finger protein 36, C3H1 type-like 1	G3V2D5	3.92759e-05	0.00021075	0.62974	G3V2D5;G3V515;G3V2P5;Q07352	0.991153	RHS(0.991)VT(0.009)LPSSK	S32	KAVGTPAGGGFPRRHSVTLPSSKFHQNQLLS
YAP1_P46937.11	0.729353	1.66357	0.325888	-0.431309	1.20926	-0.402746	-0.190954	-0.561382	-0.583255	-1.75842	YAP1	Transcriptional coactivator YAP1	P46937	0.00412947	0.00882881	0.629701	P46937	0.908178	QAS(0.908)T(0.092)DAGTAGALTPQHVR	S109	SFFKPPEPKSHSRQASTDAGTAGALTPQHVR
PCBP1_Q15365	1.10828	1.12716	0.71348	-0.127169	0.7553	-0.620502	-0.373838	-0.141422	-0.250909	-2	PCBP1	Poly(rC)-binding protein 1	Q15365	0.00304505	0.00685858	0.628937	Q15365	0.999965	QICLVMLETLSQS(1)PQGR	S173	CVKQICLVMLETLSQSPQGRVMTIPYQPMPA
WHSC1L1_Q9BZ95	1.27215	0.965315	0.590229	0.304555	0.918899	-0.727421	-1.35386	-1.61401	-0.436641	0.0807887	WHSC1L1	Histone-lysine N-methyltransferase NSD3	Q9BZ95	0.000296659	0.00101831	0.628357	Q9BZ95;E9PKA2	0.920996	KT(0.079)GS(0.921)PEIKLK	S150	PPPSVPQTVIPKKTGSPEIKLKITKTIQNGR
VIM_P08670.3	1.41822	0.510963	0.28808	0.820939	0.6192	-0.224597	0.260674	-0.522293	-1.29591	-1.87527	VIM	Vimentin	P08670	0.00219925	0.00522874	0.628306	P08670;B0YJC4;A0A1B0GTT5;A0A1B0GVG8	0.784945	MFGGPGTAS(0.001)RPS(0.785)S(0.174)S(0.041)R	S25	SYRRMFGGPGTASRPSSSRSYVTTSTRTYSL
PAK2_Q13177.9	1.04989	1.26344	0.581524	0.780544	0.788283	-0.511306	-0.634302	-1.03991	-0.696127	-1.58204	PAK2	Serine/threonine-protein kinase PAK 2;PAK-2p27;PAK-2p34	Q13177	9.07706e-06	6.95908e-05	0.627198	Q13177	0.848232	QKYLS(0.033)FT(0.967)PPEKDGFPS(0.152)GT(0.848)PALNAK	T154	YLSFTPPEKDGFPSGTPALNAKGTEAPAVVT
PML_H3BVD2.6	1.21312	1.11786	0.417151	-0.117409	0.268023	0.563953	0.33976	-0.668826	-1.2288	-1.90483	PML	Protein PML	H3BVD2	0.0249498	0.0405425	0.626809	H3BVD2;P29590;H3BRN3;H3BUJ5;H3BT57	0.989526	RKCS(0.99)QT(0.01)QCPR	S124	GEDVSNTTTAQKRKCSQTQCPRKVIKMESEE
SYDE1_Q6ZW31.6	1.36489	1.17779	0.748072	-0.260092	0.940321	-0.362946	-0.457829	-0.524335	-1.01752	-1.60835	SYDE1	Rho GTPase-activating protein SYDE1	Q6ZW31	0.00047916	0.00149444	0.626785	Q6ZW31	0.990769	T(0.009)KS(0.991)PGPAR	S159	GAAPASPPTKASRTKSPGPARRLSIKMKKLP
CD3EAP_O15446.1	0.851023	1.08229	0.609419	-0.368725	0.832391	-0.802724	-0.265001	0.165873	0.161706	-2	CD3EAP	DNA-directed RNA polymerase I subunit RPA34	O15446	0.0189942	0.0321871	0.624187	O15446	0.999962	ILEGPQQS(0.309)LS(0.574)GS(0.117)PLQPIPAS(1)PPPQIPPGLRPR	S136	PQQSLSGSPLQPIPASPPPQIPPGLRPRFCA
ZC3HAV1_C9J6P4	1.30921	0.978398	0.755121	0.654644	0.905623	-0.522803	-1.07169	-0.78537	-1.11146	-1.11167	ZC3HAV1	Zinc finger CCCH-type antiviral protein 1	C9J6P4	1.32026e-06	1.82356e-05	0.624098	C9J6P4;Q7Z2W4	0.99749	ARPPS(0.997)GS(0.002)SK	S310	RKFTYLGSQDRARPPSGSSKATDLGGTSQAG
MPRIP_J3KSW8.7	0.65279	1.28903	0.875166	0.0986928	1.08994	-0.796523	-0.440309	-0.330788	-0.498229	-1.93976	MPRIP	Myosin phosphatase Rho-interacting protein	J3KSW8	0.000394681	0.00128138	0.623864	J3KSW8;Q6WCQ1;A0A1W2PPU9	0.9999	TKQDLKAEEQQLPPPLS(1)PPS(0.95)PS(0.041)T(0.009)PNHR	S133	KQDLKAEEQQLPPPLSPPSPSTPNHRRSQVI
MPRIP_J3KSW8.8	0.65279	1.28903	0.875166	0.0986928	1.08994	-0.796523	-0.440309	-0.330788	-0.498229	-1.93976	MPRIP	Myosin phosphatase Rho-interacting protein	J3KSW8	0.000394681	0.00128138	0.623864	J3KSW8;Q6WCQ1;A0A1W2PPU9	0.950231	TKQDLKAEEQQLPPPLS(1)PPS(0.95)PS(0.041)T(0.009)PNHR	S136	LKAEEQQLPPPLSPPSPSTPNHRRSQVIEKF
TNS3_E9PCX8.1	1.13693	1.03431	0.620266	-0.0202373	0.679548	-0.0249582	0.0694976	-0.374264	-0.938245	-2	TNS3	Tensin-3	E9PCX8	0.00490096	0.0101701	0.62365	E9PCX8;Q68CZ2	1	KLS(1)LGQYDNDAGGQLPFSK	S879	GSSAEQPLGGRLRKLSLGQYDNDAGGQLPFS
PKN2_B1AL79	0.965542	1.06443	0.668533	0.178659	1.0735	-0.712316	-0.587374	-0.286201	-0.295531	-2	PKN2	Serine/threonine-protein kinase N2	B1AL79	0.000541144	0.00163786	0.622822	B1AL79;Q16513	0.981961	AIPTVNHS(0.001)GT(0.017)FS(0.982)PQAPVPTTVPVVDVR	S535	LVRRAIPTVNHSGTFSPQAPVPTTVPVVDVR
PLK4_J3KR82	1.21947	0.914762	0.74475	0.514494	1.01306	-0.626514	-0.577722	-0.670882	-0.79135	-1.74007	PLK4	Serine/threonine-protein kinase PLK;Serine/threonine-protein kinase PLK4	J3KR82	1.76139e-05	0.000112976	0.622436	J3KR82;O00444	0.95478	S(0.001)GGGENEERYS(0.955)PT(0.044)DNNANIFNFFKEK	S421	SVSKRSGGGENEERYSPTDNNANIFNFFKEK
DDX54_Q8TDD1.4	0.514292	1.41211	0.957393	-0.320988	1.01262	-0.814286	-0.579519	-0.108172	-0.160317	-1.91314	DDX54	ATP-dependent RNA helicase DDX54	Q8TDD1	0.00308543	0.00693458	0.622222	Q8TDD1;H0YHZ9	0.999976	GAASQARGS(1)DS(1)EDGEFEIQAEDDAR	S39	KGLRKRRGAASQARGSDSEDGEFEIQAEDDA
DDX54_Q8TDD1.5	0.514292	1.41211	0.957393	-0.320988	1.01262	-0.814286	-0.579519	-0.108172	-0.160317	-1.91314	DDX54	ATP-dependent RNA helicase DDX54	Q8TDD1	0.00308543	0.00693458	0.622222	Q8TDD1;H0YHZ9	1	GAASQARGS(1)DS(1)EDGEFEIQAEDDAR	S41	LRKRRGAASQARGSDSEDGEFEIQAEDDARA
TAB2_A0A1B0GV57	0.910855	0.479119	0.993348	0.748459	0.735144	-0.0872134	-0.389626	-0.961002	-0.260536	-2	TAB2	TGF-beta-activated kinase 1 and MAP3K7-binding protein 2	A0A1B0GV57	0.00084456	0.00234236	0.622006	A0A1B0GV57;Q9NYJ8	0.994895	AIGNNSAT(0.005)S(0.995)PR	S166	HHPPKSRAIGNNSATSPRVVVTQPNTKYTFK
SNW1_G3V4X8.2	1.19277	0.86618	1.10858	0.380784	0.779646	-0.532067	-0.647155	-0.632843	-0.720358	-1.79553	SNW1	SNW domain-containing protein 1	G3V4X8	3.8331e-05	0.0002076	0.62017	G3V4X8;G3V3A4;Q13573	1	GPPS(1)PPAPVMHS(0.941)PS(0.059)R	S62	PPRFKINKKIPRGPPSPPAPVMHSPSRKMTV
SNW1_G3V4X8.3	1.19277	0.86618	1.10858	0.380784	0.779646	-0.532067	-0.647155	-0.632843	-0.720358	-1.79553	SNW1	SNW domain-containing protein 1	G3V4X8	3.8331e-05	0.0002076	0.62017	G3V4X8;G3V3A4;Q13573	0.994816	KIPRGPPS(1)PPAPVMHS(0.995)PS(0.005)R	S70	KIPRGPPSPPAPVMHSPSRKMTVKEQQEWKI
NUP98_P52948	0.759106	0.994246	0.822027	0.680906	1.03462	-0.697807	-0.677246	-0.654254	-0.326309	-1.93528	NUP98	Nuclear pore complex protein Nup98-Nup96;Nuclear pore complex protein Nup98;Nuclear pore complex protein Nup96	P52948	5.33354e-05	0.000270091	0.619314	P52948	0.999873	DSENLAS(1)PSEYPENGER	S623	SNLFSPVNRDSENLASPSEYPENGERFSFLS
LARP1_Q6PKG0.16	1.32617	0.952999	0.659025	0.755261	0.733264	-0.953018	-0.653613	-1.64557	-0.756917	-0.417605	LARP1	La-related protein 1	Q6PKG0	1.44545e-05	9.92984e-05	0.619122	Q6PKG0;A0A0B4J210;E5RH50;H0YC33	0.99907	T(0.274)PRT(0.726)PRT(0.999)PQLK	T788	ESPNYRNTRTPRTPRTPQLKDSSQTSRFYPV
MDC1_Q14676.16	0.612548	0.987459	1.09684	0.478364	0.86141	-0.485051	-0.518954	-0.38913	-0.507571	-2	MDC1	Mediator of DNA damage checkpoint protein 1	Q14676	0.000331426	0.00111064	0.619092	Q14676	0.999981	AQPFGFIDS(1)DT(1)DAEEERIPATPVVIPMKK	S329	AEVHLERAQPFGFIDSDTDAEEERIPATPVV
MDC1_Q14676.21	0.612548	0.987459	1.09684	0.478364	0.86141	-0.485051	-0.518954	-0.38913	-0.507571	-2	MDC1	Mediator of DNA damage checkpoint protein 1	Q14676	0.000331426	0.00111064	0.619092	Q14676	0.999955	AQPFGFIDS(1)DT(1)DAEEERIPATPVVIPMKK	T331	VHLERAQPFGFIDSDTDAEEERIPATPVVIP
PHLDB1_Q86UU1.12	0.877028	1.16123	0.608232	-0.237299	0.765645	-0.555468	-0.00450442	-0.0982942	-0.16624	-2	PHLDB1	Pleckstrin homology-like domain family B member 1	Q86UU1	0.011949	0.0217372	0.618422	Q86UU1	0.963619	T(0.158)RS(0.842)PS(0.964)PT(0.036)LGESLAPHKGSFSGR	S520	FSLTLGARGRRTRSPSPTLGESLAPHKGSFS
RAB12_Q6IQ22	1.6763	0.654703	0.777856	0.485617	0.791578	-1.11667	-1.24338	-0.624413	-0.447005	-0.954598	RAB12	Ras-related protein Rab-12	Q6IQ22	2.22155e-05	0.000136135	0.618107	Q6IQ22	0.99998	AGGGGGLGAGS(1)PALSGGQGRR	S21	ALQRRAGGGGGLGAGSPALSGGQGRRRKQPP
PRRC2A_P48634.6	1.40688	0.997719	1.06039	0.0416382	0.325	-0.390471	-0.134746	-0.587045	-0.820822	-1.89854	PRRC2A	Protein PRRC2A	P48634	0.00101648	0.00272995	0.616233	P48634	0.881583	RKQS(0.882)S(0.118)S(0.001)EISLAVER	S456	APEDEDEAWRQRRKQSSSEISLAVERARRRR
MBD2_Q9UBB5	1.52092	1.13186	0.511289	-0.747193	0.786872	-0.895058	-0.248826	-0.0705303	-0.24631	-1.74302	MBD2	Methyl-CpG-binding domain protein 2	Q9UBB5	0.010988	0.0202859	0.616084	Q9UBB5	1	AADTEEMDIEMDS(1)GDEA	S407	LSRAADTEEMDIEMDSGDEA___________
DYNC1LI2_O43237.6	1.29873	0.682637	0.936435	0.826244	0.923507	-0.866241	-0.887401	-1.0943	-0.761467	-1.05815	DYNC1LI2	Cytoplasmic dynein 1 light intermediate chain 2	O43237	4.42897e-07	8.66055e-06	0.615437	O43237;J3KRZ2;J3KRI4	0.77789	KT(0.225)GS(0.778)PGS(0.996)PGAGGVQSTAKK	S443	VLASFFNSLLSKKTGSPGSPGAGGVQSTAKK
DYNC1LI2_O43237.7	1.29873	0.682637	0.936435	0.826244	0.923507	-0.866241	-0.887401	-1.0943	-0.761467	-1.05815	DYNC1LI2	Cytoplasmic dynein 1 light intermediate chain 2	O43237	4.42897e-07	8.66055e-06	0.615437	O43237;J3KRZ2;J3KRI4	0.996497	KT(0.225)GS(0.778)PGS(0.996)PGAGGVQSTAKK	S446	SFFNSLLSKKTGSPGSPGAGGVQSTAKKSGQ
BCAR1_P56945	0.806829	1.41128	0.656793	-0.198094	1.19692	-0.693565	-0.449951	-0.486116	-0.409216	-1.83489	BCAR1	Breast cancer anti-estrogen resistance protein 1	P56945	0.000826085	0.00230149	0.614788	P56945;H3BSY4;H3BQJ7;H3BSB2;H3BVF0	0.998126	AQQGLYQVPGPS(0.001)PQFQS(0.998)PPAKQT(0.001)STFSK	S139	QQGLYQVPGPSPQFQSPPAKQTSTFSKQTPH
TPRN_H3BLU1	0.899532	1.18987	0.800012	0.297128	0.988253	-0.917306	-0.305991	-0.457453	-0.608407	-1.88563	TPRN	Taperin	H3BLU1	0.000134953	0.000551754	0.614001	H3BLU1;Q4KMQ1	0.833115	WQRPS(0.167)S(0.833)PPPFLPAASEEAEPAEGLRVPGLAK	S216	ATALADRAIRWQRPSSPPPFLPAASEEAEPA
USP10_Q14694.9	0.288048	1.33105	0.444704	-0.802183	1.17387	-0.748186	0.264473	0.238389	-0.135608	-2	USP10	Ubiquitin carboxyl-terminal hydrolase 10	Q14694	0.0681077	0.0979858	0.613816	Q14694	0.95144	T(0.044)CNS(0.951)PQNS(0.004)TDSVSDIVPDSPFPGALGSDTR	S211	FMGDMPPSVTPRTCNSPQNSTDSVSDIVPDS
USP10_Q14694.10	0.288048	1.33105	0.444704	-0.802183	1.17387	-0.748186	0.264473	0.238389	-0.135608	-2	USP10	Ubiquitin carboxyl-terminal hydrolase 10	Q14694	0.0681077	0.0979858	0.613816	Q14694	0.728511	T(0.05)CNS(0.675)PQNS(0.729)T(0.417)DS(0.56)VS(0.514)DIVPDS(0.055)PFPGALGSDTR	S215	MPPSVTPRTCNSPQNSTDSVSDIVPDSPFPG
PNN_Q9H307.10	0.823936	1.32394	0.564421	-0.767771	0.899483	-0.583986	-0.639981	0.481443	-0.139518	-1.96197	PNN	Pinin	Q9H307	0.0286068	0.045843	0.613483	Q9H307	0.777466	S(0.019)IS(0.978)ES(0.01)S(0.216)RS(0.777)GKR	S697	NSRSDRKRSISESSRSGKRSSRSERDRKSDR
LEO1_Q8WVC0.6	0.629121	1.05354	1.18885	0.543168	1.16041	-0.596996	-1.00371	-0.969426	-0.751723	-1.25323	LEO1	RNA polymerase-associated protein LEO1	Q8WVC0	2.26295e-06	2.59752e-05	0.613467	Q8WVC0	0.996074	KLT(0.999)S(0.996)DEEGEPS(0.005)GKR	S630	EEDKAQRLLKAKKLTSDEEGEPSGKRKAEDD
FOXK2_Q01167.1	0.465332	1.15964	0.89042	-0.249614	1.02333	-0.706171	-0.350285	-0.0726125	0.0550599	-2	FOXK2	Forkhead box protein K2	Q01167	0.00847864	0.0161617	0.613199	Q01167	0.987695	FAQS(0.012)APGS(0.988)PLSSQPVLITVQR	S428	LAVIQEARFAQSAPGSPLSSQPVLITVQRQL
DEK_D6R9L5	2	0.724317	0.675948	-0.325103	0.421456	-1.04174	-0.829853	-0.277204	-0.397788	-1.08358	DEK	Protein DEK	D6R9L5	0.0025084	0.00585705	0.611989	D6R9L5;B4DFG0;P35659	1	EES(1)EEEEDEDDEEEEEEEKEK	S37	PASEKEPEMPGPREESEEEEDEDDEEEEEEE
RPL31_H7C2W9	1.0827	0.586429	1.55924	0.178511	0.72931	-1.01888	-0.965004	-0.757016	-0.000128521	-1.39516	RPL31	60S ribosomal protein L31	H7C2W9	0.000178042	0.000679006	0.611748	H7C2W9;C9JU56;B7Z4E3;B7Z4C8;P62899	0.999812	RNEDEDS(1)PNKLYTLVTYVPVTTFK	S86	RIRVRLSRKRNEDEDSPNKLYTLVTYVPVTT
DHX57_Q6P158	1.82098	0.914514	0.717465	0.0598532	0.685587	-0.625798	-1.10557	-0.728355	-0.550396	-1.18827	DHX57	Putative ATP-dependent RNA helicase DHX57	Q6P158	0.000114542	0.00048384	0.611444	Q6P158;A0A087WW12;A0A087WZ11	1	GLS(1)GEEEDDEPDCCNDER	S132	DLQEQDADAGSERGLSGEEEDDEPDCCNDER
RPAP1_H3BRE8	1.95125	1.14263	0.376156	-0.0821555	0.364184	-0.352229	-1.38935	-0.81093	-0.304226	-0.895329	RPAP1	RNA polymerase II-associated protein 1	H3BRE8	0.0014896	0.00375348	0.610786	H3BRE8;Q9BWH6	0.999996	EWLHMDTVELEKLHWT(1)QDLPPVRR	T340	EWLHMDTVELEKLHWTQDLPPVRRQQTQERM
ZAK_Q9NYL2.6	1.12553	1.39557	0.91632	0.174403	0.732642	-0.322909	-0.96676	-1.40596	-0.780869	-0.867966	ZAK	Mitogen-activated protein kinase kinase kinase MLT	Q9NYL2	3.43554e-05	0.000190414	0.610751	Q9NYL2	0.999997	VSQSALNPHQS(1)PDFKR	S727	GKFYRVSQSALNPHQSPDFKRSPRDLHQPNT
ZAK_Q9NYL2.7	1.12553	1.39557	0.91632	0.174403	0.732642	-0.322909	-0.96676	-1.40596	-0.780869	-0.867966	ZAK	Mitogen-activated protein kinase kinase kinase MLT	Q9NYL2	3.43554e-05	0.000190414	0.610751	Q9NYL2	0.744535	VS(0.055)QS(0.628)ALNPHQS(0.572)PDFKRS(0.745)PR	S733	SQSALNPHQSPDFKRSPRDLHQPNTIPGMPL
FCHO2_Q0JRZ9.5	0.824769	1.06924	0.62016	0.0529772	1.08786	-0.479164	-0.464228	-0.30715	-0.159298	-2	FCHO2	F-BAR domain only protein 2	Q0JRZ9	0.00226866	0.00538151	0.610595	Q0JRZ9	0.979339	LTSGKLSGINEIPRPFS(0.979)PPVT(0.018)S(0.003)NT(0.171)S(0.829)PPPAAPLAR	S488	TSGKLSGINEIPRPFSPPVTSNTSPPPAAPL
G3BP1_Q13283.1	0.66397	1.20012	0.845981	0.108103	1.00761	-0.697708	-0.523529	-0.140847	-0.3485	-2	G3BP1	Ras GTPase-activating protein-binding protein 1	Q13283	0.00105643	0.00282128	0.610068	Q13283	1	YQDEVFGGFVTEPQEES(1)EEEVEEPEER	S149	QDEVFGGFVTEPQEESEEEVEEPEERQQTPE
CCDC86_Q9H6F5.10	1.74298	0.645158	0.887209	-0.0218981	0.631507	-0.835872	-0.881654	-0.255118	-0.252666	-1.65965	CCDC86	Coiled-coil domain-containing protein 86	Q9H6F5	0.000787113	0.00221537	0.609796	Q9H6F5;H0YG79	0.909477	AGLGS(0.456)PERPPKT(0.909)S(0.895)PGS(0.74)PR	T65	SVQRAGLGSPERPPKTSPGSPRLQQGAGLES
NOP56_O00567.3	0.86753	0.739345	1.71581	0.257787	0.742792	-0.956178	-1.33122	-0.733849	-0.469355	-0.832665	NOP56	Nucleolar protein 56	O00567	4.18358e-05	0.000221877	0.609767	O00567	1	KFHKAS(1)QED	S591	VGKSSSKKKKKFHKASQED____________
ZC3H13_Q5T200.13	1.00275	1.08301	0.704196	0.745114	0.782788	-0.462754	-0.581216	-0.303467	-1.25944	-1.71099	ZC3H13	Zinc finger CCCH domain-containing protein 13	Q5T200	4.40799e-05	0.000230833	0.608771	Q5T200	1	VLHS(1)GS(1)RDREK	S1230	HRSGDDQSGRKRVLHSGSRDREKTKSLEITG
HNRNPH1_P31943	1.14273	0.825236	0.944554	0.866718	0.678	-0.689359	-0.533592	-1.00183	-0.544143	-1.68831	HNRNPH1	Heterogeneous nuclear ribonucleoprotein H;Heterogeneous nuclear ribonucleoprotein H, N-terminally processed;Heterogeneous nuclear ribonucleoprotein H2	P31943	1.09635e-05	8.0281e-05	0.608393	P31943;E9PCY7;G8JLB6;D6RIT2;D6RDU3;D6RBM0;D6RIH9;D6RJ04;E5RGH4;E7EQJ0;D6RFM3;D6R9T0;H0YAQ2;D6RAM1;P55795;D6RIU0;E5RGV0	0.999999	HTGPNS(1)PDTANDGFVR	S104	NNVEMDWVLKHTGPNSPDTANDGFVRLRGLP
TBC1D10B_Q4KMP7.5	0.625458	1.43679	0.695546	-0.548883	1.16802	-0.308573	-0.727371	-0.0518113	-0.386964	-1.90221	TBC1D10B	TBC1 domain family member 10B	Q4KMP7	0.00640383	0.0127758	0.607624	Q4KMP7	0.914139	T(0.001)EEARPS(0.034)PAPGPGT(0.914)PT(0.19)GT(0.445)PT(0.34)RT(0.066)PS(0.011)R	T148	PKTEEARPSPAPGPGTPTGTPTRTPSRTAPG
KMT2A_Q03164.16	0.267131	1.11509	0.869223	0.633119	0.927176	0.0209586	-0.0711869	-0.512454	-1.37669	-1.87237	KMT2A	Histone-lysine N-methyltransferase 2A;MLL cleavage product N320;MLL cleavage product C180	Q03164	0.00113468	0.00300415	0.607611	Q03164	0.849205	RHS(0.91)T(0.084)S(0.014)S(0.027)LS(0.849)PQRS(0.115)K	S2201	GLRSIGSRRHSTSSLSPQRSKLRIMSPMRTG
VAMP3_Q15836.2	2	0.214748	0.75377	-0.519098	-0.310371	-1.27508	-0.545442	-0.421461	-0.631236	0.422987	VAMP3	Vesicle-associated membrane protein 3	Q15836	0.0663134	0.0956015	0.605703	Q15836	0.834986	S(0.835)T(0.165)GPTAAT(0.024)GS(0.976)NRR	S2	______________MSTGPTAATGSNRRLQQ
VAMP3_Q15836.3	2	0.214748	0.75377	-0.519098	-0.310371	-1.27508	-0.545442	-0.421461	-0.631236	0.422987	VAMP3	Vesicle-associated membrane protein 3	Q15836	0.0663134	0.0956015	0.605703	Q15836	0.994004	STGPTAAT(0.006)GS(0.994)NRR	S11	_____MSTGPTAATGSNRRLQQTQNQVDEVV
SAFB2_Q14151.1	0.826073	1.04521	0.498215	-1.10736	0.562442	-0.53771	0.791682	0.190522	-0.157862	-2	SAFB2	Scaffold attachment factor B2	Q14151	0.184528	0.237705	0.60422	Q14151	0.790378	VT(0.019)KS(0.79)GS(0.19)R	S563	DELKPGPTNRSRVTKSGSRGMERTVVMDKSK
LMNA_P02545.23	0.728228	1.19422	0.89163	0.573883	1.13132	-0.510978	-1.37655	-0.92225	-0.561889	-1.14762	LMNA	Prelamin-A/C;Lamin-A/C	P02545	5.35185e-06	4.85948e-05	0.603361	P02545;A0A0C4DGC5;Q3BDU5;Q5TCI8	0.912806	LS(0.118)PS(0.844)PT(0.045)S(0.913)QRS(0.08)R	S395	LEGEEERLRLSPSPTSQRSRGRASSHSSQTQ
CLASP2_E3W994.28	1.17443	0.512416	1.19531	0.619585	0.980451	-0.429552	-0.613763	-0.973799	-1.09764	-1.36744	CLASP2	CLIP-associating protein 2	E3W994	8.47481e-06	6.6139e-05	0.603343	E3W994;J3KR49;O75122;E7ERI8;E7EW49	0.85823	T(0.019)KMVS(0.088)QS(0.858)QPGS(0.847)RS(0.374)GS(0.814)PGR	S455	KADSRGRSRTKMVSQSQPGSRSGSPGRVLTT
NUMA1_A0A087WY61.3	1.00236	1.30641	1.05046	-0.30601	0.913698	-0.623742	-0.290531	-1.05911	-0.416077	-1.57744	NUMA1	Nuclear mitotic apparatus protein 1	A0A087WY61	0.000514971	0.00157508	0.603292	A0A087WY61;Q14980;H0YFY6	0.90978	LGS(0.91)PDY(0.09)GNSALLSLPGYRPTTR	S1846	SLRATSSTQSLARLGSPDYGNSALLSLPGYR
CAP2_B7Z385.3	1.46693	0.959035	0.428415	-0.198691	1.33845	-0.959286	-1.45251	-0.575126	-0.655071	-0.352148	CAP2	Adenylyl cyclase-associated protein;Adenylyl cyclase-associated protein 2	B7Z385	0.000442282	0.00140034	0.602687	B7Z385;A0A087X0J3;A0A087WZ15;E9PDI2;P40123	0.817312	AQGGQT(0.002)QS(0.029)PT(0.817)KS(0.151)HT(0.001)PSPTSPK	T191	KNPSLRAQGGQTQSPTKSHTPSPTSPKSYPS
INCENP_Q9NQS7.15	0.844864	1.25789	0.833473	0.159804	1.06803	-0.617579	-0.456336	-0.659215	-0.558158	-1.87277	INCENP	Inner centromere protein	Q9NQS7	0.000151297	0.00060435	0.60199	Q9NQS7	0.743345	T(0.303)LS(0.405)PT(0.262)PAS(0.03)AT(0.047)APT(0.284)S(0.284)QGIPT(0.284)S(0.11)DEES(0.743)T(0.234)PKKS(0.014)K	S218	ATAPTSQGIPTSDEESTPKKSKARILESITV
INCENP_Q9NQS7.17	0.844864	1.25789	0.833473	0.159804	1.06803	-0.617579	-0.456336	-0.659215	-0.558158	-1.87277	INCENP	Inner centromere protein	Q9NQS7	0.000151297	0.00060435	0.60199	Q9NQS7	0.714078	TLSPTPAS(0.001)AT(0.007)APT(0.086)S(0.098)QGIPT(0.714)S(0.199)DEES(0.679)T(0.183)PKKS(0.034)K	T213	PTPASATAPTSQGIPTSDEESTPKKSKARIL
C12orf29_G3V1X7	1.04159	0.738211	1.11883	-0.247137	1.44185	-0.577951	-0.316921	-0.996577	-0.849412	-1.35248	C12orf29	Uncharacterized protein C12orf29	G3V1X7	0.000243267	0.000869011	0.60163	G3V1X7;Q8N999	1	RLGS(1)VQR	S6	__________MKRLGSVQRKMPCVFVTEVKE
REEP3_Q6NUK4.2	0.826855	1.3153	0.799719	-1.04298	1.23573	-1.06813	-1.06584	-0.493912	0.330856	-0.837601	REEP3	Receptor expression-enhancing protein 3	Q6NUK4	0.0135389	0.0241333	0.601366	Q6NUK4	0.899843	S(0.1)FS(0.9)MHDLTTIQGDEPVGQRPYQPLPEAK	S152	AVKSQGAITERLRSFSMHDLTTIQGDEPVGQ
SEC31A_H0YAB3	1.21084	0.899407	0.644666	0.618688	0.900386	0.0571662	-0.588002	-1.04625	-1.21509	-1.48181	SEC31A	Protein transport protein Sec31A	H0YAB3	6.60325e-05	0.000317455	0.601323	H0YAB3;D6RHZ5;H7BXG7;D6REX3;O94979	0.999999	AQGEPVAGHES(1)PKIPYEK	S416	DRLCRAQGEPVAGHESPKIPYEKQQLPKGRP
EIF1AD_E9PNH5.2	1.50232	0.728487	1.10322	0.283804	0.815869	-0.937858	-1.12433	-1.10259	-0.42886	-0.840075	EIF1AD	Probable RNA-binding protein EIF1AD	E9PNH5	1.48866e-05	0.000101466	0.600839	E9PNH5;Q8N9N8	0.999999	RQYHES(1)EEES(1)EEEEAA	S103	DSDLFVNTNRRQYHESEEESEEEEAA_____
EIF1AD_E9PNH5.3	1.50232	0.728487	1.10322	0.283804	0.815869	-0.937858	-1.12433	-1.10259	-0.42886	-0.840075	EIF1AD	Probable RNA-binding protein EIF1AD	E9PNH5	1.48866e-05	0.000101466	0.600839	E9PNH5;Q8N9N8	1	RQYHES(1)EEES(1)EEEEAA	S107	FVNTNRRQYHESEEESEEEEAA_________
CCDC6_Q16204.9	0.795194	0.482064	1.18239	1.02949	0.801747	-0.231259	-0.593375	-0.752786	-0.920333	-1.79313	CCDC6	Coiled-coil domain-containing protein 6	Q16204	5.75885e-05	0.000285808	0.600594	Q16204	0.947451	ILQEKLDQPVS(0.999)APPS(0.947)PRDIS(0.026)MEIDS(0.028)PENMMR	S244	RILQEKLDQPVSAPPSPRDISMEIDSPENMM
MAPK14_E7EX54.1	1.14498	0.930604	1.13883	-0.053345	0.683634	-0.249263	-0.382426	-1.17452	-0.185517	-1.85298	MAPK14	Mitogen-activated protein kinase 14	E7EX54	0.000982379	0.00265603	0.598787	E7EX54;B4E0K5;Q16539	0.999721	HTDDEMT(1)GY(1)VATR	T103	KILDFGLARHTDDEMTGYVATRWYRAPEIML
KIF23_Q02241.1	1.12392	1.24925	1.12032	-0.0852445	0.75616	-0.886968	-0.726297	-0.433698	-0.511929	-1.60551	KIF23	Kinesin-like protein KIF23;Kinesin-like protein	Q02241	0.000152615	0.000607319	0.598579	Q02241;H7BYN4;H0YMJ4;H0YME6	0.974155	KGS(0.974)QT(0.026)NLKDPVGVYCR	S18	SARAKTPRKPTVKKGSQTNLKDPVGVYCRVR
DNMT1_P26358.5	1.18405	1.17954	0.831491	-0.154036	1.14412	-0.972399	-0.541294	-0.863387	-0.372986	-1.43509	DNMT1	DNA (cytosine-5)-methyltransferase 1	P26358	0.00013186	0.000540803	0.598299	P26358;K7EJL0	0.999957	VGMADANS(1)PPKPLSKPR	S127	QARSEARRVGMADANSPPKPLSKPRTPRRSK
EIF4B_E7EX17.10	0.420581	1.49795	0.544052	-0.393973	1.15034	-0.548022	-0.211748	-0.114674	-0.250804	-2	EIF4B	Eukaryotic translation initiation factor 4B	E7EX17	0.0106182	0.0196727	0.598048	E7EX17;P23588	1	YAALS(1)VDGEDENEGEDYAE	S602	NPASKFSSASKYAALSVDGEDENEGEDYAE_
SRRM2_Q9UQ35.145	1.5193	1.36639	0.469412	0.0191612	0.89568	-0.68104	-1.12715	-0.829944	-0.662217	-0.969592	SRRM2	Serine/arginine repetitive matrix protein 2	Q9UQ35	6.92259e-05	0.00032947	0.597807	Q9UQ35;I3L4D8	1	AQT(1)PPGPS(0.002)LS(0.474)GS(0.458)KS(0.067)PCPQEK	T1003	SHSGSISPYPKVKAQTPPGPSLSGSKSPCPQ
AAK1_Q2M2I8.4	1.33762	0.542176	0.918003	0.786869	0.898735	-0.306106	-1.11062	-1.36925	-0.801088	-0.896351	AAK1	AP2-associated protein kinase 1	Q2M2I8	8.68268e-06	6.73585e-05	0.597694	Q2M2I8;A0A096LP60;A0A096LNZ0;A0A096LP25	0.999936	SATTTPSGS(1)PR	S678	ASLNKSKSATTTPSGSPRTSQQNVYNPSEGS
BLOC1S3_Q6QNY0.2	0.832037	1.30032	0.568893	-0.645248	1.14339	-0.922187	-0.12336	-0.0405941	-0.199495	-1.91376	BLOC1S3	Biogenesis of lysosome-related organelles complex 1 subunit 3	Q6QNY0	0.0112596	0.0206776	0.596988	Q6QNY0	1	VAGEAAET(1)DS(1)EPEPEPEPTAAPR	S65	RPTGLRVAGEAAETDSEPEPEPEPTAAPRDL
BLOC1S3_Q6QNY0.3	0.832037	1.30032	0.568893	-0.645248	1.14339	-0.922187	-0.12336	-0.0405941	-0.199495	-1.91376	BLOC1S3	Biogenesis of lysosome-related organelles complex 1 subunit 3	Q6QNY0	0.0112596	0.0206776	0.596988	Q6QNY0	1	VAGEAAET(1)DS(1)EPEPEPEPTAAPR	T63	RGRPTGLRVAGEAAETDSEPEPEPEPTAAPR
THRAP3_Q9Y2W1	1.37226	1.19418	0.661905	-0.00119489	0.932895	-0.832441	-0.428794	-0.676345	-0.573424	-1.64904	THRAP3	Thyroid hormone receptor-associated protein 3	Q9Y2W1	0.000158596	0.000625986	0.596087	Q9Y2W1	1	ASAVSELS(1)PR	S243	YGTGSASRASAVSELSPRERSPALKSPLQSV
NCAPH2_E5RJN3	1.0003	0.806885	0.834973	0.970948	0.987758	-0.606081	-0.884903	-0.914559	-0.687653	-1.50767	NCAPH2	Condensin-2 complex subunit H2	E5RJN3	1.80398e-06	2.28547e-05	0.595296	E5RJN3;A0A0A6YYG7;Q6IBW4	0.9744	ES(0.024)RS(0.974)PQQS(0.002)AALPR	S250	EASAPKAALEPKESRSPQQSAALPRRYMLRE
PLEKHA5_B4DJX4	1.25986	0.824301	0.627205	0.631733	0.947121	-0.294688	-0.662517	-0.99753	-0.537003	-1.79849	PLEKHA5	Pleckstrin homology domain-containing family A member 5	B4DJX4	5.9256e-05	0.000292408	0.595211	B4DJX4;Q9HAU0;F5H1X3	0.998573	S(0.001)NS(0.999)IKRNPNAPVVR	S53	SRASKKVHNFGKRSNSIKRNPNAPVVRRGWL
KLC2_Q9H0B6	1.10962	0.917986	0.907817	0.0618809	0.637623	-0.472279	0.36822	-0.469474	-1.06896	-1.99244	KLC2	Kinesin light chain 2	Q9H0B6	0.0025117	0.00586047	0.595177	Q9H0B6;A8MZ87	0.925829	AS(0.074)S(0.926)LNFLNK	S582	GTPQEPPNPRMKRASSLNFLNKSVEEPTQPG
USP10_Q14694	1.1158	1.24678	0.619747	-0.697587	0.945815	-1.02932	-0.415726	0.287141	-0.33901	-1.73364	USP10	Ubiquitin carboxyl-terminal hydrolase 10	Q14694	0.0102812	0.0191434	0.594195	Q14694;H3BNA1	1	NHSVNEEEQEEQGEGS(1)EDEWEQVGPR	S576	NHSVNEEEQEEQGEGSEDEWEQVGPRNKTSV
KIDINS220_Q9ULH0	1.15441	0.768845	0.660396	-0.373307	1.04879	-0.730904	-0.359135	0.0326936	-0.0255873	-2	KIDINS220	Kinase D-interacting substrate of 220 kDa	Q9ULH0	0.00943362	0.0178194	0.593298	Q9ULH0	0.992605	AYNLNRT(0.004)PS(0.993)T(0.003)VTLNNNSAPANR	S1681	NWPACQKAYNLNRTPSTVTLNNNSAPANRAN
JUN_P05412.3	0.560132	0.623279	1.25398	1.09994	0.869669	-0.459331	-0.617445	-0.818316	-0.842187	-1.66972	JUN	Transcription factor AP-1	P05412	2.06094e-05	0.000128556	0.59274	P05412	0.869639	LQALKEEPQT(0.005)VPEMPGET(0.11)PPLS(0.87)PIDMES(0.015)QER	S243	EPQTVPEMPGETPPLSPIDMESQERIKAERK
TNKS1BP1_Q9C0C2.9	1.21378	1.2407	0.979514	-0.603591	0.98255	-0.766212	-0.755048	-0.419642	-0.382547	-1.4895	TNKS1BP1	182 kDa tankyrase-1-binding protein	Q9C0C2	0.00115956	0.00304683	0.591423	Q9C0C2	0.999559	ASRVPS(0.999)S(1)DEEVVEEPQS(0.001)RR	S1621	LFQDSTEPRASRVPSSDEEVVEEPQSRRTRM
CTNND1_H0YC95	0.935575	0.705908	0.921529	0.514005	0.845959	-0.550117	0.331195	-1.04501	-0.714008	-1.94503	CTNND1	Catenin delta-1	H0YC95	0.000670171	0.00194711	0.591309	H0YC95;C9JZR2;O60716	0.996918	SLDNNYST(0.003)PNERGDHNRT(0.997)LDR	T93	DNNYSTPNERGDHNRTLDRSGDLGDMEPLKG
KPNA6_S4R3E5	0.821498	0.661486	1.46982	-0.547649	0.712387	-0.636407	0.352227	-0.827446	-0.0825702	-1.92334	KPNA6	Importin subunit alpha-7	S4R3E5	0.0142851	0.0252224	0.591287	S4R3E5;O60684	0.800493	MET(0.2)MAS(0.8)PGKDNYR	S6	__________METMASPGKDNYRMKSYKNNA
RALY_Q9UKM9.8	0.831496	1.05766	0.96111	0.035167	1.01614	-0.907075	-0.893721	-0.25709	0.03869	-1.88238	RALY	RNA-binding protein Raly	Q9UKM9	0.000749361	0.00212747	0.591164	Q9UKM9	0.956743	T(0.003)RDDGDEEGLLT(0.957)HS(0.844)EEELEHS(0.158)QDT(0.039)DADDGALQ	T286	GEARTRDDGDEEGLLTHSEEELEHSQDTDAD
CLASP2_E3W994.30	0.680935	0.257592	0.982493	0.777671	1.10615	0.0790199	-0.296478	-0.743153	-0.720284	-2	CLASP2	CLIP-associating protein 2	E3W994	0.00120549	0.00314378	0.591055	E3W994;J3KR49;O75122;E7ERI8;E7EW49	0.820376	MVS(0.133)QS(0.294)QPGS(0.939)RS(0.82)GS(0.771)PGRVLT(0.023)T(0.013)T(0.006)ALSTVSSGVQR	S461	RSRTKMVSQSQPGSRSGSPGRVLTTTALSTV
CAP2_B7Z385.6	1.36823	0.194873	0.567969	1.28799	0.916487	-0.364831	-0.845942	-0.81221	-1.36378	-0.948792	CAP2	Adenylyl cyclase-associated protein;Adenylyl cyclase-associated protein 2	B7Z385	4.09871e-05	0.000217695	0.590588	B7Z385;A0A087X0J3;A0A087WZ15;E9PDI2;P40123	0.998952	AQGGQTQS(0.999)PT(0.001)K	S189	TYKNPSLRAQGGQTQSPTKSHTPSPTSPKSY
ZMYM4_Q5VZL5.3	-0.697027	0.419951	1.7779	0.797258	0.862535	-0.665221	-0.441831	-0.732145	0.274813	-1.59624	ZMYM4	Zinc finger MYM-type protein 4	Q5VZL5	0.0126558	0.0228399	0.590131	Q5VZL5;H7C1I7	0.998999	EVHEELAKAKS(0.001)EDS(0.999)DVELS(1)D	S1542	VREVHEELAKAKSEDSDVELSD_________
ZMYM4_Q5VZL5.4	-0.697027	0.419951	1.7779	0.797258	0.862535	-0.665221	-0.441831	-0.732145	0.274813	-1.59624	ZMYM4	Zinc finger MYM-type protein 4	Q5VZL5	0.0126558	0.0228399	0.590131	Q5VZL5;H7C1I7	1	AKS(0.002)EDS(0.998)DVELS(1)D	S1547	EELAKAKSEDSDVELSD______________
RAVER1_K7EQG2	1.09668	1.02472	0.948417	0.489521	0.870248	-0.407304	-1.14832	-1.5942	-0.585727	-0.694043	RAVER1		K7EQG2	1.66291e-05	0.000109018	0.589788	K7EQG2;A0A087WZ13;E9PAU2	0.99853	HKMS(0.999)PPPS(0.001)GFGER	S35	REPALGPHGPSRHKMSPPPSGFGERSSGGSG
XRCC1_F5H8D7.6	0.814365	0.758782	1.03889	0.750849	0.790613	-0.195315	-0.521659	-0.833046	-0.560244	-2	XRCC1	DNA repair protein XRCC1	F5H8D7	0.000170055	0.000657186	0.588591	F5H8D7;P18887;M0QYS5;M0R1U8	0.731903	INKT(0.261)S(0.732)PVT(0.007)ASDPAGPSYAAATLQASSAASSASPVSR	S168	SLRPGALFFSRINKTSPVTASDPAGPSYAAA
XRCC1_F5H8D7.7	0.814365	0.758782	1.03889	0.750849	0.790613	-0.195315	-0.521659	-0.833046	-0.560244	-2	XRCC1	DNA repair protein XRCC1	F5H8D7	0.000170055	0.000657186	0.588591	F5H8D7;P18887;M0QYS5;M0R1U8	0.93195	INKT(0.118)S(0.509)PVT(0.37)AS(0.003)DPAGPSYAAATLQASSAAS(0.004)S(0.044)AS(0.932)PVS(0.02)R	S195	YAAATLQASSAASSASPVSRAIGSTSKPQES
JPH1_Q9HDC5.5	2	0.0247642	0.394663	0.495115	0.311908	-1.1834	-1.47946	-0.556464	-0.328207	0.211622	JPH1	Junctophilin-1	Q9HDC5	0.00744514	0.014515	0.58762	Q9HDC5	0.802032	HS(0.032)HS(0.965)PAS(0.201)S(0.802)PKPLKK	S479	RSPEASPKHSHSPASSPKPLKKQNPSSGARL
RBM25_P49756	1.52481	0.751895	0.741012	0.305077	0.866164	-0.562344	-0.549502	-0.629035	-0.629555	-1.81852	RBM25	RNA-binding protein 25	P49756	0.000133617	0.000547147	0.586774	P49756	0.999347	LGAS(0.001)NS(0.999)PGQPNSVK	S677	HRPKIGLSLKLGASNSPGQPNSVKRKKLPVD
SGTA_O43765.5	1.20051	1.25167	1.04701	0.0738771	0.87914	-1.09513	-1.08966	-0.652641	-0.831758	-0.78302	SGTA	Small glutamine-rich tetratricopeptide repeat-containing protein alpha	O43765	1.33327e-05	9.30615e-05	0.586576	O43765	0.836085	S(0.154)RT(0.836)PS(0.005)AS(0.005)NDDQQE	T303	NPELIEQLRSQIRSRTPSASNDDQQE_____
SRRM2_Q9UQ35.171	0.565429	0.719301	0.993281	1.261	0.987382	-0.534249	-0.896922	-0.800197	-0.795748	-1.49928	SRRM2	Serine/arginine repetitive matrix protein 2	Q9UQ35	5.58862e-06	5.03072e-05	0.58618	Q9UQ35	0.867239	SGMSPEQSRFQS(0.04)DS(0.016)S(0.016)S(0.024)Y(0.867)PT(0.035)VDSNSLLGQSR	Y1145	GMSPEQSRFQSDSSSYPTVDSNSLLGQSRLE
EML1_H0YJS9.2	1.4949	0.0701625	0.516035	1.27734	0.483052	-0.751919	-1.18785	-1.26983	-0.964267	0.332382	EML1	Echinoderm microtubule-associated protein-like 1	H0YJS9	0.00102303	0.00274474	0.585314	H0YJS9;G3V538;G3V500;G3V3N9;F8W717;O00423	0.993675	T(0.858)S(0.064)S(0.063)S(0.022)ERVS(0.994)PGGRR	S25	ATKSNIKRTSSSERVSPGGRRESNGDSRGNR
EML1_H0YJS9.3	1.4949	0.0701625	0.516035	1.27734	0.483052	-0.751919	-1.18785	-1.26983	-0.964267	0.332382	EML1	Echinoderm microtubule-associated protein-like 1	H0YJS9	0.00102303	0.00274474	0.585314	H0YJS9;G3V538;G3V500;G3V3N9;F8W717;O00423	0.85754	T(0.858)S(0.064)S(0.063)S(0.022)ERVS(0.994)PGGRR	T18	RKETAVPATKSNIKRTSSSERVSPGGRRESN
BRD8_H7C128.2	1.20798	0.485241	0.495507	0.609508	0.756903	-0.284901	-0.244457	-0.195246	-0.432829	-2	BRD8		H7C128	0.00347413	0.00765945	0.585268	H7C128;H7C179;H7C127	0.999776	MLGQKAT(1)PPPS(1)PLLSELLKK	S259	SPQKKMLGQKATPPPSPLLSELLKKGSLLPT
BRD8_H7C128.3	1.20798	0.485241	0.495507	0.609508	0.756903	-0.284901	-0.244457	-0.195246	-0.432829	-2	BRD8		H7C128	0.00347413	0.00765945	0.585268	H7C128;H7C179;H7C127	0.999969	MLGQKAT(1)PPPS(0.994)PLLS(0.006)ELLKK	T255	VTDDSPQKKMLGQKATPPPSPLLSELLKKGS
CIT_H7BYJ3.1	0.713371	1.13188	0.732367	-0.497579	1.03641	-0.536071	-0.342142	-0.0134046	-0.000597021	-2	CIT	Citron Rho-interacting kinase	H7BYJ3	0.0143932	0.0253703	0.583462	H7BYJ3;O14578	0.850208	TPLSQVNKVWDQS(0.15)S(0.85)V	S1639	VRTPLSQVNKVWDQSSV______________
SEC61B_P60468.4	1.28585	1.19378	0.567726	0.317273	0.925313	-0.511251	-0.620058	-0.600705	-0.852263	-1.70566	SEC61B	Protein transport protein Sec61 subunit beta	P60468	6.2883e-05	0.000303541	0.582344	P60468	0.97928	PGPTPSGTNVGS(0.002)S(0.011)GRS(0.979)PS(0.008)K	S17	PGPTPSGTNVGSSGRSPSKAVAARAAGSTVR
SEC61B_P60468.5	1.28585	1.19378	0.567726	0.317273	0.925313	-0.511251	-0.620058	-0.600705	-0.852263	-1.70566	SEC61B	Protein transport protein Sec61 subunit beta	P60468	6.2883e-05	0.000303541	0.582344	P60468	0.81444	PGPT(0.814)PS(0.043)GT(0.07)NVGS(0.106)S(0.311)GRS(0.535)PS(0.121)KAVAAR	T5	___________MPGPTPSGTNVGSSGRSPSK
CEP170_H0Y2V6.19	0.899286	1.37932	0.355644	0.37141	1.16323	-0.616449	-0.284699	-0.612662	-0.933765	-1.72131	CEP170	Centrosomal protein of 170 kDa	H0Y2V6	0.00015721	0.000623704	0.580697	H0Y2V6;Q5SW79	0.963416	S(0.015)T(0.02)GS(0.963)AT(0.002)SLAS(1)QGERR	S594	ETEISESGMTVRSTGSATSLASQGERRRRTL
DGCR8_Q8WYQ5.4	0.776456	0.288573	0.785717	0.689506	1.42433	-0.61523	0.307429	-0.908006	-1.13251	-1.61626	DGCR8	Microprocessor complex subunit DGCR8	Q8WYQ5	0.000549695	0.00165702	0.580468	Q8WYQ5	0.980262	RT(0.001)EEKYGGDS(0.997)DHPS(0.98)DGET(0.018)S(0.005)VQPMMTK	S275	KRRTEEKYGGDSDHPSDGETSVQPMMTKIKT
MIS18BP1_Q6P0N0	0.794872	1.44192	0.61258	0.195991	1.28192	-0.702689	-0.864901	-0.689003	-0.604298	-1.4664	MIS18BP1	Mis18-binding protein 1	Q6P0N0	4.64835e-05	0.000239812	0.579772	Q6P0N0	0.978456	AVTDFVIPECQKKS(0.978)PIS(0.021)K	S690	IKAVTDFVIPECQKKSPISKSMGTLENTFEG
PBRM1_E7EVG2.1	0.659374	1.47742	0.800177	-0.890824	1.08797	-0.632443	-0.75443	-0.419302	0.268299	-1.59624	PBRM1	Protein polybromo-1	E7EVG2	0.0137338	0.0244057	0.579408	E7EVG2;Q86U86;C9JCJ2;C9J053;C9JQF1;C9JPI5	0.997337	RLS(0.997)NLPT(0.003)VDPIAVCHELYNTIR	S39	HSVSTPGPSRKRRRLSNLPTVDPIAVCHELY
NOLC1_A0A0A0MRM9.15	1.31982	0.927623	0.575406	0.766113	1.04011	-0.904466	-0.76667	-1.20951	-0.858969	-0.889465	NOLC1	Nucleolar and coiled-body phosphoprotein 1	A0A0A0MRM9	1.37078e-06	1.87352e-05	0.578971	A0A0A0MRM9;Q14978	1	LQT(1)PNT(1)FPKRK	T616	AKEAETPQAKKIKLQTPNTFPKRKKGEKRAS
NOLC1_A0A0A0MRM9.16	1.31982	0.927623	0.575406	0.766113	1.04011	-0.904466	-0.76667	-1.20951	-0.858969	-0.889465	NOLC1	Nucleolar and coiled-body phosphoprotein 1	A0A0A0MRM9	1.37078e-06	1.87352e-05	0.578971	A0A0A0MRM9;Q14978	1	LQT(1)PNT(1)FPKRK	T619	AETPQAKKIKLQTPNTFPKRKKGEKRASSPF
DTD1_Q8TEA8.4	1.87939	0.331449	1.07795	0.41141	0.550302	-0.840862	-0.874842	-1.11422	-0.686845	-0.733725	DTD1	D-tyrosyl-tRNA(Tyr) deacylase 1	Q8TEA8	8.83378e-05	0.000393862	0.576174	Q8TEA8	0.887569	S(0.003)AS(0.11)S(0.888)GAEGDVS(0.505)S(0.495)EREP	S197	SKERNTPRKEDRSASSGAEGDVSSEREP___
SRRM2_Q9UQ35.306	0.920264	1.25059	0.66287	0.284202	1.06555	-0.563748	-0.320403	-0.79414	-0.642477	-1.86271	SRRM2	Serine/arginine repetitive matrix protein 2	Q9UQ35	0.000144969	0.000585371	0.575099	Q9UQ35;I3L4D8;I3L182	0.95817	SST(0.001)PPRQS(0.958)PS(0.041)R	S908	GSSPPRVKSSTPPRQSPSRSSSPQPKVKAII
AKAP2_Q9Y2D5.2	2	0.148953	1.10392	0.364813	0.332562	-0.500769	-0.782336	-1.1067	-0.668096	-0.924024	AKAP2	A-kinase anchor protein 2	Q9Y2D5	0.000507043	0.00155539	0.574659	Q9Y2D5	0.999998	QVLQSTQS(1)PR	S748	EEELKRQRQVLQSTQSPRTKNAPSLPSRTCY
HABP4_Q5JVS0	1.17503	1.17017	0.531215	-0.408554	0.880494	-0.81502	0.0383617	-0.10824	-0.421217	-2	HABP4	Intracellular hyaluronan-binding protein 4	Q5JVS0	0.00723232	0.0141901	0.574521	Q5JVS0	1	SLPAPVAQRPDS(1)PGGGLQAPGQKR	S108	KERKSLPAPVAQRPDSPGGGLQAPGQKRTPR
RPS6KA3_P51812	0.444369	1.16072	0.988757	-0.0386541	1.07419	-0.931278	-0.326697	-0.463633	0.121632	-2	RPS6KA3	Ribosomal protein S6 kinase alpha-3	P51812	0.00264578	0.00612578	0.573011	P51812	0.714917	GFSFVAIT(0.132)S(0.715)DDES(0.152)QAMQTVGVHSIVQQLHR	S392	NAHQLFRGFSFVAITSDDESQAMQTVGVHSI
ACIN1_G3V3B0	0.711716	1.41723	0.596554	-0.451928	1.37933	-0.69553	-0.543337	-0.201756	-0.491531	-1.72075	ACIN1		G3V3B0	0.00240698	0.00567097	0.572996	G3V3B0	0.99855	GVPAGNS(0.999)DT(0.001)EGGQPGRK	S79	RKISVVSTKGVPAGNSDTEGGQPGRKRRWGA
BRD2_H0Y6K2.2	0.962196	0.737933	1.07643	0.99321	0.876701	-0.519929	-0.911999	-0.986086	-0.943344	-1.28512	BRD2	Bromodomain-containing protein 2	H0Y6K2	1.1135e-06	1.6239e-05	0.572286	H0Y6K2;A0A140T9E9;A0A0G2JK44;P25440;H0YDJ7;U3KPW0;E9PIQ3;U3KQA6;A0A0G2JHL0;A0A140T9F7;A0A140T9V2	0.99984	KADTTTPTPTAILAPGS(1)PAS(1)PPGSLEPK	S304	ADTTTPTPTAILAPGSPASPPGSLEPKAARL
PDCD4_Q53EL6.2	0.83771	1.30147	0.348473	0.244221	1.43765	-0.541388	-0.63716	-0.762208	-0.569963	-1.6588	PDCD4	Programmed cell death protein 4	Q53EL6	0.000161677	0.000631959	0.571735	Q53EL6;Q5VZS7	0.9747	KNS(0.975)S(0.022)RDS(0.004)GR	S67	EARINAKAKRRLRKNSSRDSGRGDSVSDSGS
EPS8L2_Q9H6S3	1.14994	1.33422	0.619471	-0.623451	0.927702	-0.855955	-0.364585	-0.168064	-0.193605	-1.82568	EPS8L2	Epidermal growth factor receptor kinase substrate 8-like protein 2	Q9H6S3	0.0059726	0.0120958	0.569476	Q9H6S3;H0YD62;H0YF37	1	GGDS(1)PEAKNR	S217	PQGPAPIPFQHRGGDSPEAKNRVGPQVPLSE
EIF4B_E7EX17.16	1.49586	0.829619	0.470751	0.706749	0.830346	-0.84437	-0.97196	-0.416443	-0.490678	-1.60988	EIF4B	Eukaryotic translation initiation factor 4B	E7EX17	4.66285e-05	0.000240086	0.569005	E7EX17;P23588	0.964281	T(0.007)GS(0.036)ES(0.964)S(0.941)QT(0.03)GT(0.011)S(0.009)T(0.002)TSSR	S424	SEETQERERSRTGSESSQTGTSTTSSRSKSD
EIF4B_E7EX17.17	1.49586	0.829619	0.470751	0.706749	0.830346	-0.84437	-0.97196	-0.416443	-0.490678	-1.60988	EIF4B	Eukaryotic translation initiation factor 4B	E7EX17	4.66285e-05	0.000240086	0.569005	E7EX17;P23588	0.941253	T(0.007)GS(0.036)ES(0.964)S(0.941)QT(0.03)GT(0.011)S(0.009)T(0.002)TSSR	S425	EETQERERSRTGSESSQTGTSTTSSRSKSDQ
COTL1_Q14019	1.29492	1.43938	0.554972	-0.350318	1.13226	-0.76558	-0.576276	-0.745165	-0.772221	-1.21196	COTL1	Coactosin-like protein	Q14019	0.000307423	0.001047	0.568928	Q14019;H3BT58	1	AGGANYDAQT(1)E	T141	KSELKKAGGANYDAQTE______________
SRSF1_J3KTL2.17	1.40449	0.972587	0.82207	-0.289511	0.900948	-0.345892	-1.09231	-0.783037	0.0181176	-1.60746	SRSF1	Serine/arginine-rich splicing factor 1	J3KTL2	0.00122234	0.00317821	0.568862	J3KTL2;Q07955;J3KSR8	0.751189	S(0.473)RGS(0.532)PRY(0.751)S(0.244)PR	Y237	RSRSYSPRRSRGSPRYSPRHSRSRSHISEEM
IRS1_P35568.2	0.669992	0.859152	0.909513	-0.310882	1.09256	-0.493506	-0.139943	-0.606674	0.255606	-2	IRS1	Insulin receptor substrate 1	P35568	0.0107923	0.0199387	0.568627	P35568	0.7711	S(0.011)KS(0.183)QS(0.771)S(0.026)S(0.008)NCS(0.001)NPISVPLRR	S272	MRAMSDEFRPRSKSQSSSNCSNPISVPLRRH
POLR1D_A0A087WTY1	1.33742	1.55564	0.463978	-0.130023	0.931894	-0.916052	-0.657231	-0.66125	-0.706549	-1.21783	POLR1D		A0A087WTY1	0.000175834	0.000672058	0.56849	A0A087WTY1;P0DPB5	0.872975	GSAS(0.017)Y(0.11)S(0.873)PPRKR	S76	HPYKHSFRARGSASYSPPRKRSSQDKYEKRS
NUMA1_A0A087WY61.6	0.618785	1.53112	0.488432	-0.468939	1.09298	-0.504805	-0.486438	-0.0448473	-0.205397	-2	NUMA1	Nuclear mitotic apparatus protein 1	A0A087WY61	0.00952114	0.0179523	0.567771	A0A087WY61;Q14980;F5H763;F5H6Y5;F5H4J1	0.90133	VASSSSGNNFLS(0.008)GS(0.901)PAS(0.09)PMGDILQT(0.001)PQFQMR	S200	QKVASSSSGNNFLSGSPASPMGDILQTPQFQ
RAPGEF6_E9PCH4	0.675562	1.21511	0.782601	-0.377223	0.854211	-0.670396	-0.268574	0.0586894	-0.0211468	-2	RAPGEF6	Rap guanine nucleotide exchange factor 6	E9PCH4	0.013228	0.0236348	0.567102	E9PCH4;Q8TEU7	0.999953	LGDVTDADS(1)EADENEQVSAV	S1640	LQPFHPKLGDVTDADSEADENEQVSAV____
STAT3_G8JLH9	0.786345	1.13256	0.978057	-0.287893	0.877992	-1.03735	-0.351043	-0.0833151	0.00512452	-2	STAT3	Signal transducer and activator of transcription;Signal transducer and activator of transcription 3	G8JLH9	0.00456438	0.00958207	0.565155	G8JLH9;P40763	0.924102	FICVT(0.001)PT(0.004)T(0.005)CS(0.033)NT(0.033)IDLPMS(0.924)PR	S629	CVTPTTCSNTIDLPMSPRTLDSLMQFGNNGE
NONO_Q15233	0.951227	1.04315	0.876647	0.155336	0.859537	-0.781616	-0.575258	-0.175349	-0.245957	-2	NONO	Non-POU domain-containing octamer-binding protein	Q15233	0.000858625	0.00237819	0.564709	Q15233	0.999879	FGQAATMEGIGAIGGT(1)PPAFNR	T450	FGQAATMEGIGAIGGTPPAFNRAAPGAEFAP
IRS2_Q9Y4H2.14	0.742413	1.2452	0.560769	-0.544781	1.11396	-1.07227	0.215303	-0.279874	-0.0390355	-1.94169	IRS2	Insulin receptor substrate 2	Q9Y4H2	0.0145176	0.0255636	0.564485	Q9Y4H2	0.854163	S(0.205)NT(0.781)PES(0.854)IAET(0.16)PPAR	S523	GDLRAFCSHRSNTPESIAETPPARDGGGGGE
IRS2_Q9Y4H2.19	0.742413	1.2452	0.560769	-0.544781	1.11396	-1.07227	0.215303	-0.279874	-0.0390355	-1.94169	IRS2	Insulin receptor substrate 2	Q9Y4H2	0.0145176	0.0255636	0.564485	Q9Y4H2	0.780994	S(0.205)NT(0.781)PES(0.854)IAET(0.16)PPAR	T520	SSPGDLRAFCSHRSNTPESIAETPPARDGGG
TPD52L2_O43399.1	1.6429	-1.00906	0.329445	1.17967	0.67839	0.10462	0.0697997	-0.78694	-0.752438	-1.45638	TPD52L2	Tumor protein D54	O43399	0.0307167	0.0486566	0.56405	O43399;A0A087WZ51	0.998877	NSAT(0.001)FKS(0.999)FEDR	S166	ISRKLGDMRNSATFKSFEDRVGTIKSKVVGD
CTDSPL2_H0YNU2	1.10797	0.896058	0.522471	0.194308	0.390008	0.472603	0.398208	-0.899893	-1.0087	-2	CTDSPL2	CTD small phosphatase-like protein 2	H0YNU2	0.0147964	0.0259933	0.563854	H0YNU2;H0YNW9;H0YMH7;Q05D32	0.976696	KAS(0.977)QQS(0.023)NQIQTQR	S9	_______MRLRTRKASQQSNQIQTQRTARAK
RALY_Q9UKM9.1	0.99374	1.11977	0.868212	-0.22835	0.927021	-1.00689	-0.604211	-0.159536	0.0108803	-1.92064	RALY	RNA-binding protein Raly	Q9UKM9	0.00218406	0.00519498	0.562931	Q9UKM9	0.997734	TRDDGDEEGLLT(0.002)HS(0.998)EEELEHSQDTDADDGALQ	S288	ARTRDDGDEEGLLTHSEEELEHSQDTDADDG
ZC3H18_E7ERS3.6	1.16717	0.734185	0.96105	0.916053	0.879114	-0.565719	-0.961598	-1.10354	-0.860403	-1.1663	ZC3H18	Zinc finger CCCH domain-containing protein 18	E7ERS3	1.04527e-06	1.55039e-05	0.56266	E7ERS3;Q86VM9;H3BRH3	0.999994	QLS(1)PQSK	S917	NSKAPAAPADRKRQLSPQSKSSSKVTSVPGK
DTD1_Q8TEA8.2	1.35651	1.26969	0.326961	0.156896	1.02251	-0.488287	-1.24393	-0.254987	-0.742043	-1.40332	DTD1	D-tyrosyl-tRNA(Tyr) deacylase 1	Q8TEA8	0.000214316	0.000788544	0.56185	Q8TEA8	0.96197	SASSGAEGDVS(0.038)S(0.962)EREP	S205	KEDRSASSGAEGDVSSEREP___________
TCOF1_E7ETY2.19	1.24336	0.350508	1.1885	1.05097	0.639305	-0.451941	-0.925355	-1.33841	-0.949637	-0.807295	TCOF1	Treacle protein	E7ETY2	1.2774e-05	8.96413e-05	0.561288	E7ETY2;Q13428;J3KQ96	1	RKLS(1)GDQPAAR	S1350	KESSRKGWESRKRKLSGDQPAARTPRSKKKK
TCOF1_E7ETY2.21	1.24336	0.350508	1.1885	1.05097	0.639305	-0.451941	-0.925355	-1.33841	-0.949637	-0.807295	TCOF1	Treacle protein	E7ETY2	1.2774e-05	8.96413e-05	0.561288	E7ETY2;Q13428;J3KQ96	1	KLS(1)GDQPAART(1)PR	T1358	ESRKRKLSGDQPAARTPRSKKKKKLGAGEGG
ZC3H13_Q5T200.9	1.02034	0.873539	0.961227	0.706743	0.869593	-0.192321	-0.768889	-0.701601	-1.20668	-1.56195	ZC3H13	Zinc finger CCCH domain-containing protein 13	Q5T200	1.97074e-05	0.000123818	0.560744	Q5T200	0.999667	SSS(1)LGSNR	S1191	EDAQHRKPMDQKRSSSLGSNRSNRSHTSGRL
TMEM185B_Q9H7F4	1.19845	0.982526	0.891651	-0.329905	0.759784	-0.66631	-0.512351	-0.179337	-0.0526664	-2	TMEM185B	Transmembrane protein 185B	Q9H7F4	0.004344	0.00922327	0.560404	Q9H7F4	0.970961	VVIT(0.027)QS(0.971)PGKY(0.002)VPPPPKLNIDMPD	S333	IAPIFGKKARVVITQSPGKYVPPPPKLNIDM
HAUS7_A6NDA1	2	0.336423	0.676001	-1.02832	0.659064	-0.645186	-1.01243	-0.359534	-0.0643586	-0.75205	HAUS7		A6NDA1	0.0299058	0.0476031	0.560103	A6NDA1	0.994263	AGQDAGCGRGGDDYS(0.994)EDEGDS(0.004)S(0.001)VSR	S16	MAGQDAGCGRGGDDYSEDEGDSSVSRAAVEV
STIM2_A0A1X7SBY3.1	1.04574	1.21898	0.658202	-0.616358	0.896343	-0.880288	-0.313695	0.0122453	-0.0390054	-1.98216	STIM2	Stromal interaction molecule 2	A0A1X7SBY3	0.011432	0.0209721	0.560029	A0A1X7SBY3;H0Y860;A0A1W2PRA1;Q9P246	0.944748	S(0.049)CS(0.945)MNQLS(0.005)S(0.001)GIPVPKPR	S680	SPASKVYNGILEKSCSMNQLSSGIPVPKPRH
SCAF1_Q9H7N4.2	1.05179	0.566372	0.451682	1.42145	0.685679	-0.0917736	-0.542534	-1.59519	-1.23312	-0.714353	SCAF1	Splicing factor, arginine/serine-rich 19	Q9H7N4	0.00016077	0.000631959	0.559833	Q9H7N4	0.988196	SKADSCSQAAGTKGAEETS(0.012)WS(0.988)GEER	S965	CSQAAGTKGAEETSWSGEERAAKVPSTPPPK
CC2D1A_Q6P1N0.4	0.464871	0.992325	0.966657	0.423693	1.30289	-0.881401	-0.380477	-0.631401	-0.380224	-1.87693	CC2D1A	Coiled-coil and C2 domain-containing protein 1A	Q6P1N0	0.000192626	0.000725187	0.559108	Q6P1N0;K7EJY5	0.768797	VTLEGPSAT(0.014)APAS(0.208)S(0.769)PGLAKPQMPPGPCS(0.009)PGPLAQLQSR	S239	PRVTLEGPSATAPASSPGLAKPQMPPGPCSP
CC2D1A_Q6P1N0.5	0.464871	0.992325	0.966657	0.423693	1.30289	-0.881401	-0.380477	-0.631401	-0.380224	-1.87693	CC2D1A	Coiled-coil and C2 domain-containing protein 1A	Q6P1N0	0.000192626	0.000725187	0.559108	Q6P1N0;K7EJY5	0.990883	VTLEGPS(0.001)AT(0.02)APAS(0.46)S(0.521)PGLAKPQMPPGPCS(0.991)PGPLAQLQS(0.007)R	S253	SSPGLAKPQMPPGPCSPGPLAQLQSRQRDYK
AHNAK_Q09666.11	1.184	1.12764	1.02365	0.0715505	0.826964	-0.634507	-0.825988	-0.528464	-0.528311	-1.71653	AHNAK	Neuroblast differentiation-associated protein AHNAK	Q09666	0.000107939	0.000462518	0.558913	Q09666;E9PKR9;E9PLK4;E9PJZ0;E9PJC6	0.999996	KGDRS(1)PEPGQTWTR	S93	GHHTVGLKLHRKGDRSPEPGQTWTREVFSSC
DDX5_P17844	1.54246	1.27449	0.553959	-0.688447	0.766198	-0.768378	-0.21199	-0.235998	-0.643906	-1.58838	DDX5	Probable ATP-dependent RNA helicase DDX5	P17844	0.00526045	0.0108044	0.558449	P17844;J3QS79;J3QKN9;X6RLV5;J3QR02;J3KRX8;J3QRQ7	0.723708	S(0.229)GYS(0.724)S(0.047)DRDR	S5	___________MSGYSSDRDRGRDRGFGAPR
SUPT16H_Q9Y5B9.6	0.968248	1.41353	1.06707	-0.369234	0.314568	0.184923	0.0293684	-0.909029	-1.65435	-1.04509	SUPT16H	FACT complex subunit SPT16	Q9Y5B9	0.00632475	0.0126665	0.55807	Q9Y5B9	0.86419	KAS(0.161)VHS(0.864)S(0.975)GR	S1026	EQSRSMSRKRKASVHSSGRGSNRGSRHSSAP
SUPT16H_Q9Y5B9.7	0.968248	1.41353	1.06707	-0.369234	0.314568	0.184923	0.0293684	-0.909029	-1.65435	-1.04509	SUPT16H	FACT complex subunit SPT16	Q9Y5B9	0.00632475	0.0126665	0.55807	Q9Y5B9	0.974554	KAS(0.161)VHS(0.864)S(0.975)GR	S1027	QSRSMSRKRKASVHSSGRGSNRGSRHSSAPP
FOXK1_P85037.16	1.03995	-0.00626126	0.883706	0.948582	0.636335	0.240722	-0.123788	-0.569749	-0.898172	-2	FOXK1	Forkhead box protein K1	P85037	0.00435987	0.0092457	0.557983	P85037	0.988732	S(0.03)GGLQT(0.99)PECLS(0.989)REGS(0.99)PIPHDPEFGS(0.001)K	S441	LMSPRSGGLQTPECLSREGSPIPHDPEFGSK
FOXK1_P85037.17	1.03995	-0.00626126	0.883706	0.948582	0.636335	0.240722	-0.123788	-0.569749	-0.898172	-2	FOXK1	Forkhead box protein K1	P85037	0.00435987	0.0092457	0.557983	P85037	0.996467	SGGLQT(0.019)PECLS(0.979)REGS(0.996)PIPHDPEFGS(0.005)K	S445	RSGGLQTPECLSREGSPIPHDPEFGSKLASV
VIM_P08670.5	1.63257	0.727074	0.555386	0.013064	1.0542	-0.569532	-0.117568	-0.575056	-1.26606	-1.45408	VIM	Vimentin	P08670	0.000529217	0.00160829	0.557729	P08670;B0YJC4;A0A1B0GTT5;A0A1B0GVG8	0.994264	SVS(0.994)S(0.006)SSYRR	S7	_________MSTRSVSSSSYRRMFGGPGTAS
TCOF1_E7ETY2.22	0.96004	0.424413	0.368182	0.815975	1.01492	0.188201	-0.0508254	-0.692766	-0.819798	-2	TCOF1	Treacle protein	E7ETY2	0.00323503	0.00720568	0.556978	E7ETY2;Q13428;J3KQ96	0.902705	S(0.004)LGNILQAKPT(0.903)S(0.689)S(0.404)PAKGPPQK	T581	PAQEKSLGNILQAKPTSSPAKGPPQKAGPVA
TRA2A_Q13595.1	1.33171	0.977561	0.804383	0.0630906	0.931333	-0.641313	-0.752994	-0.265252	-0.630003	-1.81851	TRA2A	Transformer-2 protein homolog alpha	Q13595	0.000254937	0.000901167	0.556794	Q13595	0.999776	AHT(1)PTPGIYMGRPTHSGGGGGGGGGGGGGGGGR	T202	GRRIRVDYSITKRAHTPTPGIYMGRPTHSGG
GEMIN2_G5EA29	0.752907	1.16769	0.703354	-0.504121	0.949038	-0.422002	-0.0892311	-0.0653828	-0.215565	-2	GEMIN2	Gem-associated protein 2	G5EA29	0.0166546	0.0287451	0.556586	G5EA29;H0YDP6;H0YEL0;O14893	0.996678	KQS(0.997)VNIS(0.003)LSGCQPAPEGYSPTLQWQQQQVAQFSTVR	S81	VVVAQIDPKKLKRKQSVNISLSGCQPAPEGY
EML4_B5MBZ0.9	-0.176938	1.80542	0.361504	-0.264736	1.49996	-0.647823	-0.571434	-0.174986	-0.280864	-1.5501	EML4	Echinoderm microtubule-associated protein-like 4	B5MBZ0	0.010751	0.0198834	0.555011	B5MBZ0;Q9HC35	0.989647	APVSSTESVIQS(0.021)NT(0.99)PT(0.99)PPPSQPLNETAEEESR	T908	TKAPVSSTESVIQSNTPTPPPSQPLNETAEE
EML4_B5MBZ0.10	-0.176938	1.80542	0.361504	-0.264736	1.49996	-0.647823	-0.571434	-0.174986	-0.280864	-1.5501	EML4	Echinoderm microtubule-associated protein-like 4	B5MBZ0	0.010751	0.0198834	0.555011	B5MBZ0;Q9HC35	0.989647	APVSSTESVIQS(0.021)NT(0.99)PT(0.99)PPPSQPLNETAEEESR	T910	APVSSTESVIQSNTPTPPPSQPLNETAEEES
MYC_H0YBT0.12	0.782451	0.123562	1.91688	0.718741	0.458019	-0.617235	-0.40314	-0.834645	-0.607636	-1.537	MYC	Myc proto-oncogene protein	H0YBT0	0.000486501	0.00151025	0.553813	H0YBT0;A0A087WVR4;A0A087WUS5;P01106	0.963773	S(0.002)ES(0.033)GS(0.964)PS(0.001)AGGHS(0.367)KPPHS(0.632)PLVLKR	S295	SVEKRQAPGKRSESGSPSAGGHSKPPHSPLV
MYC_H0YBT0.13	0.782451	0.123562	1.91688	0.718741	0.458019	-0.617235	-0.40314	-0.834645	-0.607636	-1.537	MYC	Myc proto-oncogene protein	H0YBT0	0.000486501	0.00151025	0.553813	H0YBT0;A0A087WVR4;A0A087WUS5;P01106	0.99818	S(0.027)ES(0.156)GS(0.811)PS(0.005)AGGHS(0.002)KPPHS(0.998)PLVLKR	S307	ESGSPSAGGHSKPPHSPLVLKRCHVSTHQHN
MIEF1_B0QY95.1	0.992529	1.19361	0.963193	0.288202	1.04596	-0.381384	-0.799086	-0.960222	-1.3036	-1.03921	MIEF1	Mitochondrial dynamics protein MID51	B0QY95	1.20741e-05	8.68308e-05	0.553395	B0QY95;Q9NQG6	0.857473	AIS(0.662)APT(0.467)S(0.857)PT(0.012)RLS(0.001)HS(0.001)GKR	S59	LAVKRMYDRAISAPTSPTRLSHSGKRSWEEP
LMNA_P02545.1	0.960308	0.876525	0.399346	-0.0468024	0.731544	0.300807	0.00191857	0.142727	-1.03682	-2	LMNA	Prelamin-A/C;Lamin-A/C	P02545	0.0243601	0.0397203	0.552749	P02545;A0A0C4DGC5;Q3BDU5;Q5TCI8	0.99339	AS(0.001)S(0.993)HS(0.006)SQTQGGGSVTKK	S404	LSPSPTSQRSRGRASSHSSQTQGGGSVTKKR
FAM65A_A0A0A0MTL6	0.688611	1.11719	0.772808	-0.077132	1.08177	-0.991056	-0.478948	-0.0441339	0.00229287	-2	FAM65A	Protein FAM65A	A0A0A0MTL6	0.00325853	0.00724874	0.552614	A0A0A0MTL6;Q6ZS17;H3BMG9;H3BSV5	0.998863	FSTYS(0.001)QS(0.999)PPDTPSLREQAFYNMLR	S367	NKASTVTKRFSTYSQSPPDTPSLREQAFYNM
GTF3C2_H0Y4Q6.1	1.13746	1.15939	1.00951	-0.0356055	0.967997	-0.721575	-0.629107	-0.741684	-0.509909	-1.63648	GTF3C2	General transcription factor 3C polypeptide 2	H0Y4Q6	0.000107686	0.000462361	0.551404	H0Y4Q6;Q8WUA4	0.82444	AHFNAMFQPS(0.654)S(0.824)PT(0.39)RRPGFS(0.084)PT(0.023)S(0.024)HR	S402	QLESRAHFNAMFQPSSPTRRPGFSPTSHRLL
NUP153_P49790.3	1.01573	1.09564	0.685349	0.0625961	0.911817	-0.725048	-0.594135	-0.197753	-0.126013	-2	NUP153	Nuclear pore complex protein Nup153	P49790	0.00151431	0.00380838	0.550755	P49790	0.999716	RIPS(0.002)IVS(0.477)S(0.522)PLNS(1)PLDR	S338	ADAKRIPSIVSSPLNSPLDRSGIDITDFQAK
TCOF1_E7ETY2.4	1.43158	0.926859	0.781654	0.217118	1.03042	-1.21628	-0.906079	-0.59245	-0.435719	-1.23711	TCOF1		E7ETY2	3.21183e-05	0.00018109	0.550317	E7ETY2;J3KQ96	0.704186	ISDGKKQEGPATQVDSAVGTLPAT(0.295)S(0.704)PQSTSVQAK	S1110	PATQVDSAVGTLPATSPQSTSVQAKGTNKLR
PRPF40A_H0YG38	0.587796	1.26217	0.49957	-0.546378	1.10917	-0.550163	-0.183797	-0.0268011	0.0712258	-2	PRPF40A	Pre-mRNA-processing factor 40 homolog A	H0YG38	0.0249177	0.0405368	0.549372	H0YG38;F5H578;O75400	0.749536	RLS(0.223)GS(0.75)S(0.028)LCSGSWVSADGFLR	S29	PPSQGPGDGERRLSGSSLCSGSWVSADGFLR
BRIP1_Q9BX63	0.560891	1.02308	1.30874	-0.342621	1.37923	-0.505242	-0.379263	-0.94666	-0.596406	-1.50175	BRIP1	Fanconi anemia group J protein	Q9BX63	0.00071585	0.00204904	0.549317	Q9BX63;J3QSE8	0.927161	INS(0.073)FS(0.927)PQKPPGHCSR	S206	KTVKLNSPLEKINSFSPQKPPGHCSRCCCST
BICD2_Q8TD16.4	0.925616	1.25034	0.279638	-1.30487	0.856042	-0.0507165	-1.25171	0.389902	0.387263	-1.4815	BICD2	Protein bicaudal D homolog 2	Q8TD16	0.142147	0.188219	0.549274	Q8TD16	0.715356	TSPGGRT(0.284)S(0.715)PEAR	S574	EGQGGAGRTSPGGRTSPEARGRRSPILLPKG
C2CD3_Q4AC94.2	0.566132	1.12794	1.31877	-0.261479	0.774495	-1.15545	-0.541493	-0.242746	0.220506	-1.80667	C2CD3	C2 domain-containing protein 3	Q4AC94	0.00405137	0.00870103	0.549063	Q4AC94	0.730876	MQS(0.731)S(0.247)EDT(0.034)EAGPAY(0.225)S(0.763)DEDY(0.001)EEDIIEPR	S2049	LHESLRHAVPITRMQSSEDTEAGPAYSDEDY
C2CD3_Q4AC94.3	0.566132	1.12794	1.31877	-0.261479	0.774495	-1.15545	-0.541493	-0.242746	0.220506	-1.80667	C2CD3	C2 domain-containing protein 3	Q4AC94	0.00405137	0.00870103	0.549063	Q4AC94	0.929556	MQSSEDTEAGPAY(0.07)S(0.93)DEDYEEDIIEPR	S2060	TRMQSSEDTEAGPAYSDEDYEEDIIEPRTLN
NUCKS1_Q9H1E3.33	1.59954	0.997802	0.451677	-0.0168429	0.985043	-0.814353	-0.15876	-0.595406	-0.885012	-1.56369	NUCKS1	Nuclear ubiquitous casein and cyclin-dependent kinase substrate 1	Q9H1E3	0.000447823	0.00141372	0.548798	Q9H1E3	0.899208	LKAT(0.899)VT(0.286)PS(0.815)PVKGK	T177	PERKEKKMPKPRLKATVTPSPVKGKGKVGRP
TJP1_A0A087X0K9.12	-0.539817	0.575037	0.488261	1.01203	0.391014	0.329902	0.426418	0.563489	-0.886653	-2	TJP1	Tight junction protein ZO-1	A0A087X0K9	0.160159	0.209205	0.548754	A0A087X0K9;G5E9E7;G3V1L9;Q07157;H0YKB1	0.808191	S(0.462)RS(0.808)PDQRS(0.444)EPS(0.206)DHS(0.08)R	S303	SGRSHDRPPRRSRSRSPDQRSEPSDHSRHSP
SPRY4_A0A0C4DFS6	1.14356	0.924804	0.493966	0.742047	1.22099	-0.460743	-1.35186	-1.03595	-0.710507	-0.966298	SPRY4	Protein sprouty homolog 4	A0A0C4DFS6	7.86686e-06	6.29952e-05	0.548065	A0A0C4DFS6;Q9C004	0.993642	CKHT(0.006)NS(0.994)VICK	S303	YDRLRRPGCRCKHTNSVICKAASGDAKTSRP
IGF2R_P11717.10	-0.244493	0.939175	0.942399	1.06628	0.928893	0.0399457	-0.334112	-0.592904	-0.687952	-2	IGF2R	Cation-independent mannose-6-phosphate receptor	P11717	0.00271782	0.00625926	0.547444	P11717	0.999277	TVSST(0.001)KLVS(0.999)FHDDS(1)DEDLLHI	S2479	SSSAQQKTVSSTKLVSFHDDSDEDLLHI___
IGF2R_P11717.11	-0.244493	0.939175	0.942399	1.06628	0.928893	0.0399457	-0.334112	-0.592904	-0.687952	-2	IGF2R	Cation-independent mannose-6-phosphate receptor	P11717	0.00271782	0.00625926	0.547444	P11717	1	TVSST(0.001)KLVS(0.999)FHDDS(1)DEDLLHI	S2484	QKTVSSTKLVSFHDDSDEDLLHI________
STK32C_Q86UX6	1.34365	-0.0150545	0.0772798	0.722981	0.655002	0.696191	0.458514	-0.985789	-1.15192	-1.80085	STK32C	Serine/threonine-protein kinase 32C	Q86UX6	0.0336943	0.0528441	0.54731	Q86UX6	0.999983	NKS(1)RDNSR	S407	SRPLHKKKKRLAKNKSRDNSRDSSQSENDYL
PPP1R35_Q8TAP8.2	0.837691	0.945977	1.10593	0.615789	1.04974	-0.949873	-0.81821	-0.797586	-0.488587	-1.50086	PPP1R35	Protein phosphatase 1 regulatory subunit 35	Q8TAP8	5.55445e-06	5.0086e-05	0.546739	Q8TAP8	0.869751	FRLT(0.922)PPS(0.87)PVRS(0.209)EPQPAVPQELEMPVLK	S87	AARQRRQVRFRLTPPSPVRSEPQPAVPQELE
PPP1R35_Q8TAP8.3	0.837691	0.945977	1.10593	0.615789	1.04974	-0.949873	-0.81821	-0.797586	-0.488587	-1.50086	PPP1R35	Protein phosphatase 1 regulatory subunit 35	Q8TAP8	5.55445e-06	5.0086e-05	0.546739	Q8TAP8	0.921656	FRLT(0.922)PPS(0.87)PVRS(0.209)EPQPAVPQELEMPVLK	T84	RRGAARQRRQVRFRLTPPSPVRSEPQPAVPQ
SRRT_Q9BXP5.2	1.55702	0.711153	0.81515	-0.468305	0.673248	-1.03745	-0.936179	0.213348	0.12124	-1.64923	SRRT	Serrate RNA effector molecule homolog	Q9BXP5	0.00895927	0.0169725	0.546707	Q9BXP5;A0A087X0F4;C9JUL9	1	GDS(1)DDEYDRR	S4	____________MGDSDDEYDRRRRDKFRRE
GAS2L1_A0A5E8.7	0.807197	0.78009	1.13055	0.824701	0.850153	-0.884187	-0.475738	-0.703524	-0.515359	-1.81389	GAS2L1	GAS2-like protein 1	A0A5E8	3.14128e-05	0.000178074	0.546619	A0A5E8;Q99501	0.838687	VCT(0.093)FS(0.438)PQRVS(0.443)PT(0.025)T(0.001)S(0.001)PRPAS(0.161)PVPGS(0.839)ER	S311	VSPTTSPRPASPVPGSERRGSRPEMTPVSLR
SLTM_Q9NWH9	1.33854	0.85263	0.970521	0.522724	0.885292	-0.949149	-0.705508	-0.866525	-0.681669	-1.36685	SLTM	SAFB-like transcription modulator	Q9NWH9	4.62786e-06	4.34569e-05	0.546467	Q9NWH9;H7C3F4;H0YKH2	0.999848	AGAGMITQHSSNAS(1)PINR	S1002	GRAGAGMITQHSSNASPINRIVQISGNSMPR
SAFB2_Q15424	1.48138	0.836133	0.84742	0.793334	0.643968	-0.909686	-0.749315	-1.1934	-0.870218	-0.879616	SAFB2	Scaffold attachment factor B2;Scaffold attachment factor B1	Q15424	3.03304e-06	3.09287e-05	0.545245	Q14151;Q15424	0.999994	VVTNARS(1)PGAR	S443	KYGKVVGAKVVTNARSPGARCYGFVTMSTAE;KYGKVVGAKVVTNARSPGARCYGFVTMSTSD
AAK1_Q2M2I8	1.64358	1.15229	0.336265	0.585912	0.44709	-0.535273	-0.934223	-0.610923	-0.490497	-1.59422	AAK1	AP2-associated protein kinase 1	Q2M2I8	0.000184929	0.00070168	0.544741	Q2M2I8;A0A096LP60;A0A096LNZ0;A0A096LP25	0.999936	SATTTPSGS(1)PR	S678	ASLNKSKSATTTPSGSPRTSQQNVYNPSEGS
MKI67_P46013.12	1.14052	0.454362	0.912002	1.15953	0.899296	-0.658679	-0.780969	-0.792096	-0.929442	-1.40453	MKI67	Antigen KI-67	P46013	4.99364e-06	4.59011e-05	0.544076	P46013	0.946511	MTSLETKT(0.014)S(0.947)DT(0.018)ET(0.018)EPS(0.004)KTVSTANR	S859	TPRNTYKMTSLETKTSDTETEPSKTVSTANR
DYNC1LI2_O43237	1.27217	0.813444	0.833849	0.440451	1.07696	-0.788794	-0.721587	-0.529152	-0.766099	-1.63124	DYNC1LI2	Cytoplasmic dynein 1 light intermediate chain 2	O43237	2.10904e-05	0.000130931	0.543677	O43237;H3BUM4;B4E2E0	1	KFVKDFQDYMEPEEGCQGS(1)PQR	S194	KDFQDYMEPEEGCQGSPQRRGPLTSGSDEEN
YAP1_P46937.2	0.825404	1.36189	0.564234	-0.492057	1.06504	-0.612961	-0.566971	-0.0723877	-0.0563617	-2	YAP1	Transcriptional coactivator YAP1	P46937	0.00803798	0.0154345	0.542856	P46937;H0YCI3	0.999809	ISQSAPVKQPPPLAPQS(1)PQGGVMGGSNSNQQQQMR	S289	SQSAPVKQPPPLAPQSPQGGVMGGSNSNQQQ
PLEC_Q15149	0.78263	1.12663	0.845631	0.152094	1.11538	-0.868673	-0.602429	-0.168705	-0.43245	-1.95011	PLEC	Plectin	Q15149	0.000443262	0.00140259	0.542816	Q15149	0.998332	RGS(0.998)FDAT(0.002)GSGFSMTFSSSSYSSSGYGR	S4642	RTGSRTGSRAGSRRGSFDATGSGFSMTFSSS
DST_F8W9J4.1	1.3661	1.04389	0.999524	0.188161	0.856995	-1.04691	-0.803153	-0.91804	-0.476509	-1.21006	DST	Dystonin	F8W9J4	1.77778e-05	0.000113887	0.542799	F8W9J4;Q03001;E9PHM6;F6QMI7;H0YC65	0.865928	GAS(0.866)PNRS(0.065)T(0.065)S(0.005)VSSQAAQAASPQVPATTTPK	S7307	FRPRGRRSRPSSRGASPNRSTSVSSQAAQAA
IRS2_Q9Y4H2.3	0.989377	0.858432	0.892343	0.262799	0.81831	-0.127745	-0.370022	-0.313986	-0.808743	-2	IRS2	Insulin receptor substrate 2	Q9Y4H2	0.0012299	0.00319467	0.542163	Q9Y4H2	0.713092	S(0.072)KS(0.713)QS(0.188)S(0.026)GS(0.001)SATHPISVPGAR	S306	MKALKELFEFRPRSKSQSSGSSATHPISVPG
CCDC12_J3KR35	0.831477	0.964087	0.837178	0.540646	1.15587	-0.434014	-0.44428	-0.767891	-0.854134	-1.82894	CCDC12	Coiled-coil domain-containing protein 12	J3KR35	5.61061e-05	0.000280584	0.541777	J3KR35;Q8WUD4	0.999374	GQEDSLASAVDAATEQKT(0.001)CDS(0.999)D	S178	LASAVDAATEQKTCDSD______________
C2CD3_Q4AC94.1	0.569269	1.26746	1.10056	-0.392896	0.991642	-0.9825	-0.56782	-0.279544	0.121378	-1.82755	C2CD3	C2 domain-containing protein 3	Q4AC94	0.00394459	0.00851022	0.54157	Q4AC94	0.929556	MQSSEDTEAGPAY(0.07)S(0.93)DEDYEEDIIEPR	S2060	TRMQSSEDTEAGPAYSDEDYEEDIIEPRTLN
SRRM2_Q9UQ35.340	0.825886	1.35746	0.419525	-0.152465	1.12027	-0.521909	-0.073288	-0.440158	-0.450492	-2	SRRM2	Serine/arginine repetitive matrix protein 2	Q9UQ35	0.00347712	0.00765994	0.540577	Q9UQ35;I3L4D8;I3L182	0.78699	S(0.252)S(0.28)T(0.787)PPRQS(0.193)PS(0.162)RS(0.218)S(0.56)S(0.547)PQPK	T903	RHSCSGSSPPRVKSSTPPRQSPSRSSSPQPK
DDX3X_A0A0D9SFB3	1.66788	-0.445486	0.471774	0.659644	1.22154	-0.327241	-0.0502979	-0.782266	-0.868012	-1.54753	DDX3X	ATP-dependent RNA helicase DDX3X	A0A0D9SFB3	0.00341775	0.00756104	0.540417	A0A0D9SFB3;A0A0D9SG12;A0A0D9SF53;O00571;A0A087WX09;B4DLA0;A0A0J9YYH6	0.975807	GKSSFFSDRGS(0.976)GS(0.024)R	S90	RSDSRGKSSFFSDRGSGSRGRFDDRGRSDYD
HNRNPA1_F8W6I7.3	1.37451	1.37672	0.65279	-0.0700118	0.892307	-0.725257	-0.877512	-0.47112	-0.799013	-1.35341	HNRNPA1	Heterogeneous nuclear ribonucleoprotein A1;Heterogeneous nuclear ribonucleoprotein A1, N-terminally processed	F8W6I7	0.000124118	0.000515119	0.540181	F8W6I7;P09651;F8VTQ5;F8W646	0.999276	S(0.999)KS(0.995)ES(0.006)PKEPEQLR	S2	______________MSKSESPKEPEQLRKLF
MKI67_P46013.27	0.884197	1.52289	0.53624	-0.0161172	0.728577	-0.899509	-0.129017	-0.107888	-0.528468	-1.9909	MKI67	Antigen KI-67	P46013	0.00250625	0.00585464	0.540128	P46013	0.982765	KILCKS(0.017)PQS(0.983)DPADT(0.998)PT(0.002)NTK	S1864	TDEKTTKKILCKSPQSDPADTPTNTKQRPKR
MKI67_P46013.38	0.884197	1.52289	0.53624	-0.0161172	0.728577	-0.899509	-0.129017	-0.107888	-0.528468	-1.9909	MKI67	Antigen KI-67	P46013	0.00250625	0.00585464	0.540128	P46013	0.999938	KILCKS(0.166)PQS(0.834)DPADT(1)PTNTK	T1869	TKKILCKSPQSDPADTPTNTKQRPKRSLKKA
DBF4_Q9UBU7.1	1.26087	0.74463	0.227106	0.177569	0.629968	0.416393	0.165761	-0.555877	-0.770183	-2	DBF4	Protein DBF4 homolog A	Q9UBU7	0.0181577	0.0309809	0.53996	Q9UBU7	0.728071	IKY(0.001)S(0.26)VGS(0.728)LS(0.375)PVS(0.319)AS(0.317)VLKK	S357	EKDTPKKKRIKYSVGSLSPVSASVLKKTEQK
PDCL_Q13371	2	0.388285	0.622421	-0.913294	0.336241	-0.823491	-0.537858	-0.066284	-0.463557	-0.893846	PDCL	Phosducin-like protein	Q13371	0.0337122	0.0528562	0.539723	Q13371	0.998417	NSATCHS(0.002)EDS(0.998)DLEID	S296	VLTSVRNSATCHSEDSDLEID__________
PWP1_Q13610.4	0.415344	1.64803	0.917225	0.226294	1.00117	-0.571572	-0.672223	-0.492797	-0.970099	-1.50137	PWP1	Periodic tryptophan protein 1 homolog	Q13610	0.000141433	0.000573756	0.539607	Q13610	0.915856	EKLQEEGGGS(1)DEEET(0.008)GS(0.916)PS(0.076)EDGMQSAR	S57	KLQEEGGGSDEEETGSPSEDGMQSARTQARP
TBC1D10A_B5MD46	0.826852	1.40661	1.00385	-0.0713404	0.80431	-0.721208	-0.632583	-0.327329	-0.426768	-1.86239	TBC1D10A	TBC1 domain family member 10A	B5MD46	0.000595283	0.0017589	0.538977	B5MD46;Q9BXI6	0.802552	AILDAEPGPRPALQPS(0.803)PS(0.193)IRLPLDAPLPGS(0.005)K	S319	AILDAEPGPRPALQPSPSIRLPLDAPLPGSK
TJAP1_Q5JTD0	1.15458	1.22944	0.687021	0.0917958	1.16218	-0.672605	-1.10574	-1.38818	-0.419265	-0.739219	TJAP1	Tight junction-associated protein 1	Q5JTD0	5.93105e-05	0.000292408	0.538199	Q5JTD0	0.786633	MGVHHLHRKDS(0.787)LT(0.213)QAQEQGNLLN	S545	RSPKRMGVHHLHRKDSLTQAQEQGNLLN___
BAG3_O95817.14	1.21925	0.811764	0.951435	0.583971	0.752186	-0.369747	-0.514739	-0.7123	-0.897642	-1.82418	BAG3	BAG family molecular chaperone regulator 3	O95817	6.26372e-05	0.000303366	0.537716	O95817;C9JFK9	0.999992	S(0.839)S(0.022)VQGAS(0.013)S(0.126)REGS(1)PAR	S279	SPFRSSVQGASSREGSPARSSTPLHSPSPIR
ATAD2_Q6PL18.6	1.44765	1.00004	0.0640162	0.39653	1.13099	-0.47089	-0.084038	-1.0442	-0.930552	-1.50954	ATAD2	ATPase family AAA domain-containing protein 2	Q6PL18	0.000410169	0.00131861	0.537479	Q6PL18	0.904367	LS(0.089)S(0.904)AGPRS(0.9)PY(0.107)CKR	S337	YSGPASPARPRYRLSSAGPRSPYCKRMNRRR
PRRC2A_P48634.11	1.42522	0.190976	0.771048	0.152312	1.04228	0.00238897	-0.0497075	-1.85897	-1.26569	-0.409855	PRRC2A	Protein PRRC2A	P48634	0.00335517	0.00743764	0.536594	P48634	0.987563	WGPRPGS(0.988)S(0.012)R	S932	RRESRTETRWGPRPGSSRRGIPPEEPGAPPR
TOR4A_Q9NXH8	1.01792	1.08837	0.85163	-0.148662	0.945452	-0.918087	-0.307335	-0.314326	-0.199499	-2	TOR4A	Torsin-4A	Q9NXH8	0.00167677	0.00415295	0.53577	Q9NXH8	0.999958	LLQPGGGPDVGTGAPRPGCS(1)PR	S63	GGGPDVGTGAPRPGCSPRAPRADLDQPKFFT
EIF4G1_E7EUU4.2	1.04176	0.550772	0.684883	-0.368765	1.25866	-0.24765	0.456319	-0.681518	-0.619896	-2	EIF4G1	Eukaryotic translation initiation factor 4 gamma 1	E7EUU4	0.0129033	0.0231505	0.535569	E7EUU4;Q04637;E9PGM1;E7EX73	0.99474	IT(0.001)KPGS(0.995)IDS(0.005)NNQLFAPGGR	S1038	RPIDTSRLTKITKPGSIDSNNQLFAPGGRLS
NFATC2_Q13469.2	0.955118	1.0513	0.53598	-0.714797	1.05284	-0.76015	-0.692414	0.0764956	0.448051	-1.95243	NFATC2	Nuclear factor of activated T-cells, cytoplasmic 2	Q13469	0.0270949	0.0435671	0.535176	Q13469	0.97041	SVLVHAGSQGQSSALLHPSPT(0.002)NQQAS(0.97)PVIHY(0.015)S(0.011)PT(0.002)NQQLR	S808	QSSALLHPSPTNQQASPVIHYSPTNQQLRCG
MPRIP_J3KSW8	1.58288	0.256876	0.303716	0.869864	1.12602	-0.405921	-0.243493	-1.06033	-1.29168	-1.13793	MPRIP		J3KSW8	0.000227948	0.000825325	0.534312	J3KSW8;H0Y2S9;J3QL44;H7C3G6	0.748167	S(0.01)KS(0.748)LKEGLT(0.242)VQER	S822	DRSCVTRQLRNIRSKSLKEGLTVQERLKLFE
PPP1R18_A0A0G2JHC2.1	1.11986	1.0273	0.659497	0.725409	1.04453	-0.647153	-0.818674	-0.577763	-1.20546	-1.32755	PPP1R18	Phostensin	A0A0G2JHC2	4.85284e-06	4.48437e-05	0.533875	A0A0G2JHC2;Q6NYC8	0.743936	S(0.744)CLAKGS(0.256)PERHHK	S524	AEEILVLGGYLRLSRSCLAKGSPERHHKQLK
SCAF11_A0A0A0MTP7.12	1.07084	1.25765	0.861717	0.298832	0.962158	-1.18901	-0.694566	-1.36955	-0.709702	-0.488372	SCAF11	Protein SCAF11	A0A0A0MTP7	1.99587e-05	0.000125246	0.532516	A0A0A0MTP7;F8VXG7;Q99590	0.915041	FHS(0.22)PS(0.262)T(0.287)T(0.315)WS(0.915)PNKDT(0.001)PQEK	S742	PRTRRSRFHSPSTTWSPNKDTPQEKKRPQSP
PKMYT1_B4DZM6.1	1.50457	1.05171	0.920182	0.083636	0.614351	-0.956537	-0.048002	-0.911856	-0.90446	-1.35359	PKMYT1	Membrane-associated tyrosine- and threonine-specific cdc2-inhibitory kinase	B4DZM6	0.00018364	0.000698072	0.531936	B4DZM6;Q99640	0.998093	TVGSTS(0.002)T(0.998)PR	T455	LSPEAVLARTVGSTSTPRSRCTPRVLTPLRL
ZC3HAV1_C9J6P4.7	1.09044	0.716339	1.01975	0.924005	0.882225	-0.820574	-1.12328	-0.711423	-0.65007	-1.3274	ZC3HAV1	Zinc finger CCCH-type antiviral protein 1	C9J6P4	2.3327e-06	2.62479e-05	0.531521	C9J6P4;Q7Z2W4	0.998088	SCT(0.002)PS(0.998)PDQISHR	S275	FLASASASAERSCTPSPDQISHRASLEDAPV
ZC3HAV1_C9J6P4.9	1.09044	0.716339	1.01975	0.924005	0.882225	-0.820574	-1.12328	-0.711423	-0.65007	-1.3274	ZC3HAV1	Zinc finger CCCH-type antiviral protein 1	C9J6P4	2.3327e-06	2.62479e-05	0.531521	C9J6P4;Q7Z2W4	0.967005	S(0.049)CT(0.967)PS(0.984)PDQISHR	T273	QEFLASASASAERSCTPSPDQISHRASLEDA
BMP2K_H0Y9P1	1.35249	0.999784	-0.0872393	-0.0680617	1.02717	0.234417	0.0483036	-0.426859	-1.29383	-1.78617	BMP2K	Putative BMP-2-inducible kinase-like protein;BMP-2-inducible protein kinase	H0Y9P1	0.0110026	0.0203056	0.531498	H0Y9P1;Q5H9B9;Q9NSY1	0.967032	SLQKLS(0.967)S(0.033)R	S672	GSQQQKVKQRSLQKLSSRQRRTKQDMSKSNG
TACC2_E9PGB3.4	0.933316	0.768991	0.806311	1.07466	0.907869	-0.150157	-0.826913	-1.10008	-1.00935	-1.40465	TACC2	Transforming acidic coiled-coil-containing protein 2	E9PGB3	1.34531e-05	9.36449e-05	0.530899	E9PGB3;D6RAA5;Q4VXL8;E7EMZ9;E9PBC6;O95359;H0Y8P9;H0YA73	1	VQNS(1)PPVGR	S321	EGVVPPASGGGRVQNSPPVGRKTLPLTTAPE
MKI67_P46013.33	0.985289	0.766212	0.90756	0.0166371	0.782874	0.370677	0.0175342	-0.92529	-0.850885	-2	MKI67	Antigen KI-67	P46013	0.00525756	0.0108027	0.530895	P46013	1	RKS(1)LVMHT(1)PPVLK	S538	PNTPLKRGEAPTKRKSLVMHTPPVLKKIIKE
MKI67_P46013.39	0.985289	0.766212	0.90756	0.0166371	0.782874	0.370677	0.0175342	-0.92529	-0.850885	-2	MKI67	Antigen KI-67	P46013	0.00525756	0.0108027	0.530895	P46013	1	RKS(1)LVMHT(1)PPVLK	T543	KRGEAPTKRKSLVMHTPPVLKKIIKEQPQPS
GPN1_Q9HCN4	2	0.556221	0.944218	-0.486896	0.470738	-0.881801	-0.910631	-0.679598	-0.414738	-0.733371	GPN1	GPN-loop GTPase 1	Q9HCN4	0.00293221	0.00665735	0.52995	Q9HCN4	0.97276	GTLDEEDEEADS(0.973)DT(0.027)DDIDHR	S338	ILTRGTLDEEDEEADSDTDDIDHRVTEESHE
RNPS1_H3BMM9	1.49596	0.653377	0.721267	1.15258	0.39771	-0.380128	-1.15803	-0.747829	-1.11574	-1.01917	RNPS1	RNA-binding protein with serine-rich domain 1	H3BMM9	2.72938e-05	0.000158895	0.529595	H3BMM9;H3BTC0;Q15287;H3BUL0;H3BMS0;H3BTV0;H3BNI3;H3BP82;H3BTR6;H3BUG0;H3BTY0;H3BNU7	0.997719	APS(0.998)PT(0.002)KR	S27	LGVKENNKKSSTRAPSPTKRKDRSDEKSKDR
DOCK5_Q9H7D0.4	1.1284	1.27099	0.745366	-0.519352	0.52192	-0.462485	0.137502	-0.438243	-0.257489	-2	DOCK5	Dedicator of cytokinesis protein 5	Q9H7D0	0.0137122	0.0243757	0.529469	Q9H7D0	0.867062	KQS(0.513)RT(0.606)GS(0.867)IVLPY(0.013)IMSSTLR	S1656	TLPPNLTERKQSRTGSIVLPYIMSSTLRRLS
PHLDB1_Q86UU1	1.39033	1.28715	0.467028	0.045207	0.922244	-0.334169	-0.697615	-0.501628	-1.00194	-1.57661	PHLDB1	Pleckstrin homology-like domain family B member 1	Q86UU1	0.000276842	0.000959754	0.528219	Q86UU1	1	KGGHERPPS(1)PGLR	S324	ESPRLSRKGGHERPPSPGLRGLLTDSPAATV
MAP1S_Q66K74.2	1.94821	0.601771	1.05976	-0.18113	0.558317	-0.835504	-0.618278	-0.706457	-0.661447	-1.16525	MAP1S	Microtubule-associated protein 1S;MAP1S heavy chain;MAP1S light chain	Q66K74	0.000564045	0.00168932	0.527724	Q66K74	0.999424	KAVPMAPAPAS(0.999)PGSSNDSSAR	S759	EFEHRKAVPMAPAPASPGSSNDSSARSQERA
LMNA_P02545.12	1.43802	1.06017	0.784824	-0.331813	0.696156	-0.65359	-0.555767	-0.288874	-0.217663	-1.93147	LMNA	Prelamin-A/C;Lamin-A/C	P02545	0.00265279	0.00613928	0.526758	P02545;A0A0C4DGC5	0.883721	TVLCGTCGQPADKASASGSGAQVGGPIS(0.011)S(0.008)GS(0.884)S(0.095)AS(0.003)S(0.001)VTVTR	S615	ASGSGAQVGGPISSGSSASSVTVTRSYRSVG
ZDHHC5_Q9C0B5.3	1.2716	1.0796	0.557511	-0.499104	0.765907	-0.972813	-0.416449	0.272492	-0.0919041	-1.96684	ZDHHC5	Palmitoyltransferase ZDHHC5	Q9C0B5	0.012704	0.0229031	0.526492	Q9C0B5	0.815525	SLGS(0.011)AS(0.988)PGPGQPPLS(0.173)S(0.816)PT(0.011)RGGVKK	S694	SLGSASPGPGQPPLSSPTRGGVKKVSGVGGT
INCENP_Q9NQS7.14	1.22653	1.19609	0.701505	0.506219	0.850608	-0.57498	-0.719933	-0.790837	-0.843872	-1.55133	INCENP	Inner centromere protein	Q9NQS7	1.5682e-05	0.0001047	0.525576	Q9NQS7	0.846703	TLSPTPASATAPTSQGIPT(0.153)S(0.847)DEESTPKKSK	S214	TPASATAPTSQGIPTSDEESTPKKSKARILE
DPYSL2_A0A1C7CYX9.11	2	0.327593	0.742478	0.214912	0.712056	-0.249233	-0.734334	-0.900317	-0.847305	-1.27439	DPYSL2	Dihydropyrimidinase-related protein 2	A0A1C7CYX9	0.000514272	0.00157387	0.525413	A0A1C7CYX9;Q16555	0.982757	T(0.017)VT(0.983)PAS(0.138)S(0.779)AKT(0.023)S(0.06)PAKQQAPPVR	T619	YDGPVCEVSVTPKTVTPASSAKTSPAKQQAP
FKBP4_Q02790	1.3358	1.10217	0.814078	-0.962377	1.10873	-0.852208	-0.900838	-0.371407	-0.0472876	-1.22667	FKBP4	Peptidyl-prolyl cis-trans isomerase FKBP4;Peptidyl-prolyl cis-trans isomerase FKBP4, N-terminally processed	Q02790	0.00647949	0.0128874	0.524338	Q02790	0.968674	SNT(0.001)AGS(0.022)QS(0.969)QVET(0.009)EA	S453	TEMKEEQKSNTAGSQSQVETEA_________
LMNA_P02545.16	1.00766	1.15042	0.700369	-0.0534697	0.906489	-0.234055	-0.363452	-0.177967	-0.828672	-2	LMNA	Prelamin-A/C;Lamin-A/C	P02545	0.00205992	0.0049493	0.524269	P02545;A0A0C4DGC5;Q3BDU5;Q5TCI8	0.99339	AS(0.001)S(0.993)HS(0.006)SQTQGGGSVTKK	S404	LSPSPTSQRSRGRASSHSSQTQGGGSVTKKR
RAD18_F8WE49.2	2	0.202587	0.492079	0.748643	0.15397	-0.58714	-0.822041	-1.21754	-1.00346	-0.114136	RAD18	E3 ubiquitin-protein ligase RAD18	F8WE49	0.00179596	0.00439867	0.52421	F8WE49;Q9NS91	0.993098	S(0.007)KFS(0.993)PQKEAS(1)PAAK	S158	GSTSELLIKENKSKFSPQKEASPAAKTKETR
SRRM1_A9Z1X7.69	0.871292	1.14784	0.796134	0.600225	1.06752	-0.543034	-0.7663	-0.917847	-0.617678	-1.63815	SRRM1	Serine/arginine repetitive matrix protein 1	A9Z1X7	1.56081e-05	0.0001047	0.52373	A9Z1X7;Q8IYB3;E9PCT1	0.998424	AAS(0.999)PS(0.998)PQS(0.003)VR	S749	SRTPEPKKIKKAASPSPQSVRRVSSSRSVSG
TRIM28_Q13263	1.13491	1.10141	1.04207	-0.00743064	0.869872	-0.988006	-0.587644	-0.38546	-0.453222	-1.72649	TRIM28	Transcription intermediary factor 1-beta	Q13263	0.000237436	0.000853169	0.522379	Q13263	0.996907	AASAAAASAAAASAAS(0.003)GS(0.997)PGPGEGSAGGEK	S19	SAAAASAAAASAASGSPGPGEGSAGGEKRST
MKRN2_C9J494	1.00823	1.09022	0.713498	-0.172988	0.965993	-0.620306	-0.0818853	-0.357429	-0.388333	-2	MKRN2	Probable E3 ubiquitin-protein ligase makorin-2	C9J494	0.0031484	0.00704578	0.522217	C9J494;Q9H000	0.962562	KTQPSMVSNPGS(0.02)CS(0.017)DPQPS(0.963)PEMKPHSYLDAIR	S137	PSMVSNPGSCSDPQPSPEMKPHSYLDAIRSG
PCM1_E7EV93	0.846997	0.874432	0.603477	-0.0329703	0.857898	-0.460076	-0.133742	0.175435	-0.264371	-2	PCM1		E7EV93	0.0137019	0.0243656	0.521952	E7EV93;E9PGW9	0.808982	LLGELHTLRDQHLNNS(0.032)SS(0.159)S(0.809)PQR	S470	ELHTLRDQHLNNSSSSPQRSVDQRSTSAPSA
DENND1A_Q8TEH3.3	1.54347	0.895286	0.28944	-1.35252	0.713583	-0.729007	-1.23067	0.555885	0.291277	-0.976745	DENND1A	DENN domain-containing protein 1A	Q8TEH3	0.125581	0.168463	0.521309	Q8TEH3	1	T(0.001)LRES(0.369)DS(0.63)AEGDEAES(1)PEQQVR	S546	RTLRESDSAEGDEAESPEQQVRKSTGPVPAP
CHD3_Q12873.2	0.929721	0.479107	0.773286	0.39797	1.36735	-0.366768	-0.0478864	-1.07688	-0.532291	-1.9236	CHD3	Chromodomain-helicase-DNA-binding protein 3	Q12873	0.000708039	0.00202947	0.520531	Q12873	0.999162	IGEKMET(0.001)EADAPS(0.999)PAPS(1)LGERLEPR	S1601	NSRIGEKMETEADAPSPAPSLGERLEPRKIP
CHD3_Q12873.3	0.929721	0.479107	0.773286	0.39797	1.36735	-0.366768	-0.0478864	-1.07688	-0.532291	-1.9236	CHD3	Chromodomain-helicase-DNA-binding protein 3	Q12873	0.000708039	0.00202947	0.520531	Q12873	0.999928	IGEKMET(0.001)EADAPS(0.999)PAPS(1)LGERLEPR	S1605	GEKMETEADAPSPAPSLGERLEPRKIPLEDE
VIPAS39_G3V4K3	0.501128	1.1284	0.616128	-0.376741	1.01688	-0.491728	-0.0975623	0.145488	-0.0664624	-2	VIPAS39	Spermatogenesis-defective protein 39 homolog	G3V4K3	0.0269706	0.043394	0.520131	G3V4K3;Q9H9C1	0.726857	S(0.208)RNS(0.727)FS(0.061)S(0.005)YAQLPKPTSTYSLSSFFR	S119	SGSTHEGREQLKSRNSFSSYAQLPKPTSTYS
PRKAA1_Q13131	0.50265	1.03041	1.23141	-0.0955367	1.00073	-1.0501	-0.458083	-0.106906	-0.0988346	-1.95574	PRKAA1	5'-AMP-activated protein kinase catalytic subunit alpha-1;5'-AMP-activated protein kinase catalytic subunit alpha-2	Q13131	0.00246023	0.00578597	0.519999	Q13131;Q96E92;A0A087WXX9;P54646	0.74558	IADFGLS(0.002)NMMS(0.746)DGEFLRT(0.082)S(0.082)CGS(0.082)PNY(0.006)AAPEVISGR	S176	HMNAKIADFGLSNMMSDGEFLRTSCGSPNYA
KAT7_O95251	0.722181	1.05078	0.767932	1.04611	1.04953	-0.99778	-0.63515	-1.30922	-0.705369	-0.989011	KAT7	Histone acetyltransferase KAT7	O95251	2.59169e-06	2.81195e-05	0.51979	O95251	0.877176	S(0.022)S(0.024)ARLS(0.465)QS(0.37)S(0.374)QDS(0.877)S(0.867)PVRNLQS(0.001)FGTEEPAYSTR	S56	RVTRSSARLSQSSQDSSPVRNLQSFGTEEPA
PAK2_Q13177.8	1.10077	1.47886	0.373258	0.798989	0.756794	-0.622467	-0.764534	-1.17809	-0.938583	-1.005	PAK2	Serine/threonine-protein kinase PAK 2;PAK-2p27;PAK-2p34	Q13177	1.24302e-05	8.81769e-05	0.519348	Q13177	0.966868	QKYLS(0.033)FT(0.967)PPEKDGFPS(0.152)GT(0.848)PALNAK	T143	KFYDSNTVKQKYLSFTPPEKDGFPSGTPALN
HIST1H1E_P10412	1.42419	0.97865	0.390407	0.791204	0.902285	-0.588419	-0.64993	-0.992981	-0.879413	-1.37599	HIST1H1E	Histone H1.4	P10412	1.56676e-05	0.0001047	0.519088	P10412	0.994179	S(0.994)ET(0.996)APAAPAAPAPAEKT(0.01)PVKK	S2	______________MSETAPAAPAAPAPAEK
HIST1H1E_P10412.1	1.42419	0.97865	0.390407	0.791204	0.902285	-0.588419	-0.64993	-0.992981	-0.879413	-1.37599	HIST1H1E	Histone H1.4	P10412	1.56676e-05	0.0001047	0.519088	P10412	0.995516	S(0.994)ET(0.996)APAAPAAPAPAEKT(0.01)PVKK	T4	____________MSETAPAAPAAPAPAEKTP
NCL_C9JWL1	0.880391	0.797538	0.848811	0.737326	1.24402	-0.473771	-1.44425	-1.2119	-0.533457	-0.844705	NCL		C9JWL1	1.25586e-05	8.88282e-05	0.518932	C9JWL1	1	AAAAAPAS(1)ED	S168	EIEPAAMKAAAAAPASED_____________
SUPT5H_O00267	1.24375	1.33025	0.567113	-0.362556	1.22056	-1.0253	-1.21819	-0.707649	-0.245117	-0.802867	SUPT5H	Transcription elongation factor SPT5	O00267	0.000544189	0.00164517	0.518875	O00267	0.995742	DVTNFT(0.004)VGGFAPMS(0.996)PR	S666	PRDVTNFTVGGFAPMSPRISSPMHPSAGGQR
TACC2_E9PGB3.1	1.20129	1.28976	0.91439	-0.103462	1.0439	-0.584283	-1.14445	-0.769332	-0.866186	-0.981623	TACC2	Transforming acidic coiled-coil-containing protein 2	E9PGB3	5.64922e-05	0.000281706	0.518801	E9PGB3;D6RAA5;Q4VXL8;E7EMZ9;E9PBC6;O95359	0.828863	RKS(0.829)T(0.168)DS(0.003)VPISK	S167	SDAKNQEGKVNTRRKSTDSVPISKSTLSRSL
ABI2_E7EW77	1.67854	0.67006	0.615119	0.558021	0.597067	-0.928867	-1.10336	-1.56062	-0.134098	-0.39186	ABI2	Abl interactor 2	E7EW77	0.000276591	0.000959524	0.518292	E7EW77;E7EP65;A0A0C4DG21;F8WAL6;Q9NYB9;H7C3Q7;H0Y6B5;B7Z836	0.989881	NMAPS(0.008)QQS(0.99)PVRT(0.002)ASVNQR	S227	DYVPSPTRNMAPSQQSPVRTASVNQRNRTYS
IBTK_E9PDR5	0.544079	1.48494	0.542102	-0.779784	1.03674	-0.444812	-0.288423	-0.00420464	-0.0314968	-2	IBTK	Inhibitor of Bruton tyrosine kinase	E9PDR5	0.030881	0.0489009	0.518284	E9PDR5;Q9P2D0	0.725562	KRS(0.726)DS(0.137)S(0.137)GGYNLSDIIQSPSSTGLLK	S789	FKKAKTKAKKKPRKRSDSSGGYNLSDIIQSP
SRRM2_Q9UQ35.7	1.27539	0.809207	0.5046	0.854297	0.868064	-0.142241	-0.736188	-0.704569	-1.04849	-1.68007	SRRM2	Serine/arginine repetitive matrix protein 2	Q9UQ35	7.44457e-05	0.000347347	0.518071	Q9UQ35;I3L4D8	0.975786	AQTPPGPS(0.001)LS(0.976)GS(0.015)KS(0.008)PCPQEK	S1010	PYPKVKAQTPPGPSLSGSKSPCPQEKSKDSL
SRRM1_A9Z1X7.68	0.858228	1.16953	0.782888	0.569778	1.08455	-0.519093	-0.77508	-0.918055	-0.61092	-1.64182	SRRM1	Serine/arginine repetitive matrix protein 1	A9Z1X7	1.97024e-05	0.000123818	0.517835	A9Z1X7;Q8IYB3;E9PCT1	0.999021	AAS(0.999)PS(0.844)PQS(0.156)VR	S747	RVSRTPEPKKIKKAASPSPQSVRRVSSSRSV
HIST1H1E_P10412.2	1.67232	0.323252	0.494389	1.14305	0.691389	-0.635584	-0.530034	-0.991402	-0.920492	-1.2469	HIST1H1E	Histone H1.4	P10412	6.74875e-05	0.000322298	0.517783	P10412	1	SETAPAAPAAPAPAEKT(1)PVKK	T18	ETAPAAPAAPAPAEKTPVKKKARKSAGAAKR
MPRIP_J3KSW8.4	0.60178	0.0703653	0.870872	0.407756	0.971296	0.148205	0.607404	-0.421486	-0.959192	-2	MPRIP	Myosin phosphatase Rho-interacting protein	J3KSW8	0.0247643	0.0403164	0.517703	J3KSW8;H0Y2S9;Q6WCQ1	0.959008	S(0.041)KT(0.959)FDWAEFRPIQQALAQER	T348	KRSRARERRREGRSKTFDWAEFRPIQQALAQ
TLK1_B3KRP1	1.19748	0.91323	0.720358	0.765887	0.498723	0.164312	-0.746407	-1.34576	-1.64645	-0.521377	TLK1	Serine/threonine-protein kinase tousled-like 1	B3KRP1	0.000319429	0.00107944	0.516832	B3KRP1;Q9UKI8	0.928846	KAENQNES(0.066)S(0.929)QGKS(0.005)IGGR	S134	SSRGRKRKAENQNESSQGKSIGGRGHKISDY
DIAPH3_Q9NSV4.1	1.18249	1.23012	1.01459	-0.412706	1.02126	-1.31571	-0.797343	-1.03655	-0.365892	-0.52026	DIAPH3	Protein diaphanous homolog 3	Q9NSV4	0.000449701	0.00141781	0.516649	Q9NSV4	0.829117	QS(0.007)LS(0.164)PMS(0.829)QRPVLK	S1096	RTPMPKDVRQSLSPMSQRPVLKVCNHENQKV
MAP1B_P46821.22	1.46037	0.632991	0.829493	0.426284	1.01191	-0.995564	-0.590834	-0.904745	-0.35795	-1.51195	MAP1B	Microtubule-associated protein 1B;MAP1B heavy chain;MAP1 light chain LC1	P46821	5.0748e-05	0.000259252	0.516301	P46821	0.729267	TPQAS(0.001)T(0.001)YS(0.003)Y(0.035)ET(0.034)S(0.107)DLCY(0.029)T(0.729)AEKKS(0.045)PS(0.017)EAR	T2067	PQASTYSYETSDLCYTAEKKSPSEARQDVDL
EPS15L1_M0R2S2.1	0.79573	1.11547	0.536989	-0.746185	0.880744	-0.907114	-0.231968	0.586847	0.0381082	-2	EPS15L1	Epidermal growth factor receptor substrate 15-like 1	M0R2S2	0.0523094	0.0773676	0.516138	M0R2S2;M0R165;Q9UBC2	0.999912	TVFPGAVPVLPAS(1)PPPKDSLR	S75	RKKTVFPGAVPVLPASPPPKDSLRSTPSHGS
ABI1_Q8IZP0.4	2	0.766515	0.685842	-0.0815379	0.380884	-0.785027	-0.52807	-0.690191	-0.475326	-1.35828	ABI1	Abl interactor 1	Q8IZP0	0.00122022	0.00317427	0.515768	Q8IZP0;A0A0A0MRT6;B6VEX4	0.996225	TNPPT(0.003)QKPPS(0.996)PPMSGR	S183	TGTLSRTNPPTQKPPSPPMSGRGTLGRNTPY
MDC1_Q14676.5	1.54353	0.637866	1.04024	0.886652	0.266049	-0.885451	-0.67338	-0.578833	-1.4328	-0.80386	MDC1	Mediator of DNA damage checkpoint protein 1	Q14676	4.56351e-05	0.000237076	0.515651	Q14676	0.744833	S(0.022)LAT(0.233)MDS(0.745)PPHQKQPQRGEVSQK	S1820	PKASQSRKRSLATMDSPPHQKQPQRGEVSQK
BCLAF1_E9PK91.14	0.873752	1.1102	1.01619	0.214926	1.25041	-0.708008	-0.730253	-0.957754	-0.668325	-1.40113	BCLAF1	Bcl-2-associated transcription factor 1	E9PK91	2.0078e-05	0.000125843	0.515123	E9PK91;Q9NYF8;A0A1W2PQ43;E9PQN2;E9PKI6;E9PK09;E9PJA7;H0YF00	0.999828	YSPSQNS(1)PIHHIPSRR	S290	GSVGNGSSRYSPSQNSPIHHIPSRRSPAKTI
DOCK5_Q9H7D0.5	0.735308	0.954153	0.837643	-0.231027	0.940845	-0.49723	0.129126	-0.319543	-0.203823	-2	DOCK5	Dedicator of cytokinesis protein 5	Q9H7D0	0.0107683	0.0199083	0.514976	Q9H7D0	0.752087	LS(0.001)PFHGS(0.499)S(0.499)PPQS(0.752)T(0.178)PLS(0.07)PPPLTPK	S1785	MDNRLSPFHGSSPPQSTPLSPPPLTPKATRT
KMT2A_Q03164.14	1.30886	0.876159	0.523323	0.760077	0.836352	-0.342193	-0.408651	-0.852989	-0.957417	-1.74352	KMT2A	Histone-lysine N-methyltransferase 2A;MLL cleavage product N320;MLL cleavage product C180	Q03164	8.07747e-05	0.000367356	0.513265	Q03164	0.981719	IIPAPKPKGPGEPDS(0.982)PT(0.018)PLHPPT(0.999)PPILSTDR	S1837	KIIPAPKPKGPGEPDSPTPLHPPTPPILSTD
KMT2A_Q03164.23	1.30886	0.876159	0.523323	0.760077	0.836352	-0.342193	-0.408651	-0.852989	-0.957417	-1.74352	KMT2A	Histone-lysine N-methyltransferase 2A;MLL cleavage product N320;MLL cleavage product C180	Q03164	8.07747e-05	0.000367356	0.513265	Q03164	0.999496	IIPAPKPKGPGEPDS(0.982)PT(0.018)PLHPPT(0.999)PPILSTDR	T1845	KGPGEPDSPTPLHPPTPPILSTDRSREDSPE
C19orf47_J3QKZ5.2	1.55262	1.01941	0.577399	-0.0646941	0.874557	-0.383435	-0.443922	-0.544114	-0.814754	-1.77307	C19orf47	Uncharacterized protein C19orf47	J3QKZ5	0.000682452	0.0019751	0.513105	J3QKZ5;J3QS16;Q8N9M1	0.986892	MITNSLNHDS(0.987)PPS(0.521)T(0.459)PPRRPDT(0.009)S(0.01)T(0.011)S(0.003)K	S84	TSAASRMITNSLNHDSPPSTPPRRPDTSTSK
ZC3HAV1_C9J6P4.1	0.495254	0.776906	0.696794	1.18163	0.83339	-0.188045	-0.314748	-0.585919	-0.774644	-2	ZC3HAV1	Zinc finger CCCH-type antiviral protein 1	C9J6P4	0.000601115	0.00177412	0.513055	C9J6P4;Q7Z2W4	0.999805	FLENGS(1)QEDLLHGNPGSTYLASNSTSAPNWK	S335	GTSQAGTSQRFLENGSQEDLLHGNPGSTYLA
GCFC2_P16383.9	-0.0671624	1.92466	-0.241952	-1.09417	1.45169	-0.0631177	-0.263018	0.0433621	-0.384473	-1.30582	GCFC2	GC-rich sequence DNA-binding factor 2	P16383	0.150109	0.19751	0.512946	P16383	0.879684	MAEES(0.024)IS(0.026)RNEET(0.709)S(0.303)EES(0.88)QEDEKQDT(0.059)WEQQQMR	S217	MAEESISRNEETSEESQEDEKQDTWEQQQMR
GCFC2_P16383.12	-0.0671624	1.92466	-0.241952	-1.09417	1.45169	-0.0631177	-0.263018	0.0433621	-0.384473	-1.30582	GCFC2	GC-rich sequence DNA-binding factor 2	P16383	0.150109	0.19751	0.512946	P16383	0.709179	MAEES(0.024)IS(0.026)RNEET(0.709)S(0.303)EES(0.88)QEDEKQDT(0.059)WEQQQMR	T213	LRQRMAEESISRNEETSEESQEDEKQDTWEQ
ZC3H8_A0A0C4DGZ1.3	0.743589	0.528467	0.921825	0.39488	1.23296	0.210931	-0.608544	-0.222985	-1.76451	-1.43662	ZC3H8	Zinc finger CCCH domain-containing protein 8	A0A0C4DGZ1	0.00132085	0.00340552	0.511604	A0A0C4DGZ1;Q8N5P1	0.99031	HS(0.99)AIS(0.01)PKS(0.557)S(0.443)LHRK	S56	KIKLECEQIPKKFRHSAISPKSSLHRKSRSK
CCDC86_Q9H6F5.6	1.02301	1.10363	0.935594	0.0116579	1.08563	-0.907134	-0.436026	-0.657176	-0.406748	-1.75244	CCDC86	Coiled-coil domain-containing protein 86	Q9H6F5	0.000221902	0.000810925	0.511395	Q9H6F5;H0YG79	0.999668	RLGGLRPES(1)PESLTSVSR	S18	TPLRRSRRLGGLRPESPESLTSVSRTRRALV
TRAF2_B1AMY1.1	1.0889	0.772054	1.22566	0.0891235	1.12223	-0.115975	-1.16645	-0.856054	-1.00897	-1.15053	TRAF2	TNF receptor-associated factor 2	B1AMY1	8.6261e-05	0.000386463	0.510897	B1AMY1;B1AMX7;B1AMX8;Q12933	0.917223	AAAS(0.541)VT(0.541)PPGS(0.917)LELLQPGFSK	S11	_____MAAASVTPPGSLELLQPGFSKTLLGT
CLK3_P49761.2	0.902868	0.82158	-0.353578	0.636101	0.609432	0.298928	-0.569578	0.599895	-0.607748	-2	CLK3	Dual specificity protein kinase CLK3	P49761	0.0489607	0.0732998	0.51082	P49761	0.999737	SFHTSRNPS(1)R	S637	GLTPEERSFHTSRNPSR______________
NEDD4L_A0A1B0GVY1.6	1.31108	1.32928	0.880431	-0.013003	0.829967	-0.655716	-0.557857	-0.935232	-0.956058	-1.23289	NEDD4L	E3 ubiquitin-protein ligase NEDD4-like	A0A1B0GVY1	6.39305e-05	0.0003082	0.509992	A0A1B0GVY1;Q96PU5	0.984454	AVKDT(0.062)LS(0.913)NPQS(0.992)PQPS(0.984)PY(0.016)NS(0.033)PKPQHK	S762	RAVKDTLSNPQSPQPSPYNSPKPQHKVTQSF
PPP2R5D_H0Y8C4.1	0.949116	1.2577	-0.0377536	-1.3491	0.814408	-0.0257648	0.493226	-0.00918825	-0.152169	-1.94047	PPP2R5D	Serine/threonine-protein phosphatase 2A 56 kDa regulatory subunit delta isoform	H0Y8C4	0.238822	0.297729	0.50998	H0Y8C4;E9PFR3;Q14738	0.883506	RQS(0.832)S(0.884)S(0.285)RFNLSK	S9	_______XKKERRQSSSRFNLSKNRELQKLP
SMAP_O00193.1	1.02451	1.29324	0.801357	-0.240888	0.865494	-0.694978	-0.167935	-0.376028	-0.531592	-1.97318	SMAP	Small acidic protein	O00193	0.00185945	0.00452867	0.509697	O00193;E9PM92;E9PQA1	0.99997	SAS(1)PDDDLGSSNWEAADLGNEER	S17	SAARESHPHGVKRSASPDDDLGSSNWEAADL
DUT_H0YNJ9.1	1.69278	1.05255	0.138899	-0.640251	0.89902	-0.782275	-1.10024	0.0317111	0.105833	-1.39803	DUT		H0YNJ9	0.0141237	0.0249712	0.508718	H0YNJ9	0.999819	PCS(0.996)EET(0.004)PAIS(1)PSKR	S11	_____MPCSEETPAISPSKRARPAEVGGMQL
MAP4_E7EVA0.1	0.613055	1.04771	0.126631	1.02345	1.08066	-1.05782	0.504667	-0.975634	-1.48004	-0.88268	MAP4	Microtubule-associated protein;Microtubule-associated protein 4	E7EVA0	0.000968827	0.00263176	0.507467	E7EVA0;P27816;H0Y2V1;F8W9U4;H7C4C5;B5MEG9	0.812921	RAS(0.813)PS(0.187)KPASAPASR	S1932	KPKPIADAKAPEKRASPSKPASAPASRSGSK
BUD13_Q9BRD0.20	1.14911	0.86363	1.27308	-0.0867688	0.96346	-0.945732	-0.697878	-0.86456	-0.163908	-1.49044	BUD13	BUD13 homolog	Q9BRD0	0.000222224	0.000810925	0.507139	Q9BRD0	0.982164	AT(0.016)DS(0.982)DLS(0.01)S(0.991)PR	S354	KKQLDSKGDCQKATDSDLSSPRHKQSPGHQD
BUD13_Q9BRD0.21	1.14911	0.86363	1.27308	-0.0867688	0.96346	-0.945732	-0.697878	-0.86456	-0.163908	-1.49044	BUD13	BUD13 homolog	Q9BRD0	0.000222224	0.000810925	0.507139	Q9BRD0	0.991332	AT(0.016)DS(0.982)DLS(0.01)S(0.991)PR	S358	DSKGDCQKATDSDLSSPRHKQSPGHQDSDSD
FRYL_H0Y9X0	1.32217	0.79284	0.757452	0.873379	0.868731	-0.927007	-0.9485	-1.19789	-0.496275	-1.0449	FRYL	Protein furry homolog-like	H0Y9X0	4.14307e-06	3.94725e-05	0.507082	H0Y9X0;A0A286YEZ9;A0A2C9F2R7;O94915	0.800223	T(0.023)RS(0.8)LS(0.153)S(0.023)LREK	S848	MDGRINHSSSLARTRSLSSLREKGMYDVQST
ATXN2L_H3BSK9	0.847569	1.18457	0.778934	-0.0636902	1.05205	-0.771854	-0.576774	-0.0532554	-0.375541	-2	ATXN2L		H3BSK9	0.0014761	0.00373026	0.506714	H3BSK9	0.999997	LVIPAEGQSTGKGPPQS(1)PVFEGVYNNSR	S51	VIPAEGQSTGKGPPQSPVFEGVYNNSRMLHF
VIM_P08670.6	1.20892	-0.0672429	0.797888	0.567104	1.5141	-0.391351	-0.17641	-0.897938	-1.15809	-1.39698	VIM	Vimentin	P08670	0.000506545	0.00155479	0.506479	P08670;B0YJC4;A0A1B0GTT5;A0A1B0GVG8	0.981205	SVS(0.004)S(0.01)S(0.005)S(0.981)YRR	S10	______MSTRSVSSSSYRRMFGGPGTASRPS
EPB41L3_Q9Y2J2.9	0.354968	-0.751867	0.761158	1.48253	1.71448	-0.818748	-0.550918	-0.69181	-0.663681	-0.836108	EPB41L3	Band 4.1-like protein 3;Band 4.1-like protein 3, N-terminally processed	Q9Y2J2	0.00381176	0.00826462	0.505159	Q9Y2J2;A0A0A0MSA4;A0A0A0MRA8;J3QKY2;J3KRD1;J3QKK4;J3QR33;J3QS55;J3QRQ6;J3KS70	0.974419	MTTES(0.019)GS(0.974)DS(0.003)ES(0.003)KPDQEAEPQEAAGAQGR	S7	_________MTTESGSDSESKPDQEAEPQEA
POP5_Q969H6	0.713303	1.04394	0.800838	-0.425582	0.952385	-0.719437	-0.037701	0.0604413	-0.122292	-2	POP5	Ribonuclease P/MRP protein subunit POP5	Q969H6	0.0165658	0.0286899	0.505012	Q969H6	0.999999	SCLLEEEEES(1)GEEAAEAME	S154	QKSVTRSCLLEEEEESGEEAAEAME______
RBM14_Q96PK6.1	1.50329	0.766805	0.91593	0.711478	0.588154	-0.661268	-0.870434	-1.23558	-0.496509	-1.22187	RBM14	RNA-binding protein 14	Q96PK6	1.8152e-05	0.000115857	0.504562	Q96PK6	0.966307	LSESQLS(0.033)FRRS(0.966)PT(0.001)K	S627	SDYRRLSESQLSFRRSPTKSSLDYRRLPDAH
ZC3H4_Q9UPT8.8	0.73565	1.25688	0.975214	0.147111	1.18645	-0.947707	-0.713882	-0.709552	-0.363115	-1.56705	ZC3H4	Zinc finger CCCH domain-containing protein 4	Q9UPT8	8.79176e-05	0.000392872	0.503928	Q9UPT8;M0QY97	0.99642	AAKPGPAEAPS(0.701)PT(0.292)AS(0.007)PS(0.004)GDAS(0.996)PPATAPYDPR	S1114	PAEAPSPTASPSGDASPPATAPYDPRVLAAG
RBM14_Q96PK6	1.25833	1.32307	0.454476	-0.286179	1.06929	-0.988949	-1.61857	-0.684495	-0.384056	-0.142924	RBM14	RNA-binding protein 14;RNA-binding protein 4B;RNA-binding protein 4	Q96PK6	0.00136458	0.0034941	0.503848	Q96PK6;E9PB51;Q9BQ04;Q9BWF3	1	DRS(1)PLRR	S215	GQARQPTPPFFGRDRSPLRRSPPRASYVAPL
KCTD1_J3QLL6	0.972897	1.33687	0.875138	-0.0905938	0.966951	-0.72966	-0.719956	-0.742654	-0.157207	-1.71178	KCTD1	BTB/POZ domain-containing protein KCTD1	J3QLL6	0.000411392	0.00131861	0.503057	J3QLL6;J3KSG1;J3QRK1;Q719H9	0.900997	S(0.099)PAS(0.901)PLNNQGIPTPAQLTK	S12	____MSRPLITRSPASPLNNQGIPTPAQLTK
NUP133_Q8WUM0.7	1.19086	0.732087	0.732053	0.231474	1.32115	-1.33876	-0.54392	-0.590004	-0.247084	-1.48786	NUP133	Nuclear pore complex protein Nup133	Q8WUM0	0.000169923	0.000657186	0.502997	Q8WUM0	0.999895	KGLPLGS(0.001)AVS(0.129)S(0.871)PVLFS(1)PVGRR	S50	KGLPLGSAVSSPVLFSPVGRRSSLSSRGTPT
CCDC6_Q16204.10	0.928665	0.192729	1.2253	1.02631	0.663729	-0.0974106	-0.379632	-0.675106	-1.03276	-1.85182	CCDC6	Coiled-coil domain-containing protein 6	Q16204	0.000471445	0.00147214	0.502703	Q16204	0.785617	ILQEKLDQPVS(0.999)APPS(0.213)PRDIS(0.786)MEIDS(0.003)PENMMR	S249	KLDQPVSAPPSPRDISMEIDSPENMMRHIRF
KAT7_O95251.5	1.37948	1.43791	-0.250153	-0.186686	1.36846	-0.72546	-0.45578	-1.09622	-0.592839	-0.878716	KAT7	Histone acetyltransferase KAT7	O95251	0.00184891	0.00451292	0.50269	O95251	0.993776	SQQQPT(0.006)PVT(0.994)PKKYPLR	T88	STRRVTRSQQQPTPVTPKKYPLRQTRSSGSE
ZDHHC5_Q9C0B5	1.1452	0.854258	1.01061	0.461642	0.731196	-0.455819	-0.273268	-0.627001	-0.942839	-1.90398	ZDHHC5	Palmitoyltransferase ZDHHC5	Q9C0B5	0.000176097	0.00067257	0.502086	Q9C0B5	0.999999	LVPTGPTHREPS(1)PVRYDNLSR	S529	RHPRLVPTGPTHREPSPVRYDNLSRHIVASL
SRRM1_A9Z1X7.6	1.82739	0.936337	0.816147	0.273168	0.400405	-0.563202	-1.10099	-0.609229	-0.884862	-1.09516	SRRM1	Serine/arginine repetitive matrix protein 1	A9Z1X7	0.000125634	0.000519348	0.50169	A9Z1X7;Q8IYB3	1	KAQVS(1)PQS(1)	S910	HLREKALRSMRKAQVSPQS____________
NOP56_O00567.11	0.095213	1.15405	1.09147	1.07805	0.904732	-0.645994	-0.439153	-0.793599	-0.862742	-1.58202	NOP56	Nucleolar protein 56	O00567	7.60521e-05	0.000353146	0.500631	O00567	0.997881	SFSKEELMS(0.998)S(0.999)DLEET(0.003)AGSTSIPKR	S519	SKPKKKKSFSKEELMSSDLEETAGSTSIPKR
KMT2A_Q03164.15	0.409969	0.97198	1.08042	0.655753	0.868279	-0.143105	-0.0266003	-0.723262	-1.22503	-1.86841	KMT2A	Histone-lysine N-methyltransferase 2A;MLL cleavage product N320;MLL cleavage product C180	Q03164	0.000620582	0.00182128	0.500339	Q03164	0.98243	RHS(0.982)T(0.121)S(0.231)S(0.189)LS(0.476)PQR	S2196	PLLSSGLRSIGSRRHSTSSLSPQRSKLRIMS
AHCTF1_Q8WYP5.2	1.32766	1.2052	0.614893	-0.187621	0.856429	-0.785355	-0.266865	-0.417938	-0.458158	-1.88824	AHCTF1	Protein ELYS	Q8WYP5	0.00139435	0.0035529	0.499831	Q8WYP5	0.999802	SLPSSSQLKGS(1)PQAISR	S1160	YLVSRSLPSSSQLKGSPQAISRASELHLLET
ANKRD11_Q6UB99	0.355753	0.826765	0.76592	0.805954	1.3791	-0.091738	-0.310943	-0.791906	-1.49201	-1.44689	ANKRD11	Ankyrin repeat domain-containing protein 11	Q6UB99	0.000275661	0.000956933	0.499221	Q6UB99	1	AKARGS(1)EDDDAQAQHPR	S2374	CAPTPAPVTRAKARGSEDDDAQAQHPRKRRF
MSH6_F8W7G9.1	1.36833	1.2071	0.976347	-0.145971	0.820886	-0.526677	-0.990173	-0.444119	-1.11967	-1.14605	MSH6	DNA mismatch repair protein Msh6	F8W7G9	0.000152887	0.00060794	0.499219	F8W7G9;F8WAX8;A0A087WWJ1;P52701	0.990382	S(0.01)AS(0.99)PPKAK	S65	WSEAGPGPRPLARSASPPKAKNLNGGLRRSV
KATNB1_H3BTU7	1.10895	1.16068	1.63055	0.22317	0.043756	-0.777274	-0.627272	-0.734035	-1.25794	-0.770578	KATNB1	Katanin p80 WD40 repeat-containing subunit B1	H3BTU7	0.000225573	0.000818996	0.49828	H3BTU7;Q9BVA0	0.987539	NSIS(0.012)RT(0.988)PPRR	T24	EDYNEIFQPKNSISRTPPRRSEPFPAPPEDD
VIM_P08670.8	1.70869	0.929707	0.620385	0.0622095	0.847318	-0.639211	-0.74622	-1.12844	-0.326245	-1.32819	VIM	Vimentin	P08670	0.000225389	0.000818897	0.496964	P08670;B0YJC4;A0A1B0GTT5;A0A1B0GVG8	0.772854	TYSLGS(0.001)ALRPS(0.773)T(0.208)S(0.019)R	S47	TTSTRTYSLGSALRPSTSRSLYASSPGGVYA
YTHDC1_J3QR07.2	0.663755	0.715797	0.599624	0.921757	0.749098	-0.192084	-0.421681	0.149973	-0.899048	-2	YTHDC1	YTH domain-containing protein 1	J3QR07	0.00278559	0.00639667	0.496467	J3QR07;Q96MU7	0.999839	LSSESHHGGS(1)PIHWVLPAGMSAK	S424	FQGFARLSSESHHGGSPIHWVLPAGMSAKML
TOP2B_Q02880.17	0.300799	0.938765	1.11801	1.23856	0.965892	-0.581496	-0.954351	-1.07186	-0.933396	-1.02092	TOP2B	DNA topoisomerase 2-beta	Q02880	8.95451e-06	6.8955e-05	0.495877	Q02880	1	VVEAVNS(1)DS(1)DS(1)EFGIPK	S1524	RAPKQKKVVEAVNSDSDSEFGIPKKTTTPKG
C2CD5_H0YFE9.2	1.2128	1.07051	0.679387	0.16492	0.76839	-0.696652	-0.133422	-0.504184	-0.485468	-2	C2CD5	C2 domain-containing protein 5	H0YFE9	0.000984041	0.0026565	0.495454	H0YFE9;Q86YS7	0.739483	AIGT(0.007)ACT(0.008)LDKLS(0.247)S(0.739)PAAFLPACNS(0.763)PS(0.235)KEMK	S53	VVRAIGTACTLDKLSSPAAFLPACNSPSKEM
C2CD5_H0YFE9.3	1.2128	1.07051	0.679387	0.16492	0.76839	-0.696652	-0.133422	-0.504184	-0.485468	-2	C2CD5	C2 domain-containing protein 5	H0YFE9	0.000984041	0.0026565	0.495454	H0YFE9;Q86YS7	0.762997	AIGT(0.007)ACT(0.008)LDKLS(0.247)S(0.739)PAAFLPACNS(0.763)PS(0.235)KEMK	S63	LDKLSSPAAFLPACNSPSKEMKEIPFNEDPN
EIF3C_Q99613	0.679233	1.46823	0.310202	-1.21266	1.34712	-0.349053	-0.126315	-0.106311	-0.36047	-1.64998	EIF3C	Eukaryotic translation initiation factor 3 subunit C;Eukaryotic translation initiation factor 3 subunit C-like protein	Q99613	0.0517434	0.0766607	0.494892	Q99613;B5ME19	0.92062	QQQS(0.921)QT(0.079)AY	S909	KNEGYMRRGGYRQQQSQTAY___________
CLASP1_H0Y5T1	1.1315	0.599213	0.81512	-0.375209	0.628524	0.718509	0.319276	-0.78472	-1.15977	-1.89244	CLASP1	CLIP-associating protein 1	H0Y5T1	0.0333882	0.0524428	0.494889	H0Y5T1;F8WA11;Q7Z460	0.991321	RQS(0.991)S(0.003)GS(0.005)AT(0.001)NVASTPDNRGR	S427	PGSYASLGRIRTRRQSSGSATNVASTPDNRG
CDC20_Q12834	2	0.719173	0.00217037	0.512159	0.479032	-0.436017	-1.09735	-0.4976	-0.461747	-1.31747	CDC20	Cell division cycle protein 20 homolog	Q12834	0.00145511	0.00368614	0.494447	Q12834	0.998392	S(0.002)HS(0.998)AGRTPGRTPGK	S51	AGPAPSPMRAANRSHSAGRTPGRTPGKSSSK
MVB12A_E9PLL0	1.50675	-0.64504	0.177094	0.681168	1.21514	0.361755	0.0401045	-0.631916	-1.07751	-1.62754	MVB12A	Multivesicular body subunit 12A	E9PLL0	0.0243743	0.039731	0.493752	E9PLL0;M0QZK6;E9PLZ8;E9PQA6;Q96EY5	0.99003	T(0.004)AS(0.99)RLGS(0.006)R	S96	AASQPSKGGLLERTASRLGSRASTLRRNDSI
PRCC_Q92733	1.65232	0.495234	0.417876	0.899903	0.80143	-0.197157	-0.738971	-1.11941	-1.34549	-0.865722	PRCC	Proline-rich protein PRCC	Q92733	0.000120226	0.000502966	0.493664	Q92733	0.85083	KPS(0.085)DGS(0.851)PDT(0.062)KPS(0.002)R	S212	RLLLPHAFSRKPSDGSPDTKPSRLASKTKTS
USP24_Q9UPU5	1.83364	1.03659	0.73996	-0.352355	0.696058	-0.523438	-1.16049	-0.597855	-0.960348	-0.711761	USP24	Ubiquitin carboxyl-terminal hydrolase 24	Q9UPU5	0.000752415	0.00213498	0.492309	Q9UPU5	1	SVDQGGGGS(1)PR	S1943	EVGENGRSVDQGGGGSPRKKVALTENYELVG
NUMA1_A0A087WY61.4	0.572744	1.47023	0.681267	-0.0630359	1.0639	-0.367174	-0.539516	-0.228006	-0.561237	-2	NUMA1	Nuclear mitotic apparatus protein 1	A0A087WY61	0.00209173	0.005013	0.492306	A0A087WY61;Q14980;H0YFY6	0.99989	TQPDGTSVPGEPAS(1)PISQR	S1741	PRTQPDGTSVPGEPASPISQRLPPKVESLES
MORC2_Q9Y6X9.3	1.70327	0.970274	1.13315	0.0155204	0.401032	-0.768169	-0.568099	-0.996288	-0.846387	-1.0443	MORC2	MORC family CW-type zinc finger protein 2	Q9Y6X9	0.000163763	0.000639017	0.491177	Q9Y6X9	0.981864	KT(0.018)ES(0.982)PIKLSPATPSR	S725	PSPKVIKTPVVKKTESPIKLSPATPSRKRSV
TRIP10_M0R0F9	1.70112	0.800792	0.825752	0.369167	0.55595	-0.553072	-0.671524	-1.09324	-0.460688	-1.47426	TRIP10	Cdc42-interacting protein 4	M0R0F9	0.000134576	0.000550644	0.490982	M0R0F9;W4VSQ9;Q15642	0.996786	VLSNRGDS(0.997)LS(0.003)R	S318	WLAEAESRVLSNRGDSLSRHARPPDPPASAP
GORASP2_Q9H8Y8	1.43063	0.792966	0.709237	1.06931	0.595996	-0.851363	-0.828783	-1.15585	-0.774833	-0.987312	GORASP2	Golgi reassembly-stacking protein 2	Q9H8Y8	6.30501e-06	5.47228e-05	0.490913	Q9H8Y8	0.999862	APTTVEDRVGDSTPVSEKPVSAAVDANASES(1)P	S451	SEKPVSAAVDANASESP______________
CCDC6_Q16204.8	0.582303	0.397055	1.28262	1.05931	0.968232	-0.297957	-0.699795	-0.632224	-0.95309	-1.70645	CCDC6	Coiled-coil domain-containing protein 6	Q16204	0.000104243	0.000449052	0.490906	Q16204	0.999447	ILQEKLDQPVS(0.999)APPS(0.947)PRDIS(0.026)MEIDS(0.028)PENMMR	S240	EAEKRILQEKLDQPVSAPPSPRDISMEIDSP
TMF1_F8WF45	0.998778	1.16687	0.420656	0.65301	1.15844	-0.751481	-1.17108	-0.328968	-0.656001	-1.49023	TMF1	TATA element modulatory factor	F8WF45	4.57966e-05	0.000237678	0.489788	F8WF45;P82094	0.998701	SVS(0.001)EINS(0.999)DDELSGKGYALVPIIVNSSTPK	S344	FSVQSLDSRSVSEINSDDELSGKGYALVPII
GPATCH8_Q9UKJ3.17	2	0.663304	0.156874	0.705771	0.436086	-0.332158	-0.792871	-0.793367	-1.22824	-0.86861	GPATCH8	G patch domain-containing protein 8	Q9UKJ3	0.000557703	0.00167728	0.489124	Q9UKJ3	0.981157	S(0.024)KIY(0.002)RS(0.917)QS(0.076)PHY(0.981)FR	Y1038	RDFIRSKIYRSQSPHYFRSGRGEGPGKKDDG
PLEKHG3_A1L390.2	1.54763	1.12236	0.71281	-0.305098	0.210834	0.0538627	0.351601	-1.32714	-1.25649	-1.11037	PLEKHG3	Pleckstrin homology domain-containing family G member 3	A1L390	0.00952735	0.0179575	0.488875	A1L390;A0A0U1RR71	0.992944	RQS(0.993)EPT(0.007)KHLLR	S448	SQDEVSTNVRQGRRQSEPTKHLLRQLNEKAR
MPRIP_Q6WCQ1	1.12097	0.553213	1.25077	-0.433943	0.492935	0.0586357	-0.257487	0.251832	-0.928091	-2	MPRIP	Myosin phosphatase Rho-interacting protein	Q6WCQ1	0.0217214	0.036094	0.48858	Q6WCQ1;A0A1W2PPU9	1	AKS(1)LDRR	S372	PDASASPLSPHRRAKSLDRRSTEPSVTPDLL
TP53BP1_Q12888.8	2	0.0241182	0.488273	0.349277	0.230253	-0.443683	-0.807719	-0.732486	-0.73242	-0.822501	TP53BP1	Tumor suppressor p53-binding protein 1	Q12888	0.00425569	0.00905419	0.488392	Q12888;A6NNK5;H7BZY0	0.835375	SNVSSPATPTAS(0.002)S(0.008)S(0.014)S(0.004)S(0.005)T(0.123)T(0.835)PT(0.009)RK	T1648	VSSPATPTASSSSSTTPTRKITESPRASMGV
CCDC86_Q9H6F5.5	1.52139	1.53283	0.336443	-0.774219	-0.109391	0.0274511	0.45296	-0.460225	-1.26023	-1.26701	CCDC86	Coiled-coil domain-containing protein 86	Q9H6F5	0.0612763	0.0889912	0.488304	Q9H6F5	0.786931	RKGS(0.787)S(0.195)S(0.018)QAPASK	S217	GETVTGGFGAKKRKGSSSQAPASKKLNKEEL
NEDD4_H0Y8X6	0.455105	1.08541	1.0073	0.465354	1.15567	-0.524199	-0.554776	-0.537993	-0.597715	-1.95416	NEDD4	E3 ubiquitin-protein ligase NEDD4	H0Y8X6	0.000235069	0.000846994	0.488225	H0Y8X6;P46934	0.999028	RGS(0.999)LQAYT(0.001)FEEQPTLPVLLPTSSGLPPGWEEKQDER	S338	VSQPASSSNHSSRRGSLQAYTFEEQPTLPVL
NCOR2_C9JE98.6	0.896199	1.42025	0.731519	-0.057289	0.833615	-0.787589	-0.540656	-0.371023	-0.157456	-1.96757	NCOR2	Nuclear receptor corepressor 2	C9JE98	0.00139409	0.0035529	0.487854	C9JE98;C9J0Q5;C9JFD3;Q9Y618;C9JQE8;H7C1Y3;H0YGK8;C9J330	0.997912	SLTGKLEPVS(0.998)PPS(0.932)PPHT(0.07)DPELELVPPR	S149	DLTKDRSLTGKLEPVSPPSPPHTDPELELVP
NCOR2_C9JE98.7	0.896199	1.42025	0.731519	-0.057289	0.833615	-0.787589	-0.540656	-0.371023	-0.157456	-1.96757	NCOR2	Nuclear receptor corepressor 2	C9JE98	0.00139409	0.0035529	0.487854	C9JE98;C9J0Q5;C9JFD3;Q9Y618;C9JQE8;H7C1Y3;H0YGK8;C9J330	0.934919	S(0.004)LT(0.009)GKLEPVS(0.984)PPS(0.935)PPHT(0.068)DPELELVPPR	S152	KDRSLTGKLEPVSPPSPPHTDPELELVPPRL
ATAD5_A0A075B754.6	1.53487	0.585378	0.77419	0.948495	0.604794	-0.70455	-0.909251	-1.38099	-1.00119	-0.451743	ATAD5	ATPase family AAA domain-containing protein 5	A0A075B754	3.04021e-05	0.000173855	0.487649	A0A075B754;Q96QE3	0.827693	IS(0.146)S(0.828)PKKVVT(0.166)S(0.86)PR	S1207	FFNSYYIGKSPKKISSPKKVVTSPRKVPPPS
ZDHHC5_Q9C0B5.5	0.430833	0.658295	0.294154	0.368391	0.737552	0.375292	-0.0900761	0.486349	-0.652401	-2	ZDHHC5	Palmitoyltransferase ZDHHC5;Palmitoyltransferase	Q9C0B5	0.0634521	0.0918446	0.485695	Q9C0B5;H0YEF4	0.796929	S(0.008)FHFDPLS(0.797)S(0.076)GS(0.092)RS(0.164)S(0.155)S(0.359)LKS(0.316)AQGT(0.033)GFELGQLQSIR	S422	FRSPTFGKSFHFDPLSSGSRSSSLKSAQGTG
PRRC2A_P48634.17	1.24496	0.578027	0.880021	0.871536	0.939701	-0.35405	-0.629408	-1.29771	-1.11109	-1.12199	PRRC2A	Protein PRRC2A	P48634	1.66969e-05	0.000109104	0.485275	P48634	0.999361	ERS(0.001)DS(0.999)GGSSSEPFDR	S761	PGVHPSGLVPRERSDSGGSSSEPFDRHAPAM
NOP56_O00567.12	0.118406	1.15259	1.07711	1.05907	0.923297	-0.590983	-0.536762	-0.755871	-0.822797	-1.62405	NOP56	Nucleolar protein 56	O00567	8.05867e-05	0.000367141	0.485024	O00567	0.998651	SFSKEELMS(0.998)S(0.999)DLEET(0.003)AGSTSIPKR	S520	KPKKKKSFSKEELMSSDLEETAGSTSIPKRK
PNISR_Q8TF01	1.59694	0.934226	0.16442	0.719	0.746999	-0.743798	-0.484511	-0.732493	-0.496765	-1.70402	PNISR	Arginine/serine-rich protein PNISR	Q8TF01	0.000249917	0.000887027	0.484998	Q8TF01	1	QRS(1)PIALPVKQEPPQIDAVK	S211	QNRRERPSSFRDRQRSPIALPVKQEPPQIDA
ADD1_P35611	1.01001	0.738424	1.10872	0.591828	1.01401	-0.941773	-1.43295	-1.22875	-0.369015	-0.490501	ADD1	Alpha-adducin	P35611	2.72992e-05	0.000158895	0.484592	P35611;D6RJE2;D6RAH3;D6RF25;A0A0A0MSR2;E7EV99;E7ENY0	0.922817	AAVVT(0.077)S(0.923)PPPTTAPHKER	S12	____MNGDSRAAVVTSPPPTTAPHKERYFDR
ADAR_P55265	1.62456	1.19287	0.435536	0.254894	0.715589	-0.944477	-1.13835	-0.664637	-0.262467	-1.21352	ADAR	Double-stranded RNA-specific adenosine deaminase	P55265	0.000170749	0.000658405	0.483851	P55265	0.925123	TMLLLS(0.075)RS(0.925)PEAQPK	S825	VTGASLRRTMLLLSRSPEAQPKTLPLTGSTF
ACIN1_S4R3H4.1	1.68747	1.06729	0.859086	-0.309487	0.81538	-0.930908	-0.808456	-0.677254	-0.644784	-1.05834	ACIN1	Apoptotic chromatin condensation inducer in the nucleus	S4R3H4	0.000322027	0.00108401	0.483756	S4R3H4;E7EQT4;Q9UKV3	1	AAKLS(1)EGS(1)QPAEEEEDQETPSR	S185	SSRVRQARAAKLSEGSQPAEEEEDQETPSRN
AFF4_Q9UHB7.1	0.666076	0.69895	0.277677	0.291736	0.413282	-0.251167	0.542167	0.617059	-0.706761	-2	AFF4	AF4/FMR2 family member 4	Q9UHB7	0.082259	0.116043	0.483539	Q9UHB7	0.869976	S(0.208)RS(0.582)S(0.339)S(0.87)PGKPQAVSSLNSSHSR	S180	KKGQHGSEHSKSRSSSPGKPQAVSSLNSSHS
YBX1_P67809.1	1.47643	0.155895	0.274975	1.42055	0.538122	0.284348	-1.04657	-0.981552	-0.958072	-1.16412	YBX1	Nuclease-sensitive element-binding protein 1	P67809	0.00117469	0.00307883	0.483286	P67809;H0Y449;C9J5V9	0.999572	GPPRNYQQNYQNS(1)ESGEKNEGSESAPEGQAQQR	S165	RRRGPPRNYQQNYQNSESGEKNEGSESAPEG
STARD10_F5GY11	1.4847	0.721547	0.77495	-1.05265	0.464883	-0.845491	-0.260241	0.547332	-0.0274414	-1.80759	STARD10	PCTP-like protein	F5GY11	0.0758176	0.107801	0.483227	F5GY11;F5H8H3;Q9Y365	0.998705	MGGAGGEGS(0.999)DDDT(0.001)S(0.001)LT	S238	AESREERMGGAGGEGSDDDTSLT________
SRRM2_Q9UQ35.6	1.89313	0.947329	0.115299	-0.272297	0.640308	-0.880858	0.274875	-0.410733	-0.741358	-1.5657	SRRM2	Serine/arginine repetitive matrix protein 2	Q9UQ35	0.00864685	0.0164164	0.482429	Q9UQ35;I3L4D8	0.86156	VKAQT(1)PPGPS(0.862)LS(0.011)GS(0.023)KS(0.104)PCPQEK	S1008	ISPYPKVKAQTPPGPSLSGSKSPCPQEKSKD
ZNF687_A6PVV7	1.21766	0.509446	1.65999	0.388845	0.560886	-0.741285	-0.878823	-1.18531	-0.503979	-1.02743	ZNF687	Zinc finger protein 687	A6PVV7	7.85732e-05	0.000360709	0.482052	A6PVV7;Q8N1G0	1	HGLQLGAQS(1)PGR	S25	EKHVQVRHGLQLGAQSPGRGTTLARGSSARA
LEMD3_Q9Y2U8.3	-0.61062	0.869692	1.40974	0.772239	1.21342	-0.281463	-0.701006	-0.64261	-0.393445	-1.63594	LEMD3	Inner nuclear membrane protein Man1	Q9Y2U8	0.00282946	0.00646503	0.481703	Q9Y2U8	0.854327	LVPYSCRENYS(0.854)DS(0.148)EEEDDDDVAS(0.968)S(0.03)R	S259	VNGSRLVPYSCRENYSDSEEEDDDDVASSRQ
LEMD3_Q9Y2U8.5	-0.61062	0.869692	1.40974	0.772239	1.21342	-0.281463	-0.701006	-0.64261	-0.393445	-1.63594	LEMD3	Inner nuclear membrane protein Man1	Q9Y2U8	0.00282946	0.00646503	0.481703	Q9Y2U8	0.967994	LVPYSCRENYS(0.854)DS(0.148)EEEDDDDVAS(0.968)S(0.03)R	S271	ENYSDSEEEDDDDVASSRQVLKDDSLSRHRP
CHMP2B_C9J0A7	0.151726	1.67437	0.586164	-0.868113	1.46846	-0.71372	-0.51754	-0.212121	-0.126414	-1.4428	CHMP2B	Charged multivesicular body protein 2b	C9J0A7	0.0203636	0.0342079	0.480444	C9J0A7;Q9UQN3	0.978204	AT(0.022)IS(0.978)DEEIER	S169	AARSLPSASTSKATISDEEIERQLKALGVD_
SRRM1_A9Z1X7.99	1.41151	1.22482	0.760226	-0.180747	0.871032	-0.579178	-0.618332	-0.443006	-0.882645	-1.56367	SRRM1	Serine/arginine repetitive matrix protein 1	A9Z1X7	0.000394892	0.00128138	0.48003	A9Z1X7;Q8IYB3;E9PCT1;M0R088	1	RLS(1)PS(1)AS(1)PPR	S384	PPKRTSSPPRKTRRLSPSASPPRRRHRPSPP
XRN2_Q9H0D6.6	0.713177	0.841673	1.01561	0.908432	1.03858	-0.94085	-0.80977	-0.999719	-0.272884	-1.49425	XRN2	5'-3' exoribonuclease 2	Q9H0D6	1.7183e-05	0.000111306	0.479866	Q9H0D6	0.723192	MQNNS(0.307)S(0.247)PS(0.723)IS(0.723)PNTSFTSDGSPSPLGGIKR	S473	RQAAYEMRMQNNSSPSISPNTSFTSDGSPSP
XRN2_Q9H0D6.7	0.713177	0.841673	1.01561	0.908432	1.03858	-0.94085	-0.80977	-0.999719	-0.272884	-1.49425	XRN2	5'-3' exoribonuclease 2	Q9H0D6	1.7183e-05	0.000111306	0.479866	Q9H0D6	0.992993	MQNNS(0.001)S(0.003)PS(0.002)IS(0.993)PNT(0.001)SFTSDGSPSPLGGIKR	S475	AAYEMRMQNNSSPSISPNTSFTSDGSPSPLG
EFHD2_Q96C19	1.13896	1.2066	0.931429	-0.0133497	1.04388	-0.524865	-0.723914	-0.769984	-0.771623	-1.51713	EFHD2	EF-hand domain-containing protein D2	Q96C19	9.90636e-05	0.000431369	0.479649	Q96C19	0.995534	RADLNQGIGEPQS(0.996)PS(0.004)RR	S74	LLRRADLNQGIGEPQSPSRRVFNPYTEFKEF
XRN2_Q9H0D6.4	-0.510694	0.54423	1.31716	1.5214	0.885031	0.0155778	-0.787847	-1.10793	-0.950425	-0.926497	XRN2	5'-3' exoribonuclease 2	Q9H0D6	0.00189705	0.00460674	0.479576	Q9H0D6	1	RKAEDS(1)DS(1)EPEPEDNVR	S499	GSPSPLGGIKRKAEDSDSEPEPEDNVRLWEA
XRN2_Q9H0D6.5	-0.510694	0.54423	1.31716	1.5214	0.885031	0.0155778	-0.787847	-1.10793	-0.950425	-0.926497	XRN2	5'-3' exoribonuclease 2	Q9H0D6	0.00189705	0.00460674	0.479576	Q9H0D6	1	RKAEDS(1)DS(1)EPEPEDNVR	S501	PSPLGGIKRKAEDSDSEPEPEDNVRLWEAGW
PAK2_Q13177.3	1.15213	1.13284	0.657112	0.108284	1.21129	-0.868474	-0.622194	-0.680134	-0.45859	-1.63226	PAK2	Serine/threonine-protein kinase PAK 2;PAK-2p27;PAK-2p34	Q13177	0.000136732	0.000557084	0.479028	Q13177	0.966868	QKYLS(0.033)FT(0.967)PPEKDGFPS(0.152)GT(0.848)PALNAK	T143	KFYDSNTVKQKYLSFTPPEKDGFPSGTPALN
RRP7A_Q9Y3A4	0.754574	0.741708	1.19365	1.18674	0.66404	-0.792779	-0.683377	-0.709175	-0.835599	-1.51978	RRP7A	Ribosomal RNA-processing protein 7 homolog A	Q9Y3A4	1.38052e-05	9.55927e-05	0.478744	Q9Y3A4	0.813178	LLSTCGLVQSVELQEKPDLAES(0.813)PKES(0.187)R	S99	LVQSVELQEKPDLAESPKESRSKFFHPKPVP
PRPF38A_Q8NAV1.6	-0.0985416	1.61652	0.776319	-0.267679	1.31302	-0.541179	-0.58156	-0.221723	-0.188831	-1.80635	PRPF38A	Pre-mRNA-splicing factor 38A	Q8NAV1	0.00828566	0.0158228	0.47856	Q8NAV1	1	VSALEEDMDDVES(1)S(1)EEEEEEDEKLERVPS(1)PDHR	S193	EPRVSALEEDMDDVESSEEEEEEDEKLERVP
PRPF38A_Q8NAV1.7	-0.0985416	1.61652	0.776319	-0.267679	1.31302	-0.541179	-0.58156	-0.221723	-0.188831	-1.80635	PRPF38A	Pre-mRNA-splicing factor 38A	Q8NAV1	0.00828566	0.0158228	0.47856	Q8NAV1	1	VSALEEDMDDVES(1)S(1)EEEEEEDEKLERVPS(1)PDHR	S194	PRVSALEEDMDDVESSEEEEEEDEKLERVPS
PRPF38A_Q8NAV1.8	-0.0985416	1.61652	0.776319	-0.267679	1.31302	-0.541179	-0.58156	-0.221723	-0.188831	-1.80635	PRPF38A	Pre-mRNA-splicing factor 38A	Q8NAV1	0.00828566	0.0158228	0.47856	Q8NAV1	1	VSALEEDMDDVES(1)S(1)EEEEEEDEKLERVPS(1)PDHR	S209	SEEEEEEDEKLERVPSPDHRRRSYRDLDKPR
ATAD2_Q6PL18.7	1.52843	0.90477	0.00769258	0.438585	1.06433	-0.361448	-0.0156295	-1.0787	-0.988636	-1.4994	ATAD2	ATPase family AAA domain-containing protein 2	Q6PL18	0.000831239	0.00231215	0.478449	Q6PL18	0.978684	LSS(0.021)AGPRS(0.979)PYCKR	S342	SPARPRYRLSSAGPRSPYCKRMNRRRHAIHS
OSTM1_Q86WC4.3	0.56745	1.7663	0.923465	-0.342844	0.645507	-0.301192	-0.0815171	-0.870446	-0.580795	-1.72593	OSTM1	Osteopetrosis-associated transmembrane protein 1	Q86WC4	0.00402904	0.00867103	0.47835	Q86WC4	0.999997	RLKS(0.45)S(0.136)T(0.174)S(0.24)FANIQENS(1)N	S333	KRLKSSTSFANIQENSN______________
AKT1S1_Q96B36	0.923281	0.956644	1.10524	-0.116061	1.1487	-0.668175	-0.743102	-0.465605	-0.305397	-1.83552	AKT1S1	Proline-rich AKT1 substrate 1	Q96B36	0.000576192	0.00171413	0.478	Q96B36	0.948046	SSDEENGPPS(0.052)S(0.948)PDLDR	S212	RTEARSSDEENGPPSSPDLDRIAASMRALVL
_A0A1W2PNU3.6	1.33777	1.20762	0.661917	0.143128	0.943852	-1.59817	-0.525531	-0.732791	-0.74739	-0.690402			A0A1W2PNU3	0.000110567	0.000470471	0.477347	A0A1W2PNU3	0.999887	Y(1)Y(1)S(1)QPRSYR	S244	NVLPATFYTPFSRYYSQPRSYRSGYRGYSGA
_A0A1W2PNU3.7	1.33777	1.20762	0.661917	0.143128	0.943852	-1.59817	-0.525531	-0.732791	-0.74739	-0.690402			A0A1W2PNU3	0.000110567	0.000470471	0.477347	A0A1W2PNU3	0.999877	Y(1)Y(1)S(1)QPRSYR	Y242	VPNVLPATFYTPFSRYYSQPRSYRSGYRGYS
_A0A1W2PNU3.8	1.33777	1.20762	0.661917	0.143128	0.943852	-1.59817	-0.525531	-0.732791	-0.74739	-0.690402			A0A1W2PNU3	0.000110567	0.000470471	0.477347	A0A1W2PNU3	0.999877	Y(1)Y(1)S(1)QPRSYR	Y243	PNVLPATFYTPFSRYYSQPRSYRSGYRGYSG
SNTB2_Q13425.4	0.779614	0.830996	1.05121	0.604305	1.28873	-0.712067	-0.773922	-1.03572	-0.61344	-1.41971	SNTB2	Beta-2-syntrophin	Q13425	1.23024e-05	8.75079e-05	0.476304	Q13425;A0A140TA73	1	GLGPPS(1)PPAPPRGPAGEAGAS(1)PPVRR	S95	GDSLPGSPSRGLGPPSPPAPPRGPAGEAGAS
SNTB2_Q13425.5	0.779614	0.830996	1.05121	0.604305	1.28873	-0.712067	-0.773922	-1.03572	-0.61344	-1.41971	SNTB2	Beta-2-syntrophin	Q13425	1.23024e-05	8.75079e-05	0.476304	Q13425;A0A140TA73	1	GLGPPS(1)PPAPPRGPAGEAGAS(1)PPVRR	S110	SPPAPPRGPAGEAGASPPVRRVRVVKQEAGG
MKI67_P46013.26	1.27597	-0.291024	0.745426	1.08894	0.783401	-0.173464	-0.084159	-0.914688	-0.471982	-1.95843	MKI67	Antigen KI-67	P46013	0.00348221	0.00766792	0.474799	P46013	1	IACRS(1)PQPDPVGT(0.5)PT(0.5)IFKPQSK	S2223	DKPTTHEKTTKIACRSPQPDPVGTPTIFKPQ
NUFIP2_Q7Z417.5	1.79279	0.700688	0.907557	0.354652	0.562231	-0.468141	-0.762093	-1.04123	-0.86306	-1.18339	NUFIP2	Nuclear fragile X mental retardation-interacting protein 2	Q7Z417	9.53065e-05	0.000419558	0.47476	Q7Z417	0.937969	VKENLNKTIQNS(0.003)S(0.022)VS(0.938)PT(0.037)SSSSSSSSTGETQTQSSSR	S376	KVKENLNKTIQNSSVSPTSSSSSSSSTGETQ
KPNA2_P52292.1	0.665097	0.569704	1.39188	1.09094	0.785355	-0.661433	-0.92217	-1.04895	-0.516064	-1.35436	KPNA2	Importin subunit alpha-1	P52292	2.10457e-05	0.000130809	0.474203	P52292;J3QLL0;J3KS65	0.936453	RNVSSFPDDAT(0.001)S(0.05)PLQENRNNQGT(0.936)VNWS(0.012)VDDIVK	T73	DDATSPLQENRNNQGTVNWSVDDIVKGINSS
SMC5_Q8IY18	0.834505	1.25899	0.397079	-0.944716	0.852406	-0.747127	-0.202234	0.175373	0.41113	-2	SMC5	Structural maintenance of chromosomes protein 5	Q8IY18	0.0753766	0.107261	0.474003	Q8IY18	0.999958	KNS(1)APQLPLLQSSGPFVEGSIVR	S35	LPRDPSSEVPSKRKNSAPQLPLLQSSGPFVE
TUBB6_Q5JP53	1.40083	0.90066	1.13917	-0.658548	0.641767	-0.578537	-0.470166	-0.161932	-0.381352	-1.83189	TUBB6	Tubulin beta-8 chain-like protein LOC260334;Tubulin beta-6 chain;Tubulin beta chain;Tubulin beta-8 chain;Tubulin beta-4B chain;Tubulin beta-4A chain;Tubulin beta-2B chain;Tubulin beta-2A chain	Q5JP53	0.00641964	0.0128019	0.473611	A6NNZ2;K7ESM5;Q9BUF5;Q5JP53;P07437;Q5ST81;A0A075B736;Q5SQY0;Q3ZCM7;P68371;P04350;Q9BVA1;Q13885	0.811463	LHFFMPGFAPLT(0.007)S(0.182)RGS(0.811)QQYR	S260	LHFFMPGFAPLTSRGSQQYRALTVAELTQQM;LHFFMPGFAPLTSRGSQQYRALTVPELTQQM;LHFFMPGFAPLTSRGSQQYRALTVPELTQQV
SPATA31E1_Q6ZUB1.4	1.10452	0.48384	0.788584	1.26059	0.509754	-0.0565583	-1.46417	-1.02154	-1.34867	-0.256348	SPATA31E1	Spermatogenesis-associated protein 31E1	Q6ZUB1	0.00028958	0.000995324	0.473412	Q6ZUB1	0.82875	T(0.626)T(0.572)S(0.572)KS(0.572)VPT(0.829)VS(0.829)GPLAAPPPEQEGVQRPPR	S917	GPGDNRTTSKSVPTVSGPLAAPPPEQEGVQR
SPATA31E1_Q6ZUB1.5	1.10452	0.48384	0.788584	1.26059	0.509754	-0.0565583	-1.46417	-1.02154	-1.34867	-0.256348	SPATA31E1	Spermatogenesis-associated protein 31E1	Q6ZUB1	0.00028958	0.000995324	0.473412	Q6ZUB1	0.82875	T(0.626)T(0.572)S(0.572)KS(0.572)VPT(0.829)VS(0.829)GPLAAPPPEQEGVQRPPR	T915	QNGPGDNRTTSKSVPTVSGPLAAPPPEQEGV
PURB_Q96QR8.2	2	0.566974	0.790842	-0.0955549	0.752749	-0.763887	-0.827183	-0.688716	-0.683796	-1.07778	PURB	Transcriptional activator protein Pur-beta	Q96QR8	0.000520701	0.00159074	0.473185	Q96QR8	1	RGGGSGGGEES(1)EGEEVDED	S304	KLYERRGGGSGGGEESEGEEVDED_______
NCAPD3_P42695	0.537748	1.23461	0.798597	-0.470484	1.05049	-0.566746	-0.408613	-0.160748	0.150178	-2	NCAPD3	Condensin-2 complex subunit D3	P42695	0.0143272	0.0252882	0.472665	P42695	0.999691	SQGNDILCLSLPDKPPPQPQQWNVRS(1)PAR	S1474	LPDKPPPQPQQWNVRSPARNKDTPACSRRSL
TOMM34_Q15785	1.85402	0.451185	0.298186	1.42739	-0.172859	-0.494013	-1.06293	-0.952969	-0.595965	-0.752048	TOMM34	Mitochondrial import receptor subunit TOM34	Q15785	0.00126242	0.00327425	0.472261	Q15785	1	NRVPS(1)AGDVEKAR	S186	KSKSKETTATKNRVPSAGDVEKARVLKEEGN
SRRM1_A9Z1X7.101	1.43438	1.22707	0.746251	-0.199069	0.858995	-0.58395	-0.607909	-0.430079	-0.894014	-1.55167	SRRM1	Serine/arginine repetitive matrix protein 1	A9Z1X7	0.000454997	0.00143105	0.472246	A9Z1X7;Q8IYB3;E9PCT1;M0R088	1	RLS(1)PS(1)AS(1)PPR	S388	TSSPPRKTRRLSPSASPPRRRHRPSPPATPP
HIST2H2AC_Q16777	0.0865959	0.972086	-0.386221	0.00428101	0.101664	-0.739327	2	0.00565597	-1.24256	-0.994831	HIST2H2AC	Histone H2A type 2-C;Histone H2A type 1-H;Histone H2A type 1-A;Histone H2A type 1-B/E;Histone H2A type 1;Histone H2A type 1-D;Histone H2A type 2-A;Histone H2A type 3;Histone H2A type 1-C;Histone H2A type 1-J;Histone H2A type 2-B;Histone H2A.J	Q16777	0.582008	0.639521	0.471666	Q16777;Q96KK5;Q96QV6;P04908;P0C0S8;P20671;Q6FI13;Q7L7L0;Q93077;A0A0U1RR32;A0A0U1RRH7;Q99878;Q8IUE6;Q9BTM1	1	S(1)GRGKQGGK	S2	______________MSGRGKQGGKARAKAKS
MKI67_P46013.16	1.34775	0.647463	0.689867	1.07864	0.801593	-0.761235	-0.618324	-1.13722	-0.770166	-1.27836	MKI67	Antigen KI-67	P46013	1.17169e-05	8.49638e-05	0.471642	P46013	0.869307	T(0.001)T(0.001)KIPCDS(0.869)PQS(0.129)DPVDTPTSTK	S1253	EELVAAGKTTKIPCDSPQSDPVDTPTSTKQR
ABI1_Q8IZP0.6	1.4156	-0.203297	0.794152	0.10659	0.86651	0.23192	0.589894	-0.837507	-1.66424	-1.29962	ABI1	Abl interactor 1	Q8IZP0	0.0222726	0.0367411	0.471101	Q8IZP0;A0A0A0MRT6	0.813796	HNS(0.814)T(0.186)TSSTSSGGYRR	S323	GSQYGTMTRQISRHNSTTSSTSSGGYRRTPS
STK11IP_Q8N1F8.1	0.829909	0.779648	0.560521	-0.115761	0.914508	-0.422016	0.0457543	0.167004	-0.256439	-2	STK11IP	Serine/threonine-protein kinase 11-interacting protein	Q8N1F8	0.022866	0.0375538	0.470875	Q8N1F8	0.898897	RAS(0.899)IS(0.101)EPSDTDPEPR	S387	PLLHKVKSRVRVRRASISEPSDTDPEPRTLN
AHCTF1_Q8WYP5.3	1.72043	0.762674	0.78648	0.363968	0.789769	-0.82547	-1.01715	-0.79167	-0.62935	-1.15968	AHCTF1	Protein ELYS	Q8WYP5	4.40591e-05	0.000230833	0.470393	Q8WYP5	0.98912	STPLASPS(0.001)PS(0.01)PGRS(0.989)PQR	S1222	LRSTPLASPSPSPGRSPQRLKETRISFVEED
ZEB1_P37275.8	1.40396	0.899296	0.848941	0.0301337	0.867994	-0.608706	-0.715225	-0.530236	-0.333097	-1.86306	ZEB1	Zinc finger E-box-binding homeobox 1	P37275	0.000503803	0.00155016	0.470129	P37275;H0YMD3;H0YND9	0.993249	T(0.002)S(0.003)QCS(0.342)S(0.646)PS(0.007)LS(0.002)AS(0.002)PGS(0.993)PT(0.002)RPQIR	S322	KTSQCSSPSLSASPGSPTRPQIRQKIENKPL
ATAD1_Q8NBU5	0.947827	1.40089	0.599806	-0.605759	1.1906	-0.727957	-0.708807	-0.164109	-0.235366	-1.69712	ATAD1	ATPase family AAA domain-containing protein 1	Q8NBU5	0.00449463	0.00947374	0.46995	Q8NBU5	0.999983	EYVNSTSEES(1)HDEDEIRPVQQQDLHR	S322	ALLCVREYVNSTSEESHDEDEIRPVQQQDLH
HCFC1_P51610	0.364499	1.36685	0.716875	0.752322	1.04659	0.0845193	-0.824786	-1.32435	-1.10828	-1.07424	HCFC1	Host cell factor 1;HCF N-terminal chain 1;HCF N-terminal chain 2;HCF N-terminal chain 3;HCF N-terminal chain 4;HCF N-terminal chain 5;HCF N-terminal chain 6;HCF C-terminal chain 1;HCF C-terminal chain 2;HCF C-terminal chain 3;HCF C-terminal chain 4;HCF C-terminal chain 5;HCF C-terminal chain 6	P51610	0.00015985	0.000629396	0.469928	P51610;H7C1C4	0.91076	AVTTVTQS(0.001)T(0.031)PVPGPS(0.911)VPPPEELQVS(0.057)PGPR	S1497	RAVTTVTQSTPVPGPSVPPPEELQVSPGPRQ
PLEC_Q15149.6	1.25089	1.17066	0.886266	-0.204688	1.05838	-0.812709	-0.838458	-0.436053	-0.583132	-1.49117	PLEC	Plectin	Q15149	0.000271956	0.000947281	0.469682	Q15149	1	RTPHVQAVQGPLGS(1)PPKR	S125	ARRTPHVQAVQGPLGSPPKRGPLPTEEQRVY
C5orf30_Q96GV9	1.7071	0.815164	0.69678	-0.2943	0.948062	-0.310361	-0.664587	-0.67487	-0.618482	-1.6045	C5orf30	UNC119-binding protein C5orf30	Q96GV9	0.00119277	0.00311996	0.469523	Q96GV9	0.842584	RMPS(0.843)S(0.157)GDKCTK	S132	YEIPAVNGRRRRRMPSSGDKCTKSLPYEPYK
INCENP_Q9NQS7.4	1.55075	0.3747	0.837662	1.0248	0.59459	-0.705505	-0.744602	-1.49309	-0.593043	-0.846255	INCENP	Inner centromere protein	Q9NQS7	6.16905e-05	0.000300031	0.469132	Q9NQS7	0.75486	S(0.012)KT(0.04)PS(0.193)S(0.755)PCPAS(0.001)K	S481	LEDEELQPPRSKTPSSPCPASKVVRPLRTFL
KDM3A_F8WE62.1	1.26369	1.18798	0.665315	0.00709586	1.19059	-0.444186	-0.642262	-0.937449	-1.04752	-1.24325	KDM3A	Lysine-specific demethylase 3A	F8WE62	0.000101803	0.00044036	0.469082	F8WE62;F5H070;Q9Y4C1	0.88466	KS(0.002)S(0.017)ENNGT(0.885)LVS(0.097)K	T270	ARIGAVKRKSSENNGTLVSKQAKSCSEASPS
FOXK1_P85037.24	0.692811	1.53054	0.663914	-0.703961	1.10043	-0.58877	-0.0407375	-0.51944	-0.314598	-1.82019	FOXK1	Forkhead box protein K1	P85037	0.00993376	0.0186093	0.467959	P85037	0.912209	S(0.912)APAS(0.452)PT(0.637)HPGLMS(0.999)PR	S416	GVSCFRTPFGPLSSRSAPASPTHPGLMSPRS
FOXK1_P85037.26	0.692811	1.53054	0.663914	-0.703961	1.10043	-0.58877	-0.0407375	-0.51944	-0.314598	-1.82019	FOXK1	Forkhead box protein K1	P85037	0.00993376	0.0186093	0.467959	P85037	0.999999	S(0.053)APAS(0.923)PT(0.024)HPGLMS(1)PR	S428	SSRSAPASPTHPGLMSPRSGGLQTPECLSRE
FAM64A_I3L2R2	0.847555	0.334613	0.606706	1.29314	-0.0110807	0.420407	0.345968	-0.497429	-1.73325	-1.60662	FAM64A	Protein FAM64A	I3L2R2	0.0177728	0.0304336	0.46791	I3L2R2;I3L419;I3L156;Q9BSJ6	0.96248	GAQKGS(0.01)GS(0.962)PT(0.024)HS(0.003)LSQK	S23	VKARRRKRGAQKGSGSPTHSLSQKSTRLSGA
NOP2_P46087	1.31587	1.27515	0.538836	0.0735416	0.714565	-0.855382	-0.265459	-0.627994	-0.282364	-1.88676	NOP2	Probable 28S rRNA (cytosine(4447)-C(5))-methyltransferase	P46087	0.000979547	0.00265123	0.467223	P46087	0.954354	AAFQKQNDTPKGPQPPT(0.046)VS(0.954)PIR	S786	QKQNDTPKGPQPPTVSPIRSSRPPPAKRKKS
NUCKS1_Q9H1E3	1.55143	1.18636	0.676198	-0.0182338	0.878234	-0.71699	-0.467546	-0.905352	-0.993917	-1.19018	NUCKS1	Nuclear ubiquitous casein and cyclin-dependent kinase substrate 1	Q9H1E3	0.00013679	0.000557084	0.466866	Q9H1E3	0.999383	AT(0.012)VT(0.989)PS(0.999)PVKGKGK	S181	EKKMPKPRLKATVTPSPVKGKGKVGRPTASK
GPATCH8_Q9UKJ3.15	1.73761	0.78303	0.332391	0.578919	0.753408	-0.325467	-0.475067	-0.775599	-1.21218	-1.39705	GPATCH8	G patch domain-containing protein 8	Q9UKJ3	0.000240384	0.000862572	0.466503	Q9UKJ3	0.998437	SKIYRS(0.998)QS(0.999)PHY(0.002)FR	S1033	RHSGRRDFIRSKIYRSQSPHYFRSGRGEGPG
NEDD4L_A0A1B0GVY1.4	0.52208	1.59668	0.876387	0.00407996	1.10269	-0.738663	-0.154726	-0.892033	-0.888316	-1.42817	NEDD4L	E3 ubiquitin-protein ligase NEDD4-like	A0A1B0GVY1	0.000391505	0.00127514	0.465056	A0A1B0GVY1;Q96PU5	0.960992	AVKDT(0.036)LS(0.961)NPQS(0.003)PQPS(0.882)PY(0.007)NS(0.111)PKPQHK	S754	GAKDSPVRRAVKDTLSNPQSPQPSPYNSPKP
PRPF38A_Q8NAV1.3	0.582827	1.40525	0.266731	-0.584027	1.10653	-0.593157	-0.296727	0.108264	0.143639	-2	PRPF38A	Pre-mRNA-splicing factor 38A	Q8NAV1	0.0356745	0.0554005	0.464937	Q8NAV1	1	VSALEEDMDDVES(1)S(1)EEEEEEDEKLERVPS(1)PDHR	S193	EPRVSALEEDMDDVESSEEEEEEDEKLERVP
PRPF38A_Q8NAV1.4	0.582827	1.40525	0.266731	-0.584027	1.10653	-0.593157	-0.296727	0.108264	0.143639	-2	PRPF38A	Pre-mRNA-splicing factor 38A	Q8NAV1	0.0356745	0.0554005	0.464937	Q8NAV1	1	VSALEEDMDDVES(1)S(1)EEEEEEDEKLERVPS(1)PDHR	S194	PRVSALEEDMDDVESSEEEEEEDEKLERVPS
CCDC25_Q86WR0	0.379297	0.96901	1.19843	0.13659	1.00678	-0.601539	-0.363755	-0.207796	-0.324794	-2	CCDC25	Coiled-coil domain-containing protein 25	Q86WR0	0.00258386	0.00600905	0.463551	Q86WR0	0.99998	VENMSSNQDGNDS(1)DEFM	S204	LMKVENMSSNQDGNDSDEFM___________
UBAP2L_F8W726.1	1.93267	1.0053	0.656805	-0.309989	0.653615	-0.985238	-0.789778	-0.424536	-0.788815	-0.950033	UBAP2L	Ubiquitin-associated protein 2-like	F8W726	0.000903471	0.00248657	0.463521	F8W726;Q14157	0.997998	RYPSSISS(0.002)S(0.998)PQKDLTQAK	S620	QRSTQTRRYPSSISSSPQKDLTQAKNGFSSV
THYN1_Q9P016	0.882089	0.122666	0.577283	0.400887	1.3927	0.515298	-0.294629	-0.925828	-0.628799	-2	THYN1	Thymocyte nuclear protein 1	Q9P016	0.00760081	0.0147325	0.463106	Q9P016	0.985643	LAGT(0.003)S(0.003)GS(0.009)DKGLS(0.986)GKR	S19	PRKRLAGTSGSDKGLSGKRTKTENSGEALAK
BAG3_O95817.12	1.10526	0.74797	1.09106	0.684712	0.758187	-0.393162	-0.484274	-0.785457	-0.99613	-1.72816	BAG3	BAG family molecular chaperone regulator 3	O95817	6.29058e-05	0.000303541	0.462881	O95817;C9JFK9	0.948406	S(0.001)S(0.001)VQGAS(0.948)S(0.05)REGS(0.661)PARS(0.137)S(0.162)T(0.041)PLHSPSPIR	S274	PLRAASPFRSSVQGASSREGSPARSSTPLHS
BZW1_Q7L1Q6.1	0.708043	1.31123	0.45691	0.354287	1.07234	-1.08876	-0.244632	-0.167855	-0.446469	-1.95509	BZW1	Basic leucine zipper and W2 domain-containing protein 1	Q7L1Q6	0.00106814	0.00284963	0.462694	Q7L1Q6;H0Y503	1	KFVEWLKNAEEES(1)ES(1)EAEEGD	S413	KKFVEWLKNAEEESESEAEEGD_________
TMX2_Q9Y320.1	1.70958	1.42374	0.340108	0.532651	-0.0421291	-0.445709	-0.913579	-0.925449	-1.25766	-0.421549	TMX2	Thioredoxin-related transmembrane protein 2	Q9Y320	0.000803259	0.00225194	0.462655	Q9Y320	0.788219	AGDNIPEEQPVAST(0.008)PT(0.187)T(0.788)VS(0.016)DGENKKDK	T286	GDNIPEEQPVASTPTTVSDGENKKDK_____
PLEKHA3_H7C0Q0	0.492907	1.06137	0.48786	-1.084	0.771935	-0.465631	0.600507	0.470165	-0.143651	-2	PLEKHA3	Pleckstrin homology domain-containing family A member 3	H7C0Q0	0.21187	0.268034	0.462163	H7C0Q0;Q9HB20	0.823368	SSHSIKEPVS(0.159)T(0.018)LHRLS(0.823)QR	S45	SSHSIKEPVSTLHRLSQRRRRTYSDTDSCSD
NCOR1_H0Y459.3	1.1677	-0.494165	0.817522	1.47501	1.05208	-0.627142	-0.538853	-0.796526	-0.955422	-1.10021	NCOR1		H0Y459	0.000620355	0.00182128	0.460921	H0Y459	0.985485	S(0.015)AS(0.985)PCRLS(0.963)PREVS(0.037)K	S50	LEQEAQMHNTAARSASPCRLSPREVSKAAPQ
NCOR1_H0Y459.4	1.1677	-0.494165	0.817522	1.47501	1.05208	-0.627142	-0.538853	-0.796526	-0.955422	-1.10021	NCOR1		H0Y459	0.000620355	0.00182128	0.460921	H0Y459	0.987227	S(0.037)AS(0.976)PCRLS(0.987)PR	S55	QMHNTAARSASPCRLSPREVSKAAPQPDMSA
LMNA_P02545.18	1.16182	1.24216	0.712244	-0.226513	0.92578	-0.332715	-0.482959	-0.322804	-0.763991	-1.91303	LMNA	Prelamin-A/C;Lamin-A/C	P02545	0.00157487	0.00393408	0.460822	P02545;A0A0C4DGC5;Q3BDU5;Q5TCI8	0.998089	AS(0.033)S(0.659)HS(0.308)S(0.998)QT(0.002)QGGGSVTKKR	S407	SPTSQRSRGRASSHSSQTQGGGSVTKKRKLE
RAB11FIP5_A0A1B0GTL5	0.447068	1.17036	0.926346	-0.372126	0.98995	-0.270615	-0.022522	-0.238971	-0.348862	-2	RAB11FIP5	Rab11 family-interacting protein 5	A0A1B0GTL5	0.014122	0.0249712	0.460384	A0A1B0GTL5;Q9BXF6	0.789527	KS(0.198)S(0.79)LT(0.013)QSNTSLGSDSTLSSASGSLAYQGPGAELLTR	S244	GKAKGFFLRNKLRKSSLTQSNTSLGSDSTLS
TAOK1_Q7L7X3.2	1.27555	0.128073	0.350235	0.264507	0.416645	0.518253	0.539989	-0.26622	-0.854421	-2	TAOK1	Serine/threonine-protein kinase TAO1	Q7L7X3	0.07085	0.101512	0.460166	Q7L7X3	0.92308	T(0.051)AS(0.923)GGRT(0.025)EQGMS(0.001)R	S974	SMGVRNSPQALRRTASGGRTEQGMSRSTSVT
PRKCDBP_E9PIE3	1.54185	0.482198	0.653699	0.596903	1.1793	-0.506316	-1.1747	-1.02696	-0.854234	-0.891735	PRKCDBP	Protein kinase C delta-binding protein	E9PIE3	3.80005e-05	0.000206883	0.4598	E9PIE3;Q969G5	1	RQGGLAGS(1)VRR	S56	ERQGGLARRQGGLAGSVRRIQSGLGALSRSH
HNRNPC_P07910	1.08445	1.03876	0.384066	-1.03392	0.125174	-1.49703	-1.01529	1.21688	0.446002	-0.749095	HNRNPC	Heterogeneous nuclear ribonucleoproteins C1/C2	P07910	0.250582	0.310026	0.459112	P07910;G3V4C1;G3V2Q1;G3V2D6	0.996582	EAEEGEDDRDS(0.997)ANGEDDS(0.003)	S299	KDDEKEAEEGEDDRDSANGEDDS________
VCP_P55072	1.14707	1.49128	0.678277	0.331513	0.555862	-0.388477	-0.720166	-0.664014	-0.708143	-1.7232	VCP	Transitional endoplasmic reticulum ATPase	P55072	0.000225091	0.000818385	0.458999	P55072	0.993488	GFGSFRFPSGNQGGAGPS(0.993)QGS(0.007)GGGTGGSVYTEDNDDDLYG	S784	GSFRFPSGNQGGAGPSQGSGGGTGGSVYTED
ACIN1_S4R3H4.6	0.979398	1.39959	1.06845	0.220762	0.268171	0.0194633	-0.322228	-0.753704	-1.42381	-1.45608	ACIN1	Apoptotic chromatin condensation inducer in the nucleus	S4R3H4	0.000929853	0.00254977	0.458739	S4R3H4;E7EQT4;Q9UKV3	0.999999	RLS(1)QPES(0.248)AEKHVT(0.752)QR	S652	ERTSTSSSSVQARRLSQPESAEKHVTQRLQP
SRRM2_Q9UQ35.199	0.52413	1.79	0.543353	-0.343532	1.1545	-0.665368	-0.577853	-0.281963	-0.513917	-1.62936	SRRM2	Serine/arginine repetitive matrix protein 2	Q9UQ35	0.00284205	0.00648813	0.458576	Q9UQ35	1	GLQRS(1)RS(1)R	S1773	RRGRSPSPKPRGLQRSRSRSRREKTRTTRRR
SRRM2_Q9UQ35.200	0.52413	1.79	0.543353	-0.343532	1.1545	-0.665368	-0.577853	-0.281963	-0.513917	-1.62936	SRRM2	Serine/arginine repetitive matrix protein 2	Q9UQ35	0.00284205	0.00648813	0.458576	Q9UQ35	1	GLQRS(1)RS(1)R	S1775	GRSPSPKPRGLQRSRSRSRREKTRTTRRRDR
RB1_P06400.6	0.446447	0.809113	0.502818	-0.188875	0.759604	0.310895	0.328981	0.000605549	-0.33015	-2	RB1	Retinoblastoma-associated protein	P06400	0.0856197	0.119845	0.458516	P06400	0.832951	IPGGNIY(0.244)IS(0.893)PLKS(0.833)PY(0.03)K	S811	PLRIPGGNIYISPLKSPYKISEGLPTPTKMT
SENP3-EIF4A1_A0A087X0R7	1.07891	0.822458	1.22234	0.583202	0.709564	-1.13472	-0.893165	-0.706576	-0.199665	-1.48234	SENP3-EIF4A1	Sentrin-specific protease 3	A0A087X0R7	5.24303e-05	0.000267062	0.45806	A0A087X0R7;Q9H4L4	1	NHLS(1)PQQGGATPQVPSPCCR	S99	HRGRRRGLAHPKNHLSPQQGGATPQVPSPCC
MAP7D1_Q3KQU3.4	1.08918	1.46683	0.343857	-0.742573	0.73493	-0.544317	0.738569	-0.616654	-0.934676	-1.53515	MAP7D1	MAP7 domain-containing protein 1	Q3KQU3	0.0277105	0.0444611	0.457704	Q3KQU3;H0YF21	0.99995	GTTAS(1)PKGR	S503	HTLPPKPPSPRGTTASPKGRVRRKEEAKESP
BOD1L1_Q8NFC6.7	0.756438	0.994862	0.819141	-0.456931	1.3603	-0.314003	-0.0430131	-0.660309	-0.468565	-1.98792	BOD1L1	Biorientation of chromosomes in cell division protein 1-like 1	Q8NFC6	0.00563245	0.0114961	0.456884	Q8NFC6;H0Y9Y2	0.982898	S(0.05)LT(0.95)VSDDAES(0.017)S(0.983)EPERKR	S2964	RKPKRSLTVSDDAESSEPERKRQKSVSDPVE
BOD1L1_Q8NFC6.9	0.756438	0.994862	0.819141	-0.456931	1.3603	-0.314003	-0.0430131	-0.660309	-0.468565	-1.98792	BOD1L1	Biorientation of chromosomes in cell division protein 1-like 1	Q8NFC6	0.00563245	0.0114961	0.456884	Q8NFC6;H0Y9Y2	0.94963	S(0.05)LT(0.95)VSDDAES(0.017)S(0.983)EPERKR	T2956	VTSVRRRGRKPKRSLTVSDDAESSEPERKRQ
PCYT1A_P49585.11	1.57375	1.21784	0.830127	-0.376752	0.849777	-0.942021	-0.892588	-0.654285	-0.596236	-1.00961	PCYT1A	Choline-phosphate cytidylyltransferase A	P49585	0.000426575	0.001363	0.45623	P49585;C9JEJ2	0.959631	MLQAIS(0.036)PKQS(0.96)PS(0.041)S(0.157)S(0.683)PT(0.123)RER	S319	KEGKGRMLQAISPKQSPSSSPTRERSPSPSF
LAMTOR1_Q6IAA8.3	1.62751	0.749402	1.00343	0.607343	0.41055	-0.620948	-1.31079	-0.622159	-1.08597	-0.758368	LAMTOR1	Ragulator complex protein LAMTOR1	Q6IAA8	6.19843e-05	0.000300483	0.455368	Q6IAA8;F5GX19;F5H3Y3	0.875574	LAVLS(0.364)S(0.683)S(0.876)LT(0.077)HWKK	S98	DRARQYSTRLAVLSSSLTHWKKLPPLPSLTS
SLC9A3R2_H3BN50.2	1.33738	0.668718	0.914019	0.323389	0.838098	-0.461782	-0.58058	-0.67598	-0.368599	-1.99466	SLC9A3R2		H3BN50	0.000460001	0.00144592	0.455218	H3BN50	1	APGAPPRS(1)PPQR	S20	GSATPPARAPGAPPRSPPQRLDVSGPLRELR
DEF6_Q9H4E7	2	0.211672	0.543762	0.283756	0.449277	-0.314987	-0.334857	-0.798974	-0.965815	-1.29273	DEF6	Differentially expressed in FDCP 6 homolog	Q9H4E7	0.00247528	0.00581613	0.455178	Q9H4E7	1	WGS(1)QGNR	S590	LAHRDSSLKRLTRWGSQGNRTPSPNSNEQQK
PDLIM2_H0YBP7	0.793465	1.09619	0.970905	-0.394129	0.820405	-0.960921	-0.17069	-0.167726	0.111234	-2	PDLIM2	PDZ and LIM domain protein 2	H0YBP7	0.0100296	0.0187482	0.455133	H0YBP7;A0A087WVI1;Q96JY6;E5RGS7;B3KPU0	0.98784	GGTPAFLPSS(0.012)LS(0.988)PQSSLPASR	S78	AEERGGTPAFLPSSLSPQSSLPASRALATPP
LMNB1_P20700.7	1.03569	1.37051	0.0453505	-0.833772	0.875526	-0.229996	-1.42269	0.397242	0.271123	-1.50898	LMNB1	Lamin-B1	P20700	0.0637269	0.0921657	0.454879	P20700	0.849191	VTVS(0.002)RAS(0.053)S(0.096)S(0.849)R	S406	SPSPSSRVTVSRASSSRSVRTTRGKRKRVDV
RTN4_Q9NQC3.3	0.570949	0.786337	1.65386	0.628269	0.663962	-1.24835	-0.703891	-0.842985	-0.214098	-1.29406	RTN4	Reticulon-4	Q9NQC3	0.000122939	0.000511445	0.454819	Q9NQC3	0.949343	RRGS(0.949)S(0.042)GS(0.009)VDETLFALPAASEPVIR	S181	PAAPPSTPAAPKRRGSSGSVDETLFALPAAS
SCRIB_A0A0G2JMS7	-0.0328985	0.555733	1.6987	0.765498	1.16252	-0.820051	-0.893654	-0.780494	-0.371206	-1.28414	SCRIB	Protein scribble homolog	A0A0G2JMS7	0.000317891	0.00107773	0.454775	A0A0G2JMS7;A0A0G2JNZ2;Q14160;H0YCG0;A0A0G2JPP5	0.998605	AFAAVPTSHPPEDAPAQPPTPGPAAS(0.999)PEQLS(0.001)FRER	S1267	PEDAPAQPPTPGPAASPEQLSFRERQKYFEL
CDCA5_B5MBX0	1.1691	1.31187	0.50942	0.198784	0.937884	-0.959249	-1.6939	-0.868096	-0.243703	-0.362103	CDCA5	Sororin	B5MBX0	0.000361633	0.00119197	0.454259	B5MBX0;Q96FF9	0.854385	SGPRAPS(0.854)PT(0.145)KPLR	S21	TRSGGAAQRSGPRAPSPTKPLRRSQRKSGSE
MSH6_F8W7G9	1.04089	1.0022	0.344838	0.103355	0.863961	-0.106462	-0.365376	-0.459782	-0.0407162	-2	MSH6	DNA mismatch repair protein Msh6	F8W7G9	0.00820854	0.0157272	0.454198	F8W7G9;F8WAX8;A0A087WWJ1;P52701	0.998943	QSTLYSFFPKS(0.999)PALS(0.001)DANK	S14	__MSRQSTLYSFFPKSPALSDANKASARASR
SRRM2_Q9UQ35.222	1.10956	0.726813	0.862136	0.83863	0.864571	-0.662043	-0.479722	-0.713811	-0.713059	-1.83307	SRRM2	Serine/arginine repetitive matrix protein 2	Q9UQ35	6.11551e-05	0.000298422	0.454016	Q9UQ35	0.986791	MS(0.987)CFS(0.984)RPS(0.019)MS(0.008)PT(0.001)PLDR	S2115	SGSRTPPVALNSSRMSCFSRPSMSPTPLDRC
SRRM2_Q9UQ35.223	1.10956	0.726813	0.862136	0.83863	0.864571	-0.662043	-0.479722	-0.713811	-0.713059	-1.83307	SRRM2	Serine/arginine repetitive matrix protein 2	Q9UQ35	6.11551e-05	0.000298422	0.454016	Q9UQ35	0.984479	MS(0.987)CFS(0.984)RPS(0.019)MS(0.008)PT(0.001)PLDR	S2118	RTPPVALNSSRMSCFSRPSMSPTPLDRCRSP
IRF2BP1_Q8IU81.1	0.972569	0.865743	0.551486	1.02407	0.788887	-0.656999	0.105091	-1.06046	-1.74635	-0.844033	IRF2BP1	Interferon regulatory factor 2-binding protein 1	Q8IU81	0.000234645	0.000846049	0.453783	Q8IU81	0.982893	KAS(0.983)PEPEGEAAGKMT(0.007)T(0.01)EEQQQR	S384	APSRNLAPTPRRRKASPEPEGEAAGKMTTEE
TXNDC9_O14530	0.87815	1.1832	1.07018	-0.00444153	1.06885	-0.975293	-0.934097	-0.601502	-0.158447	-1.5266	TXNDC9	Thioredoxin domain-containing protein 9	O14530	0.00024488	0.000873902	0.453469	O14530	0.998618	LGSSDILNY(0.001)S(0.999)GNLMEPPFQNQK	S188	ETLEWRLGSSDILNYSGNLMEPPFQNQKKFG
DPYSL2_A0A1C7CYX9	1.96999	0.88091	0.533365	0.248316	0.471518	-0.719475	-0.764391	-0.894165	-0.425129	-1.30094	DPYSL2	Dihydropyrimidinase-related protein 2	A0A1C7CYX9	0.000412199	0.0013203	0.453282	A0A1C7CYX9;Q16555	0.935503	TVT(0.003)PAS(0.012)S(0.011)AKT(0.039)S(0.936)PAKQQAPPVR	S627	SVTPKTVTPASSAKTSPAKQQAPPVRNLHQS
DOCK7_Q96N67.2	0.640555	1.58354	0.638714	-0.107498	1.30433	-0.964278	-0.673931	-1.07983	-0.165189	-1.17641	DOCK7	Dedicator of cytokinesis protein 7	Q96N67	0.000521615	0.00159167	0.453127	Q96N67;A0A1B0GUE9;A0A0U1RQT6	0.967226	RNS(0.033)S(0.967)IVGRR	S440	STGERKGSWSERRNSSIVGRRSLERTTSGDD
PXN_F5GZ78.1	1.344	0.573744	0.537624	0.985678	0.614212	-0.179252	-0.398847	-0.61287	-0.904077	-1.96021	PXN	Paxillin	F5GZ78	0.000535407	0.00162426	0.452441	F5GZ78;A0A1B0GTU4;P49023;F5H836;A0A1B0GU60	0.872952	FIHQQPQS(0.105)S(0.873)S(0.021)PVYGSSAK	S82	WQPSSSRFIHQQPQSSSPVYGSSAKTSSVSN
MRE11A_F8W7U8.2	-0.0646019	1.60522	0.640786	-0.522895	1.42614	-0.705229	-0.719567	-0.207469	0.164978	-1.61735	MRE11A	Double-strand break repair protein MRE11A	F8W7U8	0.0174625	0.0299941	0.451497	F8W7U8;P49959	0.733131	IAPTKNEQQLFYISQPGSSVVT(0.177)S(0.089)LS(0.733)PGEAVKK	S275	LFYISQPGSSVVTSLSPGEAVKKHVGLLRIK
MLLT4_A8MQ02.4	1.23488	1.24671	0.47604	-0.494961	0.778596	-0.907632	-1.20764	0.0574135	0.371953	-1.55536	MLLT4	Afadin	A8MQ02	0.0114818	0.0210486	0.451404	A8MQ02;J3KN01;P55196;Q5TIG5	0.995106	QGAIYHGLAT(0.005)LLNQPS(0.995)PMMQR	S1066	QGAIYHGLATLLNQPSPMMQRISDRRGSGKP
ASXL2_E7EWD6	1.41548	0.994323	0.884649	-0.188846	1.11694	-1.0375	-0.81262	-1.09342	-0.329959	-0.949055	ASXL2	Putative Polycomb group protein ASXL2	E7EWD6	0.000211954	0.000780954	0.451147	E7EWD6;Q76L83	0.748574	KVS(0.01)S(0.033)S(0.152)S(0.749)PQS(0.045)GCPS(0.009)PT(0.002)IPAGK	S111	KEGKKSRWKRKVSSSSPQSGCPSPTIPAGKV
ZCCHC8_Q6NZY4.3	0.809862	1.29696	0.78087	0.0805043	1.12986	-0.747461	-0.613271	-0.412147	-0.469291	-1.85588	ZCCHC8	Zinc finger CCHC domain-containing protein 8	Q6NZY4	0.000434862	0.00138356	0.449497	Q6NZY4	0.998464	GTPPPVFT(0.998)PPLPKGT(0.08)PPLT(0.267)PS(0.435)DS(0.126)PQT(0.094)R	T485	PDTPPLPRGTPPPVFTPPLPKGTPPLTPSDS
KRT18_F8VZY9	1.4637	1.03247	0.40535	-0.705555	0.579355	-0.468877	0.192216	0.0601023	-0.48573	-2	KRT18	Keratin, type I cytoskeletal 18	F8VZY9	0.0362196	0.0560969	0.448871	F8VZY9;P05783	0.899865	SLGSVQAPSYGARPVS(0.022)S(0.052)AAS(0.9)VY(0.001)AGAGGS(0.013)GS(0.013)R	S34	VQAPSYGARPVSSAASVYAGAGGSGSRISVS
LMNB1_P20700.5	1.87982	0.69336	0.700526	0.792446	0.17074	-0.530532	-0.84614	-0.914019	-0.737522	-1.20868	LMNB1	Lamin-B1	P20700	0.000197377	0.00073769	0.448809	P20700	0.95621	VTVSRAS(0.956)S(0.006)S(0.037)R	S404	KLSPSPSSRVTVSRASSSRSVRTTRGKRKRV
TBC1D4_O60343	0.819716	1.21554	0.465982	-0.4997	1.05763	-0.907562	-0.522415	0.145185	0.2471	-2	TBC1D4	TBC1 domain family member 4	O60343	0.0186922	0.0317889	0.448444	O60343	0.838112	CVPAPGAGASGGT(0.138)S(0.838)PS(0.023)AT(0.001)QPNPAVFIFEHK	S106	LRCVPAPGAGASGGTSPSATQPNPAVFIFEH
ACIN1_S4R3H4.21	0.568633	1.08136	1.28058	0.0301646	1.14044	-0.790787	-0.597644	-0.359438	-0.591344	-1.76196	ACIN1	Apoptotic chromatin condensation inducer in the nucleus	S4R3H4	0.000430977	0.00137287	0.448137	S4R3H4;E7EQT4;Q9UKV3	1	AAKLS(1)EGS(1)QPAEEEEDQETPSR	S182	ERRSSRVRQARAAKLSEGSQPAEEEEDQETP
KPNA4_O00629	0.587107	1.58242	0.617047	-0.951321	0.942502	-0.958253	-0.704588	0.101829	0.343443	-1.56018	KPNA4	Importin subunit alpha-3	O00629	0.0360576	0.0559048	0.447794	O00629	1	NVPHEDICEDS(1)DIDGDYR	S60	LLKRRNVPHEDICEDSDIDGDYRVQNTSLEA
EIF2B4_A0A087WW69	1.93521	1.11661	0.419665	-0.141404	0.628405	-0.34952	-0.859967	-1.04333	-0.931118	-0.774543	EIF2B4	Translation initiation factor eIF-2B subunit delta	A0A087WW69	0.0008818	0.0024372	0.447074	A0A087WW69;F8W8L6;A0A087WTA5;E7ERK9;Q9UI10	0.877091	KGEQGGPPPKAS(0.877)PS(0.123)TAGETPSGVK	S115	KQARKGEQGGPPPKASPSTAGETPSGVKRLP
WDR74_Q6RFH5.1	2	0.542805	0.556799	-0.503365	-0.0843222	-1.10804	-0.811096	-0.369119	-0.534879	-0.100576	WDR74	WD repeat-containing protein 74	Q6RFH5	0.0260204	0.0420596	0.445885	Q6RFH5;E9PS41;H0YFP2	0.919657	KRPGS(0.064)T(0.92)S(0.016)P	T383	GALQTRRRKKKRPGSTSP_____________
MKI67_P46013.5	1.43201	0.991628	0.946751	0.327247	0.686831	-0.885881	-0.592431	-0.858443	-0.513161	-1.53455	MKI67	Antigen KI-67	P46013	7.55827e-05	0.000351709	0.445415	P46013	0.999998	IACKS(1)PQPDPVDTPASTK	S2344	DKPTTDEKTTKIACKSPQPDPVDTPASTKQR
CLINT1_Q14677	0.592276	0.849223	0.842409	0.0860265	0.589096	-0.52914	0.349916	-0.00250008	-0.247429	-2	CLINT1	Clathrin interactor 1	Q14677	0.0239657	0.0391382	0.444937	Q14677	0.705288	TIDLGAAAHYT(0.29)GDKAS(0.705)PDQNAS(0.003)T(0.001)HTPQSSVK	S299	TIDLGAAAHYTGDKASPDQNASTHTPQSSVK
PRKCDBP_E9PIE3.1	0.872664	1.65433	0.447952	-0.441241	1.16176	-0.685669	-1.19776	-1.08209	-0.820221	0.0902801	PRKCDBP	Protein kinase C delta-binding protein	E9PIE3	0.0026688	0.00617087	0.444932	E9PIE3;Q969G5	1	RIQS(1)GLGALSR	S62	ARRQGGLAGSVRRIQSGLGALSRSHDTTSNT
ATM_E9PIN0.2	0.656101	1.28743	1.31928	0.108199	1.06769	-0.821511	-0.75819	-1.12698	-0.873761	-0.858255	ATM	Serine-protein kinase ATM	E9PIN0	5.05336e-05	0.000258409	0.444666	E9PIN0;Q13315	0.996773	S(0.006)NLES(0.997)S(0.997)QK	S474	LTEVALCQDKRSNLESSQKSDLLKLWNKIWC
ATM_E9PIN0.3	0.656101	1.28743	1.31928	0.108199	1.06769	-0.821511	-0.75819	-1.12698	-0.873761	-0.858255	ATM	Serine-protein kinase ATM	E9PIN0	5.05336e-05	0.000258409	0.444666	E9PIN0;Q13315	0.996773	S(0.006)NLES(0.997)S(0.997)QK	S475	TEVALCQDKRSNLESSQKSDLLKLWNKIWCI
CCDC86_Q9H6F5.2	1.10164	1.53472	0.642026	0.355179	0.656398	-0.426531	-0.613044	-0.877933	-0.78682	-1.58563	CCDC86	Coiled-coil domain-containing protein 86	Q9H6F5	0.000146122	0.000589113	0.444306	Q9H6F5;H0YG79	0.999243	TS(0.001)PGS(0.999)PR	S69	AGLGSPERPPKTSPGSPRLQQGAGLESPQGQ
MBD1_K7EPZ6	0.595377	1.56829	0.370322	0.195429	0.941636	-0.361984	0.0950129	-0.757699	-0.64935	-1.99704	MBD1	Methyl-CpG-binding domain protein 1	K7EPZ6	0.00293275	0.00665735	0.443779	K7EPZ6;A0A0A0MS90;Q9UIS9	0.999984	RRPGAQPLPPPPPSQS(1)PEPTEPHPR	S198	RRPGAQPLPPPPPSQSPEPTEPHPRALAPSP
RTN4_Q9NQC3.12	0.234959	0.499165	1.53881	0.690537	1.18856	-0.535751	-0.526397	-0.753922	-0.63071	-1.70525	RTN4	Reticulon-4	Q9NQC3	0.000336333	0.0011242	0.443337	Q9NQC3	0.989643	MEDLDQSPLVS(0.001)S(0.003)S(0.006)DS(0.99)PPRPQPAFK	S15	_MEDLDQSPLVSSSDSPPRPQPAFKYQFVRE
FCHO2_Q0JRZ9.7	0.751487	1.20256	1.06127	0.241652	0.900796	-1.08034	-0.72468	-0.251148	-0.333412	-1.76818	FCHO2	F-BAR domain only protein 2	Q0JRZ9	0.000326319	0.00109563	0.443066	Q0JRZ9	0.741857	LT(0.006)S(0.006)GKLS(0.077)GINEIPRPFS(0.818)PPVT(0.742)S(0.306)NT(0.034)S(0.011)PPPAAPLAR	T492	LSGINEIPRPFSPPVTSNTSPPPAAPLARAE
LMO7_A0A0A0MTE2.2	1.34103	1.06962	1.0322	0.0261098	0.758817	-0.735718	-0.57342	-0.915893	-0.409287	-1.59347	LMO7	LIM domain only protein 7	A0A0A0MTE2	0.000217521	0.000798649	0.443018	A0A0A0MTE2;E9PMT2;F8WD26;J3KP06;Q8WWI1;E9PMS6	0.999999	RGES(1)LDNLDSPR	S1225	NKEPVSLPGIMRRGESLDNLDSPRSNSWRQP
TP53_A0A087WZU8	0.899441	1.17865	0.178844	0.788912	0.90743	-0.0975669	-1.54726	-1.40554	-0.96976	0.0668543	TP53	Cellular tumor antigen p53	A0A087WZU8	0.000922585	0.0025325	0.442403	A0A087WZU8;P04637;A0A087X1Q1;J3KP33;A0A087WXZ1;A0A087WT22;E7ESS1;A0A0U1RQC9	0.793023	RALPNNT(0.013)S(0.097)S(0.793)S(0.097)PQPK	S303	LPPGSTKRALPNNTSSSPQPKKKPLDGEYFT
NFIB_Q5VW31	0.907342	1.33384	0.747847	-0.870606	1.10897	-0.873152	-0.422266	-0.0444406	-0.193271	-1.69426	NFIB	Nuclear factor 1;Nuclear factor 1 B-type	Q5VW31	0.0120922	0.0219443	0.442366	Q5VW31;A0A1B0GWB8;A0A1B0GW37;U3KQE8;A0A1B0GVN4;A0A1B0GWJ4;A0A0A0MRX8;A0A1B0GU97;A0A1B0GWI9;Q5VW27;Q5VW30;Q5VW26;O00712	0.979672	KPEKPLFS(0.002)S(0.017)AS(0.98)PQDSS(0.001)PR	S76	PTTMKKPEKPLFSSASPQDSSPRLSTFPQHH
MKI67_P46013.1	1.24993	0.616993	0.263329	0.17386	0.492156	0.0204595	0.587114	-0.146375	-0.906544	-2	MKI67	Antigen KI-67	P46013	0.0347775	0.0541686	0.442356	P46013	1	AFMES(1)PKQILDSAASLTGSKR	S1679	TEPTGDGKSMKAFMESPKQILDSAASLTGSK
TMEM44_J3KQW3	1.35814	1.38715	0.618726	-0.60394	0.874923	-0.881144	-1.38201	-0.365488	-0.0605163	-0.945835	TMEM44	Transmembrane protein 44	J3KQW3	0.00336987	0.00746144	0.441024	J3KQW3;H7C3X7;Q2T9K0	1	TAHLS(1)DDD	S194	LGSQVHQDSVRTAHLSDDD____________
DOCK7_Q96N67.11	0.624612	1.86589	0.528456	-0.0270008	0.053479	-0.161996	-0.223595	-0.0698008	-0.455329	-2	DOCK7	Dedicator of cytokinesis protein 7	Q96N67	0.019509	0.0328781	0.440933	Q96N67;A0A0U1RRC1;A0A0U1RQJ5	0.947467	SLS(0.019)NS(0.98)NPDIS(0.001)GTPT(0.052)S(0.947)PDDEVRSIIGSK	S910	RSLSNSNPDISGTPTSPDDEVRSIIGSKGLD
LMNB1_P20700.17	1.49873	1.44532	-0.161946	-0.0368987	1.05849	-0.742462	-1.35599	-0.411837	-0.892523	-0.400877	LMNB1	Lamin-B1	P20700	0.00177458	0.00434981	0.44046	P20700	0.849191	VTVS(0.002)RAS(0.053)S(0.096)S(0.849)R	S406	SPSPSSRVTVSRASSSRSVRTTRGKRKRVDV
SNTB2_Q13425.3	0.722617	0.651782	0.710079	1.01778	0.986764	-0.204515	-0.711393	-0.349265	-0.747748	-2	SNTB2	Beta-2-syntrophin	Q13425	0.00048008	0.00149553	0.440441	Q13425	0.99028	LVHSGS(0.01)GCRS(0.99)PSLGSDLTFATR	S393	PLVATRLVHSGSGCRSPSLGSDLTFATRTGS
BAG3_O95817.13	1.12814	0.554615	1.02288	1.01638	0.713384	-0.232447	-0.734203	-0.851367	-1.09864	-1.51873	BAG3	BAG family molecular chaperone regulator 3	O95817	5.4317e-05	0.000274264	0.440389	O95817;C9JFK9	0.888725	AAS(0.987)PFRS(0.012)S(0.001)VQGAS(0.103)S(0.889)REGS(0.008)PAR	S275	LRAASPFRSSVQGASSREGSPARSSTPLHSP
TP53BP1_Q12888.4	2	0.00247768	0.310563	-0.568248	-0.0334114	-0.501893	-0.7861	-0.414323	-0.562047	-0.131212	TP53BP1	Tumor suppressor p53-binding protein 1	Q12888	0.0766683	0.108921	0.440193	Q12888;A6NNK5	0.99973	QSQQPMKPIS(1)PVKDPVS(0.993)PAS(0.007)QK	S1094	GDHTIRQSQQPMKPISPVKDPVSPASQKMVI
HNRNPA1_F8W6I7.6	0.977581	1.38718	0.752082	-0.445724	1.18152	-0.766956	-0.858126	-0.535729	-0.168774	-1.52305	HNRNPA1	Heterogeneous nuclear ribonucleoprotein A1;Heterogeneous nuclear ribonucleoprotein A1, N-terminally processed	F8W6I7	0.00145112	0.00367961	0.440127	F8W6I7;P09651;F8VTQ5;F8W646	0.996129	S(0.004)ES(0.996)PKEPEQLR	S6	__________MSKSESPKEPEQLRKLFIGGL
IRS1_P35568.3	2	0.705675	0.468416	0.383297	0.397078	-0.915016	-0.72095	-1.00367	-0.862039	-0.581682	IRS1	Insulin receptor substrate 1	P35568	0.00049581	0.00153083	0.43993	P35568	1	VNLS(1)PNRNQSAK	S1078	PQGPGGMSAFTRVNLSPNRNQSAKVIRADPQ
ACIN1_S4R3H4.22	0.54154	1.05015	1.29415	0.0936282	1.1553	-0.769636	-0.59289	-0.345783	-0.675481	-1.75098	ACIN1	Apoptotic chromatin condensation inducer in the nucleus	S4R3H4	0.000378406	0.00123633	0.439661	S4R3H4;E7EQT4;Q9UKV3	1	AAKLS(1)EGS(1)QPAEEEEDQETPSR	S185	SSRVRQARAAKLSEGSQPAEEEEDQETPSRN
ZNF638_Q14966.4	1.38486	-0.147838	1.46609	1.0096	0.148715	-0.711945	-0.832281	-1.36726	-0.0570561	-0.892884	ZNF638	Zinc finger protein 638	Q14966	0.00140368	0.0035732	0.43913	Q14966;C9JWN0	0.999944	QSSVTQVTEQS(1)PKVQSR	S128	SVAVKQSSVTQVTEQSPKVQSRYTKESASSI
SRP72_O76094.5	0.635991	1.05649	1.05823	0.290462	1.32352	-0.952577	-0.808707	-0.7778	-0.325189	-1.50043	SRP72	Signal recognition particle subunit SRP72	O76094	9.25668e-05	0.000409916	0.439013	O76094	0.729082	T(0.014)VS(0.08)S(0.5)PPT(0.729)S(0.672)PRPGS(0.006)AATVSASTSNIIPPR	T624	ASSELDASKTVSSPPTSPRPGSAATVSASTS
LBR_C9JXK0.5	0.212408	1.3157	0.72561	-0.422556	0.823035	-0.118761	0.195654	0.0307386	-0.387392	-2	LBR	Lamin-B receptor	C9JXK0	0.0469683	0.0707506	0.438614	C9JXK0;Q14739	0.789362	KGGS(0.001)T(0.007)S(0.093)S(0.789)S(0.323)PS(0.786)RR	S70	KPLTSFRQRKGGSTSSSPSRRRGSRSRSRSR
PKP4_A0A0D9SF60.3	1.46992	0.169279	1.0519	0.984069	0.608967	-0.677544	-0.998849	-1.08625	-1.29496	-0.226524	PKP4	Plakophilin-4	A0A0D9SF60	0.000158991	0.000626483	0.438526	A0A0D9SF60;Q99569	0.897023	VAS(0.996)PS(0.004)QGQVGS(0.026)S(0.077)S(0.897)PKR	S337	QTRVASPSQGQVGSSSPKRSGMTAVPQHLGP
SRRM2_Q9UQ35.125	1.43066	1.47015	0.479037	0.221195	0.599379	-1.25532	-0.640268	-1.23579	-0.347649	-0.721395	SRRM2	Serine/arginine repetitive matrix protein 2	Q9UQ35	0.000264171	0.000926284	0.438423	Q9UQ35;I3L4D8;I3L182	0.986905	S(0.006)RS(0.066)S(0.911)S(0.03)S(0.987)PPPKQK	S820	KAKSRTPPRRSRSSSSPPPKQKSKTPSRQSH
TVP23C_E5RIS5	0.656821	1.13946	1.02173	-0.678543	0.925173	-0.979519	-0.378767	-0.0305444	0.257974	-1.93378	TVP23C	Golgi apparatus membrane protein TVP23 homolog;Golgi apparatus membrane protein TVP23 homolog B;Golgi apparatus membrane protein TVP23 homolog C	E5RIS5	0.0186563	0.0317485	0.438156	E5RIS5;I3L376;E5RGC5;A0A0A6YYB9;J3KS67;C9JYS5;Q9NYZ1;Q96ET8	0.999852	MLQQDS(1)NDDTEDVSLFDAEEETTNRPR	S6	__________MLQQDSNDDTEDVSLFDAEEE
KAT7_O95251.1	0.534788	0.852488	0.322473	1.38386	1.02268	-1.08486	-0.51596	-1.73567	-0.675016	-0.104791	KAT7	Histone acetyltransferase KAT7	O95251	0.000421783	0.00135017	0.43813	O95251	0.866702	S(0.022)S(0.024)ARLS(0.465)QS(0.37)S(0.374)QDS(0.877)S(0.867)PVRNLQS(0.001)FGTEEPAYSTR	S57	VTRSSARLSQSSQDSSPVRNLQSFGTEEPAY
ZNF185_O15231	1.34794	0.886421	0.519949	0.507621	0.957338	0.0302294	-0.533479	-1.43368	-1.20151	-1.08083	ZNF185	Zinc finger protein 185	O15231	0.000237788	0.000853846	0.437748	O15231;H7BZT5	0.886948	AT(0.09)S(0.887)FS(0.023)SAGEVPKPRPPSTR	S64	EGRTIELPSGRSRATSFSSAGEVPKPRPPST
VIM_P08670	1.61385	0.933651	0.829973	-0.011811	0.806852	-0.500515	-1.04009	-0.522607	-0.634083	-1.47523	VIM	Vimentin	P08670	0.000315109	0.00106969	0.435868	P08670	0.983149	DGQVINET(0.017)S(0.983)QHHDDLE	S459	IKTVETRDGQVINETSQHHDDLE________
JMJD1C_A0A1W2PNZ9	1.7145	1.1185	0.546111	0.309717	0.355348	-1.28031	-1.34915	-0.615663	-0.655783	-0.143265	JMJD1C	Probable JmjC domain-containing histone demethylation protein 2C	A0A1W2PNZ9	0.000620944	0.00182132	0.435025	A0A1W2PNZ9;Q15652	0.999999	LHKRS(1)PPPETIK	S435	PLSAVSVMEDKLHKRSPPPETIKSKLNTSVD
AFF4_Q9UHB7.6	1.04597	1.16069	0.713845	-0.33903	1.12619	-0.77437	0.023132	-0.705788	-0.405997	-1.84465	AFF4	AF4/FMR2 family member 4	Q9UHB7	0.00262923	0.00609286	0.434969	Q9UHB7	0.869976	S(0.208)RS(0.582)S(0.339)S(0.87)PGKPQAVSSLNSSHSR	S180	KKGQHGSEHSKSRSSSPGKPQAVSSLNSSHS
SON_P18583.6	0.604887	1.46618	0.627523	-0.251261	1.431	-0.744348	-0.772182	-0.434311	-0.337965	-1.58952	SON	Protein SON	P18583	0.00133156	0.00342195	0.434465	P18583;H7C1M2;H7C2G8	1	RFS(1)RS(1)PIR	S2029	PVRLRRSRTPLRRRFSRSPIRRKRSRSSERG
SON_P18583.7	0.604887	1.46618	0.627523	-0.251261	1.431	-0.744348	-0.772182	-0.434311	-0.337965	-1.58952	SON	Protein SON	P18583	0.00133156	0.00342195	0.434465	P18583;H7C1M2;H7C2G8	1	RFS(1)RS(1)PIR	S2031	RLRRSRTPLRRRFSRSPIRRKRSRSSERGRS
IRF2BPL_Q9H1B7	1.28919	1.06407	0.682266	0.690197	0.659384	-0.204512	-0.903269	-1.17878	-0.613445	-1.4851	IRF2BPL	Interferon regulatory factor 2-binding protein-like	Q9H1B7	8.38386e-05	0.000378325	0.434457	Q9H1B7	1	AHGCFQDGRS(1)PGPPPPVGVK	S69	ARQLKRAHGCFQDGRSPGPPPPVGVKTVALS
LBR_C9JXK0.7	0.121388	1.30773	0.594649	-0.489745	0.872649	-0.0536304	0.42777	0.00700346	-0.432587	-2	LBR	Lamin-B receptor	C9JXK0	0.075344	0.107244	0.434394	C9JXK0;Q14739	0.786181	KGGS(0.001)T(0.007)S(0.093)S(0.789)S(0.323)PS(0.786)RR	S73	TSFRQRKGGSTSSSPSRRRGSRSRSRSRSPG
LMNA_P02545.19	0.768218	0.513221	0.569835	0.930763	0.956773	0.342924	-0.111895	-0.682607	-1.50047	-1.78676	LMNA	Prelamin-A/C;Lamin-A/C	P02545	0.00234363	0.00553919	0.43408	P02545;A0A0C4DGC5;Q3BDU5;Q5TCI8	0.994851	ASSHSSQT(0.001)QGGGS(0.995)VT(0.004)KKR	S414	RGRASSHSSQTQGGGSVTKKRKLESTESRSS
RIF1_Q5UIP0.7	1.08779	1.53806	-0.503316	-1.23941	0.73328	0.0691111	0.121977	0.341179	-0.491479	-1.6572	RIF1	Telomere-associated protein RIF1	Q5UIP0	0.245606	0.304949	0.433294	Q5UIP0;H7C2B5	0.999255	T(0.001)LPIRS(0.999)PK	S2348	LSTLTASEIKTLPIRSPKVSNVKKALRIYHE
RPL15_P61313	1.298	0.594233	0.980868	-1.02745	0.964465	-0.687473	-1.05097	-1.45235	-0.166878	0.547552	RPL15	60S ribosomal protein L15	P61313	0.0340074	0.0532233	0.432574	P61313	1	RRNT(1)LQLHR	T197	HTIGGSRRAAWRRRNTLQLHRYR________
TNKS1BP1_Q9C0C2.10	1.51476	0.962628	1.18413	-0.648105	0.752809	-0.825911	-0.979717	-0.422776	-0.329166	-1.20866	TNKS1BP1	182 kDa tankyrase-1-binding protein	Q9C0C2	0.00212006	0.00505887	0.432449	Q9C0C2	0.999085	ASRVPS(0.344)S(0.657)DEEVVEEPQS(0.999)R	S1631	SRVPSSDEEVVEEPQSRRTRMSLGTKGLKVN
DOCK7_Q96N67.10	0.49909	1.88212	0.508476	-0.488128	0.619249	-0.440785	-0.329199	-0.00810055	-0.252283	-1.99044	DOCK7	Dedicator of cytokinesis protein 7	Q96N67	0.0209299	0.0350016	0.432444	Q96N67;A0A0U1RRC1;A0A0U1RQJ5	0.985848	S(0.002)LS(0.013)NS(0.986)NPDISGT(0.018)PT(0.388)S(0.594)PDDEVRSIIGSK	S900	RPASLNLNRSRSLSNSNPDISGTPTSPDDEV
CEP170_H0Y2V6.5	0.890877	1.36309	0.551316	-0.695131	0.891489	-0.595606	-0.62516	0.190955	0.02412	-1.99595	CEP170	Centrosomal protein of 170 kDa;Cep170-like protein	H0Y2V6	0.0219283	0.0362991	0.432328	H0Y2V6;Q5SW79;E7EWM2;E7EMW0;Q96L14	0.905633	QLQAINAMIDPDGT(0.055)LEALNNMGFPS(0.04)AMLPS(0.906)PPKQK	S1489	LEALNNMGFPSAMLPSPPKQKSSPVNNHHSP
REEP4_Q9H6H4.1	0.62956	1.2665	0.893248	0.0718056	1.19992	-1.51972	-1.08351	-1.09939	-0.166318	-0.192104	REEP4	Receptor expression-enhancing protein 4	Q9H6H4	0.000580885	0.00172448	0.432024	Q9H6H4	0.997585	KKTVPS(0.002)DVDS(0.998)	S257	LKVRTRKKTVPSDVDS_______________
GPS1_C9JFE4	2	0.148512	0.751565	0.342593	-0.313206	-0.70069	-1.21187	-0.767192	-0.171524	-0.412651	GPS1	COP9 signalosome complex subunit 1	C9JFE4	0.0111108	0.0204763	0.431704	C9JFE4;A0A096LP07;A0A096LPJ3;A8K070;Q13098;J3QQX0	0.999993	NQIHVKS(1)PPREGSQGELTPANSQSR	S448	MMLRAAVLRNQIHVKSPPREGSQGELTPANS
CCDC137_I3L4F6	2	0.488732	0.819573	-0.341038	-0.107912	-0.722755	-0.583889	-0.831602	-0.812326	-0.288586	CCDC137	Coiled-coil domain-containing protein 137	I3L4F6	0.0119029	0.0216609	0.431614	I3L4F6;I3L0U5;Q6PK04	1	VQAGPGS(1)PRR	S18	AGRGAAVSRVQAGPGSPRRARGRQQVQPLGK
CANX_P27824	1.05561	1.44283	0.804881	-0.213534	1.09536	-0.400955	-0.890638	-1.07178	-0.638417	-1.18337	CANX	Calnexin	P27824	0.000302703	0.0010343	0.431463	P27824	1	AEEDEILNRS(1)PR	S583	EDRKPKAEEDEILNRSPRNRKPRRE______
MYH10_P35580.2	0.8548	1.31773	0.591284	-0.0988607	1.23815	-1.06747	0.230409	-1.16673	-0.573491	-1.32581	MYH10	Myosin-10	P35580	0.00121728	0.00316819	0.430609	P35580	0.768591	RGGPISFS(0.001)S(0.23)S(0.769)R	S1939	LKNRLRRGGPISFSSSRSGRRQLHLEGASLE
CDC27_G5EA36	0.674711	1.25237	0.910597	-0.234088	1.06388	-1.24828	-0.50997	0.0282114	-0.17355	-1.76389	CDC27	Cell division cycle protein 27 homolog	G5EA36	0.00309794	0.0069597	0.429888	G5EA36;P30260	0.886458	EVTPILAQTQSS(0.001)GPQT(0.019)S(0.019)T(0.019)T(0.019)PQVLS(0.886)PT(0.024)IT(0.009)S(0.003)PPNALPR	S364	TQSSGPQTSTTPQVLSPTITSPPNALPRRSS
HNRNPA1_F8W6I7.5	1.1058	1.26258	0.813873	-0.203948	1.04524	-1.08059	-0.550819	-0.56715	-0.231108	-1.59387	HNRNPA1	Heterogeneous nuclear ribonucleoprotein A1;Heterogeneous nuclear ribonucleoprotein A1, N-terminally processed	F8W6I7	0.000706059	0.0020288	0.429864	F8W6I7;P09651;F8VTQ5;F8W646	0.995173	S(0.999)KS(0.995)ES(0.006)PKEPEQLR	S4	____________MSKSESPKEPEQLRKLFIG
FCHO2_Q0JRZ9.4	0.946725	1.19852	0.78048	-0.362186	0.912544	-0.497373	-0.463032	-0.163382	-0.217217	-2	FCHO2	F-BAR domain only protein 2	Q0JRZ9	0.00595311	0.0120657	0.427959	Q0JRZ9	0.957559	LT(0.011)S(0.03)GKLS(0.958)GINEIPRPFS(0.031)PPVT(0.426)S(0.383)NT(0.119)S(0.043)PPPAAPLAR	S478	PPRPASRPKLTSGKLSGINEIPRPFSPPVTS
CHAF1A_Q13111.4	0.652762	1.19236	0.816499	0.0541221	1.04078	-0.610837	-0.214194	-0.252476	-0.524639	-2	CHAF1A	Chromatin assembly factor 1 subunit A	Q13111	0.00223719	0.00531168	0.427932	Q13111	0.974947	GLLSNHT(0.025)GS(0.975)PR	S772	FQEHCRRGLLSNHTGSPRSPSTTYLHTPTPS
RPGR_Q92834	1.44389	0.844616	0.682209	0.342142	0.909837	-0.137213	-0.575661	-0.786386	-1.60085	-1.12258	RPGR	X-linked retinitis pigmentosa GTPase regulator	Q92834	0.000251103	0.00089063	0.427837	Q92834	1	RVPS(1)INQK	S961	DMKKTKKIFLFKRVPSINQKIVKNNNEPLPE
LARP1_Q6PKG0.2	1.87305	0.534041	0.287915	1.16961	0.0801811	-0.719542	-0.179356	-0.979423	-1.2622	-0.804275	LARP1	La-related protein 1	Q6PKG0	0.00103309	0.00276746	0.426555	Q6PKG0;A0A0B4J210;E5RH50;H0YBW1	1	ET(0.161)ES(0.839)APGS(1)PR	S521	VPRQHYQKETESAPGSPRAVTPVPTKTEEVS
DTL_F5GZ90	1.65516	0.817084	0.662562	0.0734258	0.952767	-0.575469	-0.495923	-0.719199	-0.774781	-1.59563	DTL	Denticleless protein homolog	F5GZ90	0.0003582	0.00118215	0.426453	F5GZ90;Q9NZJ0	0.964053	KAENPS(0.018)PRS(0.964)PS(0.013)S(0.005)QTPNSR	S637	LAMAAKRKAENPSPRSPSSQTPNSRRQSGKK
LMNA_P02545.7	0.0182963	1.31562	0.568399	0.796254	1.27091	-0.716183	-1.21178	-0.853946	0.206464	-1.39403	LMNA	Prelamin-A/C;Lamin-A/C	P02545	0.000928471	0.00254732	0.425728	P02545;A0A0C4DGC5;Q3BDU5;Q5TCI8	0.976319	LS(0.002)PS(0.976)PT(0.015)S(0.007)QR	S392	RKLLEGEEERLRLSPSPTSQRSRGRASSHSS
TMPO_P42167.8	-0.523969	0.974243	1.01904	0.601423	1.35201	0.0255003	-0.276981	-0.575133	-0.677521	-1.91861	TMPO	Lamina-associated polypeptide 2, isoform alpha;Thymopoietin;Thymopentin;Lamina-associated polypeptide 2, isoforms beta/gamma;Thymopoietin;Thymopentin	P42167	0.00706829	0.0139049	0.425507	P42166;P42167;G5E972;H0YJH7	0.999991	LREQGTES(1)R	S156	LYEKKLLKLREQGTESRSSTPLPTISSSAEN
RIF1_Q5UIP0.2	0.0664478	1.84746	0.128202	-0.601553	1.56164	-0.677748	-0.734158	0.152827	-0.536505	-1.20662	RIF1	Telomere-associated protein RIF1	Q5UIP0	0.0220839	0.036499	0.424976	Q5UIP0	0.887355	ASQGLLSSIENS(0.004)ES(0.887)DS(0.087)S(0.022)EAKEEGSR	S1554	RRASQGLLSSIENSESDSSEAKEEGSRKKRS
STUB1_Q9UNE7	1.87979	0.793715	0.581664	0.419038	0.635325	-0.780824	-0.574959	-1.17966	-0.805521	-0.968569	STUB1	E3 ubiquitin-protein ligase CHIP	Q9UNE7	0.000152614	0.000607319	0.424702	Q9UNE7;H3BS86	0.999998	LGAGGGS(1)PEKSPSAQELKEQGNR	S19	KEEKEGGARLGAGGGSPEKSPSAQELKEQGN
DDA1_Q9BW61	2	0.21153	0.87473	-0.143631	0.143725	-0.728831	-0.864499	-0.62264	-0.548479	-0.705905	DDA1	DET1- and DDB1-associated protein 1	Q9BW61	0.00610972	0.0123257	0.424638	Q9BW61	0.987074	T(0.013)DS(0.987)PDMHEDT	S95	EGESSAPPRKVARTDSPDMHEDT________
HNRNPA0_Q13151	1.15881	0.697706	0.453021	0.472679	1.18478	0.0545857	-0.274864	-1.10835	-0.7945	-1.84386	HNRNPA0	Heterogeneous nuclear ribonucleoprotein A0	Q13151	0.000945222	0.0025816	0.424432	Q13151	0.99998	KAVPKEDIYSGGGGGGS(1)R	S188	AVPKEDIYSGGGGGGSRSSRGGRGGRGRGGG
SGTA_O43765.1	1.46166	1.14744	1.04364	-0.726226	0.771193	-0.866679	-1.26198	-0.702308	-0.185363	-0.681379	SGTA	Small glutamine-rich tetratricopeptide repeat-containing protein alpha	O43765	0.00282584	0.00646242	0.424284	O43765	0.813686	S(0.013)QIRS(0.814)RT(0.402)PS(0.768)AS(0.002)NDDQQE	S301	QQNPELIEQLRSQIRSRTPSASNDDQQE___
ADSL_B4DEP1	1.27624	0.983184	0.930832	-0.350418	0.84298	-0.14411	-0.60528	-0.573127	-0.404406	-1.9559	ADSL	Adenylosuccinate lyase	B4DEP1	0.00298353	0.00674622	0.424281	B4DEP1;A0A1W2PRX2;A0A096LP72;A0A096LNY4;A0A096LNY5;A0A1B0GTG9;A0A1B0GWF8;A0A1B0GWJ0;A0A1B0GTJ7;A0A0A6YY92;P30566	0.999793	AAGGDHGS(1)PDSYRSPLASR	S9	_______MAAGGDHGSPDSYRSPLASRYASP
ELL_U3KQ90.1	1.63228	1.24055	0.0694593	0.758111	0.553721	-0.95054	-0.755323	-1.16036	-0.945872	-0.442021	ELL	RNA polymerase II elongation factor ELL	U3KQ90	0.0002153	0.000791048	0.424075	U3KQ90;P55199	1	GRS(1)AS(1)PPQKR	S186	DPAASSPPGERGRSASPPQKRLQPPDFIDPL
SRRM2_Q9UQ35.71	0.46639	1.17759	1.10733	0.650839	1.05059	-0.620816	-0.711537	-0.808905	-0.694867	-1.6166	SRRM2	Serine/arginine repetitive matrix protein 2	Q9UQ35	5.75506e-05	0.000285808	0.423869	Q9UQ35;I3L4U6	1	RRPS(1)PQPS(1)PR	S2702	DSRSLSYSPVERRRPSPQPSPRDQQSSSSER
WHSC1_H0Y9L4	1.08811	0.730493	0.699513	0.815867	0.714909	-0.995672	-1.18285	-1.61587	-0.666881	0.412385	WHSC1	Histone-lysine N-methyltransferase NSD2	H0Y9L4	0.000649629	0.00189155	0.423024	H0Y9L4;O96028	1	RGVGS(1)PPGRK	S31	TPQKTAEADPRRGVGSPPGRKKTTVSMPRSR
PLEC_Q15149.1	0.610828	0.859059	0.595107	-0.578008	0.764439	-0.126251	0.165514	0.163037	0.102797	-2	PLEC	Plectin	Q15149	0.0988282	0.136035	0.422801	Q15149	0.999159	AGTLSITEFADMLS(0.001)GNAGGFRS(0.999)R	S4382	TEFADMLSGNAGGFRSRSSSVGSSSSYPISP
TVP23C_E5RIS5.1	0.564025	1.29543	0.587003	-0.885739	1.14057	-0.869444	-0.429043	0.155006	0.315699	-1.87351	TVP23C	Golgi apparatus membrane protein TVP23 homolog;Golgi apparatus membrane protein TVP23 homolog B;Golgi apparatus membrane protein TVP23 homolog C	E5RIS5	0.0431647	0.0656269	0.421892	E5RIS5;I3L376;E5RGC5;A0A0A6YYB9;J3KS67;C9JYS5;Q9NYZ1;Q96ET8	0.999973	MLQQDSNDDTEDVS(1)LFDAEEETTNRPR	S14	__MLQQDSNDDTEDVSLFDAEEETTNRPRKA
HEMGN_Q9BXL5.2	0.853053	1.52138	-0.0184256	-0.513811	0.499408	-0.571328	-0.834963	0.883763	0.0866575	-1.90574	HEMGN	Hemogen	Q9BXL5	0.0849026	0.118936	0.421787	Q9BXL5	1	VFPS(1)VAS(1)PQK	S120	EKKTEPPGSITKVFPSVASPQKVVPEEHFSE
HEMGN_Q9BXL5.3	0.853053	1.52138	-0.0184256	-0.513811	0.499408	-0.571328	-0.834963	0.883763	0.0866575	-1.90574	HEMGN	Hemogen	Q9BXL5	0.0849026	0.118936	0.421787	Q9BXL5	1	VFPS(1)VAS(1)PQK	S123	TEPPGSITKVFPSVASPQKVVPEEHFSEICQ
PTPN14_Q15678	1.53901	0.79805	0.949243	-0.26846	0.831981	-0.586291	-0.410572	-0.334148	-0.743138	-1.77568	PTPN14	Tyrosine-protein phosphatase non-receptor type 14	Q15678	0.00158462	0.00394907	0.421586	Q15678	0.797924	HKYVS(0.003)GS(0.197)S(0.798)PDLVT(0.001)R	S594	TPDLASHRHKYVSGSSPDLVTRKVQLSVKTF
SETD1A_O15047.1	-0.0683881	0.465155	1.21395	1.251	0.990367	-0.62299	-0.330336	-0.700883	-0.275631	-1.92224	SETD1A	Histone-lysine N-methyltransferase SETD1A	O15047	0.00157132	0.00392904	0.421401	O15047	0.857705	SKFSFLAS(0.131)DT(0.858)EEEEENS(0.479)S(0.531)MVLGAR	T510	LLKEQRSKFSFLASDTEEEEENSSMVLGARD
CXorf23_A2AJT9.2	1.07739	1.00888	0.76408	0.869661	0.956075	-0.978035	-0.860704	-0.860357	-0.692385	-1.2846	CXorf23	Uncharacterized protein CXorf23	A2AJT9	8.35479e-06	6.5496e-05	0.420984	A2AJT9	1	WKHRS(1)LS(1)PVPR	S15	_MARSRSRSPRWKHRSLSPVPRNAEHYKQRH
CXorf23_A2AJT9.3	1.07739	1.00888	0.76408	0.869661	0.956075	-0.978035	-0.860704	-0.860357	-0.692385	-1.2846	CXorf23	Uncharacterized protein CXorf23	A2AJT9	8.35479e-06	6.5496e-05	0.420984	A2AJT9	1	WKHRS(1)LS(1)PVPR	S17	ARSRSRSPRWKHRSLSPVPRNAEHYKQRHSH
RAPH1_C9K0J5.2	0.505064	1.27599	0.770712	-0.172497	1.17625	-0.962064	-0.550305	-0.0211053	-0.0528232	-1.96922	RAPH1	Ras-associated and pleckstrin homology domains-containing protein 1	C9K0J5	0.00468626	0.00979855	0.420855	C9K0J5;Q70E73	0.947907	QIASQFPPPPT(0.005)PPAMES(0.047)QPLKPVPANVAPQS(0.948)PPAVK	S946	ESQPLKPVPANVAPQSPPAVKAKPKWQPSSI
LIMK2_B5MC51	1.52544	1.0457	0.527875	-0.627873	1.13908	-0.576866	-0.511706	-0.371226	-0.543915	-1.60651	LIMK2	LIM domain kinase 2	B5MC51	0.00389715	0.00842179	0.420815	B5MC51;P53671	0.792143	S(0.158)NS(0.792)IS(0.046)KS(0.004)PGPSSPKEPLLFSR	S211	NLEGTLRRRSLRRSNSISKSPGPSSPKEPLL
RUNX1_A8MZI9.1	1.10433	1.15572	0.892638	0.317052	0.943402	-0.347745	-0.488226	-1.18206	-1.06993	-1.32519	RUNX1	Runt-related transcription factor 1	A8MZI9	7.96624e-05	0.000363247	0.420685	A8MZI9;Q01196	0.960145	T(0.028)AMRVS(0.96)PHHPAPT(0.012)PNPR	S227	RLSELEQLRRTAMRVSPHHPAPTPNPRASLN
DNM1L_G8JLD5	1.22286	0.846099	0.634601	0.625037	1.02105	-0.442	-0.556226	-0.724904	-0.826804	-1.79971	DNM1L	Dynamin-1-like protein	G8JLD5	0.000122913	0.000511445	0.420423	G8JLD5;O00429	0.999935	SKPIPIMPAS(1)PQKGHAVNLLDVPVPVAR	S592	LLAEEKSKPIPIMPASPQKGHAVNLLDVPVP
DPF2_J3KMZ8	-0.146603	1.36554	1.4612	-0.444955	1.16117	0.223438	-0.847924	-0.724393	-0.877673	-1.1698	DPF2	Zinc finger protein ubi-d4	J3KMZ8	0.00774479	0.0149595	0.420236	J3KMZ8;Q92785	0.998294	GAPDPRVDDDS(0.998)LGEFPVT(0.001)NSR	S142	PLEKRGAPDPRVDDDSLGEFPVTNSRARKRI
TRA2B_P62995.9	-0.922841	0.698989	0.109193	1.52068	1.3514	-0.64266	-1.7127	-0.398282	0.0435582	-0.0473306	TRA2B	Transformer-2 protein homolog beta	P62995	0.0384695	0.0593001	0.420036	P62995	0.997014	RRHS(0.997)HS(0.914)HS(0.955)PMS(0.065)T(0.069)R	S95	RSRSRSYSRDYRRRHSHSHSPMSTRRRHVGN
ZCRB1_G3V1V1.2	0.378602	1.43209	0.871115	-0.40826	1.03439	-0.652101	-0.490856	0.036382	-0.173363	-2	ZCRB1	Zinc finger CCHC-type and RNA-binding motif-containing protein 1	G3V1V1	0.010033	0.0187482	0.419566	G3V1V1;Q8TBF4	0.999892	STYFS(1)DEEELS(1)D	S169	SDDSRRPRIKKSTYFSDEEELSD________
ZCRB1_G3V1V1.3	0.378602	1.43209	0.871115	-0.40826	1.03439	-0.652101	-0.490856	0.036382	-0.173363	-2	ZCRB1	Zinc finger CCHC-type and RNA-binding motif-containing protein 1	G3V1V1	0.010033	0.0187482	0.419566	G3V1V1;Q8TBF4	1	STYFS(1)DEEELS(1)D	S175	PRIKKSTYFSDEEELSD______________
PRRC2A_P48634.3	0.791276	1.05553	0.760648	-0.423556	0.881687	-0.644636	0.231541	-0.0126192	-0.379031	-2	PRRC2A	Protein PRRC2A	P48634	0.0190887	0.0322949	0.418218	P48634	1	LIPGPLS(1)PVAR	S1219	PSKEPLKEKLIPGPLSPVARGGSNGGSNVGM
MAP4_E7EVA0.3	0.897397	0.41713	0.587006	-0.0798709	1.12284	0.284139	0.620424	-0.659865	-1.13505	-2	MAP4	Microtubule-associated protein;Microtubule-associated protein 4	E7EVA0	0.0255109	0.0413513	0.417727	E7EVA0;P27816;H0Y2V1;F8W9U4	0.949616	KVS(0.95)YS(0.05)HIQSK	S2145	QKQPAGKVQIVSKKVSYSHIQSKCGSKDNIK
NMD3_C9JA08	1.648	1.27462	0.597391	-0.83685	0.449965	-0.716386	-0.573844	-0.0608638	-0.196117	-1.58591	NMD3	60S ribosomal export protein NMD3	C9JA08	0.0161246	0.0280342	0.41747	C9JA08;Q96D46	0.993335	DSAIPVES(0.993)DT(0.007)DDEGAPR	S468	RKNVNIYRDSAIPVESDTDDEGAPRISLAEM
PNN_Q9H307.8	0.87318	1.45645	0.818475	-0.315117	0.975325	-0.515803	-0.813272	-0.199167	-0.496078	-1.78399	PNN	Pinin	Q9H307	0.00191169	0.00463582	0.416566	Q9H307	0.978662	S(0.019)IS(0.979)ES(0.025)S(0.671)RS(0.306)GKR	S692	GSKDKNSRSDRKRSISESSRSGKRSSRSERD
THOC2_H0Y7U4	1.32563	1.11905	0.4678	0.189018	0.681355	-0.0913734	-0.482642	-0.226156	-0.976061	-2	THOC2	THO complex subunit 2	H0Y7U4	0.00211457	0.0050527	0.416124	H0Y7U4;H7C477;A0A0C4DG98;Q8NI27;H0Y594	0.779242	KIDT(0.015)HPS(0.779)PS(0.204)HS(0.002)STVK	S185	EPEREQKRRKIDTHPSPSHSSTVKVTAILPK
RB1_P06400.5	0.424947	0.75147	0.450324	-0.138585	0.704399	0.457639	0.399749	-0.0201098	-0.379808	-2	RB1	Retinoblastoma-associated protein	P06400	0.109026	0.148335	0.415979	P06400	0.893354	IPGGNIY(0.244)IS(0.893)PLKS(0.833)PY(0.03)K	S807	FPSSPLRIPGGNIYISPLKSPYKISEGLPTP
STIM2_A0A1X7SBY3	-0.128024	0.902363	1.2317	0.451266	1.07116	0.0268612	-0.00495559	-0.455127	-1.15833	-1.93691	STIM2	Stromal interaction molecule 2	A0A1X7SBY3	0.00519187	0.0106804	0.415793	A0A1X7SBY3;H0Y860;A0A1W2PRA1;Q9P246	0.813617	HT(0.137)S(0.814)CS(0.047)S(0.002)AGNDSKPVQEAPSVAR	S697	NQLSSGIPVPKPRHTSCSSAGNDSKPVQEAP
MFAP1_P55081.6	-0.0707785	0.862128	1.20885	1.27686	0.980349	-0.718081	-0.679554	-0.64726	-0.684964	-1.52755	MFAP1	Microfibrillar-associated protein 1	P55081	0.000227434	0.000824032	0.415343	P55081	1	SLAALDALNT(1)DDENDEEEYEAWKVR	T267	LEENKRSLAALDALNTDDENDEEEYEAWKVR
TRA2B_P62995.8	1.50251	1.00988	0.666176	0.568689	0.79214	-0.763902	-1.04279	-1.2327	-0.671239	-0.828769	TRA2B	Transformer-2 protein homolog beta	P62995	3.27811e-05	0.000183749	0.415135	P62995;H7BXF3;H7C2L4	0.999837	RPHT(1)PTPGIYMGRPTYGSSR	T201	GRRIRVDFSITKRPHTPTPGIYMGRPTYGSS
TOP2B_Q02880.14	0.744283	0.439277	0.742254	1.54056	0.888304	-0.218196	-0.767642	-0.88388	-1.37304	-1.11192	TOP2B	DNA topoisomerase 2-beta	Q02880	0.000125595	0.000519348	0.415096	Q02880	0.996014	VKAS(0.386)PIT(0.614)NDGEDEFVPS(0.993)DGLDKDEY(0.005)T(0.006)FS(0.996)PGK	S1424	EFVPSDGLDKDEYTFSPGKSKATPEKSLHDK
C1orf226_A1L170.2	0.224922	0.981381	0.992578	0.428361	1.43174	0.0849196	-0.502324	-1.45128	-1.05488	-1.13543	C1orf226	Uncharacterized protein C1orf226	A1L170	0.000649579	0.00189155	0.415003	A1L170	0.9772	RAS(0.977)S(0.509)PS(0.514)LIER	S222	SQDESKLKMTECRRASSPSLIERNGFKLSLS
C1orf226_A1L170.3	0.224922	0.981381	0.992578	0.428361	1.43174	0.0849196	-0.502324	-1.45128	-1.05488	-1.13543	C1orf226	Uncharacterized protein C1orf226	A1L170	0.000649579	0.00189155	0.415003	A1L170	0.884161	RAS(0.952)S(0.884)PS(0.164)LIER	S223	QDESKLKMTECRRASSPSLIERNGFKLSLSP
DOCK7_Q96N67.1	1.47991	0.153835	0.458103	0.490034	1.24244	0.02787	-0.596704	-1.81821	-0.938781	-0.498498	DOCK7	Dedicator of cytokinesis protein 7	Q96N67	0.00181365	0.00443509	0.414087	Q96N67;A0A1B0GUE9;A0A0U1RQT6	0.991396	RNS(0.991)S(0.009)IVGRR	S439	ISTGERKGSWSERRNSSIVGRRSLERTTSGD
SPAG9_A0A087X2D8.3	1.29711	0.592038	1.13924	0.258613	1.16876	-1.20145	-1.00387	-0.766834	-0.522216	-0.961395	SPAG9	C-Jun-amino-terminal kinase-interacting protein 4	A0A087X2D8	6.41638e-05	0.00030904	0.413249	A0A087X2D8;O60271	0.9705	TKLHQLS(0.971)GS(0.029)DQLESTAHSR	S183	HNYMEHLERTKLHQLSGSDQLESTAHSRIRK
PRRC2C_Q9Y520.7	1.72419	0.285233	0.932349	0.215631	0.906657	-0.269127	-0.389974	-1.20659	-0.863378	-1.335	PRRC2C	Protein PRRC2C	Q9Y520	0.000643278	0.00187944	0.41268	Q9Y520;E7EPN9;H7C5N8	0.959172	S(0.016)FS(0.959)S(0.025)QRPVDR	S1544	ENVLPPKREIAKRSFSSQRPVDRQNRRGNNG
GTSE1_Q9NYZ3	0.465704	0.397932	1.17341	0.226752	1.12982	0.451122	0.260649	-1.5034	-1.26129	-1.3407	GTSE1	G2 and S phase-expressed protein 1	Q9NYZ3	0.00796771	0.0153277	0.411233	Q9NYZ3	0.961474	AQRPQS(0.961)CT(0.037)S(0.002)VGR	S477	PDSSTPKLSRAQRPQSCTSVGRVTVHSTPVR
SRRM2_Q9UQ35.234	0.454391	0.304538	0.31418	1.63915	0.479116	0.331578	-0.365567	0.135987	-1.63106	-1.66231	SRRM2	Serine/arginine repetitive matrix protein 2	Q9UQ35	0.0140153	0.0248215	0.410667	Q9UQ35;I3L4D8;I3L182	0.73444	S(0.064)KT(0.077)PS(0.094)RQS(0.734)HS(0.025)S(0.011)S(0.197)S(0.798)PHPK	S834	SSPPPKQKSKTPSRQSHSSSSPHPKVKSGTP
_A0A0U1RRM6	1.39813	0.51113	0.396564	-0.179214	0.746595	-1.34539	-1.16639	-1.36536	0.00273093	1.00121			A0A0U1RRM6	0.0302156	0.0480229	0.410643	A0A0U1RRM6	0.780679	T(0.006)NT(0.033)MNGS(0.171)KS(0.781)PVIS(0.009)RPK	S740	TRKPWERTNTMNGSKSPVISRPKSTPLSQPS
RAD18_F8WE49.4	1.65095	-0.250478	0.0403944	1.45802	0.571857	-0.997409	-0.705542	-0.434137	0.103488	-1.43714	RAD18	E3 ubiquitin-protein ligase RAD18	F8WE49	0.00632079	0.0126665	0.410501	F8WE49;Q9NS91	1	NHLLQFALES(1)PAKS(0.995)PAS(0.004)S(0.001)SSK	S99	SLNFARNHLLQFALESPAKSPASSSSKNLAV
RAD18_F8WE49.5	1.65095	-0.250478	0.0403944	1.45802	0.571857	-0.997409	-0.705542	-0.434137	0.103488	-1.43714	RAD18	E3 ubiquitin-protein ligase RAD18	F8WE49	0.00632079	0.0126665	0.410501	F8WE49;Q9NS91	0.994724	NHLLQFALES(1)PAKS(0.995)PAS(0.004)S(0.001)SSK	S103	ARNHLLQFALESPAKSPASSSSKNLAVKVYT
SEC62_Q99442	1.20505	1.12465	0.416688	-0.850565	0.848035	-1.24966	-0.752591	0.430155	0.327124	-1.49889	SEC62	Translocation protein SEC62	Q99442	0.0399239	0.0612526	0.409685	Q99442	0.999665	EELEQQT(1)DGDCEEDEEEENDGETPK	T375	GNDFEMITKEELEQQTDGDCEEDEEEENDGE
C19orf47_J3QKZ5.3	1.22533	1.11717	0.459375	-0.0215504	0.923756	-0.167345	-0.217208	-0.419107	-0.846639	-2	C19orf47	Uncharacterized protein C19orf47	J3QKZ5	0.00290979	0.0066225	0.409425	J3QKZ5;J3QS16;Q8N9M1	0.945018	MIT(0.004)NS(0.355)LNHDS(0.638)PPS(0.054)T(0.945)PPRRPDT(0.001)S(0.002)TSK	T88	SRMITNSLNHDSPPSTPPRRPDTSTSKISVT
DNMT1_P26358.4	0.367359	1.04335	0.671781	-0.102531	0.941671	0.467207	0.573014	-0.803783	-1.22652	-1.93154	DNMT1	DNA (cytosine-5)-methyltransferase 1	P26358	0.0271555	0.0436243	0.408889	P26358;K7EJL0;K7ERQ1;K7ENQ6	0.993375	SKSDGEAKPEPS(0.007)PS(0.993)PR	S154	RRSKSDGEAKPEPSPSPRITRKSTRQTTITS
LUC7L2_A0A0A6YYJ8	1.18248	0.864237	1.17987	0.668784	0.626086	-0.501173	-0.624353	-1.13554	-0.867165	-1.39323	LUC7L2	Putative RNA-binding protein Luc7-like 2	A0A0A6YYJ8	4.21511e-05	0.000222969	0.40783	A0A0A6YYJ8;Q9Y383	1	FRDQDLAS(1)CDRDR	S413	KRRSSKERFRDQDLASCDRDRSSRDRSPRDR
PLEC_Q15149.18	0.686369	1.26118	0.506832	0.424829	0.987536	-0.401697	0.00805749	-0.5248	-0.864789	-2	PLEC	Plectin	Q15149	0.00157559	0.00393408	0.407708	Q15149	0.766964	LLEAAAQSTKGYY(0.001)S(0.029)PY(0.011)S(0.048)VS(0.276)GS(0.315)GS(0.314)T(0.185)AGS(0.767)RT(0.033)GS(0.023)R	S4626	YYSPYSVSGSGSTAGSRTGSRTGSRAGSRRG
TPX2_Q9ULW0	0.952302	-0.125602	0.508601	0.78503	0.308323	0.627612	0.26387	0.26235	-1.51028	-2	TPX2	Targeting protein for Xklp2	Q9ULW0	0.0733739	0.10484	0.407287	Q9ULW0	0.99459	KHPS(0.005)S(0.995)PAR	S293	YKEVNFTSELRKHPSSPARVTKGCTIVKPFN
RANBP3_B7Z7F3.1	1.31225	0.942586	0.243517	0.841009	1.06847	-0.302068	-1.12257	-0.919433	-1.31029	-0.753461	RANBP3	Ran-binding protein 3	B7Z7F3	9.65778e-05	0.000422345	0.40719	B7Z7F3;Q9H6Z4;K7EID7;K7ENB9	0.999131	S(0.001)AGGS(1)S(0.999)PEGGEDS(1)DREDGNYCPPVKR	S33	VFQKDKGQKRSAGGSSPEGGEDSDREDGNYC
NOP56_O00567.5	1.15094	0.749955	1.00128	0.571183	0.760435	-0.725935	-0.471117	-0.748386	-0.344645	-1.94371	NOP56	Nucleolar protein 56	O00567	0.000279383	0.000966639	0.407087	O00567	0.998651	SFSKEELMS(0.998)S(0.999)DLEET(0.003)AGSTSIPKR	S520	KPKKKKSFSKEELMSSDLEETAGSTSIPKRK
HNRNPA1_F8W6I7.7	1.13643	1.24956	0.818068	-0.133316	1.02654	-1.1094	-0.490119	-0.639782	-0.296533	-1.56144	HNRNPA1	Heterogeneous nuclear ribonucleoprotein A1;Heterogeneous nuclear ribonucleoprotein A1, N-terminally processed	F8W6I7	0.000569921	0.00170054	0.406709	F8W6I7;P09651;F8VTQ5;F8W646	0.999276	S(0.999)KS(0.995)ES(0.006)PKEPEQLR	S2	______________MSKSESPKEPEQLRKLF
DOCK7_Q96N67.3	2	0.513874	0.606178	0.00960952	0.635765	-0.596093	-0.263965	-0.836435	-0.815971	-1.34327	DOCK7	Dedicator of cytokinesis protein 7	Q96N67	0.0016553	0.00411539	0.406646	Q96N67;A0A0U1RRC1;A0A0U1RQJ5	0.999985	SAVRPAS(1)LNLNR	S888	SVHYATMARSAVRPASLNLNRSRSLSNSNPD
ZC3H13_Q5T200.6	0.751564	1.41334	0.377558	-0.822022	0.783457	-0.716126	-0.428274	0.566447	0.0699334	-1.99588	ZC3H13	Zinc finger CCCH domain-containing protein 13	Q5T200	0.0640397	0.0925667	0.406374	Q5T200	0.999917	LRS(1)PSNDSAHR	S1208	GSNRSNRSHTSGRLRSPSNDSAHRSGDDQSG
ELMSAN1_A0A0A0MSU2.1	1.13432	0.980168	0.769504	-0.124846	0.82879	-0.623399	-0.180684	-0.403489	-0.180022	-2	ELMSAN1	ELM2 and SANT domain-containing protein 1	A0A0A0MSU2	0.00439491	0.00928981	0.406255	A0A0A0MSU2;A0A1C7CYX1;Q6PJG2;H7C1L3	1	RRAS(1)QEANLLTLAQK	S461	LRGGVIQSTRRRRRASQEANLLTLAQKAVEL
DNTTIP2_Q5QJE6.17	-0.299577	-0.27519	1.08336	1.5996	0.915987	0.173896	0.00638771	-0.500445	-0.947943	-1.75607	DNTTIP2	Deoxynucleotidyltransferase terminal-interacting protein 2	Q5QJE6	0.0214559	0.035721	0.406211	Q5QJE6;J3KP30;E9PRB3	0.999781	VTPTKESYTEEIVS(1)EAES(0.995)HVS(0.005)GISR	S141	PKVTPTKESYTEEIVSEAESHVSGISRIVLP
DNTTIP2_Q5QJE6.18	-0.299577	-0.27519	1.08336	1.5996	0.915987	0.173896	0.00638771	-0.500445	-0.947943	-1.75607	DNTTIP2	Deoxynucleotidyltransferase terminal-interacting protein 2	Q5QJE6	0.0214559	0.035721	0.406211	Q5QJE6;J3KP30;E9PRB3	0.999928	VTPTKESYT(0.001)EEIVS(0.999)EAES(1)HVS(0.963)GIS(0.037)R	S145	PTKESYTEEIVSEAESHVSGISRIVLPTEKT
DNTTIP2_Q5QJE6.19	-0.299577	-0.27519	1.08336	1.5996	0.915987	0.173896	0.00638771	-0.500445	-0.947943	-1.75607	DNTTIP2	Deoxynucleotidyltransferase terminal-interacting protein 2	Q5QJE6	0.0214559	0.035721	0.406211	Q5QJE6;J3KP30;E9PRB3	0.962646	VTPTKESYT(0.001)EEIVS(0.999)EAES(1)HVS(0.963)GIS(0.037)R	S148	ESYTEEIVSEAESHVSGISRIVLPTEKTTGA
UTP14A_X6RJY0.2	-0.25074	1.77822	0.257405	-0.903434	1.29891	-0.147445	-0.0921291	0.15016	-0.350254	-1.74069	UTP14A	U3 small nucleolar RNA-associated protein 14 homolog A	X6RJY0	0.111536	0.151372	0.406173	X6RJY0;Q9BVJ6	0.983127	EAAT(0.832)QEDPEQLPELEAHGVS(0.185)ES(0.983)EGEERPVAEEEILLR	S239	DPEQLPELEAHGVSESEGEERPVAEEEILLR
UTP14A_X6RJY0.3	-0.25074	1.77822	0.257405	-0.903434	1.29891	-0.147445	-0.0921291	0.15016	-0.350254	-1.74069	UTP14A	U3 small nucleolar RNA-associated protein 14 homolog A	X6RJY0	0.111536	0.151372	0.406173	X6RJY0;Q9BVJ6	0.832058	EAAT(0.832)QEDPEQLPELEAHGVS(0.185)ES(0.983)EGEERPVAEEEILLR	T221	PWMLRSCTSDTKEAATQEDPEQLPELEAHGV
MAX_P61244.2	0.13434	1.17031	1.27821	-0.328355	1.05612	-1.23322	-0.700831	0.0259632	0.236576	-1.63911	MAX	Protein max	P61244	0.010241	0.0190817	0.405639	P61244;G3V5L1	1	S(1)DNDDIEVES(1)DEEQPRFQSAADKR	S2	______________MSDNDDIEVESDEEQPR
MAX_P61244.3	0.13434	1.17031	1.27821	-0.328355	1.05612	-1.23322	-0.700831	0.0259632	0.236576	-1.63911	MAX	Protein max	P61244	0.010241	0.0190817	0.405639	P61244;G3V5L1	1	S(1)DNDDIEVES(1)DEEQPR	S11	_____MSDNDDIEVESDEEQPRFQSAADKRA
AHNAK_Q09666.37	0.855602	-0.139196	0.539362	1.57541	0.238217	0.161278	0.636753	-1.27959	-1.26448	-1.32336	AHNAK	Neuroblast differentiation-associated protein AHNAK	Q09666	0.0192503	0.0325051	0.405584	Q09666	0.859619	S(0.106)NS(0.697)FS(0.195)DEREFS(0.002)GPS(0.007)T(0.86)PT(0.13)GT(0.003)LEFEGGEVSLEGGKVK	T5794	RSNSFSDEREFSGPSTPTGTLEFEGGEVSLE
TBC1D4_O60343.3	1.38501	0.306063	0.500846	-0.178157	0.606691	0.443295	0.69079	-0.491635	-1.40925	-1.85365	TBC1D4	TBC1 domain family member 4	O60343	0.0513849	0.0762377	0.404759	O60343	0.996648	VHEGS(0.997)QKS(0.003)QPR	S330	RCSSVTGVQRRVHEGSQKSQPRRRHASAPSH
RSRC2_Q7L4I2.1	0.998224	0.760757	0.307317	1.22068	0.60367	0.0347791	-0.921512	-1.36732	-1.65993	0.0233397	RSRC2	Arginine/serine-rich coiled-coil protein 2	Q7L4I2	0.00145472	0.00368614	0.404173	Q7L4I2;E9PI52	0.999297	EQSEVS(0.001)VS(0.999)PR	S32	SPDRDKKKEQSEVSVSPRASKHHYSRSRSRS
PKP4_A0A0D9SF60.4	1.16641	0.752316	0.350789	1.01453	1.16226	-1.31988	-0.885572	-0.253563	-1.04387	-0.943418	PKP4	Plakophilin-4	A0A0D9SF60	7.80001e-05	0.000359751	0.403218	A0A0D9SF60;Q99569	0.992852	AAS(0.308)PY(0.011)S(0.681)QRPAS(0.993)PT(0.007)AIRR	S281	LPAARAASPYSQRPASPTAIRRIGSVTSRQT
NOP56_O00567.13	-0.0748473	0.981495	1.17061	1.40653	0.713403	-0.510676	-0.423499	-0.83913	-0.997908	-1.42597	NOP56	Nucleolar protein 56	O00567	0.000352767	0.00117088	0.403004	O00567	0.980061	SFSKEELMS(0.763)S(0.257)DLEET(0.98)AGSTSIPK	T525	KSFSKEELMSSDLEETAGSTSIPKRKKSTPK
MKI67_P46013.3	1.12014	1.30823	0.704567	-0.31419	1.02979	-0.78172	-0.454681	-0.572032	-0.261061	-1.77905	MKI67	Antigen KI-67	P46013	0.00174447	0.00429213	0.401637	P46013	0.999129	IACKS(0.999)PPPES(0.001)VDTPTSTK	S1131	EESMTDEKTTKIACKSPPPESVDTPTSTKQW
SAC3D1_F8WC89	0.58186	1.59583	0.557461	-0.9364	0.901181	-0.781067	-0.38682	0.182833	0.104716	-1.8196	SAC3D1	SAC3 domain-containing protein 1	F8WC89	0.0440421	0.0668053	0.400225	F8WC89;A6NKF1	0.999955	TLEEVVMAEEEDEGTDRPGS(1)PA	S356	VVMAEEEDEGTDRPGSPA_____________
YBX3_P16989.1	0.549908	1.0911	0.943125	-0.4287	0.583711	-0.969598	-0.433457	-0.0166813	0.771108	-2	YBX3	Y-box-binding protein 3	P16989	0.0406745	0.0623309	0.399752	P16989	0.767234	NYAGEEEEEGS(0.903)GS(0.329)S(0.767)EGFDPPATDR	S204	PRNYAGEEEEEGSGSSEGFDPPATDRQFSGA
BCLAF1_E9PK91.8	1.52734	1.24537	0.236287	0.00827474	1.05121	-0.465099	-0.799082	-0.706291	-0.601306	-1.4967	BCLAF1	Bcl-2-associated transcription factor 1	E9PK91	0.000687694	0.00198697	0.399401	E9PK91;Q9NYF8;A0A1W2PQ43;E9PQN2;E9PKI6;E9PK09	0.999707	RIDIS(1)PSTLRK	S658	STRQKSPEIHRRIDISPSTLRKHTRLAGEER
NOLC1_A0A0A0MRM9.1	1.22951	0.816634	0.75804	0.732109	1.01509	-0.517679	-1.37235	-1.21401	-0.661132	-0.78622	NOLC1	Nucleolar and coiled-body phosphoprotein 1	A0A0A0MRM9	3.8156e-05	0.000207513	0.39912	A0A0A0MRM9;Q14978	0.992714	RAS(0.007)S(0.993)PFRR	S632	PNTFPKRKKGEKRASSPFRRVREEEIEVDSR
FAM134C_K7EQI9.12	0.227098	1.18072	0.849091	-0.306731	1.24042	-0.920054	-0.884009	0.0880281	0.375763	-1.85033	FAM134C	Protein FAM134C	K7EQI9	0.0143604	0.0253211	0.398131	K7EQI9;Q86VR2	0.99968	GQT(0.033)PLT(0.967)EGS(1)EDLDGHS(0.974)DPEES(0.026)FAR	S216	GTFNLSRGQTPLTEGSEDLDGHSDPEESFAR
FAM134C_K7EQI9.13	0.227098	1.18072	0.849091	-0.306731	1.24042	-0.920054	-0.884009	0.0880281	0.375763	-1.85033	FAM134C	Protein FAM134C	K7EQI9	0.0143604	0.0253211	0.398131	K7EQI9;Q86VR2	0.999989	GQTPLTEGSEDLDGHS(1)DPEESFAR	S223	GQTPLTEGSEDLDGHSDPEESFARDLPDFPS
FAM134C_K7EQI9.14	0.227098	1.18072	0.849091	-0.306731	1.24042	-0.920054	-0.884009	0.0880281	0.375763	-1.85033	FAM134C	Protein FAM134C	K7EQI9	0.0143604	0.0253211	0.398131	K7EQI9;Q86VR2	0.96721	GQT(0.033)PLT(0.967)EGS(1)EDLDGHS(0.974)DPEES(0.026)FAR	T213	TDNGTFNLSRGQTPLTEGSEDLDGHSDPEES
MTCL1_Q9Y4B5.5	0.79992	0.89602	1.12753	0.226705	0.669843	-0.81151	-0.179454	-0.216772	-0.283425	-2	MTCL1	Microtubule cross-linking factor 1	Q9Y4B5	0.00287502	0.00654622	0.39777	Q9Y4B5	1	GAPPGS(1)PEPPALLAAPLAAGACPGGR	S263	GAPTPSPAARGAPPGSPEPPALLAAPLAAGA
KIAA1429_Q69YN4.1	1.46869	1.10956	0.966959	-0.385627	0.916317	-1.08046	-0.901559	-0.483363	-0.507113	-1.1034	KIAA1429	Protein virilizer homolog	Q69YN4	0.000673569	0.0019559	0.397387	Q69YN4	0.88248	VIS(0.118)HDRDS(0.882)PPPPPPPPPPPQPQPSLKR	S138	AIYGSVDRVISHDRDSPPPPPPPPPPPQPQP
DSN1_Q5JW53	1.29853	0.358551	0.434235	1.50342	0.562319	-0.265366	-0.867865	-0.448631	-1.08812	-1.48706	DSN1	Kinetochore-associated protein DSN1 homolog	Q5JW53	0.000454482	0.00143029	0.397336	Q5JW53;Q9H410	0.845051	IHLGS(0.155)S(0.845)PKKGGNCDLSHQER	S58	EMNQGVSEERIHLGSSPKKGGNCDLSHQERL
SSFA2_E7EUL7.3	0.904688	1.01183	0.572984	-0.837875	0.877422	-0.902839	0.350124	0.238624	-0.130275	-2	SSFA2	Sperm-specific antigen 2	E7EUL7	0.0614786	0.0891896	0.397199	E7EUL7;E9PHV5;P28290	0.999786	AGYPLRRS(1)QS(0.92)LPT(0.071)T(0.01)LLSPVR	S246	KQRYLFAKAGYPLRRSQSLPTTLLSPVRVVS
SSFA2_E7EUL7.4	0.904688	1.01183	0.572984	-0.837875	0.877422	-0.902839	0.350124	0.238624	-0.130275	-2	SSFA2	Sperm-specific antigen 2	E7EUL7	0.0614786	0.0891896	0.397199	E7EUL7;E9PHV5;P28290	0.98204	AGYPLRRS(0.995)QS(0.982)LPT(0.022)T(0.001)LLSPVR	S248	RYLFAKAGYPLRRSQSLPTTLLSPVRVVSSV
FTH1_G3V1D1.1	0.474962	1.48493	0.868994	-0.0180088	0.454043	-0.528821	0.0606881	-0.165518	-0.357703	-2	FTH1	Ferritin;Ferritin heavy chain;Ferritin heavy chain, N-terminally processed	G3V1D1	0.0118239	0.0215547	0.396977	G3V1D1;G3V192;P02794	0.995631	KMGAPESGLAEYLFDKHTLGDS(0.004)DNES(0.996)	S113	EYLFDKHTLGDSDNES_______________
RAI1_A0A1W2PQJ7	1.71427	1.03096	0.539394	-0.555324	0.472834	-0.497416	0.199605	-0.125187	-1.31631	-1.46283	RAI1	Retinoic acid-induced protein 1	A0A1W2PQJ7	0.0139925	0.0247896	0.395988	A0A1W2PQJ7;Q7Z5J4	0.860557	AKNT(0.003)T(0.016)S(0.12)S(0.861)PCKGR	S1439	KRKRLTRGRAKNTTSSPCKGRAKRRRQQQVL
DNTTIP2_Q5QJE6.10	0.437144	0.0649637	0.679873	1.54742	0.710119	-0.0493302	-0.191078	-0.145375	-0.926484	-2	DNTTIP2	Deoxynucleotidyltransferase terminal-interacting protein 2	Q5QJE6	0.00722479	0.0141807	0.395868	Q5QJE6;J3KP30;E9PRB3	0.999781	VTPTKESYTEEIVS(1)EAES(0.995)HVS(0.005)GISR	S141	PKVTPTKESYTEEIVSEAESHVSGISRIVLP
DNTTIP2_Q5QJE6.11	0.437144	0.0649637	0.679873	1.54742	0.710119	-0.0493302	-0.191078	-0.145375	-0.926484	-2	DNTTIP2	Deoxynucleotidyltransferase terminal-interacting protein 2	Q5QJE6	0.00722479	0.0141807	0.395868	Q5QJE6;J3KP30;E9PRB3	0.999928	VTPTKESYT(0.001)EEIVS(0.999)EAES(1)HVS(0.963)GIS(0.037)R	S145	PTKESYTEEIVSEAESHVSGISRIVLPTEKT
C9orf78_Q9NZ63.3	1.30467	0.968358	0.539005	0.603183	1.17779	-0.751047	-0.950048	-0.86263	-1.17078	-0.858505	C9orf78	Uncharacterized protein C9orf78	Q9NZ63	2.93097e-05	0.000168531	0.395055	Q9NZ63	0.999874	VGDTEKPEPERS(1)PPNR	S261	RPLRVGDTEKPEPERSPPNRKRPANEKATDD
TAOK1_Q7L7X3.3	1.32968	0.370149	-0.143211	0.213549	0.624368	0.250007	0.676077	-0.175496	-0.816675	-2	TAOK1	Serine/threonine-protein kinase TAO1	Q7L7X3	0.0784505	0.111362	0.394682	Q7L7X3	0.906066	T(0.002)AS(0.091)GGRT(0.906)EQGMS(0.001)R	T978	RNSPQALRRTASGGRTEQGMSRSTSVTSQIS
BANF1_E9PJJ8.3	1.01009	1.20123	0.358069	-1.44943	0.862538	-0.910402	0.044218	0.683797	-0.332087	-1.46802	BANF1	Barrier-to-autointegration factor;Barrier-to-autointegration factor, N-terminally processed	E9PJJ8	0.151129	0.198568	0.394659	E9PJJ8;O75531	0.991921	MT(0.001)T(0.008)S(0.992)QKHR	S4	____________MTTSQKHRDFVAEPMGEKP
ERC1_K7EKH8.2	1.08205	0.852682	0.882519	0.570633	0.473165	0.101235	-0.0192396	-0.876049	-1.15111	-1.91589	ERC1	ELKS/Rab6-interacting/CAST family member 1	K7EKH8	0.00172239	0.0042458	0.394285	K7EKH8;A0A0U1RRM0;K7EIZ7;A0A0U1RQD6;X6RM00;G8JLD3;X6RLX0;Q8IUD2	0.979928	S(0.001)VGKVEPS(0.003)S(0.017)QS(0.98)PGRS(1)PR	S17	YGSARSVGKVEPSSQSPGRSPRLPRSPRLGH
ERC1_K7EKH8.3	1.08205	0.852682	0.882519	0.570633	0.473165	0.101235	-0.0192396	-0.876049	-1.15111	-1.91589	ERC1	ELKS/Rab6-interacting/CAST family member 1	K7EKH8	0.00172239	0.0042458	0.394285	K7EKH8;A0A0U1RRM0;K7EIZ7;A0A0U1RQD6;X6RM00;G8JLD3;X6RLX0;Q8IUD2	0.999942	SVGKVEPS(0.008)S(0.038)QS(0.954)PGRS(1)PR	S21	RSVGKVEPSSQSPGRSPRLPRSPRLGHRRTN
SLTM_Q9NWH9.7	1.40513	0.0757921	0.748134	0.918214	0.408487	0.465065	-0.360427	-0.778914	-1.02492	-1.85656	SLTM	SAFB-like transcription modulator	Q9NWH9	0.00507506	0.0104772	0.394052	Q9NWH9;H7C3F4	0.935824	S(0.936)GREVS(0.136)GHS(0.929)VRGAPPGNR	S904	MSTDKRETRVERPERSGREVSGHSVRGAPPG
PHACTR4_A0A0J9YVR0.2	0.768808	-0.0434524	0.695616	1.25679	1.30675	-0.148001	-0.201965	-0.997957	-1.09288	-1.54371	PHACTR4	Phosphatase and actin regulator 4	A0A0J9YVR0	0.00104182	0.00278798	0.393454	A0A0J9YVR0;Q8IZ21	0.852462	S(0.065)S(0.083)S(0.852)PVQVEEEPVRLAS(1)LRK	S126	LKNGHTTPIGNARSSSPVQVEEEPVRLASLR
PHACTR4_A0A0J9YVR0.3	0.768808	-0.0434524	0.695616	1.25679	1.30675	-0.148001	-0.201965	-0.997957	-1.09288	-1.54371	PHACTR4	Phosphatase and actin regulator 4	A0A0J9YVR0	0.00104182	0.00278798	0.393454	A0A0J9YVR0;Q8IZ21	1	S(0.065)S(0.083)S(0.852)PVQVEEEPVRLAS(1)LRK	S139	SSSPVQVEEEPVRLASLRKAIPEEDLKKRLG
AHNAK_Q09666.15	0.559737	0.965547	1.12372	0.0430085	1.30364	-0.827778	-0.521185	-0.688045	-0.130227	-1.82842	AHNAK	Neuroblast differentiation-associated protein AHNAK	Q09666	0.000993221	0.00267575	0.393391	Q09666	0.942497	LPS(0.057)GS(0.942)GAAS(0.701)PT(0.268)GS(0.032)AVDIR	S212	VETQSGKTVIRLPSGSGAASPTGSAVDIRAG
AFF4_Q9UHB7	1.33726	1.34314	0.300446	-0.132948	0.86906	-0.0583722	-0.0449166	-0.95633	-1.11215	-1.5452	AFF4	AF4/FMR2 family member 4	Q9UHB7	0.00296828	0.00672047	0.392643	Q9UHB7	0.992377	QKS(0.992)PAQS(0.007)DSTTQRR	S549	KTIQKGSESGRGRQKSPAQSDSTTQRRTVGK
ARL6IP4_F5GYV5.7	0.788519	-0.544801	0.952059	1.67642	-0.164596	0.370273	0.352382	-0.856689	-1.16279	-1.41077	ARL6IP4	ADP-ribosylation factor-like protein 6-interacting protein 4	F5GYV5	0.0436638	0.0663086	0.392527	F5GYV5;F8WCT1;A0A0C4DH18;Q66PJ3;A0A0A0MTG7	0.993587	NCSAST(0.006)S(0.994)QGR	S41	KKSRKDTSRNCSASTSQGRKASTAPGAEERS
HMHA1_K7EQA4	0.741035	1.204	1.08764	-1.14382	0.940103	-1.37208	-0.850204	-0.12945	0.428503	-0.905726	HMHA1	Minor histocompatibility protein HA-1;Minor histocompatibility antigen HA-1	K7EQA4	0.0339361	0.0531595	0.39243	K7EQA4;K7ES98;K7EM85;Q92619	0.999919	HAS(1)AAGFPLSGAASWTLGR	S78	ATGTLKRPTSLSRHASAAGFPLSGAASWTLG
HCFC1_P51610.5	0.838416	0.558421	0.516996	0.262904	1.2779	-0.836352	0.516219	-0.116765	-1.01752	-2	HCFC1	Host cell factor 1;HCF N-terminal chain 1;HCF N-terminal chain 2;HCF N-terminal chain 3;HCF N-terminal chain 4;HCF N-terminal chain 5;HCF N-terminal chain 6;HCF C-terminal chain 1;HCF C-terminal chain 2;HCF C-terminal chain 3;HCF C-terminal chain 4;HCF C-terminal chain 5;HCF C-terminal chain 6	P51610	0.00698278	0.0137626	0.391886	P51610;A6NEM2	0.997669	VMS(0.998)VVQT(0.003)KPVQT(0.357)S(0.357)AVT(0.315)GQAS(0.311)T(0.294)GPVT(0.229)QIIQT(0.134)K	S685	VPGGSALISNLGKVMSVVQTKPVQTSAVTGQ
MTCL1_Q9Y4B5.16	1.39473	0.171357	0.501655	0.911459	0.265355	0.715143	-0.328908	-0.75631	-0.913036	-1.96145	MTCL1	Microtubule cross-linking factor 1	Q9Y4B5	0.0126212	0.0227977	0.391807	Q9Y4B5	0.990962	AGGGATPVS(0.005)S(0.991)PS(0.004)R	S1679	KCLTPKAGGGATPVSSPSRSLRSRQVAPAIE
MTCL1_Q9Y4B5.27	1.39473	0.171357	0.501655	0.911459	0.265355	0.715143	-0.328908	-0.75631	-0.913036	-1.96145	MTCL1	Microtubule cross-linking factor 1	Q9Y4B5	0.0126212	0.0227977	0.391807	Q9Y4B5	0.999987	AGGGAT(1)PVS(0.012)S(0.976)PS(0.012)R	T1675	SSPHKCLTPKAGGGATPVSSPSRSLRSRQVA
ABCC4_O15439	1.34881	0.997308	0.677783	0.374948	1.01784	-0.451343	-1.19987	-0.918969	-0.500515	-1.34599	ABCC4	Multidrug resistance-associated protein 4	O15439	0.00011194	0.000475152	0.390494	O15439	0.987048	SGIDFGSLLKKDNEESEQPPVPGT(0.987)PT(0.013)LR	T646	LKKDNEESEQPPVPGTPTLRNRTFSESSVWS
RIMS2_D6RA03.1	1.06921	1.73787	0.652095	-0.507845	0.853981	-0.776512	-0.745898	-0.38794	-0.548143	-1.34681	RIMS2	Regulating synaptic membrane exocytosis protein 2	D6RA03	0.00217539	0.00517671	0.390279	D6RA03;Q9UQ26	0.930895	RAS(0.931)QS(0.107)S(0.564)LES(0.159)S(0.202)T(0.036)GPSYSR	S1352	SSLVDPTLAPLTRRASQSSLESSTGPSYSRS
TRA2B_P62995.11	-0.953284	0.665602	0.101963	1.55926	1.35257	-0.638932	-1.67331	-0.408481	0.0291084	-0.034497	TRA2B	Transformer-2 protein homolog beta	P62995	0.0421473	0.064286	0.390254	P62995	0.982069	RRHS(0.956)HS(0.925)HS(0.982)PMS(0.122)T(0.015)R	S99	RSYSRDYRRRHSHSHSPMSTRRRHVGNRANP
TNNT2_C9JM61	1.33919	1.52227	-0.243879	-0.188821	0.509587	0.596646	-0.236597	-0.535863	-1.4802	-1.28233	TNNT2	Troponin T, cardiac muscle	C9JM61	0.0267671	0.0431197	0.390012	C9JM61;C9JDF8;E7EPN8;E7EPW4;A0A0A0MRJ5;A0A0A0MRJ4;P45379	1	EAEDGPMEES(1)K	S62	EEEEAKEAEDGPMEESKPKPRSFMPNLVPPK
ZNF185_O15231.19	-0.0331911	0.537634	1.09128	0.784846	1.68011	-0.779592	-0.494344	-0.62917	-0.576464	-1.58111	ZNF185	Zinc finger protein 185	O15231	0.000761391	0.00215693	0.389966	O15231;H7BZT5	0.999909	RS(0.377)S(0.461)T(0.153)S(0.01)GDT(1)EEEEEEEVVPFSSDEQKR	T158	KLAPYNIRRSSTSGDTEEEEEEEVVPFSSDE
ARHGEF10_O15013	0.929872	1.02888	0.91241	-0.754319	1.16284	-0.615443	-0.611018	0.0221566	-0.196009	-1.87937	ARHGEF10	Rho guanine nucleotide exchange factor 10	O15013	0.0115646	0.0211707	0.388811	O15013	1	YDTNNNEEEEGEQFDFDS(1)GDEIPEADR	S59	TNNNEEEEGEQFDFDSGDEIPEADRQAPSAP
UVSSA_Q2YD98.2	0.620459	1.53072	0.833309	-0.922943	0.800509	-0.896101	-0.559979	0.0375874	0.259279	-1.70284	UVSSA	UV-stimulated scaffold protein A	Q2YD98	0.0317394	0.0501093	0.388648	Q2YD98	0.97167	AGGGAQPSQT(0.001)AT(0.027)GDPS(0.972)DEDEDS(1)DLEEFVR	S281	AGGGAQPSQTATGDPSDEDEDSDLEEFVRSH
UVSSA_Q2YD98.3	0.620459	1.53072	0.833309	-0.922943	0.800509	-0.896101	-0.559979	0.0375874	0.259279	-1.70284	UVSSA	UV-stimulated scaffold protein A	Q2YD98	0.0317394	0.0501093	0.388648	Q2YD98	0.99967	AGGGAQPSQT(0.001)AT(0.027)GDPS(0.972)DEDEDS(1)DLEEFVR	S287	PSQTATGDPSDEDEDSDLEEFVRSHGLGSHK
TCOF1_E7ETY2.20	1.07896	-0.81247	0.0591977	1.56072	0.534719	0.750187	0.140196	-0.849001	-0.991241	-1.47127	TCOF1	Treacle protein	E7ETY2	0.0751498	0.106997	0.388282	E7ETY2;Q13428;J3KQ96	0.973882	SLGNILQAKPT(0.001)S(0.025)S(0.974)PAKGPPQK	S583	QEKSLGNILQAKPTSSPAKGPPQKAGPVAVQ
MICAL1_Q8TDZ2	0.950723	1.60044	0.34409	-1.11149	1.22159	-0.476443	-0.786688	-0.189983	-0.227512	-1.32473	MICAL1	Protein-methionine sulfoxide oxidase MICAL1	Q8TDZ2	0.0230419	0.0377713	0.38746	Q8TDZ2	0.99688	LS(0.003)S(0.997)PERQR	S810	VPDPSQPTRRQIRLSSPERQRLSSLNLTPDP
RBMS1_F6Y5H0	0.815814	0.878427	0.696175	1.25293	0.70737	-0.683246	-0.684515	-0.291911	-0.917441	-1.7736	RBMS1	RNA-binding motif, single-stranded-interacting protein 1	F6Y5H0	0.000174895	0.000669939	0.387124	F6Y5H0;P29558	0.934396	QSLVPAHPMAPPS(0.934)PS(0.062)T(0.003)TSSNNNSSSSSNSGWDQLSK	S18	KCKQSLVPAHPMAPPSPSTTSSNNNSSSSSN
CLSPN_E7ESG2	0.0572946	0.73617	1.24719	0.929454	0.964511	-0.513627	-0.104346	-0.6415	-0.68922	-1.98592	CLSPN	Claspin	E7ESG2	0.00133493	0.00342659	0.387084	E7ESG2;Q9HAW4	0.999999	NIDDASQMDLFHRDS(1)DDDQTEEQLDESEAR	S1103	KNIDDASQMDLFHRDSDDDQTEEQLDESEAR
TRA2A_Q13595.4	0.0853546	1.22507	1.5853	0.451125	0.942597	-0.743167	-0.590294	-0.819243	-0.941805	-1.19493	TRA2A	Transformer-2 protein homolog alpha	Q13595	0.000248448	0.000883015	0.38701	Q13595	0.999776	AHT(1)PTPGIYMGRPTHSGGGGGGGGGGGGGGGGR	T202	GRRIRVDYSITKRAHTPTPGIYMGRPTHSGG
TRA2A_Q13595.5	0.0853546	1.22507	1.5853	0.451125	0.942597	-0.743167	-0.590294	-0.819243	-0.941805	-1.19493	TRA2A	Transformer-2 protein homolog alpha	Q13595	0.000248448	0.000883015	0.38701	Q13595	0.907316	RAHT(0.076)PT(0.011)PGIY(0.907)MGRPT(0.005)HS(0.001)GGGGGGGGGGGGGGGGR	Y208	DYSITKRAHTPTPGIYMGRPTHSGGGGGGGG
CLASP2_E3W994.11	1.08466	0.424164	0.548165	-0.00124041	0.946936	-0.395863	0.22088	0.190814	-0.60129	-2	CLASP2	CLIP-associating protein 2	E3W994	0.0232201	0.0380396	0.386465	E3W994;J3KR49;O75122	0.94389	VLNT(0.056)GS(0.944)DVEEAVADALKKPAR	S575	RLSSSVSAMRVLNTGSDVEEAVADALKKPAR
TK1_K7ERV3	1.06714	1.00007	1.16439	-0.0553381	1.00856	-0.921422	-0.757809	-0.4368	-0.429844	-1.63895	TK1	Thymidine kinase;Thymidine kinase, cytosolic	K7ERV3	0.000437254	0.00138863	0.38539	K7ERV3;P04183;K7ENW5;K7ES52;K7ERJ1	0.992418	SCINLPTVLPGS(0.992)PS(0.006)KT(0.002)R	S13	___MSCINLPTVLPGSPSKTRGQIQVILGPM
NCOR2_C9JE98.4	1.66862	-0.581012	1.29976	-0.00375034	0.837824	-0.0813122	-0.0534238	-0.609222	-1.10227	-1.37521	NCOR2	Nuclear receptor corepressor 2	C9JE98	0.0136075	0.0242392	0.38489	C9JE98;C9J0Q5;C9JFD3;Q9Y618;C9J7T7;H7BZU2;H7C2R5	0.996549	VSGRPS(0.003)S(0.997)R	S2352	LMGGGGKAKVSGRPSSRKAKSPAPGLASGDR
PARN_O95453.1	1.2065	-0.128486	0.351327	0.332508	0.497161	0.801299	0.665933	-0.641986	-0.912584	-2	PARN	Poly(A)-specific ribonuclease PARN	O95453	0.0990947	0.13633	0.384784	O95453	0.782405	NNS(0.218)FT(0.782)APSTVGKR	T559	IPYTLQNHYYRNNSFTAPSTVGKRNLSPSQE
PHLDB1_Q86UU1.11	0.962027	1.06249	0.604472	-0.087073	0.569835	-0.242003	0.0312641	-0.0458197	-0.400401	-2	PHLDB1	Pleckstrin homology-like domain family B member 1	Q86UU1	0.0179582	0.0306923	0.384555	Q86UU1	0.842446	T(0.158)RS(0.842)PS(0.964)PT(0.036)LGESLAPHKGSFSGR	S518	EDFSLTLGARGRRTRSPSPTLGESLAPHKGS
RUNX1_A8MZI9.5	1.32441	0.753112	1.08535	0.559659	0.659548	-0.763005	-1.03594	-0.463315	-0.496113	-1.62371	RUNX1	Runt-related transcription factor 1	A8MZI9	0.000150517	0.000602645	0.384064	A8MZI9;Q01196;C9JWM1;H9KVB1	0.922373	RFT(0.922)PPS(0.084)T(0.093)ALS(0.65)PGKMS(0.251)EALPLGAPDAGAALAGK	T29	AARTRSRDASTSRRFTPPSTALSPGKMSEAL
PPRC1_X6R7H2.2	1.44375	0.0796979	1.01629	1.13479	0.529227	-0.483551	-0.916104	-1.57329	-0.652947	-0.577852	PPRC1	Peroxisome proliferator-activated receptor gamma coactivator-related protein 1	X6R7H2	0.000402978	0.00130356	0.383902	X6R7H2;Q5VV67	0.984133	KACRS(0.984)AS(0.852)PS(0.137)S(0.027)QGWQGR	S378	SAKQRSMRCYRKACRSASPSSQGWQGRRGRN
PPRC1_X6R7H2.3	1.44375	0.0796979	1.01629	1.13479	0.529227	-0.483551	-0.916104	-1.57329	-0.652947	-0.577852	PPRC1	Peroxisome proliferator-activated receptor gamma coactivator-related protein 1	X6R7H2	0.000402978	0.00130356	0.383902	X6R7H2;Q5VV67	0.90582	KACRS(0.844)AS(0.906)PS(0.197)S(0.054)QGWQGR	S380	KQRSMRCYRKACRSASPSSQGWQGRRGRNSR
SCAF11_A0A0A0MTP7.5	1.29579	1.42942	0.418076	-0.00671672	0.706561	-0.826109	-1.0654	-1.44329	0.281473	-0.789807	SCAF11	Protein SCAF11	A0A0A0MTP7	0.00195649	0.00472254	0.383084	A0A0A0MTP7;F8VXG7;Q99590	1	KRPQS(1)PS(1)PR	S756	WSPNKDTPQEKKRPQSPSPRRETGKESRKSQ
BAZ1A_Q9NRL2.1	1.70611	1.01866	0.602748	0.188554	0.811094	-0.938221	-0.924543	-1.19328	-0.753782	-0.517335	BAZ1A	Bromodomain adjacent to zinc finger domain protein 1A	Q9NRL2	0.000211637	0.000780338	0.382357	Q9NRL2	0.999786	KRQS(1)PEPSPVTLGR	S1413	SLQESESKRRCRKRQSPEPSPVTLGRRSSGR
AGGF1_Q8N302.8	-0.320694	1.65083	0.497249	-0.190695	1.6067	-0.761714	-0.439295	-0.247966	-0.24065	-1.55377	AGGF1	Angiogenic factor with G patch and FHA domains 1	Q8N302	0.0129232	0.0231534	0.382256	Q8N302	0.987317	AS(0.987)EAPS(0.991)PPRS(0.023)PPPPT(0.53)S(0.469)PEPELAQLRR	S3	_____________MASEAPSPPRSPPPPTSP
AGGF1_Q8N302.9	-0.320694	1.65083	0.497249	-0.190695	1.6067	-0.761714	-0.439295	-0.247966	-0.24065	-1.55377	AGGF1	Angiogenic factor with G patch and FHA domains 1	Q8N302	0.0129232	0.0231534	0.382256	Q8N302	0.990872	AS(0.987)EAPS(0.991)PPRS(0.023)PPPPT(0.53)S(0.469)PEPELAQLRR	S7	_________MASEAPSPPRSPPPPTSPEPEL
HNRNPA2B1_P22626	0.637883	1.3243	0.824082	-0.389476	0.691083	-0.591444	-0.406296	0.124613	0.0213305	-2	HNRNPA2B1	Heterogeneous nuclear ribonucleoproteins A2/B1	P22626	0.0191244	0.0323343	0.381827	P22626;A0A087WUI2	0.997873	GFGFVT(0.001)FS(0.001)S(0.001)MAEVDAAMAARPHS(0.998)IDGR	S85	SSMAEVDAAMAARPHSIDGRVVEPKRAVARE
RRBP1_Q9P2E9.7	1.41944	0.583408	0.637701	1.1162	0.420333	-0.266852	-0.832189	-1.5337	-1.27571	-0.26864	RRBP1	Ribosome-binding protein 1	Q9P2E9	0.000468961	0.00146553	0.381824	Q9P2E9;A2A2S5	1	AEGT(1)PNQGKKAEGAQNQGK	T255	KKAEGTPNQGKKAEGTPNQGKKAEGAQNQGK
BCLAF1_E9PK91.10	1.98526	0.393601	0.339263	0.928557	0.375452	-0.259873	-0.937222	-1.20775	-0.617407	-0.999879	BCLAF1	Bcl-2-associated transcription factor 1	E9PK91	0.000972106	0.00263655	0.379512	E9PK91;Q9NYF8;A0A1W2PQ43;E9PQN2;E9PKI6;E9PK09;E9PJA7	0.999994	STFREES(1)PLRIK	S531	HKNLDAREKSTFREESPLRIKMIASDSHRPE
LRBA_H0YAC6	0.753514	0.940386	1.21183	0.0166858	0.694105	-1.23936	-0.324227	0.197672	-0.293303	-1.95731	LRBA	Lipopolysaccharide-responsive and beige-like anchor protein	H0YAC6	0.00439697	0.00929041	0.379445	H0YAC6;E9PEM5;P50851	0.816236	KSAVSPSTFNTSIPTNAVSVVSSVDSAQASDMGGES(0.816)PGS(0.182)R	S420	VSSVDSAQASDMGGESPGSRSSNAKLPSVPT
SLC4A2_P04920.3	2	0.385262	0.447465	-0.864289	0.221707	-0.729844	-0.900665	-0.594634	-0.298075	-0.127154	SLC4A2	Anion exchange protein 2	P04920	0.0494979	0.0739212	0.379385	P04920;C9J722;C9J035;C9J9M9	0.959469	RRPGAS(0.959)PT(0.029)GET(0.011)PTIEEGEEDEDEASEAEGAR	S113	TPQGPGRKPRRRPGASPTGETPTIEEGEEDE
SLC4A2_P04920.4	2	0.385262	0.447465	-0.864289	0.221707	-0.729844	-0.900665	-0.594634	-0.298075	-0.127154	SLC4A2	Anion exchange protein 2	P04920	0.0494979	0.0739212	0.379385	P04920;C9J722;C9J035;C9J9M9	1	RRPGASPTGETPTIEEGEEDEDEAS(1)EAEGAR	S132	ETPTIEEGEEDEDEASEAEGARALTQPSPVS
PRPF4B_Q13523.36	0.798214	1.04055	0.398548	0.0239223	1.48302	-0.665936	-0.759018	-0.0156417	-0.361852	-1.9418	PRPF4B	Serine/threonine-protein kinase PRP4 homolog	Q13523	0.00287291	0.00654527	0.378322	Q13523	0.985902	S(0.011)KQS(0.986)KS(0.263)PS(0.74)R	S379	RRSRSPLLNDRRSKQSKSPSRTLSPGRRAKS
PRPF4B_Q13523.38	0.798214	1.04055	0.398548	0.0239223	1.48302	-0.665936	-0.759018	-0.0156417	-0.361852	-1.9418	PRPF4B	Serine/threonine-protein kinase PRP4 homolog	Q13523	0.00287291	0.00654527	0.378322	Q13523	0.869905	S(0.464)KQS(0.534)KS(0.132)PS(0.87)R	S383	SPLLNDRRSKQSKSPSRTLSPGRRAKSRSLE
PXN_F5GZ78.3	1.69112	0.40771	1.18166	0.499777	0.561008	-0.815877	-1.14963	-1.08651	-0.560445	-0.72881	PXN	Paxillin	F5GZ78	0.000205076	0.000762064	0.378199	F5GZ78;A0A1B0GTU4;P49023;F5H836;A0A1B0GU60	0.987073	TSSVSNPQDS(0.012)VGS(0.987)PCS(0.001)R	S104	SAKTSSVSNPQDSVGSPCSRVGEEEHVYSFP
ITPR3_Q14573	0.187149	2	0.636307	-0.0523882	0.936179	-0.932542	-0.863676	-0.886387	0.0384113	-1.08704	ITPR3	Inositol 1,4,5-trisphosphate receptor type 3	Q14573	0.00302213	0.00681285	0.377206	Q14573	0.956312	KQS(0.956)VFS(0.043)APSLSAGASAAEPLDR	S934	GVGHMMSTMVLSRKQSVFSAPSLSAGASAAE
TNFAIP3_D3TTY5.1	1.40705	1.79062	0.408704	-0.344748	0.320482	-0.762314	-0.137226	-1.40428	-0.773912	-0.50437	TNFAIP3	Tumor necrosis factor alpha-induced protein 3;A20p50;A20p37	D3TTY5	0.00497763	0.0102964	0.375769	D3TTY5;A0A087WU80;P21580	0.714948	S(0.234)KS(0.715)DPS(0.051)R	S565	SLSTSLPPSCHQRSKSDPSRLVRSPSPHSCH
FAM129B_Q96TA1.7	1.09912	0.967474	0.593248	0.387445	1.31745	-1.08533	-0.591919	-0.690016	-0.442493	-1.55498	FAM129B	Niban-like protein 1	Q96TA1	0.000185822	0.000704559	0.375324	Q96TA1	1	GLLAQGLRPES(1)PPPAGPLLNGAPAGES(1)PQPK	S681	PPPAGPLLNGAPAGESPQPKAAPEASSPPAS
STAT3_G8JLH9.1	0.738436	0.876973	0.838687	-0.355839	0.943638	-0.63908	0.184342	-0.0314823	-0.215758	-2	STAT3	Signal transducer and activator of transcription;Signal transducer and activator of transcription 3	G8JLH9	0.0216026	0.0359423	0.374634	G8JLH9;P40763	0.846797	FICVTPTTCS(0.018)NT(0.847)IDLPMS(0.135)PR	T623	LKTKFICVTPTTCSNTIDLPMSPRTLDSLMQ
NCAPD2_Q15021.6	0.812268	-1.28869	0.701632	0.952462	1.19656	-0.498646	-1.76586	-0.57699	0.373747	0.0935251	NCAPD2	Condensin complex subunit 1	Q15021	0.0821907	0.115978	0.37452	Q15021	0.833142	YQPLAS(0.833)T(0.489)AS(0.679)DNDFVT(0.998)PEPR	S1330	SAKKPSTGSRYQPLASTASDNDFVTPEPRRT
NCAPD2_Q15021.7	0.812268	-1.28869	0.701632	0.952462	1.19656	-0.498646	-1.76586	-0.57699	0.373747	0.0935251	NCAPD2	Condensin complex subunit 1	Q15021	0.0821907	0.115978	0.37452	Q15021	0.994249	YQPLAS(0.319)T(0.687)AS(0.994)DNDFVTPEPR	S1333	KPSTGSRYQPLASTASDNDFVTPEPRRTTRR
NCAPD2_Q15021.8	0.812268	-1.28869	0.701632	0.952462	1.19656	-0.498646	-1.76586	-0.57699	0.373747	0.0935251	NCAPD2	Condensin complex subunit 1	Q15021	0.0821907	0.115978	0.37452	Q15021	0.998491	YQPLAS(0.833)T(0.489)AS(0.679)DNDFVT(0.998)PEPR	T1339	RYQPLASTASDNDFVTPEPRRTTRRHPNTQQ
ETV6_P41212.2	0.100282	0.354954	1.14347	1.21447	1.18277	-0.295442	-0.595742	-0.524577	-0.725952	-1.85423	ETV6	Transcription factor ETV6	P41212	0.0011282	0.00299152	0.374058	P41212	0.998505	IS(0.023)YT(0.977)PPES(0.999)PVPS(0.001)YASSTPLHVPVPR	S22	QCSIKQERISYTPPESPVPSYASSTPLHVPV
ETV6_P41212.3	0.100282	0.354954	1.14347	1.21447	1.18277	-0.295442	-0.595742	-0.524577	-0.725952	-1.85423	ETV6	Transcription factor ETV6	P41212	0.0011282	0.00299152	0.374058	P41212	0.976727	IS(0.023)YT(0.977)PPES(0.999)PVPS(0.001)YASSTPLHVPVPR	T18	ETPAQCSIKQERISYTPPESPVPSYASSTPL
CLN3_A0A1B0GWH8.3	1.05649	1.41464	0.658632	-0.807809	1.12991	-0.770089	-0.649941	-0.525735	-0.0136009	-1.49249	CLN3	Battenin	A0A1B0GWH8	0.00746137	0.0145357	0.372625	A0A1B0GWH8;H3BPL0;A0A1B0GWD3;A0A0A0MRC7;A0A1B0GV71;A0A1B0GW34;A0A0D9SFH9;A0A1B0GV41;Q9UBD8;H3BQ48;H3BR84;O95090;H3BR00;Q9UP10;Q9UBH5;A0A0D9SF04;A0A024QZB8;Q13286	0.99857	RFS(0.999)DS(0.998)EGEET(0.004)VPEPR	S12	____MGGCAGSRRRFSDSEGEETVPEPRLPL
TMCC1_D6RBT7	1.38088	1.03558	0.858213	-0.523842	0.876084	-0.0954055	-0.26444	-0.981196	-0.600753	-1.68512	TMCC1	Transmembrane and coiled-coil domains protein 1	D6RBT7	0.00437926	0.00928304	0.37209	D6RBT7;E9PC87;O94876	1	GKPEAPKGS(1)PQINR	S20	TSLHSRRGKPEAPKGSPQINRKSGQEMTAVM
LSM14A_Q8ND56.5	0.260684	1.11288	0.508274	0.0311355	1.06269	-0.0621835	0.0391384	0.00990365	-0.503718	-2	LSM14A	Protein LSM14 homolog A	Q8ND56	0.0252651	0.040991	0.371964	Q8ND56	0.82946	S(0.46)S(0.504)PQLDPLRKS(0.201)PT(0.829)MEQAVQT(0.006)ASAHLPAPAAVGR	T194	QGRSSPQLDPLRKSPTMEQAVQTASAHLPAP
CIZ1_A0A0U1RQR2	1.78257	0.608853	0.355228	1.00372	0.530538	-0.72564	-1.23002	-0.853192	-1.04074	-0.431324	CIZ1	Cip1-interacting zinc finger protein	A0A0U1RQR2	0.000306858	0.00104576	0.371633	A0A0U1RQR2;H0Y5D5;Q9BTG3;Q5SYW2;F5H2X7;Q9ULV3	0.876451	AAKNPS(0.876)PT(0.118)T(0.005)RPVSR	S273	GHFENLQKYKAAKNPSPTTRPVSRRCAINAR
ZFHX3_Q15911	1.63205	1.09525	1.03541	-0.474973	0.601683	-1.14735	-0.775283	-1.07862	-0.474388	-0.413776	ZFHX3	Zinc finger homeobox protein 3	Q15911	0.00175443	0.00431458	0.371302	Q15911	0.956235	AS(0.044)AS(0.956)PGENDSGTGGEEPQR	S2625	TMNTLKRKLEEKASASPGENDSGTGGEEPQR
MYOF_Q9NZM1	0.701186	1.72973	0.410792	-0.593857	1.00841	-0.554241	-1.39196	-1.26553	0.233432	-0.277955	MYOF	Myoferlin	Q9NZM1	0.0128193	0.0230316	0.371278	Q9NZM1	0.999947	HTIIPAKS(1)PEKCR	S1915	GFLELDLRHTIIPAKSPEKCRLDMIPDLKAM
LRRC16A_A0A0U1RQQ1.1	1.18772	1.02669	0.487055	0.287063	1.23832	-0.31093	-0.792072	-0.612944	-0.791731	-1.71918	LRRC16A	Leucine-rich repeat-containing protein 16A	A0A0U1RQQ1	0.000411111	0.00131861	0.369942	A0A0U1RQQ1;Q5VZK9	0.99033	TASRPDDIPDS(0.99)PS(0.54)S(0.469)PKVALLPPVLK	S888	PQKPRTASRPDDIPDSPSSPKVALLPPVLKK
PPA2_Q9H2U2	0.517662	1.30736	0.706079	0.537837	1.03283	-0.224109	-0.467502	-0.6371	-0.817008	-1.95604	PPA2	Inorganic pyrophosphatase 2, mitochondrial	Q9H2U2	0.000741628	0.00210666	0.369529	Q9H2U2	0.762535	SLVES(0.002)VS(0.102)S(0.763)S(0.134)PNKESNEEEQVWHFLGK	S316	RCTQEEARSLVESVSSSPNKESNEEEQVWHF
WDR62_H7C3R4.1	0.736973	1.74371	0.59581	-0.502374	1.1705	-0.174561	-0.930514	-0.901925	-1.20005	-0.537576	WDR62	WD repeat-containing protein 62	H7C3R4	0.00299871	0.0067776	0.369216	H7C3R4;O43379	0.951493	T(0.37)RLS(0.461)T(0.169)AS(0.048)EET(0.951)VQNR	T49	ICLRRRTRLSTASEETVQNRVSLEKVLGITA
ATAD2_Q6PL18	0.95063	1.56788	0.373423	-0.864971	1.28893	-1.30519	-0.732562	-0.633945	-0.668196	0.0239996	ATAD2	ATPase family AAA domain-containing protein 2	Q6PL18	0.0110149	0.0203139	0.369063	Q6PL18	0.999997	KPNIFYSGPAS(1)PARPR	S327	PRHQRKPNIFYSGPASPARPRYRLSSAGPRS
NIFK_H7BZL0.6	0.729197	-0.0982382	1.86378	1.06447	0.285614	-0.230877	-0.93999	-1.39873	-0.816294	-0.458925	NIFK	MKI67 FHA domain-interacting nucleolar phosphoprotein	H7BZL0	0.00211356	0.0050526	0.368033	H7BZL0;C9J808;Q9BYG3	1	KVSGT(0.003)LDT(0.953)PEKT(0.011)VDS(0.033)QGPT(1)PVCT(0.904)PT(0.096)FLER	T43	GTLDTPEKTVDSQGPTPVCTPTFLERRKSQV
NIFK_H7BZL0.7	0.729197	-0.0982382	1.86378	1.06447	0.285614	-0.230877	-0.93999	-1.39873	-0.816294	-0.458925	NIFK	MKI67 FHA domain-interacting nucleolar phosphoprotein	H7BZL0	0.00211356	0.0050526	0.368033	H7BZL0;C9J808;Q9BYG3	0.984182	KVSGTLDTPEKTVDS(0.001)QGPT(0.999)PVCT(0.984)PT(0.016)FLER	T47	TPEKTVDSQGPTPVCTPTFLERRKSQVAELN
SCRIB_A0A0G2JMS7.5	0.664313	0.860071	0.990476	-0.0865831	1.01682	-0.723006	-0.257557	-0.0307092	-0.157504	-2	SCRIB	Protein scribble homolog	A0A0G2JMS7	0.00772262	0.0149333	0.368013	A0A0G2JMS7;A0A0G2JNZ2;Q14160;H0YCG0;A0A0G2JPP5	0.940842	LALDGETLGEEEQEDEQPPWAS(0.941)PS(0.039)PT(0.01)S(0.01)R	S1356	TLGEEEQEDEQPPWASPSPTSRQSPASPPPL
STK24_B4DR80	1.03774	1.01336	0.571837	0.307344	0.675763	-0.145402	-0.368734	-0.0571549	-0.725911	-2	STK24		B4DR80	0.00477496	0.00996889	0.367221	B4DR80	0.96217	AHS(0.962)PVQS(0.038)GLPGMQNLKADPEELFTKLEK	S4	____________MAHSPVQSGLPGMQNLKAD
ACLY_P53396	1.70332	0.767853	0.977848	-0.0304563	0.717061	-0.942932	-1.1689	-0.176411	-0.773941	-1.07344	ACLY	ATP-citrate synthase	P53396	0.000649961	0.00189155	0.367215	P53396	0.999643	AKPAMPQDSVPS(1)PR	S481	PAKKAKPAMPQDSVPSPRSLQGKSTTLFSRH
PLEC_Q15149.21	0.70089	1.29981	0.120035	-0.840994	1.14168	-0.36771	-1.01712	0.565861	0.203815	-1.80628	PLEC	Plectin	Q15149	0.0761376	0.108197	0.367067	Q15149	0.850428	S(0.075)S(0.075)S(0.85)VGSSSSYPISPAVSR	S4386	DMLSGNAGGFRSRSSSVGSSSSYPISPAVSR
PLEC_Q15149.24	0.70089	1.29981	0.120035	-0.840994	1.14168	-0.36771	-1.01712	0.565861	0.203815	-1.80628	PLEC	Plectin	Q15149	0.0761376	0.108197	0.367067	Q15149	0.861071	S(0.03)S(0.036)S(0.741)VGS(0.172)S(0.021)S(0.004)S(0.033)Y(0.102)PIS(0.861)PAVSR	S4396	RSRSSSVGSSSSYPISPAVSRTQLASWSDPT
LMNA_P02545.21	0.878639	0.408932	0.962687	1.55418	0.518133	-0.435817	-1.26298	-1.36948	-0.589037	-0.665256	LMNA	Prelamin-A/C;Lamin-A/C	P02545	0.000259901	0.000914998	0.366992	P02545;A0A0C4DGC5;Q3BDU5;Q5TCI8	0.999519	LRLS(1)PSPTSQR	S390	AYRKLLEGEEERLRLSPSPTSQRSRGRASSH
MKI67_P46013.14	1.63216	0.873005	0.771701	-0.0127062	0.551621	-0.340219	-0.28262	-0.397121	-0.943864	-1.85196	MKI67	Antigen KI-67	P46013	0.00236345	0.00558099	0.366918	P46013	1	SGGSGHAVAEPAS(1)PEQELDQNKGKGR	S308	RPKSGGSGHAVAEPASPEQELDQNKGKGRDV
NCAPD2_Q15021.4	0.192776	1.08312	0.796445	0.119925	0.901563	-0.385243	0.306719	-0.0409976	-0.575908	-2	NCAPD2	Condensin complex subunit 1	Q15021	0.019393	0.0327143	0.366764	Q15021	0.994249	YQPLAS(0.319)T(0.687)AS(0.994)DNDFVTPEPR	S1333	KPSTGSRYQPLASTASDNDFVTPEPRRTTRR
PAK4_O96013.2	1.61037	1.04662	0.778095	-0.10432	0.763075	-0.55237	-0.47438	-1.01214	-0.554871	-1.50008	PAK4	Serine/threonine-protein kinase PAK 4	O96013	0.000787685	0.00221579	0.366537	O96013;M0R2X4	1	RDS(1)PPPPAR	S104	FENMSVTRSNSLRRDSPPPPARARQENGMPE
SNX17_Q15036.1	2	0.259891	0.330812	0.138916	0.527905	-0.386553	-0.403073	-0.861313	-0.632275	-1.29623	SNX17	Sorting nexin-17	Q15036	0.00521324	0.0107201	0.366032	Q15036	0.992104	S(0.008)GGS(0.992)IRK	S391	LQSMVDELMVKKSGGSIRKMLRRRVGGTLRR
SMARCC1_Q92922.2	0.873266	1.16139	0.912495	0.0540548	1.11467	-0.681172	-0.824583	-0.387797	-0.387677	-1.83464	SMARCC1	SWI/SNF complex subunit SMARCC1	Q92922	0.000718836	0.00205533	0.365866	Q92922	0.99986	RKHS(1)PS(0.997)PPPPT(0.003)PTESR	S328	RRDRKASANARKRKHSPSPPPPTPTESRKKS
KIF23_Q02241.8	0.260986	1.45077	0.761258	-0.736645	1.16315	-1.07709	-0.141019	-0.118013	0.202173	-1.76557	KIF23	Kinesin-like protein KIF23;Kinesin-like protein	Q02241	0.0301737	0.0479857	0.365863	Q02241;H7BYN4	0.998282	SS(0.001)T(0.001)VAPAQPDGAES(0.998)EWT(0.992)DVET(0.008)R	S924	RRSSTVAPAQPDGAESEWTDVETRCSVAVEM
KIF23_Q02241.9	0.260986	1.45077	0.761258	-0.736645	1.16315	-1.07709	-0.141019	-0.118013	0.202173	-1.76557	KIF23	Kinesin-like protein KIF23;Kinesin-like protein	Q02241	0.0301737	0.0479857	0.365863	Q02241;H7BYN4	0.992089	SS(0.001)T(0.001)VAPAQPDGAES(0.998)EWT(0.992)DVET(0.008)R	T927	STVAPAQPDGAESEWTDVETRCSVAVEMRAG
DOCK7_Q96N67	1.1181	1.19103	0.422314	-0.938874	0.871391	-0.450635	-0.387995	0.0829731	0.12539	-2	DOCK7	Dedicator of cytokinesis protein 7	Q96N67	0.0488541	0.073181	0.365794	Q96N67;A0A1B0GUE9	0.998705	KQISGQYS(0.001)GS(0.999)PQLLK	S30	VAAEVRKQISGQYSGSPQLLKNLNIVGNISH
SRSF8_Q9BRL6	1.61791	0.695145	1.03144	-0.119714	0.817492	-1.2267	-1.37859	-0.6769	-0.36818	-0.391902	SRSF8	Serine/arginine-rich splicing factor 8	Q9BRL6	0.000991063	0.00267132	0.365486	Q9BRL6	0.987136	RPPKS(0.026)PEEEGQMS(0.987)S(0.987)	S281	RSKRPPKSPEEEGQMSS______________
RNF113A_O15541.3	-0.866837	1.32272	0.611119	-0.414124	1.27519	-0.214668	0.532075	-0.0122688	-0.249145	-1.98406	RNF113A	RING finger protein 113A	O15541	0.164609	0.214107	0.365208	O15541	0.998558	AAYGDLS(0.999)S(0.995)EEEEENEPES(0.007)LGVVYKSTR	S84	KTRDSGKQKAAYGDLSSEEEEENEPESLGVV
RNF113A_O15541.4	-0.866837	1.32272	0.611119	-0.414124	1.27519	-0.214668	0.532075	-0.0122688	-0.249145	-1.98406	RNF113A	RING finger protein 113A	O15541	0.164609	0.214107	0.365208	O15541	0.994613	AAYGDLS(0.999)S(0.995)EEEEENEPES(0.007)LGVVYKSTR	S85	TRDSGKQKAAYGDLSSEEEEENEPESLGVVY
EIF4EBP1_Q13541.1	0.598515	0.773501	1.24315	0.920078	0.796713	-0.522247	-0.413054	-0.679472	-0.90024	-1.81694	EIF4EBP1	Eukaryotic translation initiation factor 4E-binding protein 1	Q13541	0.000254683	0.000901167	0.364561	Q13541	0.94035	VVLGDGVQLPPGDY(0.491)S(0.149)T(0.168)T(0.188)PGGT(0.004)LFS(0.012)T(0.047)T(0.94)PGGTRIIYDRK	T46	PGDYSTTPGGTLFSTTPGGTRIIYDRKFLME
ZC3HC1_C9J0I9.12	1.43281	0.843454	0.792387	0.237403	0.957489	-1.22376	-0.376542	-0.522773	-0.605942	-1.53453	ZC3HC1	Nuclear-interacting partner of ALK	C9J0I9	0.000364874	0.0012019	0.364028	C9J0I9;Q86WB0	0.865354	S(0.004)QDAT(0.865)FS(0.131)PGS(0.001)EQAEKS(0.999)PGPIVSR	T290	VPESPRRMMTRSQDATFSPGSEQAEKSPGPI
PRKD3_O94806.1	1.5229	0.149721	0.011621	1.42859	-0.0883961	-0.0560724	-1.13168	-1.11823	-1.31242	0.593978	PRKD3	Serine/threonine-protein kinase D3	O94806	0.0229431	0.037633	0.363526	O94806	0.999356	S(1)ANNS(0.999)PPS(0.001)AQK	S6	__________MSANNSPPSAQKSVLPTAIPA
SAP130_H7BXF5.1	1.84125	0.37438	0.0292076	0.903603	0.34809	0.493925	-1.01211	-0.610201	-0.976233	-1.39191	SAP130		H7BXF5	0.00676007	0.0133893	0.363343	H7BXF5	0.993772	S(0.003)T(0.002)S(0.002)GS(0.994)PRPAGAKPK	S682	VASPRVESSMRSTSGSPRPAGAKPKSEIHVS
LPGAT1_Q92604	0.978308	1.1175	1.03198	0.397139	0.855819	-0.819449	-0.937247	-0.252728	-0.730936	-1.64039	LPGAT1	Acyl-CoA:lysophosphatidylglycerol acyltransferase 1	Q92604	0.000201191	0.000749228	0.3623	Q92604	1	IILNALVAQQKNGS(1)PAGGDAKELDSK	S233	TKIILNALVAQQKNGSPAGGDAKELDSKSKG
CUL4B_K4DI93.4	1.08284	0.3478	0.556918	1.21099	0.658569	0.060356	0.112701	-1.15146	-1.36709	-1.51162	CUL4B	Cullin-4B	K4DI93	0.00209219	0.005013	0.362186	K4DI93;Q13620	0.718801	SATDGNT(0.027)S(0.201)T(0.719)T(0.06)PPT(0.062)S(0.931)AKKR	T35	AAAQEVRSATDGNTSTTPPTSAKKRKLNSSS
NOSIP_M0R1K2	0.252162	0.254364	0.847351	-0.0462972	1.64958	0.466206	-0.296362	-0.460295	-0.509414	-2	NOSIP	Nitric oxide synthase-interacting protein	M0R1K2	0.0267585	0.0431192	0.362132	M0R1K2;A0A075B797;M0R3B2;A0A075B6F9;Q9Y314	1	AAS(1)QDHVR	S107	RGTRREEQKELQRAASQDHVRGFLEKESAIV
ATAD5_A0A075B754.3	1.14518	1.2706	0.746289	-0.507851	1.18551	-1.01496	-0.558977	-1.45479	-0.223932	-0.587079	ATAD5	ATPase family AAA domain-containing protein 5	A0A075B754	0.00223328	0.00530479	0.361814	A0A075B754;Q96QE3	1	KVPPPS(1)PK	S1222	SPKKVVTSPRKVPPPSPK_____________
HNRNPK_P61978	1.58063	0.821989	0.976015	0.12542	0.437197	-0.476519	0.102993	-1.05724	-0.972602	-1.53789	HNRNPK	Heterogeneous nuclear ribonucleoprotein K	P61978	0.00153056	0.00384243	0.361694	P61978;Q5T6W2	1	RDYDDMS(1)PR	S284	GGRPMPPSRRDYDDMSPRRGPPPPPPGRGGR
OFD1_A6NF31.2	0.497599	0.989759	0.501271	-0.352201	0.831075	-0.249958	0.123447	0.290325	-0.0741169	-2	OFD1	Oral-facial-digital syndrome 1 protein	A6NF31	0.0705485	0.101107	0.361037	A6NF31;O75665	0.981572	NS(0.408)AKS(0.472)PLAAKS(0.138)PPS(0.982)LHLLEAFK	S532	IKNSAKSPLAAKSPPSLHLLEAFKNITSSSP
NOC2L_Q9Y3T9.1	0.182835	1.4245	0.560973	0.795548	1.20255	0.0898952	-1.11239	-1.01447	-1.09422	-1.03523	NOC2L	Nucleolar complex protein 2 homolog	Q9Y3T9	0.000599007	0.0017689	0.360968	Q9Y3T9	0.988179	EAARS(0.003)PDKPGGS(0.988)PS(0.009)ASR	S56	REAREAARSPDKPGGSPSASRRKGRASEHKD
KPNA2_P52292	1.28977	-0.182451	1.14948	1.51201	0.08433	-0.547761	-0.959821	-1.09389	-0.13218	-1.11949	KPNA2	Importin subunit alpha-1	P52292	0.00214055	0.0051031	0.360815	P52292;J3QLL0;J3KS65	0.999452	NVSSFPDDAT(0.001)S(0.999)PLQENRNNQGTVNWSVDDIVK	S62	MLKRRNVSSFPDDATSPLQENRNNQGTVNWS
WIPF2_Q8TF74	0.392657	0.285329	1.51164	0.935415	0.930239	-1.32661	-0.945918	-1.22949	0.181438	-0.73469	WIPF2	WAS/WASL-interacting protein family member 2	Q8TF74	0.000974872	0.00264131	0.360767	Q8TF74	0.846479	TGPSGQS(0.001)LAPPPPPY(0.846)RQPPGVPNGPS(0.048)S(0.092)PT(0.009)NES(0.003)APELPQR	Y255	RTGPSGQSLAPPPPPYRQPPGVPNGPSSPTN
FOSL1_P15407	1.42888	0.471598	0.276604	0.896931	0.807016	0.444106	-0.921357	-1.13626	-1.51821	-0.749312	FOSL1	Fos-related antigen 1	P15407	0.00193561	0.00467645	0.360583	P15407	1	RRPCEQIS(1)PEEEER	S101	LGPPPGVRRRPCEQISPEEEERRRVRRERNK
ATP2B1_P20020	0.293816	0.678331	0.774633	1.42354	1.11543	-0.61528	-0.374154	-0.589493	-1.19011	-1.51671	ATP2B1	Plasma membrane calcium-transporting ATPase 1	P20020	0.000340806	0.00113684	0.360257	P20020;F8W1V5	0.819901	GDMANNSVAYS(0.18)GVKNS(0.82)LKEANHDGDFGITLAELR	S17	GDMANNSVAYSGVKNSLKEANHDGDFGITLA
ZC3H13_Q5T200.4	1.86665	-0.728983	0.617792	0.742093	0.0271403	0.444777	0.0797709	-0.511649	-0.841325	-1.69626	ZC3H13	Zinc finger CCCH domain-containing protein 13	Q5T200	0.0637666	0.0921975	0.359686	Q5T200	0.707725	GEPS(0.001)RS(0.029)T(0.232)S(0.708)S(0.029)DRQDS(0.001)R	S1264	SRIDQLKRGEPSRSTSSDRQDSRSHSSRRSS
TP53BP1_Q12888.9	0.664842	0.294218	1.30662	1.15488	0.8798	-0.780684	-0.303333	-0.957455	-0.636045	-1.62284	TP53BP1	Tumor suppressor p53-binding protein 1	Q12888	0.00031924	0.00107944	0.359541	Q12888;A6NNK5	0.999633	TTGTRETAVPGPLGIEDIS(1)PNLS(0.997)PDDKS(0.003)FSR	S1426	TRETAVPGPLGIEDISPNLSPDDKSFSRVVP
TP53BP1_Q12888.10	0.664842	0.294218	1.30662	1.15488	0.8798	-0.780684	-0.303333	-0.957455	-0.636045	-1.62284	TP53BP1	Tumor suppressor p53-binding protein 1	Q12888	0.00031924	0.00107944	0.359541	Q12888;A6NNK5	0.996784	TTGTRETAVPGPLGIEDIS(1)PNLS(0.997)PDDKS(0.003)FSR	S1430	AVPGPLGIEDISPNLSPDDKSFSRVVPRVPD
SNUPN_O95149	0.597385	0.666622	1.11841	1.1794	0.753394	-0.215939	-0.825344	-1.11166	-0.494615	-1.66765	SNUPN	Snurportin-1	O95149	0.000297555	0.00102072	0.359083	O95149	0.86739	LKGS(0.035)S(0.098)HS(0.867)PDHPGCLMEN	S350	ELEHLSTPKLKGSSHSPDHPGCLMEN_____
ACIN1_S4R3H4.40	-0.155988	1.72321	0.87256	-0.504502	1.26752	-0.295556	-0.420474	-0.160909	-0.721999	-1.60387	ACIN1	Apoptotic chromatin condensation inducer in the nucleus	S4R3H4	0.0151492	0.0265326	0.358585	S4R3H4;E7EQT4;Q9UKV3	0.970143	S(0.017)KS(0.292)PS(0.721)PPRLT(0.97)EDR	T335	QGLKEKSKSPSPPRLTEDRKKASLVALPEQT
SMARCC1_Q92922.3	0.876356	1.15739	0.908593	0.00613722	1.129	-0.675213	-0.841723	-0.359837	-0.366588	-1.83411	SMARCC1	SWI/SNF complex subunit SMARCC1	Q92922	0.000906118	0.00249254	0.358382	Q92922	0.999448	KHS(0.999)PS(0.999)PPPPT(0.001)PTESRK	S330	DRKASANARKRKHSPSPPPPTPTESRKKSGK
MARK3_A0A0A0MSZ1	0.910613	0.589979	1.02562	0.163979	1.23778	-0.580578	0.25654	-0.668143	-1.63079	-1.305	MARK3	MAP/microtubule affinity-regulating kinase 3	A0A0A0MSZ1	0.00164981	0.0041037	0.358194	A0A0A0MSZ1;J3KNR0;P27448;H0YIY6	0.759951	S(0.016)VS(0.76)S(0.208)S(0.016)QKQR	S433	NSTGQSPHHKVQRSVSSSQKQRRYSDHAGPA
PKP4_A0A0D9SF60.5	1.42953	0.73217	0.550573	0.690152	0.96488	-1.357	-0.965742	-1.23358	-0.199026	-0.611961	PKP4	Plakophilin-4	A0A0D9SF60	0.000231508	0.000836475	0.357351	A0A0D9SF60;Q99569	0.996052	VAS(0.996)PS(0.004)QGQVGS(0.026)S(0.077)S(0.897)PKR	S327	VGSPLTLTDAQTRVASPSQGQVGSSSPKRSG
COMMD3-BMI1_R4GMX3.1	0.539769	1.10408	0.632713	-0.0666872	0.815045	0.0371448	0.435529	-0.338317	-0.829778	-2	COMMD3-BMI1	Polycomb complex protein BMI-1	R4GMX3	0.023212	0.0380382	0.35672	R4GMX3;P35226	0.856271	KS(0.001)S(0.054)VNGS(0.856)S(0.085)AT(0.002)S(0.001)SG	S463	QSSFANRPRKSSVNGSSATSSG_________
ERRFI1_Q9UJM3	0.557317	1.05685	0.484018	0.230752	0.892806	0.0395796	-0.53039	0.496597	-1.00143	-2	ERRFI1	ERBB receptor feedback inhibitor 1	Q9UJM3	0.0145259	0.0255696	0.356507	Q9UJM3	0.734123	RS(0.734)HS(0.266)GPAGSFNKPAIR	S249	DPNPPPPQTHRRLRRSHSGPAGSFNKPAIRI
DGCR8_Q8WYQ5.3	0.309161	0.715634	0.835063	0.508162	1.11786	-0.0535017	0.20494	-0.227702	-1.3322	-2	DGCR8	Microprocessor complex subunit DGCR8	Q8WYQ5	0.00715307	0.0140611	0.356393	Q8WYQ5	0.996536	RT(0.001)EEKYGGDS(0.997)DHPS(0.98)DGET(0.018)S(0.005)VQPMMTK	S271	CAPKKRRTEEKYGGDSDHPSDGETSVQPMMT
MPHOSPH8_Q99549.1	0.876047	1.46916	0.4175	-0.578203	0.926086	-1.12205	-0.397256	0.182456	0.030926	-1.80466	MPHOSPH8	M-phase phosphoprotein 8	Q99549	0.0190463	0.0322438	0.356321	Q99549;A0A0A0MT47	1	RLS(1)GEER	S392	KLMPVSAQTPKGRRLSGEERGLWSTDSAEED
OSBP_P22059.5	-1.02046	1.68997	1.11255	0.103614	0.979861	0.0301462	-0.317627	-0.524408	-0.57486	-1.47878	OSBP	Oxysterol-binding protein 1	P22059	0.0329214	0.05179	0.35613	P22059	0.987386	MLAES(0.902)DES(0.102)GDEES(0.987)VS(0.008)QTDKTELQNTLR	S198	AVKMLAESDESGDEESVSQTDKTELQNTLRT
CUL4B_K4DI93.3	-0.0486118	1.09273	0.616787	1.14178	0.72526	-0.339086	0.534139	-0.958604	-0.906104	-1.85829	CUL4B	Cullin-4B	K4DI93	0.00633818	0.0126885	0.356	K4DI93;Q13620	0.931052	SATDGNT(0.027)S(0.201)T(0.719)T(0.06)PPT(0.062)S(0.931)AKKR	S40	VRSATDGNTSTTPPTSAKKRKLNSSSSSSSN
EEF1D_H0YE58	-0.160452	1.96794	0.585893	-0.245291	1.23222	0.0286993	-0.886021	-0.795711	-1.23032	-0.496963	EEF1D		H0YE58	0.00963292	0.0181238	0.355641	H0YE58	1	GS(1)DNEEEDKEAAQLREER	S2	______________GSDNEEEDKEAAQLREE
ZNF185_O15231.13	0.021868	-0.15694	0.482944	1.37559	1.26673	-0.709608	-1.69024	-1.02578	-0.389451	0.824888	ZNF185	Zinc finger protein 185	O15231	0.0251631	0.0408508	0.35535	O15231;H7BZT5;H0Y704	0.82005	GGQGDPAVPT(0.095)QQPADPS(0.82)T(0.085)PEQQNS(0.981)PS(0.018)GS(0.002)EQFVRR	S512	GQGDPAVPTQQPADPSTPEQQNSPSGSEQFV
IQSEC1_A0A0C4DGT3	1.98029	0.439509	0.33258	0.492855	0.792881	-0.14902	-0.730071	-0.967973	-1.02281	-1.16824	IQSEC1	IQ motif and SEC7 domain-containing protein 1	A0A0C4DGT3	0.00109633	0.00291592	0.355114	A0A0C4DGT3;A0A087WWK8;Q6DN90	0.999998	SLGGQQGS(1)PK	S295	KRQSAYERSLGGQQGSPKHGPHSGAPKSLPR
PHRF1_A0A0J9YX88.8	1.96403	0.857834	-0.362465	-0.412036	1.3	-0.692953	-0.359035	-0.687432	-0.660565	-0.947383	PHRF1	PHD and RING finger domain-containing protein 1	A0A0J9YX88	0.0105631	0.0196054	0.354494	A0A0J9YX88;E9PJ24;B7ZM65;Q9P1Y6;F8WEF5;A0A0J9YYB5;A0A0J9YWD5	0.796194	AEAPS(0.5)S(0.5)PDVAPAGKEDS(0.796)PS(0.162)AS(0.042)GR	S1371	EAPSSPDVAPAGKEDSPSASGRVQEAARPEE
FNBP4_Q8N3X1	0.786702	1.52222	0.273917	-1.24291	1.30284	-0.590989	0.200694	-1.01123	-0.0894685	-1.15177	FNBP4	Formin-binding protein 4	Q8N3X1	0.0515313	0.0763864	0.353848	Q8N3X1	0.904989	ALEEGDGS(0.004)VS(0.006)GS(0.086)S(0.905)PRS(0.813)DIS(0.186)QPASQDGMRR	S432	ELRALEEGDGSVSGSSPRSDISQPASQDGMR
SRRM1_A9Z1X7.7	1.66609	0.982751	0.773896	-0.0088216	0.720803	-1.00358	-1.36648	-0.791147	-0.774497	-0.199013	SRRM1	Serine/arginine repetitive matrix protein 1	A9Z1X7	0.000740118	0.00210363	0.353686	A9Z1X7;Q8IYB3	1	KAQVS(1)PQS(1)	S913	EKALRSMRKAQVSPQS_______________
SRRM2_Q9UQ35.252	0.974888	1.01129	0.819822	0.21667	0.994948	-0.619578	-0.316715	-0.411327	-0.593356	-2	SRRM2	Serine/arginine repetitive matrix protein 2	Q9UQ35	0.00120696	0.00314606	0.353438	Q9UQ35;I3L4D8;I3L182;I3L1I8;A0A087X1W1	0.99897	THT(0.001)T(0.003)ALAGRS(0.996)PS(0.999)PAS(0.001)GR	S297	AAAKTHTTALAGRSPSPASGRRGEGDAPFSE
PTDSS1_P48651	0.570218	0.588272	0.24181	0.842512	0.926108	0.507583	-0.228329	0.113796	-1.64632	-1.91565	PTDSS1	Phosphatidylserine synthase 1	P48651	0.0166725	0.0287663	0.353424	P48651	0.999721	GSEDS(1)PPKHAGNNESHSSR	S442	EISWHHRKGTKGSEDSPPKHAGNNESHSSRR
CDC23_Q9UJX2.2	1.07297	0.243663	0.110871	0.494848	1.69314	-0.141168	-1.67194	0.0994914	-0.825055	-1.07683	CDC23	Cell division cycle protein 23 homolog	Q9UJX2	0.00493771	0.0102301	0.352783	Q9UJX2	0.805642	VSPLNLS(0.806)S(0.194)VT(1)P	S593	SANNTPTRRVSPLNLSSVTP___________
CDC23_Q9UJX2.3	1.07297	0.243663	0.110871	0.494848	1.69314	-0.141168	-1.67194	0.0994914	-0.825055	-1.07683	CDC23	Cell division cycle protein 23 homolog	Q9UJX2	0.00493771	0.0102301	0.352783	Q9UJX2	0.999997	VSPLNLS(0.806)S(0.194)VT(1)P	T596	NTPTRRVSPLNLSSVTP______________
SRRT_Q9BXP5.3	1.30565	0.767465	0.991582	0.752054	0.551648	-0.642909	-1.11206	-0.296687	-0.693897	-1.62284	SRRT	Serrate RNA effector molecule homolog	Q9BXP5	0.000245296	0.000874382	0.35271	Q9BXP5;H7C3A1	0.995111	LIHTLDDRTQLWAS(0.001)EPGT(0.995)PPLPT(0.002)S(0.002)LPSQNPILK	T544	HTLDDRTQLWASEPGTPPLPTSLPSQNPILK
SMARCA1_B7ZLQ5.5	0.639654	0.908833	0.674742	-0.269602	0.885412	-0.43067	-0.126099	0.320224	-0.125974	-2	SMARCA1	Probable global transcription activator SNF2L1	B7ZLQ5	0.0349768	0.0544466	0.352641	B7ZLQ5;A0A0A0MRP6;P28370	0.951096	QTELFAHFIQPSAQKS(0.965)PT(0.084)S(0.951)PLNMK	S119	LFAHFIQPSAQKSPTSPLNMKLGRPRIKKDE
SRRM2_Q9UQ35.329	1.03281	0.974977	0.970582	0.503388	1.02741	-0.766572	-0.891897	-0.509041	-0.753806	-1.58785	SRRM2	Serine/arginine repetitive matrix protein 2	Q9UQ35	0.000111451	0.000473848	0.352517	Q9UQ35;I3L4D8;I3L182;I3L1I8;A0A087X1W1	0.846876	T(0.029)HT(0.121)T(0.847)ALAGRS(0.026)PS(0.847)PAS(0.131)GRR	T289	TSRSRSRSAAAKTHTTALAGRSPSPASGRRG
ZC3HC1_C9J0I9.14	-0.239651	0.719142	1.30411	0.535784	1.22539	-0.911425	-0.0150495	-0.265371	-0.380663	-1.97226	ZC3HC1	Nuclear-interacting partner of ALK	C9J0I9	0.00612208	0.0123315	0.352339	C9J0I9;Q86WB0	0.993693	S(0.001)QDAT(0.667)FS(0.994)PGS(0.583)EQAEKS(0.753)PGPIVS(0.003)R	S292	ESPRRMMTRSQDATFSPGSEQAEKSPGPIVS
ZC3HC1_C9J0I9.15	-0.239651	0.719142	1.30411	0.535784	1.22539	-0.911425	-0.0150495	-0.265371	-0.380663	-1.97226	ZC3HC1	Nuclear-interacting partner of ALK	C9J0I9	0.00612208	0.0123315	0.352339	C9J0I9;Q86WB0	0.989338	S(0.001)QDAT(0.044)FS(0.966)PGS(0.989)EQAEKS(0.998)PGPIVS(0.001)R	S295	RRMMTRSQDATFSPGSEQAEKSPGPIVSRTR
ZC3HC1_C9J0I9.16	-0.239651	0.719142	1.30411	0.535784	1.22539	-0.911425	-0.0150495	-0.265371	-0.380663	-1.97226	ZC3HC1	Nuclear-interacting partner of ALK	C9J0I9	0.00612208	0.0123315	0.352339	C9J0I9;Q86WB0	0.999906	SQDATFSPGSEQAEKS(1)PGPIVSR	S301	SQDATFSPGSEQAEKSPGPIVSRTRSWDSSS
SRSF7_H7BZZ6.3	1.46774	1.56977	-0.000705799	-0.101872	0.313101	-1.12713	0.386244	-0.185439	-0.911871	-1.40984	SRSF7	Serine/arginine-rich splicing factor 7	H7BZZ6	0.013756	0.0244286	0.352141	H7BZZ6;C9JAB2;Q16629;H7C1N1	0.98985	S(0.01)GS(0.99)IKGSR	S67	LRRSRSASLRRSRSGSIKGSRYFQSPSRSRS
ZMYND11_A0A0A0MRY2	1.31239	1.0089	0.745373	0.63369	0.342041	-0.685828	0.223059	-1.53604	-0.691651	-1.35193	ZMYND11	Zinc finger MYND domain-containing protein 11	A0A0A0MRY2	0.00110802	0.00294552	0.351785	A0A0A0MRY2;B0QZE2;B7Z2J6;E7ENI9;J3QKD2;Q15326	0.853328	KLS(0.018)AS(0.129)S(0.853)PR	S327	EKVSVSTQTKKLSASSPRMLHRSTQTTNDGV
HMGA1_P17096.3	0.880781	1.4157	0.106614	-0.625823	0.897075	-0.803719	-0.132966	0.213796	0.119452	-2	HMGA1	High mobility group protein HMG-I/HMG-Y	P17096	0.0486558	0.0729348	0.35135	P17096	0.995969	KQPPVS(0.996)PGT(0.004)ALVGSQKEPSEVPT(1)PK	S36	TEKRGRGRPRKQPPVSPGTALVGSQKEPSEV
HNRNPUL2-BSCL2_H3BQZ7.2	2	0.849977	0.312859	-0.681403	0.563138	-0.160538	-1.39028	-0.395911	-0.562004	-0.663459	HNRNPUL2-BSCL2	Heterogeneous nuclear ribonucleoprotein U-like protein 2	H3BQZ7	0.0166301	0.0287225	0.351221	H3BQZ7;Q1KMD3	0.998201	EEDEPEERS(0.998)GDET(0.002)PGSEVPGDK	S161	EQGLGKREEDEPEERSGDETPGSEVPGDKAA
SYNM_H0YL34.2	0.625838	0.987881	0.627871	-0.318085	1.43956	-0.0716768	-0.167228	-0.509616	-0.484492	-2	SYNM	Synemin	H0YL34	0.0102444	0.0190817	0.350972	H0YL34;A0A075B7B1;O15061	1	QRS(1)PAPGS(1)PDEEGGAEAPAAGIR	S758	KAVESVVRESLSRQRSPAPGSPDEEGGAEAP
SYNM_H0YL34.3	0.625838	0.987881	0.627871	-0.318085	1.43956	-0.0716768	-0.167228	-0.509616	-0.484492	-2	SYNM	Synemin	H0YL34	0.0102444	0.0190817	0.350972	H0YL34;A0A075B7B1;O15061	1	QRS(1)PAPGS(1)PDEEGGAEAPAAGIR	S763	VVRESLSRQRSPAPGSPDEEGGAEAPAAGIR
RBM8A_Q9Y5S9.3	1.44644	0.385562	1.40383	0.449458	0.671747	-0.914579	-0.530578	-1.28092	-0.663075	-0.967875	RBM8A	RNA-binding protein 8A	Q9Y5S9	0.000266646	0.000932456	0.350956	Q9Y5S9	1	MREDYDS(1)VEQDGDEPGPQR	S56	GSEEGSRARMREDYDSVEQDGDEPGPQRSVE
LMNB1_P20700.6	1.30432	1.61983	-0.0139927	-0.358355	1.14196	-0.628507	-0.38086	-0.874982	-0.517705	-1.29171	LMNB1	Lamin-B1	P20700	0.00390265	0.00843019	0.35064	P20700	0.760101	VT(0.045)VS(0.955)RAS(0.109)S(0.76)S(0.131)R	S405	LSPSPSSRVTVSRASSSRSVRTTRGKRKRVD
AGAP1_E7EUN2.1	0.104699	1.64954	0.301908	-1.21762	1.21896	-0.565197	0.0364244	0.127018	0.0383919	-1.69413	AGAP1		E7EUN2	0.137451	0.18251	0.349989	E7EUN2	0.999988	GLEPADLAGS(1)APAEEEGRGS(0.584)PAS(0.272)GS(0.145)PDVEGAR	S123	LRPCARGLEPADLAGSAPAEEEGRGSPASGS
PDS5B_Q9NTI5.8	1.56259	0.654018	-0.0253116	0.579415	0.969174	0.128731	-0.0984838	-1.22409	-1.06195	-1.48409	PDS5B	Sister chromatid cohesion protein PDS5 homolog B	Q9NTI5	0.00337598	0.0074718	0.349763	Q9NTI5;A9IYQ1	1	LVQEQKPKGS(1)QR	S1246	MDDLTKLVQEQKPKGSQRSRKRGHTASESDE
NUFIP2_Q7Z417.3	1.48825	0.779428	1.13611	-0.264454	0.143836	0.0730565	-0.0936706	-0.182098	-1.58697	-1.49348	NUFIP2	Nuclear fragile X mental retardation-interacting protein 2	Q7Z417	0.0126728	0.0228627	0.349633	Q7Z417	0.94225	KS(0.048)S(0.942)DS(0.01)KPGVSSK	S304	TSRGKPAVGDMLRKSSDSKPGVSSKKFDDRP
TRA2B_P62995.13	0.481029	1.43475	0.484708	-0.213964	1.6309	-0.566553	-0.589196	-0.337609	-0.783364	-1.5407	TRA2B	Transformer-2 protein homolog beta;Transformer-2 protein homolog alpha	P62995	0.0026247	0.00608507	0.348263	P62995;H7BXF3;H7C2L4;Q13595	0.999975	RRS(1)PS(1)PYYSR	S266	DRYEDYDYRYRRRSPSPYYSRYRSRSRSRSY;RAAQDRDQIYRRRSPSPYYSRGGYRSRSRSR
RPP25_Q9BUL9	1.42938	0.746473	0.745189	-0.567418	0.716898	-0.59857	-0.900473	0.275584	0.090754	-1.93782	RPP25	Ribonuclease P protein subunit p25	Q9BUL9	0.0212902	0.0355246	0.348082	Q9BUL9	0.852651	QPGYQPPNPHPGPS(0.853)S(0.147)PPAAPASKR	S161	PRQPGYQPPNPHPGPSSPPAAPASKRSLGEP
TBC1D10B_Q4KMP7.1	1.17874	1.36204	0.842312	-0.429355	1.05583	-1.16625	-0.600361	-1.11551	-0.834195	-0.293246	TBC1D10B	TBC1 domain family member 10B	Q4KMP7	0.00130545	0.00337079	0.347734	Q4KMP7	0.99362	RHGAPAAPS(0.994)PPPRGS(0.006)R	S22	PLVAPPRRHGAPAAPSPPPRGSRAGPVVVVA
CACTIN_Q8WUQ7.2	1.75446	0.466391	0.757536	0.312271	0.322912	-0.58138	-1.90902	-0.704901	-0.634566	0.216305	CACTIN	Cactin	Q8WUQ7	0.00508672	0.0104972	0.347668	Q8WUQ7	0.793585	S(0.206)RS(0.794)PPRPK	S73	DSEEERWQRSGMRSRSPPRPKWHSRDGSSQS
DST_F8W9J4	1.4717	0.121387	0.250977	0.900897	0.326116	-0.61002	-0.829541	-1.4911	-1.19824	1.05782	DST	Dystonin	F8W9J4	0.0213109	0.0355364	0.347056	F8W9J4;Q03001;E9PHM6;F6QMI7;H0YAT7;Q6P0N6;E7ETB9	0.99981	AMVDSQQKS(1)PVKR	S1382	LQTMTYRAMVDSQQKSPVKRRRMQSSADLII
PTS_E9PKY8	1.24039	1.74381	0.895895	-0.656383	0.532765	-0.843765	-0.654688	-0.547712	-0.862965	-0.847348	PTS	6-pyruvoyl tetrahydrobiopterin synthase	E9PKY8	0.00324911	0.00723394	0.346891	E9PKY8;E9PJM0;Q03393	0.999999	RIS(1)FSASHR	S19	EGGGRRCQAQVSRRISFSASHRLYSKFLSDE
SPDL1_Q96EA4	1.85754	0.177029	0.113631	1.44504	-0.0755462	0.0667571	-0.526814	-0.933095	-1.03108	-1.09347	SPDL1	Protein Spindly	Q96EA4	0.00681152	0.0134701	0.345658	Q96EA4	0.999992	SGNTPNS(1)PR	S555	ADAEALSERSGNTPNSPRLAAESKLQTEVKE
RSF1_Q96T23.7	2	0.805456	0.0885034	0.0937086	0.265864	-0.190379	-0.875713	-1.02931	-0.963304	-0.483787	RSF1	Remodeling and spacing factor 1	Q96T23	0.0063519	0.0126916	0.345253	Q96T23	0.947305	GRS(0.947)T(0.053)DEYS(1)EADEEEEEEEGKPSR	S1277	ELAKESKRSVRKRGRSTDEYSEADEEEEEEE
RSF1_Q96T23.8	2	0.805456	0.0885034	0.0937086	0.265864	-0.190379	-0.875713	-1.02931	-0.963304	-0.483787	RSF1	Remodeling and spacing factor 1	Q96T23	0.0063519	0.0126916	0.345253	Q96T23	1	STDEYS(1)EADEEEEEEEGKPSR	S1282	SKRSVRKRGRSTDEYSEADEEEEEEEGKPSR
PCM1_Q15154.17	1.16525	0.524882	0.641945	0.844439	0.706976	-0.515814	-0.360625	-0.137391	-0.657251	-2	PCM1	Pericentriolar material 1 protein	Q15154	0.00212798	0.00507547	0.345105	Q15154	0.875679	IQALQT(0.422)ACPDLQLS(0.876)AAS(0.699)VGNCPT(0.004)KK	S776	EKIQALQTACPDLQLSAASVGNCPTKKYMPA
MCRS1_F8W126.1	-0.375997	1.47524	0.988192	0.321769	1.4637	-0.976307	-0.857418	-0.73319	-0.216479	-1.08951	MCRS1		F8W126	0.00220991	0.00525168	0.345058	F8W126	0.804859	AS(0.517)GT(0.426)AS(0.805)RS(0.252)EDEESLAGQKR	S7	_________MASGTASRSEDEESLAGQKRAS
SCARF1_A0A0A0MR54.6	1.93062	1.24833	0.272059	-0.578859	0.603973	-0.649977	-0.467977	-0.624401	-0.416235	-1.31753	SCARF1	Scavenger receptor class F member 1	A0A0A0MR54	0.00768523	0.014872	0.34496	A0A0A0MR54;Q14162	0.999893	KKGS(0.439)PGLAS(0.317)GS(0.244)VGQS(1)PNSAPK	S667	RKKGSPGLASGSVGQSPNSAPKAGLPGATGP
LMNB1_P20700.16	0.836089	1.52073	0.501145	-0.317041	1.22509	-0.745914	-0.90024	0.0827058	-0.691075	-1.51149	LMNB1	Lamin-B1	P20700	0.00319168	0.00712887	0.344582	P20700	0.760101	VT(0.045)VS(0.955)RAS(0.109)S(0.76)S(0.131)R	S405	LSPSPSSRVTVSRASSSRSVRTTRGKRKRVD
SRF_P11831	0.276619	0.87423	0.872865	0.973244	1.38424	-0.498588	-0.528852	-1.16298	-0.739406	-1.45137	SRF	Serum response factor	P11831	0.000259811	0.000914998	0.344021	P11831	0.859917	ALIQTCLNS(0.14)PDS(0.86)PPRSDPTTDQR	S224	ETGKALIQTCLNSPDSPPRSDPTTDQRMSAT
SDPR_O95810.4	1.63645	-0.00182958	0.280104	1.15314	0.947124	-0.410273	-0.583304	-0.766473	-0.692486	-1.56244	SDPR	Serum deprivation-response protein	O95810	0.00132723	0.0034152	0.343274	O95810	0.898983	IS(0.281)S(0.639)GKS(0.684)S(0.42)PFKVS(0.899)PLT(0.077)FGR	S293	NHQKISSGKSSPFKVSPLTFGRKKVREGESH
U2AF2_P26368	1.76382	0.589134	0.466132	0.239016	0.912672	0.0231398	-0.747306	-1.20764	-1.43081	-0.608154	U2AF2	Splicing factor U2AF 65 kDa subunit	P26368	0.00157265	0.00393048	0.343037	P26368	1	GAKEEHGGLIRS(1)PR	S79	PLTRGAKEEHGGLIRSPRHEKKKKVRKYWDV
PRKD3_O94806.2	1.04456	0.943231	1.2443	-0.49777	0.748677	-0.833502	-0.292594	-0.603463	0.118483	-1.87192	PRKD3	Serine/threonine-protein kinase D3	O94806	0.00760253	0.0147325	0.342864	O94806	0.999993	S(1)ANNS(0.999)PPS(0.001)AQK	S2	______________MSANNSPPSAQKSVLPT
PRKD3_O94806.3	1.04456	0.943231	1.2443	-0.49777	0.748677	-0.833502	-0.292594	-0.603463	0.118483	-1.87192	PRKD3	Serine/threonine-protein kinase D3	O94806	0.00760253	0.0147325	0.342864	O94806	0.999356	S(1)ANNS(0.999)PPS(0.001)AQK	S6	__________MSANNSPPSAQKSVLPTAIPA
PRRC2A_P48634.24	0.296684	1.29922	0.90181	-0.485029	1.55252	-0.444599	-0.652633	-0.351114	-0.434839	-1.68202	PRRC2A	Protein PRRC2A	P48634	0.00601604	0.0121649	0.342587	P48634	0.9333	T(0.012)AS(0.053)ET(0.077)RS(0.933)EGS(0.994)EY(0.93)EEIPKR	S1089	NHPPAPRGRTASETRSEGSEYEEIPKRRRQR
LIG3_P49916	1.56892	1.1235	0.380232	-0.685383	0.932586	-0.864049	-0.604489	-0.226463	-0.00346011	-1.62139	LIG3	DNA ligase 3	P49916	0.0117921	0.0215043	0.342507	P49916;K7ENR9;K7ERZ5	0.853311	FSGFSAKPNNS(0.004)GEAPS(0.142)S(0.853)PTPK	S242	SGFSAKPNNSGEAPSSPTPKRSLSSSKCDPR
INCENP_Q9NQS7.24	-0.636794	1.50362	1.13062	0.647665	1.13848	-0.679864	-0.424991	-0.893504	-0.502107	-1.28313	INCENP	Inner centromere protein	Q9NQS7	0.00305165	0.00687048	0.342403	Q9NQS7	0.743345	T(0.303)LS(0.405)PT(0.262)PAS(0.03)AT(0.047)APT(0.284)S(0.284)QGIPT(0.284)S(0.11)DEES(0.743)T(0.234)PKKS(0.014)K	S218	ATAPTSQGIPTSDEESTPKKSKARILESITV
FAM122A_Q96E09.3	1.23129	0.703136	0.612834	0.0784083	0.815935	0.0772308	0.116147	-0.613543	-0.810142	-2	FAM122A	Protein FAM122A	Q96E09	0.00854199	0.0162621	0.342372	Q96E09	0.999903	RIDFIPVS(1)PAPS(0.79)PT(0.21)RGIGK	S143	VEKSASPKRIDFIPVSPAPSPTRGIGKQCFS
FAM122A_Q96E09.4	1.23129	0.703136	0.612834	0.0784083	0.815935	0.0772308	0.116147	-0.613543	-0.810142	-2	FAM122A	Protein FAM122A	Q96E09	0.00854199	0.0162621	0.342372	Q96E09	0.965655	RIDFIPVS(0.999)PAPS(0.966)PT(0.035)RGIGK	S147	ASPKRIDFIPVSPAPSPTRGIGKQCFSPSLQ
SUZ12_J3QQW9	0.74877	1.38252	0.45261	-1.0236	1.01357	-1.00384	-0.310072	0.282693	0.196773	-1.73943	SUZ12	Polycomb protein SUZ12	J3QQW9	0.0593481	0.0865521	0.341689	J3QQW9;Q15022	1	ASMSEFLES(1)EDGEVEQQR	S523	CRPKRTKASMSEFLESEDGEVEQQRTYSSGH
MDC1_Q14676.19	-0.200235	0.679171	1.45435	0.817997	1.39269	-0.743574	-0.372844	-1.05478	-0.875901	-1.09687	MDC1	Mediator of DNA damage checkpoint protein 1	Q14676	0.00080371	0.00225194	0.341498	Q14676	0.999954	SQPPGEDS(1)DT(1)DVDDDSRPPGRPAEVHLER	S299	PAGVILERSQPPGEDSDTDVDDDSRPPGRPA
MDC1_Q14676.23	-0.200235	0.679171	1.45435	0.817997	1.39269	-0.743574	-0.372844	-1.05478	-0.875901	-1.09687	MDC1	Mediator of DNA damage checkpoint protein 1	Q14676	0.00080371	0.00225194	0.341498	Q14676	1	SQPPGEDS(1)DT(1)DVDDDSRPPGRPAEVHLER	T301	GVILERSQPPGEDSDTDVDDDSRPPGRPAEV
DSN1_Q5JW53.2	1.26952	0.923312	0.755718	-0.479486	0.822516	-0.818224	0.137696	-0.0865137	-0.495555	-2	DSN1	Kinetochore-associated protein DSN1 homolog	Q5JW53	0.0127242	0.0229119	0.341268	Q5JW53;Q9H410	0.999985	SLHLS(1)PQEQSASYQDRR	S81	DLSHQERLQSKSLHLSPQEQSASYQDRRQSW
WDR55_Q9H6Y2	2	-0.208415	0.857046	-0.230662	-0.473255	-0.448776	-0.583184	-0.67767	-0.479493	-0.32616	WDR55	WD repeat-containing protein 55	Q9H6Y2	0.0659708	0.0952001	0.341159	Q9H6Y2;D6RGJ8	1	TCEERPAEDGS(1)DEEDPDSMEAPTR	S14	__MDRTCEERPAEDGSDEEDPDSMEAPTRIR
ZNF175_Q9Y473.2	1.16142	0.0790668	0.691839	1.32658	0.014268	-0.230609	-0.0698723	-1.44764	-1.78467	0.259618	ZNF175	Zinc finger protein 175	Q9Y473	0.0133472	0.0238161	0.340787	Q9Y473	0.779124	IHT(0.728)GERPY(0.493)VCS(0.779)ECGKAFNNR	S674	KVHQRIHTGERPYVCSECGKAFNNRSNFNKH
ZNF175_Q9Y473.3	1.16142	0.0790668	0.691839	1.32658	0.014268	-0.230609	-0.0698723	-1.44764	-1.78467	0.259618	ZNF175	Zinc finger protein 175	Q9Y473	0.0133472	0.0238161	0.340787	Q9Y473	0.728126	IHT(0.728)GERPY(0.493)VCS(0.779)ECGKAFNNR	T666	SFSKKPQLKVHQRIHTGERPYVCSECGKAFN
CLASRP_F5H0Q6	1.10105	1.58064	0.824858	0.0983749	0.71597	-1.15588	-0.908896	-0.750654	-1.09018	-0.415278	CLASRP	CLK4-associating serine/arginine rich protein	F5H0Q6	0.000369643	0.00121454	0.340197	F5H0Q6;A0A0A0MQS2;Q8N2M8	0.988776	KIS(0.989)PPS(0.009)Y(0.003)AR	S285	QRREFREKRLRGRKISPPSYARRDSPTYDPY
RBM8A_Q9Y5S9	1.52187	0.372013	0.480339	1.00063	0.273565	-0.223132	0.15915	-0.556218	-1.14725	-1.88096	RBM8A	RNA-binding protein 8A	Q9Y5S9	0.00475118	0.00992634	0.340065	Q9Y5S9	1	ADVLDLHEAGGEDFAMDEDGDES(1)IHKLKEK	S24	EAGGEDFAMDEDGDESIHKLKEKAKKRKGRG
ELMSAN1_A0A0A0MSU2.12	0.273047	1.41331	0.636929	-0.70065	1.23994	-0.2929	-0.558122	-0.173025	0.170833	-2	ELMSAN1	ELM2 and SANT domain-containing protein 1	A0A0A0MSU2	0.0339983	0.0532233	0.339972	A0A0A0MSU2;A0A1C7CYX1;Q6PJG2	0.817668	T(0.183)NS(0.818)AEVT(0.975)PPVLS(0.457)VMGEAT(0.532)PVS(0.034)IEPR	S700	PITPKSAHRTLLRTNSAEVTPPVLSVMGEAT
ELMSAN1_A0A0A0MSU2.13	0.273047	1.41331	0.636929	-0.70065	1.23994	-0.2929	-0.558122	-0.173025	0.170833	-2	ELMSAN1	ELM2 and SANT domain-containing protein 1	A0A0A0MSU2	0.0339983	0.0532233	0.339972	A0A0A0MSU2;A0A1C7CYX1;Q6PJG2	0.998034	T(0.451)NS(0.549)AEVT(0.998)PPVLS(0.596)VMGEAT(0.381)PVS(0.024)IEPR	T704	KSAHRTLLRTNSAEVTPPVLSVMGEATPVSI
DHX34_H7C504.2	-0.709524	0.590857	1.36083	1.39397	0.864063	0.192675	-0.854361	-0.694361	-0.901836	-1.24231	DHX34	Probable ATP-dependent RNA helicase DHX34	H7C504	0.00736398	0.014389	0.338961	H7C504;Q14147	1	LQEEQDGGS(1)S(1)DEDRAGPAPPGASDGVDIQDVKFK	S138	RRRKVLRLQEEQDGGSSDEDRAGPAPPGASD
DHX34_H7C504.3	-0.709524	0.590857	1.36083	1.39397	0.864063	0.192675	-0.854361	-0.694361	-0.901836	-1.24231	DHX34	Probable ATP-dependent RNA helicase DHX34	H7C504	0.00736398	0.014389	0.338961	H7C504;Q14147	1	LQEEQDGGS(1)S(1)DEDRAGPAPPGASDGVDIQDVKFK	S139	RRKVLRLQEEQDGGSSDEDRAGPAPPGASDG
TRA2B_P62995.12	0.468887	1.44867	0.470091	-0.18997	1.62619	-0.581291	-0.554697	-0.339584	-0.812345	-1.53595	TRA2B	Transformer-2 protein homolog beta;Transformer-2 protein homolog alpha	P62995	0.00273658	0.00629691	0.338467	P62995;H7BXF3;H7C2L4;Q13595	0.999999	RRS(1)PS(1)PYYSR	S264	GWRAAQDRDQIYRRRSPSPYYSRGGYRSRSR;GYDRYEDYDYRYRRRSPSPYYSRYRSRSRSR
C9orf16_Q9BUW7.2	1.08615	1.61048	0.468133	-1.30326	0.748336	-0.892958	-0.285794	-0.154147	0.0794795	-1.35641	C9orf16	UPF0184 protein C9orf16	Q9BUW7	0.0557697	0.0819977	0.338434	Q9BUW7	1	LEFQQQLGEAPS(1)DAS(1)P	S79	RQTRLEFQQQLGEAPSDASP___________
C9orf16_Q9BUW7.3	1.08615	1.61048	0.468133	-1.30326	0.748336	-0.892958	-0.285794	-0.154147	0.0794795	-1.35641	C9orf16	UPF0184 protein C9orf16	Q9BUW7	0.0557697	0.0819977	0.338434	Q9BUW7	1	LEFQQQLGEAPS(1)DAS(1)P	S82	RLEFQQQLGEAPSDASP______________
RBMXL1_Q96E39.3	1.66331	0.919019	0.410036	-0.565555	0.298231	-0.465148	0.0510498	-0.00856769	-0.165693	-2	RBMXL1	RNA binding motif protein, X-linked-like-1	Q96E39	0.044868	0.06792	0.338343	Q96E39	1	GPPPRS(1)GGPS(1)PKR	S161	PLPVKRGPPPRSGGPSPKRSAPSGLVRSSSG
SDPR_O95810.5	1.40347	-0.784492	0.0893296	1.81227	0.539745	-0.0208129	-0.324434	-1.2805	-0.885903	-0.548672	SDPR	Serum deprivation-response protein	O95810	0.0223139	0.0367742	0.337533	O95810	0.90895	ISSGKS(0.095)S(0.904)PFKVS(0.092)PLT(0.909)FGR	T296	KISSGKSSPFKVSPLTFGRKKVREGESHAEN
RASAL2_Q9UJF2.7	0.749562	1.02285	0.303282	-0.596404	1.21575	-0.108877	-0.0755893	-0.00457315	-0.178628	-2	RASAL2	Ras GTPase-activating protein nGAP	Q9UJF2	0.0476326	0.0716066	0.336793	Q9UJF2	0.735639	S(0.337)IS(0.092)GT(0.111)S(0.126)T(0.135)S(0.144)EKPNS(0.059)MDT(0.061)ANT(0.2)S(0.736)PFKVPGFFSK	S35	TSTSEKPNSMDTANTSPFKVPGFFSKRLKGS
DYNC1LI1_Q9Y6G9	1.78232	0.868037	0.727354	-0.626513	0.460923	-0.966783	-0.880573	-0.112202	0.218914	-1.47148	DYNC1LI1	Cytoplasmic dynein 1 light intermediate chain 1	Q9Y6G9	0.0157174	0.0274083	0.336311	Q9Y6G9;E9PHI6	0.898758	KPVTVSPTTPT(0.027)S(0.899)PT(0.032)EGEAS(0.041)	S516	RITRKPVTVSPTTPTSPTEGEAS________
TRIP12_Q14669.12	-0.482063	1.33446	1.26129	0.324062	1.06931	-0.992236	-0.738648	-0.417208	0.192288	-1.55125	TRIP12	E3 ubiquitin-protein ligase TRIP12	Q14669	0.00731125	0.014317	0.336193	Q14669	0.996672	QFS(0.001)IQAEDERES(0.997)T(0.961)DDES(0.042)NPLGR	S1376	QAVRQFSIQAEDERESTDDESNPLGRAGIWT
TRIP12_Q14669.14	-0.482063	1.33446	1.26129	0.324062	1.06931	-0.992236	-0.738648	-0.417208	0.192288	-1.55125	TRIP12	E3 ubiquitin-protein ligase TRIP12	Q14669	0.00731125	0.014317	0.336193	Q14669	0.960531	QFS(0.001)IQAEDERES(0.997)T(0.961)DDES(0.042)NPLGR	T1377	AVRQFSIQAEDERESTDDESNPLGRAGIWTK
RPS6KB1_P23443.2	1.29296	-0.611736	0.613428	0.929152	0.50594	0.660735	0.388666	-1.11863	-1.12985	-1.53066	RPS6KB1	Ribosomal protein S6 kinase beta-1	P23443	0.0446277	0.0676345	0.335719	P23443	0.779871	FIGS(0.287)PRT(0.714)PVS(0.78)PVKFS(0.22)PGDFWGR	S447	IRSPRRFIGSPRTPVSPVKFSPGDFWGRGAS
RPS6KB1_P23443.3	1.29296	-0.611736	0.613428	0.929152	0.50594	0.660735	0.388666	-1.11863	-1.12985	-1.53066	RPS6KB1	Ribosomal protein S6 kinase beta-1	P23443	0.0446277	0.0676345	0.335719	P23443	0.713737	FIGS(0.287)PRT(0.714)PVS(0.78)PVKFS(0.22)PGDFWGR	T444	EPKIRSPRRFIGSPRTPVSPVKFSPGDFWGR
ZC3H11A_E9PBY7	1.08267	1.21936	0.285702	-0.795178	-0.380578	0.776945	0.763686	-0.139582	-1.00692	-1.8061	ZC3H11A	Zinc finger CCCH domain-containing protein 11A	E9PBY7	0.315371	0.378189	0.335433	E9PBY7;E9PQ61;O75152	0.994486	KFS(0.006)AGGDS(0.994)DPPLKR	S295	LTERLGKRKFSAGGDSDPPLKRSLAQRLGKK
CCDC88A_H0Y7U8	0.501736	0.781678	1.00582	0.712733	1.01396	-0.513083	-0.12991	-0.538962	-0.708751	-2	CCDC88A	Girdin	H0Y7U8	0.00141723	0.00360243	0.335362	H0Y7U8;H0Y470;H7C2C6;Q3V6T2	0.876008	SKQLVNNKDT(0.014)T(0.11)S(0.876)FEDISPQGVSDDSSTGSR	S514	AGFRSKQLVNNKDTTSFEDISPQGVSDDSST
BZW1_Q7L1Q6	-0.158233	1.83064	1.15523	-0.505963	1.1739	-0.806736	-1.01431	-0.722644	-0.486525	-0.465363	BZW1	Basic leucine zipper and W2 domain-containing protein 1	Q7L1Q6	0.00759047	0.0147325	0.334935	Q7L1Q6;H0Y503	1	KFVEWLKNAEEES(1)ES(1)EAEEGD	S411	QMKKFVEWLKNAEEESESEAEEGD_______
LARP4B_H0Y4V9.5	1.42918	0.817183	0.185729	-0.0121477	0.327299	0.645752	0.452687	-0.859321	-1.89837	-1.08799	LARP4B	La-related protein 4B	H0Y4V9	0.0431924	0.06565	0.334839	H0Y4V9;Q92615	0.893805	KNS(0.894)FGY(0.106)R	S64	GSLESSPGLGRGRKNSFGYRKKREEKFTSSQ
PSMD3_F5H8K4	1.35172	0.443528	1.05171	-1.25031	1.51459	-0.577463	-0.494632	-0.572647	-0.858662	-0.60783	PSMD3	26S proteasome non-ATPase regulatory subunit 3	F5H8K4	0.0200159	0.0336563	0.334674	F5H8K4;O43242	1	MKQEGS(1)AR	S6	__________MKQEGSARRRGADKAKPPPGG
PTOV1_Q86YD1	1.0753	1.29862	0.34697	0.438147	0.497533	-0.103827	-0.678669	-2	-0.883614	0.0920505	PTOV1	Prostate tumor-overexpressed gene 1 protein	Q86YD1	0.00477537	0.00996889	0.33449	Q86YD1	0.865926	S(0.134)RS(0.866)WPASPR	S36	GRPPRPLVVRAVRSRSWPASPRGPQPPRIRA
ZC3H8_A0A0C4DGZ1.4	1.66059	-0.0561757	0.507469	0.317369	0.774681	0.365475	0.201334	-0.763591	-1.46984	-1.53731	ZC3H8	Zinc finger CCCH domain-containing protein 8	A0A0C4DGZ1	0.0161658	0.0280772	0.333423	A0A0C4DGZ1;Q8N5P1	0.983366	HS(0.003)AIS(0.983)PKS(0.191)S(0.823)LHRK	S59	LECEQIPKKFRHSAISPKSSLHRKSRSKDYD
ZC3H8_A0A0C4DGZ1.5	1.66059	-0.0561757	0.507469	0.317369	0.774681	0.365475	0.201334	-0.763591	-1.46984	-1.53731	ZC3H8	Zinc finger CCCH domain-containing protein 8	A0A0C4DGZ1	0.0161658	0.0280772	0.333423	A0A0C4DGZ1;Q8N5P1	0.822838	HS(0.003)AIS(0.983)PKS(0.191)S(0.823)LHRK	S63	QIPKKFRHSAISPKSSLHRKSRSKDYDVYSD
KLF16_A0A087WWX5.2	1.08941	-0.118087	1.24729	0.0338283	1.56028	-0.126478	-1.42638	-0.749966	-0.920709	-0.589202	KLF16	Krueppel-like factor 16	A0A087WWX5	0.00293927	0.00666254	0.333382	A0A087WWX5;Q9BXK1	0.99132	STSPSDSLPCS(0.005)LAGS(0.991)PAPS(0.89)PAPS(0.114)PAPAGL	S101	RSTSPSDSLPCSLAGSPAPSPAPSPAPAGL_
KLF16_A0A087WWX5.3	1.08941	-0.118087	1.24729	0.0338283	1.56028	-0.126478	-1.42638	-0.749966	-0.920709	-0.589202	KLF16	Krueppel-like factor 16	A0A087WWX5	0.00293927	0.00666254	0.333382	A0A087WWX5;Q9BXK1	0.889861	STSPSDSLPCS(0.005)LAGS(0.991)PAPS(0.89)PAPS(0.114)PAPAGL	S105	PSDSLPCSLAGSPAPSPAPSPAPAGL_____
MAP7D1_Q3KQU3.13	0.879375	0.639488	0.565777	1.28979	1.17154	-0.734532	-1.18954	-1.25231	-0.70575	-0.663834	MAP7D1	MAP7 domain-containing protein 1	Q3KQU3	0.000131427	0.000539451	0.332235	E9PLH3;C9JIR3;Q3KQU3	0.924616	RS(0.547)S(0.451)QPS(0.1)PT(0.902)AVPAS(0.072)DS(0.925)PPT(0.003)KQEVK	S125	RRSSQPSPTAVPASDSPPTKQEVKKAGERHK
PDAP1_Q13442.5	0.0955049	1.39367	0.945823	0.0169998	1.38805	-0.302607	-0.926008	-0.418745	-0.505283	-1.6874	PDAP1	28 kDa heat- and acid-stable phosphoprotein	Q13442	0.00270824	0.00625098	0.332157	Q13442	0.999606	SLDS(1)DES(1)EDEEDDYQQK	S60	DGAAGDPKKEKKSLDSDESEDEEDDYQQKRK
WDR20_A0A088AWN2	0.377497	0.624738	1.63407	0.281759	0.700378	-0.0917743	-0.464362	-0.0424841	-1.04005	-1.97978	WDR20	WD repeat-containing protein 20	A0A088AWN2	0.00542804	0.0111137	0.331768	A0A088AWN2;Q8TBZ3	0.814164	S(0.185)NS(0.814)LPHS(0.001)AVSNAGSK	S465	TTPGNSVPPPLPRSNSLPHSAVSNAGSKSSV
NCBP1_F2Z2T1.1	0.269855	0.231928	0.695997	0.807294	1.35463	0.356914	-0.378829	-0.212408	-0.970143	-2	NCBP1	Nuclear cap-binding protein subunit 1	F2Z2T1	0.0110631	0.0203956	0.331397	F2Z2T1;Q09161	0.890722	RKT(0.105)S(0.891)DANET(0.004)EDHLESLICK	S22	SDENDGGQPHKRRKTSDANETEDHLESLICK
TRIP12_Q14669.7	0.884193	0.646172	0.0520623	-0.225852	0.465249	-0.662145	-1.38392	-1.12757	-0.547137	1.89895	TRIP12	E3 ubiquitin-protein ligase TRIP12	Q14669	0.192063	0.245956	0.331392	C9JLD7;G5E9G6;C9JLJ5;C9JSX9;F8W9P3;Q14669	0.861271	S(0.027)AS(0.112)PDY(0.861)NR	Y80	KKDNSRGVKRSASPDYNRTNSPSSAKKPKAL
RNF219_Q5W0B1	1.4952	1.30618	0.832596	-0.913493	0.802113	-0.628037	-0.265858	-0.705969	-0.767405	-1.15533	RNF219	RING finger protein 219	Q5W0B1	0.00717029	0.0140896	0.330915	Q5W0B1	0.988208	KIQSSLS(0.002)S(0.008)AS(0.988)PS(0.002)K	S719	NQSTKRKIQSSLSSASPSKATKS________
NR2C2_C9JMI6	0.757078	1.16931	1.03316	-0.978474	0.893933	-0.883536	-0.422017	-0.202731	0.389433	-1.75616	NR2C2	Nuclear receptor subfamily 2 group C member 2	C9JMI6	0.0336873	0.0528441	0.330802	C9JMI6;C9JKS0;P49116	0.823174	IQIVTAVDAS(0.176)GS(0.823)PKQQFILTSPDGAGTGK	S46	TGQKIQIVTAVDASGSPKQQFILTSPDGAGT
UBAP2L_F8W726.7	2	-0.0951691	0.0320218	0.776977	0.16385	-0.390654	-0.444303	-0.932321	-0.851128	-0.69499	UBAP2L	Ubiquitin-associated protein 2-like	F8W726	0.0124968	0.0226234	0.330173	F8W726;Q14157	0.870706	STSAPQMS(0.984)PGS(0.016)SDNQS(0.072)S(0.057)S(0.871)PQPAQQKLKQQK	S488	SAPQMSPGSSDNQSSSPQPAQQKLKQQKKKA
RPS6_A2A3R5.8	1.47566	0.882027	0.38466	-0.28358	1.25737	-0.602335	-0.0152198	-0.635041	-0.765798	-1.69774	RPS6	40S ribosomal protein S6	A2A3R5	0.00409267	0.00876573	0.329747	A2A3R5;P62753	0.938388	LS(0.003)S(0.003)LRAS(0.938)T(0.052)S(0.003)KSESSQK	S209	QEQIAKRRRLSSLRASTSKSESSQK______
STRN4_R4GN16	0.0315289	0.786798	1.37436	0.485849	0.792512	-0.386035	-0.575608	-0.0311127	-0.22064	-2	STRN4	Striatin-4	R4GN16	0.00831602	0.0158749	0.329422	R4GN16;F5GYK2;Q9NRL3	1	LGGSVLGQIPFLQNCEDEDS(1)DEDDELDSVQHKK	S126	VLGQIPFLQNCEDEDSDEDDELDSVQHKKQR
CHAF1B_Q13112.1	0.133891	0.393525	1.10003	1.25527	1.21647	0.0913143	-0.936009	-1.30351	-1.16901	-0.78197	CHAF1B	Chromatin assembly factor 1 subunit B	Q13112	0.00109288	0.00290821	0.329324	Q13112	0.966586	GS(0.032)S(0.967)PGPRPVEGT(0.001)PASR	S410	PDTAKKTKSQTHRGSSPGPRPVEGTPASRTQ
PDLIM5_Q96HC4	2	0.301986	0.47746	-0.805499	0.0652931	-1.0195	-0.758263	-0.628849	0.0870625	-0.165699	PDLIM5	PDZ and LIM domain protein 5	Q96HC4	0.0703891	0.100907	0.32909	Q96HC4;H0Y8Y3	0.999936	KANNSQEPS(1)PQLASSVASTR	S313	SEADNTKKANNSQEPSPQLASSVASTRSMPE
ERRFI1_Q9UJM3.1	0.848138	0.82942	0.516829	-0.35037	0.784537	-0.66191	0.273172	0.183639	0.0341295	-2	ERRFI1	ERBB receptor feedback inhibitor 1	Q9UJM3	0.0545677	0.0804342	0.328218	Q9UJM3	0.99595	S(0.004)HS(0.996)GPAGSFNKPAIR	S251	NPPPPQTHRRLRRSHSGPAGSFNKPAIRISN
SLC4A7_H7C3C4	1.73783	0.222292	1.08371	0.452507	0.558961	-0.603799	-0.283686	-0.83201	-0.735691	-1.60012	SLC4A7	Anion exchange protein	H7C3C4	0.00131019	0.00338136	0.32797	H7C3C4	0.9774	S(0.022)NMS(0.977)PDKPVS(0.001)VK	S775	LSMNTENAKVTRSNMSPDKPVSVKISFEDEP
NCAPG_Q9BPX3.5	0.804387	1.3419	0.642183	-0.1641	0.813381	-0.624553	0.204145	-0.547134	-0.321515	-2	NCAPG	Condensin complex subunit 3	Q9BPX3	0.00917075	0.0173354	0.327393	Q9BPX3	0.990675	CQT(0.002)AEADS(0.994)ES(0.991)DHEVPEPES(0.014)EMK	S975	ARTNRRCQTAEADSESDHEVPEPESEMKMRL
LMNB1_P20700.2	0.815974	0.534099	1.27299	1.15761	0.52826	-0.577607	-1.16153	-1.55711	-0.198794	-0.813881	LMNB1	Lamin-B1;Lamin-B2	P20700	0.00046697	0.00146166	0.327347	P20700;Q03252	0.993061	LSPS(0.993)PS(0.007)SR	S393	RKLLEGEEERLKLSPSPSSRVTVSRASSSRS;RKLLEGEEERLKLSPSPSSRVTVSRATSSSS
ZNF185_O15231.16	0.302286	0.435696	0.994144	0.227536	0.904767	-1.28818	0.151703	-0.318142	0.723848	-2	ZNF185	Zinc finger protein 185	O15231	0.0346535	0.0540686	0.327236	O15231;H7BZT5;H0Y704	0.860858	GGQGDPAVPT(0.861)QQPADPS(0.067)T(0.073)PEQQNS(0.762)PS(0.181)GS(0.055)EQFVRR	T505	RPGAPRGGQGDPAVPTQQPADPSTPEQQNSP
NSD1_A0A1W2PS55.1	-0.858319	1.14707	0.395501	1.28359	1.27736	0.280118	-0.405041	-0.974939	-1.16642	-0.978922	NSD1	Histone-lysine N-methyltransferase, H3 lysine-36 and H4 lysine-20 specific	A0A1W2PS55	0.014939	0.0261997	0.326931	A0A1W2PS55;Q96L73	0.99998	S(0.303)LAFDS(0.697)EHS(1)ADEKEKPCAK	S217	LLNGCLKSLAFDSEHSADEKEKPCAKSRARK
FN1_H0Y7Z1	-0.159968	-0.0496737	1.55384	1.86769	0.361485	-0.223405	-0.837993	-1.06894	-0.758022	-0.685003	FN1	Fibronectin;Anastellin;Ugl-Y1;Ugl-Y2;Ugl-Y3	H0Y7Z1	0.00635586	0.0126947	0.326429	H0Y7Z1;P02751	1	TNTNVNCPIECFMPLDVQADREDS(1)RE	S1101	IECFMPLDVQADREDSRE_____________
AKT1S1_Q96B36.1	2	0.348659	0.864983	-0.565739	0.312179	-0.343854	-0.919728	-0.9531	-0.700714	-0.33162	AKT1S1	Proline-rich AKT1 substrate 1	Q96B36	0.0148511	0.0260805	0.325931	Q96B36	0.948046	SSDEENGPPS(0.052)S(0.948)PDLDR	S212	RTEARSSDEENGPPSSPDLDRIAASMRALVL
TDRD3_Q9H7E2	-0.00417998	1.14058	0.901447	0.718216	1.17645	-0.714706	-0.237537	-0.503525	-0.497187	-1.97955	TDRD3	Tudor domain-containing protein 3	Q9H7E2	0.00207754	0.00498704	0.325897	Q9H7E2	0.99998	IRS(1)EDEEDLGNARPSAPSTLFDFLESK	S256	GPPLRGRGKGRGRIRSEDEEDLGNARPSAPS
DNMBP_Q6XZF7	0.72691	1.03183	0.801809	-0.881012	0.697599	-0.538666	-0.303474	0.500017	0.165353	-2	DNMBP	Dynamin-binding protein	Q6XZF7	0.0847718	0.118913	0.325785	Q6XZF7;A0A1C7CYY6;A0A1B0GTX1	0.976138	QNS(0.976)GS(0.023)TLTFNPSSMAVSFTSGSCQK	S1379	ESEHGSSSPRFPRQNSGSTLTFNPSSMAVSF
AHNAK_Q09666.34	0.936864	1.48554	0.397094	-0.562666	1.06035	-0.221146	-0.410167	-0.321491	-0.407218	-1.95717	AHNAK	Neuroblast differentiation-associated protein AHNAK	Q09666	0.0126237	0.0227977	0.324725	Q09666	0.942497	LPS(0.057)GS(0.942)GAAS(0.701)PT(0.268)GS(0.032)AVDIR	S212	VETQSGKTVIRLPSGSGAASPTGSAVDIRAG
ATG9A_H7C152	-0.563505	0.580954	1.11758	1.54495	0.995099	-0.22724	-1.07595	-0.182817	-0.894369	-1.29471	ATG9A	Autophagy-related protein 9A	H7C152	0.00478976	0.00999493	0.324284	H7C152;Q7Z3C6	0.996685	LPLGGWAEDGQS(0.002)AS(0.002)RHPEPVPEEGS(0.997)EDELPPQVHKV	S244	GQSASRHPEPVPEEGSEDELPPQVHKV____
SMC5_Q8IY18.1	1.90743	0.885977	0.23642	0.115452	0.0699111	-0.723274	-1.76362	-0.810476	-0.282122	0.364297	SMC5	Structural maintenance of chromosomes protein 5	Q8IY18	0.0161861	0.0280942	0.324284	Q8IY18	0.86427	KT(0.016)S(0.016)T(0.02)PS(0.864)PQPS(0.083)KR	S12	____MATPSKKTSTPSPQPSKRALPRDPSSE
TJP2_A0A1B0GTW1.13	1.66167	1.12898	0.227756	0.1359	0.315858	-0.81875	-1.69323	-1.08424	-0.12836	0.25441	TJP2	Tight junction protein ZO-2	A0A1B0GTW1	0.00855024	0.0162685	0.323738	A0A1B0GTW1;Q9UDY2	0.886841	SSEPVQHEES(0.887)IRKPS(0.112)PEPR	S1020	VSSITRSSEPVQHEESIRKPSPEPRAQMRRA
KIF18B_A0A0C4DGP2.1	0.969685	1.13805	0.50789	0.529467	0.991623	-0.0780446	-0.179333	-1.1214	-1.11058	-1.64736	KIF18B	Kinesin-like protein;Kinesin-like protein KIF18B	A0A0C4DGP2	0.00100457	0.00270215	0.323619	A0A0C4DGP2;A0A0C4DGP5;Q86Y91	0.999996	RGS(1)LPDTQPSQGPSTPKGER	S674	TKRQRQSFLPCLRRGSLPDTQPSQGPSTPKG
PI4K2A_Q9BTU6.5	0.59919	1.27162	1.00635	-0.344911	1.23479	-0.487263	-0.283623	-0.383441	-0.811625	-1.80109	PI4K2A	Phosphatidylinositol 4-kinase type 2-alpha	Q9BTU6	0.00365115	0.00799272	0.323033	Q9BTU6	0.999982	VAAAAGS(0.58)GPS(0.42)PPGS(1)PGHDRERQPLLDR	S51	VRVAAAAGSGPSPPGSPGHDRERQPLLDRAR
PHF2_E7ET14.3	0.927968	-0.0708115	0.29632	1.40019	0.6639	-1.4798	-1.6336	-0.532778	-0.238809	0.667419	PHF2	Lysine-specific demethylase PHF2	E7ET14	0.0161709	0.0280772	0.322834	E7ET14;A0A087WW48;O75151	0.871468	RPS(0.02)AS(0.108)S(0.871)PNNNTAAKGK	S272	MAPGVFLTQRRPSASSPNNNTAAKGKRTKKG
ZFC3H1_O60293	0.717373	1.30821	0.641097	0.659507	0.934896	-0.581134	-0.217545	-0.764233	-0.877498	-1.82068	ZFC3H1	Zinc finger C3H1 domain-containing protein	O60293	0.0006179	0.00181647	0.322138	O60293	0.981288	AFKPEETS(0.001)S(0.003)NS(0.015)DPPS(0.981)PPVLNNSHPVPR	S655	RAFKPEETSSNSDPPSPPVLNNSHPVPRSNL
RAI1_A0A1W2PQJ7.1	1.51541	0.795119	0.609878	0.610017	0.664544	-0.206438	-0.406433	-1.10134	-0.800046	-1.68071	RAI1	Retinoic acid-induced protein 1	A0A1W2PQJ7	0.000812599	0.00227044	0.322033	A0A1W2PQJ7;Q7Z5J4	0.955196	VS(0.001)S(0.044)S(0.955)PQKEGR	S1145	LLDNSHLPATFKVSSSPQKEGRVSQRARVPK
ZC3H4_Q9UPT8.3	0.924465	1.33967	0.0768368	-0.0879316	0.845108	-0.19677	-0.103865	0.366457	-1.11632	-2	ZC3H4	Zinc finger CCCH domain-containing protein 4	Q9UPT8	0.0213292	0.0355554	0.321898	Q9UPT8;M0QY97	0.99642	AAKPGPAEAPS(0.701)PT(0.292)AS(0.007)PS(0.004)GDAS(0.996)PPATAPYDPR	S1114	PAEAPSPTASPSGDASPPATAPYDPRVLAAG
SRRM2_Q9UQ35.88	1.18862	0.52283	0.798247	1.33817	0.454436	-0.0911371	-0.871606	-0.857295	-1.02242	-1.45984	SRRM2	Serine/arginine repetitive matrix protein 2	Q9UQ35	0.000525584	0.00160004	0.321117	Q9UQ35	0.993865	S(0.003)GMS(0.994)PEQS(0.003)R	S1132	DRGEFSASPMLKSGMSPEQSRFQSDSSSYPT
SIPA1L3_O60292	1.23283	0.200697	-0.130672	0.509504	1.51168	-0.425483	-1.93566	-0.772308	-0.504914	0.31432	SIPA1L3	Signal-induced proliferation-associated 1-like protein 3	O60292	0.0126068	0.0227909	0.32055	O60292	1	AFHRLS(1)R	S142	TSTPASSGSKAFHRLSRRRSKDVEFQDGWPR
CCDC6_Q16204.21	-0.153696	0.675946	1.69632	1.14026	0.755426	-1.17887	-0.530118	-0.92444	-1.01368	-0.467135	CCDC6	Coiled-coil domain-containing protein 6	Q16204	0.00113746	0.00300844	0.320238	Q16204	0.864717	T(0.003)VS(0.131)S(0.865)PIPYT(0.001)PS(0.001)PS(0.002)S(0.006)S(0.005)RPIS(0.969)PGLS(0.017)YASHTVGFTPPTSLTR	S352	FNEMSAQGLRPRTVSSPIPYTPSPSSSRPIS
DDX41_D6RD33.2	0.496513	0.824499	0.398853	1.26341	0.714722	-0.0858331	-0.40513	-0.270828	-0.67688	-2	DDX41	Probable ATP-dependent RNA helicase DDX41	D6RD33	0.00459334	0.00963125	0.320041	D6RD33;D6RGI7;J3KNN5;Q9UJV9	0.994858	TDEVPAGGS(0.005)RS(0.995)EAEDEDDEDYVPYVPLR	S23	RKRARTDEVPAGGSRSEAEDEDDEDYVPYVP
DDX41_D6RD33.3	0.496513	0.824499	0.398853	1.26341	0.714722	-0.0858331	-0.40513	-0.270828	-0.67688	-2	DDX41	Probable ATP-dependent RNA helicase DDX41	D6RD33	0.00459334	0.00963125	0.320041	D6RD33;D6RGI7;J3KNN5;Q9UJV9	0.991517	TDEVPAGGS(0.364)RS(0.637)EAEDEDDEDY(0.992)VPY(0.008)VPLR	Y33	AGGSRSEAEDEDDEDYVPYVPLRQRRQLLPG
ATN1_P54259	-0.200881	1.55718	0.183119	-0.63322	0.869612	-0.27096	0.128336	0.691205	-0.143604	-2	ATN1	Atrophin-1	P54259	0.204639	0.260108	0.319841	P54259	0.963274	GRAS(0.963)PGGVS(0.027)T(0.007)S(0.002)S(0.001)SDGKAEK	S34	EAPGPREELRSRGRASPGGVSTSSSDGKAEK
HDAC2_Q92769.1	2	0.846221	0.579119	-1.16171	0.445433	-1.14412	-0.388288	-0.579346	-0.302177	-0.384603	HDAC2	Histone deacetylase 2	Q92769	0.0400653	0.0614515	0.319724	Q92769	1	IACDEEFS(1)DS(1)EDEGEGGRRNVADHK	S424	RASDKRIACDEEFSDSEDEGEGGRRNVADHK
ERF_P50548.7	0.658053	0.705745	0.564623	-0.428884	0.769572	-0.112031	0.397062	0.190203	-0.147056	-2	ERF	ETS domain-containing transcription factor ERF	P50548	0.101411	0.139187	0.319405	P50548	0.796238	MKT(0.201)PADT(0.796)GFAFPDWAY(0.002)KPES(0.556)S(0.39)PGS(0.055)R	T7	_________MKTPADTGFAFPDWAYKPESSP
FAM83D_A0A087WXK8.2	2	0.0346904	0.498508	-0.782732	-0.186575	-0.712584	-0.595932	-0.443878	-0.430542	0.000360045	FAM83D	Protein FAM83D	A0A087WXK8	0.115972	0.156985	0.31846	A0A087WXK8;Q9H4H8	0.794549	S(0.025)S(0.127)S(0.795)LKS(0.023)S(0.023)S(0.003)S(0.003)VS(0.001)SQGSVASSTGSPASIR	S504	TEGSPVSKMSVSRSSSLKSSSSVSSQGSVAS
SCAF11_A0A0A0MTP7.2	2	0.716712	0.172339	-0.133876	-0.50264	-0.622048	-0.4394	-0.970054	-0.839751	0.184414	SCAF11	Protein SCAF11	A0A0A0MTP7	0.0497044	0.0741236	0.318124	A0A0A0MTP7;F8VXG7;Q99590	0.942266	KS(0.04)QS(0.942)PS(0.017)PKNES(0.001)AR	S772	PSPRRETGKESRKSQSPSPKNESARGRKKSR
PA2G4_Q9UQ80	1.94166	0.82087	-0.0591009	-0.660467	0.369058	-0.610444	-0.196715	0.453402	-0.240109	-1.81815	PA2G4	Proliferation-associated protein 2G4	Q9UQ80	0.0806246	0.113984	0.317754	Q9UQ80	0.845965	TAENAT(0.145)S(0.846)GET(0.009)LEENEAGD	S383	KKKKKKASKTAENATSGETLEENEAGD____
CARD11_H7BY05	0.371756	1.52263	0.525038	-1.50841	1.10886	-0.675936	-0.325688	0.139039	0.290532	-1.44782	CARD11	Caspase recruitment domain-containing protein 11	H7BY05	0.147345	0.194461	0.316827	H7BY05;Q9BXL7	0.999654	STVEEDNDS(1)GGFDALDLDDDSHER	S64	KEDAPHRSTVEEDNDSGGFDALDLDDDSHER
NOLC1_A0A0A0MRM9.8	0.492657	1.07474	0.82153	1.29597	0.795175	-0.555263	-0.419315	-1.30621	-1.04179	-1.1575	NOLC1	Nucleolar and coiled-body phosphoprotein 1	A0A0A0MRM9	0.000251752	0.000892328	0.316476	A0A0A0MRM9;Q14978	1	KQNEAAKEAET(1)PQAK	T606	SLKKRKQNEAAKEAETPQAKKIKLQTPNTFP
SRRM2_Q9UQ35.251	1.00352	1.00303	0.68294	0.0754979	1.01428	-0.619602	-0.0911486	-0.367344	-0.541061	-2	SRRM2	Serine/arginine repetitive matrix protein 2	Q9UQ35	0.00369322	0.0080578	0.316053	Q9UQ35;I3L4D8;I3L182;I3L1I8;A0A087X1W1	0.999423	THTTALAGRS(0.999)PS(0.987)PAS(0.014)GR	S295	RSAAAKTHTTALAGRSPSPASGRRGEGDAPF
DSN1_Q5JW53.1	1.07524	0.064049	0.237738	-0.106666	0.647161	0.677466	1.15849	-0.505126	-1.72643	-1.52193	DSN1	Kinetochore-associated protein DSN1 homolog	Q5JW53	0.169933	0.220318	0.315586	Q5JW53;Q9H410;Q5JW54	0.998688	RAS(0.999)MKET(0.001)NR	S100	QSASYQDRRQSWRRASMKETNRRKSLHPIHQ
DDX10_Q13206.1	1.25252	0.522039	0.574139	0.46259	0.545931	-1.17725	-0.893274	-1.94315	0.061924	0.594527	DDX10	Probable ATP-dependent RNA helicase DDX10	Q13206	0.0118497	0.0215942	0.315481	Q13206	0.873289	S(0.127)NS(0.873)EVEDVGPTSHNR	S831	ISDTKKKQGMKKRSNSEVEDVGPTSHNRKKA
REV1_Q9UBZ9	-0.217555	0.343614	1.44762	-0.227477	1.74606	-0.686424	-0.384936	-0.190083	-0.106992	-1.72383	REV1	DNA repair protein REV1	Q9UBZ9	0.0220097	0.0363878	0.315374	Q9UBZ9	1	RIQS(1)PLNNK	S1088	RNKKKKTIGSPKRIQSPLNNKLLNSPAKTLP
EIF3J_O75822	1.11049	1.13701	1.06505	0.321039	0.945545	-0.826324	-0.762522	-0.810266	-0.939106	-1.24091	EIF3J	Eukaryotic translation initiation factor 3 subunit J	O75822	0.000158021	0.000625098	0.314956	O75822	0.979782	AAAAAAAGDS(0.98)DS(0.02)WDADAFSVEDPVRK	S11	_____MAAAAAAAGDSDSWDADAFSVEDPVR
ZNF185_O15231.14	0.0864124	0.965191	1.17694	0.439845	1.38989	-1.07507	-0.656828	-0.618996	-0.104494	-1.60289	ZNF185	Zinc finger protein 185	O15231	0.00148062	0.00373807	0.314953	O15231;H7BZT5;H0Y704	0.992109	GGQGDPAVPT(0.023)QQPADPS(0.141)T(0.837)PEQQNS(0.992)PS(0.006)GS(0.001)EQFVR	S519	PTQQPADPSTPEQQNSPSGSEQFVRRESCTS
CCDC86_Q9H6F5.22	0.0609838	0.544252	1.25758	1.25184	0.80985	-0.166922	0.0568193	-1.34511	-1.29157	-1.17773	CCDC86	Coiled-coil domain-containing protein 86	Q9H6F5	0.00236127	0.00557836	0.314239	Q9H6F5;H0YG79	0.909477	AGLGS(0.456)PERPPKT(0.909)S(0.895)PGS(0.74)PR	T65	SVQRAGLGSPERPPKTSPGSPRLQQGAGLES
AAK1_Q2M2I8.7	1.47386	1.00804	0.596033	-0.0641545	0.920534	-0.854025	-0.153731	-1.06577	-0.228703	-1.63208	AAK1	AP2-associated protein kinase 1	Q2M2I8	0.00230527	0.00545594	0.313307	Q2M2I8;E9PG46	0.993126	VGS(0.007)LT(0.993)PPS(0.584)S(0.412)PKT(0.004)QR	T620	TTPPPAVQGQKVGSLTPPSSPKTQRAGHRRI
USP36_A0A075B784.1	0.647376	1.07085	0.148179	0.481473	0.955951	-0.665443	-1.38784	-1.54461	-0.70989	1.00395	USP36	Ubiquitin carboxyl-terminal hydrolase;Ubiquitin carboxyl-terminal hydrolase 36	A0A075B784	0.0136307	0.0242721	0.313101	A0A075B784;Q9P275	1	KPAPPQHFS(1)PR	S546	DPGKKVKKPAPPQHFSPRTAQGLPGTSNSNS
HNRNPU_A0A1W2PPS1.2	1.99209	0.344338	0.506553	1.0613	-0.215955	-0.661228	-1.05545	-1.17036	-0.748094	-0.053198	HNRNPU	Heterogeneous nuclear ribonucleoprotein U	A0A1W2PPS1	0.00494728	0.0102418	0.312941	A0A1W2PPS1;A0A1X7SBS1;Q00839	0.969983	S(0.015)S(0.015)S(0.97)PVNVK	S4	____________MSSSPVNVKKLKVSELKEE
CCNK_G3V5E1.1	2	-0.184786	0.419672	0.14632	-0.290815	-0.656421	-0.453519	-1.10837	-0.664981	0.283723	CCNK	Cyclin-K	G3V5E1	0.058728	0.0858877	0.312792	G3V5E1;O75909	0.998516	DPQQPAQQQQPAQQPKKPS(0.999)PQPS(0.537)S(0.464)PR	S324	QPAQQQQPAQQPKKPSPQPSSPRQVKRAVVV
WHAMM_Q8TF30.2	-0.203034	1.19394	1.61469	-0.189398	0.622521	-0.848821	-1.39456	-0.640514	0.763747	-0.918574	WHAMM	WASP homolog-associated protein with actin, membranes and microtubules	Q8TF30	0.0249261	0.0405368	0.312406	Q8TF30	0.992544	VS(0.008)ADS(0.993)EEDS(1)DEQDPGQWDG	S795	SIKAALQRIKRVSADSEEDSDEQDPGQWDG_
WHAMM_Q8TF30.3	-0.203034	1.19394	1.61469	-0.189398	0.622521	-0.848821	-1.39456	-0.640514	0.763747	-0.918574	WHAMM	WASP homolog-associated protein with actin, membranes and microtubules	Q8TF30	0.0249261	0.0405368	0.312406	Q8TF30	0.999947	VS(0.008)ADS(0.993)EEDS(1)DEQDPGQWDG	S799	ALQRIKRVSADSEEDSDEQDPGQWDG_____
CDK5RAP2_Q5JTU8	0.969685	1.27178	0.858864	-0.109383	0.75816	-0.152266	0.243	-1.54934	-1.0678	-1.22269	CDK5RAP2	CDK5 regulatory subunit-associated protein 2	Q5JTU8	0.0041628	0.00888247	0.312097	Q5JTU8;B1AMJ5;A0A0A0MRG9;Q96SN8	0.799653	GNLELRPGGAHPGT(0.8)CS(0.154)PS(0.036)RPGS(0.011)	T895	ARGNLELRPGGAHPGTCSPSRPGS_______
DDX21_Q9NR30.7	1.05064	0.192822	0.995804	1.39991	0.534371	-0.108624	-0.514228	-0.949335	-1.12592	-1.47543	DDX21	Nucleolar RNA helicase 2	Q9NR30	0.0010039	0.00270174	0.311811	Q9NR30	0.92094	KAEPS(0.921)EVDMNS(0.72)PKS(0.359)K	S65	TVFPKAKQVKKKAEPSEVDMNSPKSKKAKKK
DDX21_Q9NR30.8	1.05064	0.192822	0.995804	1.39991	0.534371	-0.108624	-0.514228	-0.949335	-1.12592	-1.47543	DDX21	Nucleolar RNA helicase 2	Q9NR30	0.0010039	0.00270174	0.311811	Q9NR30	0.999995	KKAEPSEVDMNS(1)PK	S71	KQVKKKAEPSEVDMNSPKSKKAKKKEEPSQN
ZYX_H0Y2Y8	1.34622	1.54148	0.60804	-0.931191	0.953761	-0.936303	-0.627709	-0.795794	-0.367083	-0.791414	ZYX	Zyxin	H0Y2Y8	0.00799886	0.015365	0.311273	H0Y2Y8;Q15942	0.999996	QHPVPPPAQNQNQVRS(1)PGAPGPLTLK	S312	QHPVPPPAQNQNQVRSPGAPGPLTLKEVEEL
SLC4A2_P04920	1.50387	1.10559	1.04056	-0.295164	0.396569	-1.6397	-0.746025	-0.398926	-0.0851233	-0.881658	SLC4A2	Anion exchange protein 2	P04920	0.00416307	0.00888247	0.311125	P04920;C9J722;C9J035;C9J9M9	0.959469	RRPGAS(0.959)PT(0.029)GET(0.011)PTIEEGEEDEDEASEAEGAR	S113	TPQGPGRKPRRRPGASPTGETPTIEEGEEDE
BCLAF1_E9PK91	0.742856	0.990651	0.628309	1.12616	0.514714	0.344243	-0.435306	-1.01409	-1.40066	-1.49687	BCLAF1	Bcl-2-associated transcription factor 1	E9PK91	0.00187457	0.00456277	0.310924	E9PK91;Q9NYF8;A0A1W2PQ43;E9PQN2;E9PKI6;E9PK09	1	QKS(1)PEIHRR	S648	TSYQKATEEHSTRQKSPEIHRRIDISPSTLR
SRRM1_A9Z1X7	1.46705	1.45272	0.41877	0.0464045	0.842808	-0.599077	-0.944742	-0.538927	-1.13216	-1.01285	SRRM1	Serine/arginine repetitive matrix protein 1	A9Z1X7	0.000838293	0.00232805	0.309678	A9Z1X7;Q8IYB3;E9PCT1	0.999021	AAS(0.999)PS(0.844)PQS(0.156)VR	S747	RVSRTPEPKKIKKAASPSPQSVRRVSSSRSV
PLEKHA1_Q5RGS4	1.17443	1.2732	0.932	0.571927	0.23376	-0.550404	-0.0353043	-1.13634	-1.47657	-0.986705	PLEKHA1		Q5RGS4	0.000987143	0.00266225	0.309637	Q5RGS4	1	RLS(1)NPCIQR	S308	GPGRSASSMRQARRLSNPCIQRSIPPVLQNP
TOMM70A_O94826	0.887383	0.920175	0.806443	0.689025	0.799434	-0.121306	-0.55724	-0.335881	-1.09927	-1.98877	TOMM70A	Mitochondrial import receptor subunit TOM70	O94826	0.00134973	0.00345946	0.309033	O94826	0.967374	KT(0.014)PEGRAS(0.967)PAPGS(0.019)GHPEGPGAHLDMNSLDR	S91	GLKRNSERKTPEGRASPAPGSGHPEGPGAHL
RANGAP1_P46060.1	0.132274	0.917539	0.950036	1.40865	0.942256	-0.408687	-0.785307	-1.09815	-0.67063	-1.38798	RANGAP1	Ran GTPase-activating protein 1	P46060	0.000515651	0.00157624	0.308885	P46060	0.999021	ILDPNT(0.007)GEPAPVLS(0.473)S(0.521)PPPADVST(0.001)FLAFPS(0.999)PEKLLR	S442	SSPPPADVSTFLAFPSPEKLLRLGPKSSVLI
TACC3_H0Y8F2	0.601558	0.844462	1.23415	0.540488	1.27534	-0.472645	-1.12921	-0.674762	-1.29226	-0.927114	TACC3	Transforming acidic coiled-coil-containing protein 3	H0Y8F2	0.000271937	0.000947281	0.308653	H0Y8F2;Q9Y6A5	0.990897	SGCSEAQPPES(0.991)PET(0.009)R	S101	GGDTKSGCSEAQPPESPETRLGQPAAEQLHA
QSER1_Q2KHR3.3	0.54915	1.28778	0.433974	-1.14248	1.03795	-0.729577	-0.160715	0.229571	0.414393	-1.92005	QSER1	Glutamine and serine-rich protein 1	Q2KHR3	0.119732	0.161322	0.307658	Q2KHR3;H0YCQ7	0.982669	GQDTVAIEGFT(1)DEEDT(0.018)ES(0.983)GGEGQYR	S1348	DTVAIEGFTDEEDTESGGEGQYRERDEFVVK
QSER1_Q2KHR3.5	0.54915	1.28778	0.433974	-1.14248	1.03795	-0.729577	-0.160715	0.229571	0.414393	-1.92005	QSER1	Glutamine and serine-rich protein 1	Q2KHR3	0.119732	0.161322	0.307658	Q2KHR3;H0YCQ7	0.999997	GQDTVAIEGFT(1)DEEDT(0.051)ES(0.949)GGEGQYR	T1341	DQFAKGQDTVAIEGFTDEEDTESGGEGQYRE
LARP4B_H0Y4V9.3	0.957692	1.28249	1.04055	0.00567984	1.11066	-0.700613	-0.803754	-1.06006	-0.614806	-1.21783	LARP4B	La-related protein 4B	H0Y4V9	0.000433244	0.00137925	0.307507	H0Y4V9;Q92615;A0A087X183	0.76039	LS(0.003)REQS(0.76)T(0.231)PPKS(0.006)PQ	S332	RPSPSAMGKRLSREQSTPPKSPQ________
HIST2H3A_Q71DI3	1.76319	1.00483	0.544109	-0.385356	0.601693	-0.443757	0.0457883	-1.04242	-0.492114	-1.59596	HIST2H3A	Histone H3.2;Histone H3.1t;Histone H3.1;Histone H3;Histone H3.3;Histone H3.3C	Q71DI3	0.0079475	0.0152945	0.307507	Q71DI3;Q16695;P68431;K7EK07;P84243;Q6NXT2;Q5TEC6;K7EMV3;B4DEB1;K7ES00;K7EP01	0.966433	S(0.966)T(0.034)GGKAPR	S11	_____MARTKQTARKSTGGKAPRKQLATKAA
ZFAND3_H0Y398.6	0.362866	1.15505	1.00312	-0.878329	1.45126	-0.458352	-0.133719	-0.438911	-0.289275	-1.77371	ZFAND3	AN1-type zinc finger protein 3	H0Y398	0.0224507	0.0369182	0.307442	H0Y398;C9JQ48;Q9H8U3	0.998054	SCGT(0.001)DS(0.998)QS(0.001)ENEAS(1)PVKRPR	S99	HVSLITPTKRSCGTDSQSENEASPVKRPRLL
ZFAND3_H0Y398.7	0.362866	1.15505	1.00312	-0.878329	1.45126	-0.458352	-0.133719	-0.438911	-0.289275	-1.77371	ZFAND3	AN1-type zinc finger protein 3	H0Y398	0.0224507	0.0369182	0.307442	H0Y398;C9JQ48;Q9H8U3	0.938952	S(0.006)CGT(0.089)DS(0.966)QS(0.939)ENEAS(1)PVKRPR	S101	SLITPTKRSCGTDSQSENEASPVKRPRLLEN
ZFAND3_H0Y398.8	0.362866	1.15505	1.00312	-0.878329	1.45126	-0.458352	-0.133719	-0.438911	-0.289275	-1.77371	ZFAND3	AN1-type zinc finger protein 3	H0Y398	0.0224507	0.0369182	0.307442	H0Y398;C9JQ48;Q9H8U3	1	SCGT(0.001)DS(0.998)QS(0.001)ENEAS(1)PVKRPR	S106	TKRSCGTDSQSENEASPVKRPRLLENTERSE
MAP1B_P46821.12	1.17993	1.1721	0.721107	-0.0562095	1.0935	-1.45373	-0.312418	-1.28531	-0.315724	-0.743248	MAP1B	Microtubule-associated protein 1B;MAP1B heavy chain;MAP1 light chain LC1	P46821	0.00134417	0.00344691	0.30696	P46821	0.993396	S(0.006)GKQGS(0.993)PDQVS(0.992)PVS(0.009)EMTSTSLYQDKQEGK	S1438	RGAESPFEEKSGKQGSPDQVSPVSEMTSTSL
TRA2B_P62995.18	-1.38294	0.903853	0.832242	0.981633	1.23253	-0.47972	-1.66655	-0.104923	-0.0425691	-0.273555	TRA2B	Transformer-2 protein homolog beta	P62995	0.0627509	0.0909305	0.306205	P62995	0.997014	RRHS(0.997)HS(0.914)HS(0.955)PMS(0.065)T(0.069)R	S95	RSRSRSYSRDYRRRHSHSHSPMSTRRRHVGN
TRA2B_P62995.19	-1.38294	0.903853	0.832242	0.981633	1.23253	-0.47972	-1.66655	-0.104923	-0.0425691	-0.273555	TRA2B	Transformer-2 protein homolog beta	P62995	0.0627509	0.0909305	0.306205	P62995	0.933534	RRHS(0.989)HS(0.934)HS(0.962)PMS(0.074)T(0.041)R	S97	RSRSYSRDYRRRHSHSHSPMSTRRRHVGNRA
TRA2B_P62995.20	-1.38294	0.903853	0.832242	0.981633	1.23253	-0.47972	-1.66655	-0.104923	-0.0425691	-0.273555	TRA2B	Transformer-2 protein homolog beta	P62995	0.0627509	0.0909305	0.306205	P62995	0.982069	RRHS(0.956)HS(0.925)HS(0.982)PMS(0.122)T(0.015)R	S99	RSYSRDYRRRHSHSHSPMSTRRRHVGNRANP
RAF1_P04049.1	0.13633	0.617132	1.05317	0.125091	1.17834	0.11999	0.068389	-0.203252	-0.76121	-2	RAF1	RAF proto-oncogene serine/threonine-protein kinase;Serine/threonine-protein kinase A-Raf	P04049	0.0217961	0.0361951	0.305722	P04049;H7C155;Q96II5;P10398	0.974128	S(0.021)AS(0.974)EPS(0.005)LHR	S621	IELLQHSLPKINRSASEPSLHRAAHTEDINA
TPD52_E5RK35	1.32358	0.852865	1.03002	0.919391	0.361381	-0.595444	-0.542575	-1.05455	-0.935	-1.35967	TPD52	Tumor protein D52	E5RK35	0.000301119	0.00103024	0.30558	E5RK35;P55327	0.919326	VGGTKPAGGDFGEVLNSAANASAT(0.002)T(0.002)T(0.001)EPLPEKT(0.076)QES(0.919)L	S59	ASATTTEPLPEKTQESL______________
YTHDC1_J3QR07.5	1.18258	0.685168	0.862881	1.18335	0.55718	-0.226423	-0.882144	-1.26653	-1.20042	-0.895633	YTHDC1	YTH domain-containing protein 1	J3QR07	0.000325043	0.00109205	0.305396	J3QR07;Q96MU7	0.999832	AKS(1)PT(0.999)PDGS(0.002)ERIGLEVDR	S146	EKTCVRKRDPERRAKSPTPDGSERIGLEVDR
USP10_Q14694.1	0.516363	0.719323	0.914355	1.25954	1.12717	-0.410471	-1.02204	-0.852803	-0.97062	-1.28082	USP10	Ubiquitin carboxyl-terminal hydrolase 10	Q14694	0.000241975	0.000866638	0.305057	Q14694	0.95144	T(0.044)CNS(0.951)PQNS(0.004)TDSVSDIVPDSPFPGALGSDTR	S211	FMGDMPPSVTPRTCNSPQNSTDSVSDIVPDS
PI4K2A_Q9BTU6.4	0.541333	1.29	1.02663	-0.358042	1.29839	-0.471794	-0.301979	-0.465411	-0.849489	-1.70964	PI4K2A	Phosphatidylinositol 4-kinase type 2-alpha	Q9BTU6	0.00380144	0.00824567	0.304725	Q9BTU6	0.989966	VAAAAGS(0.011)GPS(0.99)PPGS(0.999)PGHDRERQPLLDR	S47	PGGAVRVAAAAGSGPSPPGSPGHDRERQPLL
NOP56_O00567	0.813918	1.46218	0.57353	-0.304758	1.09361	-0.601519	0.0412618	-0.441324	-0.795555	-1.84135	NOP56	Nucleolar protein 56	O00567	0.00602558	0.0121653	0.3043	O00567	0.999994	KFSKEEPVS(1)S(1)GPEEAVGK	S569	SGSKKKRKFSKEEPVSSGPEEAVGKSSSKKK
NOP56_O00567.1	0.813918	1.46218	0.57353	-0.304758	1.09361	-0.601519	0.0412618	-0.441324	-0.795555	-1.84135	NOP56	Nucleolar protein 56	O00567	0.00602558	0.0121653	0.3043	O00567	0.999996	KFSKEEPVS(1)S(1)GPEEAVGK	S570	GSKKKRKFSKEEPVSSGPEEAVGKSSSKKKK
LMO7_A0A0A0MTE2.3	1.15088	0.0350231	0.41986	0.264347	0.0969293	1.42155	0.497308	-1.07511	-1.25631	-1.55447	LMO7	LIM domain only protein 7	A0A0A0MTE2	0.159668	0.208668	0.304055	A0A0A0MTE2;E9PMT2;F8WD26;J3KP06;Q8WWI1;E9PMS6;E9PMP7;H0Y424;E9PK58;E9PJ10	0.999055	RKS(0.999)YT(0.001)SDLQK	S466	QKWQDDLAKWKDRRKSYTSDLQKKKEEREEI
C11orf57_Q6ZUT1	1.36118	1.10317	0.247623	0.329638	0.950332	-0.0716164	-0.11233	-1.32928	-1.22663	-1.2521	C11orf57	Uncharacterized protein C11orf57	Q6ZUT1	0.00208936	0.00501083	0.303834	Q6ZUT1	0.740352	VAT(0.001)DERS(0.008)AES(0.251)S(0.74)EDD	S289	RTNWKVATDERSAESSEDD____________
ZFP91-CNTF_A0A0A6YYC7.4	1.33073	0.888229	0.722191	0.912548	0.532271	-0.718659	-0.540751	-1.50454	-1.26632	-0.355701	ZFP91-CNTF	E3 ubiquitin-protein ligase ZFP91	A0A0A6YYC7	0.000485483	0.00151025	0.303702	A0A0A6YYC7;Q96JP5	0.722957	S(0.455)S(0.544)PSARPPDVPGQQPQAAKS(0.277)PS(0.723)PVQGK	S103	PPDVPGQQPQAAKSPSPVQGKKSPRLLCIEK
AGGF1_Q8N302.11	0.0631146	0.984756	1.71228	-0.294634	0.404247	-0.662324	-0.420319	0.275907	-0.025368	-2	AGGF1	Angiogenic factor with G patch and FHA domains 1	Q8N302	0.0360299	0.055886	0.303462	Q8N302	0.788113	AS(0.941)EAPS(0.958)PPRS(0.102)PPPPT(0.212)S(0.788)PEPELAQLR	S17	ASEAPSPPRSPPPPTSPEPELAQLRRKVEKL
SRRM2_Q9UQ35.238	0.0290308	0.0406753	0.321226	2	0.440931	0.497057	-0.78819	-0.164666	-1.39123	-1.12852	SRRM2	Serine/arginine repetitive matrix protein 2	Q9UQ35	0.0292048	0.0465867	0.302701	Q9UQ35;I3L4D8;I3L182	0.973364	QS(0.003)HS(0.099)S(0.732)S(0.192)S(0.973)PHPK	S839	KQKSKTPSRQSHSSSSPHPKVKSGTPPRQGS
IMUP_Q9GZP8	0.427777	-0.244031	2	1.34624	-0.12377	-0.462741	-0.781835	-0.765351	-0.526332	-0.952063	IMUP	Immortalization up-regulated protein	Q9GZP8	0.00906724	0.0171646	0.302421	Q9GZP8;K7EQZ3	1	LS(1)PHKVQGR	S29	QKPGVGAGHGGDPKLSPHKVQGRSEAGAGPG
SRRM2_Q9UQ35.87	1.29789	1.25786	-0.018837	0.46088	0.916569	-0.297886	-0.00176559	-1.09378	-0.93049	-1.59044	SRRM2	Serine/arginine repetitive matrix protein 2	Q9UQ35	0.00273314	0.00629177	0.301881	Q9UQ35	0.911696	S(0.912)GMS(0.088)PEQSR	S1129	IRQDRGEFSASPMLKSGMSPEQSRFQSDSSS
_A0A0U1RRK2.2	0.681327	1.0362	0.505375	-1.21589	0.842109	-0.785611	0.0535552	0.435281	0.449541	-2			A0A0U1RRK2	0.187267	0.24064	0.301728	A0A0U1RRK2	0.998093	EGMNPS(0.998)Y(0.001)DEY(0.002)ADS(0.999)DEDQHDAYLER	S33	IKNRGLKEKKEGMNPSYDEYADSDEDQHDAY
_A0A0U1RRK2.3	0.681327	1.0362	0.505375	-1.21589	0.842109	-0.785611	0.0535552	0.435281	0.449541	-2			A0A0U1RRK2	0.187267	0.24064	0.301728	A0A0U1RRK2	1	EGMNPSYDEYADS(1)DEDQHDAYLER	S40	EKKEGMNPSYDEYADSDEDQHDAYLERMKEE
FKBP3_Q00688	1.8223	0.915201	0.554948	0.311512	0.690462	-0.515175	-1.00128	-0.879092	-0.708371	-1.19051	FKBP3	Peptidyl-prolyl cis-trans isomerase FKBP3	Q00688	0.000728738	0.00207682	0.301511	Q00688	0.936478	KGDVVHCWYTGTLQDGTVFDTNIQT(0.064)S(0.936)AK	S152	GTLQDGTVFDTNIQTSAKKKKNAKPLSFKVG
XPC_Q01831.4	0.466608	0.806533	0.791235	1.22387	0.931795	-0.667004	-0.339426	-0.495732	-0.793113	-1.92477	XPC	DNA repair protein complementing XP-C cells	Q01831	0.000972097	0.00263655	0.301165	Q01831	0.999989	SEAAAPHTDAGGGLS(1)S(1)DEEEGTSSQAEAAR	S883	KSEAAAPHTDAGGGLSSDEEEGTSSQAEAAR
XPC_Q01831.5	0.466608	0.806533	0.791235	1.22387	0.931795	-0.667004	-0.339426	-0.495732	-0.793113	-1.92477	XPC	DNA repair protein complementing XP-C cells	Q01831	0.000972097	0.00263655	0.301165	Q01831	0.999914	SEAAAPHTDAGGGLS(1)S(1)DEEEGTSSQAEAAR	S884	SEAAAPHTDAGGGLSSDEEEGTSSQAEAARI
CHAF1B_Q13112.7	1.06422	0.447178	-0.370198	1.34108	1.18161	0.0659074	-0.908441	-1.10766	-1.49357	-0.220129	CHAF1B	Chromatin assembly factor 1 subunit B	Q13112	0.00574604	0.0116914	0.300956	Q13112	0.888197	TQDPS(0.107)S(0.888)PGT(0.004)T(0.001)PPQAR	S429	RPVEGTPASRTQDPSSPGTTPPQARQAPAPT
CHAF1B_Q13112.9	1.06422	0.447178	-0.370198	1.34108	1.18161	0.0659074	-0.908441	-1.10766	-1.49357	-0.220129	CHAF1B	Chromatin assembly factor 1 subunit B	Q13112	0.00574604	0.0116914	0.300956	Q13112	0.92069	T(0.006)QDPS(0.218)S(0.775)PGT(0.08)T(0.921)PPQAR	T433	GTPASRTQDPSSPGTTPPQARQAPAPTVIRD
SRRM2_Q9UQ35.168	0.472732	0.93526	0.865737	-0.836604	0.955353	-1.00399	0.0316632	0.270427	0.38527	-2	SRRM2	Serine/arginine repetitive matrix protein 2	Q9UQ35	0.0848327	0.118936	0.300146	Q9UQ35	0.882424	TPAALAALSLT(0.01)GS(0.101)GT(0.882)PPT(0.007)AANYPSSSR	T2316	RTPAALAALSLTGSGTPPTAANYPSSSRTPQ
ABI2_E7EW77.1	2	0.568758	0.831252	-0.224439	0.399099	-0.577521	-0.554131	-0.664326	-0.37879	-1.48467	ABI2	Abl interactor 2	E7EW77	0.00586512	0.0119012	0.299756	E7EW77;E7EP65;A0A0C4DG21;F8WAL6;Q9NYB9;H7C3Q7;H0Y6B5;B7Z836;E9PEZ7	0.997634	TTPPT(0.002)QKPPS(0.998)PPMSGK	S183	MGGLPRTTPPTQKPPSPPMSGKGTLGRHSPY
[truncated: 3,851 more rows]

## Sheet: DOWN
FEATURE	G11	G12	G16	G21	G22	WT1	WT2	WT3	WT4	WT5	GENE	PROTEIN	UNIPROT	P.VALUE	ADJ.P.VAL	LOGFC	PROTEINS	LOCALIZATION PROBABILITY	SITE PROBABILITIES	AMINO ACID	PEPTIDE SEQUENCE
[truncated: 1,680 more rows]

## Sheet: UP
FEATURE	G11	G12	G16	G21	G22	WT1	WT2	WT3	WT4	WT5	GENE	PROTEIN	UNIPROT	P.VALUE	ADJ.P.VAL	LOGFC	PROTEINS	LOCALIZATION PROBABILITY	SITE PROBABILITIES	AMINO ACID	PEPTIDE SEQUENCE
[truncated: 1,345 more rows]
