# Supplementary material for: Loss of G-Protein Pathway Suppressor 2 Promotes Tumor Growth Through Activation of AKT Signaling
Source: Front Cell Dev Biol. 2021 Jan 7;8:608044. doi: 10.3389/fcell.2020.608044 (PMC7817781; doi:10.3389/fcell.2020.608044)
Supplement: Supplementary file 10 [file Table_5.XLSX]

## Sheet: diffanal WT vs myrAKT
	baseMean	log2FoldChange	lfcSE	stat	pvalue	padj	dispersion	rowmeans.control	rowmeans.treatment	ensembl_gene_id	hgnc_symbol	description
ENSG00000196611	30009.5	-4.13708	0.0412605	-100.267	0	0	0.00105921	58277.3	3158.67	ENSG00000196611	MMP1	matrix metallopeptidase 1 [Source:HGNC Symbol;Acc:HGNC:7155]
ENSG00000136167	12746.9	-2.62072	0.0496378	-52.7968	0	0	0.00160931	22500	3477.33	ENSG00000136167	LCP1	lymphocyte cytosolic protein 1 [Source:HGNC Symbol;Acc:HGNC:6528]
ENSG00000118971	3162.72	-6.05913	0.100519	-60.2786	0	0	0.00173178	6387.33	91.3333	ENSG00000118971	CCND2	cyclin D2 [Source:HGNC Symbol;Acc:HGNC:1583]
ENSG00000069122	5910.26	-2.36784	0.055232	-42.8708	0	0	0.00188145	10163	1871.67	ENSG00000069122	ADGRF5	adhesion G protein-coupled receptor F5 [Source:HGNC Symbol;Acc:HGNC:19030]
ENSG00000090339	2056.39	-3.48522	0.0736218	-47.3395	0	0	0.00225678	3868.67	329	ENSG00000090339	ICAM1	intercellular adhesion molecule 1 [Source:HGNC Symbol;Acc:HGNC:5344]
ENSG00000064300	2898.47	7.25506	0.148119	48.9812	0	0	0.00278704	38.6667	5629.67	ENSG00000064300	NGFR	nerve growth factor receptor [Source:HGNC Symbol;Acc:HGNC:7809]
ENSG00000135480	2000.94	-2.53755	0.0680229	-37.3044	1.39381e-304	2.77189e-301	0.00231929	3502.67	574	ENSG00000135480	KRT7	keratin 7 [Source:HGNC Symbol;Acc:HGNC:6445]
ENSG00000169174	1496.64	-2.6071	0.0733993	-35.5194	2.46525e-276	4.28985e-273	0.00247784	2638.33	412	ENSG00000169174	PCSK9	proprotein convertase subtilisin/kexin type 9 [Source:HGNC Symbol;Acc:HGNC:20001]
ENSG00000221867	760.352	3.94582	0.111568	35.3671	5.48185e-274	8.4792e-271	0.00334787	95	1398.67	ENSG00000221867	MAGEA3	MAGE family member A3 [Source:HGNC Symbol;Acc:HGNC:6801]
ENSG00000137693	6819.38	-1.52363	0.0439185	-34.6922	1.03368e-263	1.43899e-260	0.0011959	10383.7	3445.33	ENSG00000137693	YAP1	Yes associated protein 1 [Source:HGNC Symbol;Acc:HGNC:16262]
ENSG00000180530	3543.43	-1.72635	0.0498044	-34.6626	2.88641e-263	3.65288e-260	0.00138587	5582.33	1609	ENSG00000180530	NRIP1	nuclear receptor interacting protein 1 [Source:HGNC Symbol;Acc:HGNC:8001]
ENSG00000151651	3436.51	-2.37093	0.068453	-34.6359	7.28126e-263	8.44687e-260	0.00283104	5914	1088	ENSG00000151651	ADAM8	ADAM metallopeptidase domain 8 [Source:HGNC Symbol;Acc:HGNC:215]
ENSG00000111799	4804.07	-1.87302	0.0549424	-34.0907	1.0123e-254	1.08401e-251	0.00186157	7732	2020.33	ENSG00000111799	COL12A1	collagen type XII alpha 1 chain [Source:HGNC Symbol;Acc:HGNC:2188]
ENSG00000041982	2602.36	2.02103	0.061693	32.7595	2.22476e-235	2.21221e-232	0.00214566	1056.33	4094.33	ENSG00000041982	TNC	tenascin C [Source:HGNC Symbol;Acc:HGNC:5318]
ENSG00000149212	905.848	2.91963	0.0895755	32.5941	4.97741e-233	4.61937e-230	0.00315532	217	1567.67	ENSG00000149212	SESN3	sestrin 3 [Source:HGNC Symbol;Acc:HGNC:23060]
ENSG00000170542	779.402	-3.10487	0.09672	-32.1017	4.17774e-226	3.6349e-223	0.00323818	1432	159	ENSG00000170542	SERPINB9	serpin family B member 9 [Source:HGNC Symbol;Acc:HGNC:8955]
ENSG00000175274	960.534	-3.05693	0.0962439	-31.7623	2.14827e-221	1.75918e-218	0.00390316	1756.33	201	ENSG00000175274	TP53I11	tumor protein p53 inducible protein 11 [Source:HGNC Symbol;Acc:HGNC:16842]
ENSG00000205336	9552.91	1.81894	0.0576247	31.5653	1.1048e-218	8.54442e-216	0.00224287	4336.33	14568.7	ENSG00000205336	ADGRG1	adhesion G protein-coupled receptor G1 [Source:HGNC Symbol;Acc:HGNC:4512]
ENSG00000164176	10100.3	-1.43098	0.0454235	-31.503	7.89602e-218	5.78529e-215	0.00135981	15116.7	5342.33	ENSG00000164176	EDIL3	EGF like repeats and discoidin domains 3 [Source:HGNC Symbol;Acc:HGNC:3173]
ENSG00000132470	6323.04	1.89025	0.0605919	31.1964	1.19184e-213	8.29578e-211	0.00241259	2757.33	9751.33	ENSG00000132470	ITGB4	integrin subunit beta 4 [Source:HGNC Symbol;Acc:HGNC:6158]
ENSG00000181104	3356.16	-1.60564	0.051499	-31.1781	2.11106e-213	1.39943e-210	0.00150548	5181.67	1622.33	ENSG00000181104	F2R	coagulation factor II thrombin receptor [Source:HGNC Symbol;Acc:HGNC:3537]
ENSG00000149781	696.872	-3.32922	0.109196	-30.4884	3.71129e-204	2.3484e-201	0.00414861	1298	123.667	ENSG00000149781	FERMT3	fermitin family member 3 [Source:HGNC Symbol;Acc:HGNC:23151]
ENSG00000188112	566.465	-4.16165	0.136953	-30.3875	8.04513e-203	4.8694e-200	0.00452704	1098.67	58.6667	ENSG00000188112	C6orf132	chromosome 6 open reading frame 132 [Source:HGNC Symbol;Acc:HGNC:21288]
ENSG00000171345	5538.48	-1.92517	0.0641059	-30.031	3.86475e-198	2.24172e-195	0.00268342	9001.33	2251.33	ENSG00000171345	KRT19	keratin 19 [Source:HGNC Symbol;Acc:HGNC:6436]
ENSG00000196154	939.196	2.54798	0.0848584	30.0263	4.45125e-198	2.47863e-195	0.00309064	281.333	1569.33	ENSG00000196154	S100A4	S100 calcium binding protein A4 [Source:HGNC Symbol;Acc:HGNC:10494]
ENSG00000134516	531.983	-4.56083	0.152031	-29.9992	1.00451e-197	5.37839e-195	0.00435415	1046.33	42.3333	ENSG00000134516	DOCK2	dedicator of cytokinesis 2 [Source:HGNC Symbol;Acc:HGNC:2988]
ENSG00000149177	8445.83	-1.48666	0.0498045	-29.85	8.78985e-196	4.53198e-193	0.00163276	12780.7	4351.67	ENSG00000149177	PTPRJ	protein tyrosine phosphatase, receptor type J [Source:HGNC Symbol;Acc:HGNC:9673]
ENSG00000124225	965.033	2.5984	0.0873388	29.7508	1.6934e-194	8.41921e-192	0.00340439	281	1623.67	ENSG00000124225	PMEPA1	prostate transmembrane protein, androgen induced 1 [Source:HGNC Symbol;Acc:HGNC:14107]
ENSG00000113504	608.626	-3.23695	0.110761	-29.2247	9.41949e-188	4.52168e-185	0.00401021	1128	114	ENSG00000113504	SLC12A7	solute carrier family 12 member 7 [Source:HGNC Symbol;Acc:HGNC:10915]
ENSG00000169247	3211.45	1.62521	0.0556505	29.2038	1.7349e-187	8.05051e-185	0.00181571	1613.33	4761.67	ENSG00000169247	SH3TC2	SH3 domain and tetratricopeptide repeats 2 [Source:HGNC Symbol;Acc:HGNC:29427]
ENSG00000244509	4628.22	1.46248	0.0504535	28.9868	9.65517e-185	4.3358e-182	0.00156082	2529.67	6641.33	ENSG00000244509	APOBEC3C	apolipoprotein B mRNA editing enzyme catalytic subunit 3C [Source:HGNC Symbol;Acc:HGNC:17353]
ENSG00000180448	2587.7	-1.80422	0.0622633	-28.9772	1.27383e-184	5.54155e-182	0.00222679	4126.67	1123	ENSG00000180448	ARHGAP45	Rho GTPase activating protein 45 [Source:HGNC Symbol;Acc:HGNC:17102]
ENSG00000163898	1253.7	-2.10842	0.0728925	-28.925	5.79148e-184	2.44313e-181	0.00250307	2086.33	462	ENSG00000163898	LIPH	lipase H [Source:HGNC Symbol;Acc:HGNC:18483]
ENSG00000162105	502.428	-4.89382	0.169528	-28.8674	3.06734e-183	1.2559e-180	0.00457255	996.333	32	ENSG00000162105	SHANK2	SH3 and multiple ankyrin repeat domains 2 [Source:HGNC Symbol;Acc:HGNC:14295]
ENSG00000176658	3765.02	-1.54961	0.0539786	-28.7079	3.04155e-181	1.20976e-178	0.001745	5758.33	1873	ENSG00000176658	MYO1D	myosin ID [Source:HGNC Symbol;Acc:HGNC:7598]
ENSG00000104368	7854.65	-1.53459	0.0547152	-28.0469	4.36277e-173	1.68706e-170	0.00198823	11971.3	3931.67	ENSG00000104368	PLAT	plasminogen activator, tissue type [Source:HGNC Symbol;Acc:HGNC:9051]
ENSG00000198223	457.893	-4.19582	0.150632	-27.8547	9.43909e-171	3.55139e-168	0.00499525	891	46.3333	ENSG00000198223	CSF2RA	colony stimulating factor 2 receptor alpha subunit [Source:HGNC Symbol;Acc:HGNC:2435]
ENSG00000163661	4057.3	-1.63165	0.0587828	-27.7573	1.42224e-169	5.21027e-167	0.00215117	6283	1933.33	ENSG00000163661	PTX3	pentraxin 3 [Source:HGNC Symbol;Acc:HGNC:9692]
ENSG00000167600	677.009	-2.70966	0.0976321	-27.7538	1.56729e-169	5.59441e-167	0.0035999	1204	175.333	ENSG00000167600	CYP2S1	cytochrome P450 family 2 subfamily S member 1 [Source:HGNC Symbol;Acc:HGNC:15654]
ENSG00000152558	15799.5	-1.09219	0.0395919	-27.5863	1.62638e-167	5.66022e-165	0.00105604	22062.7	9877.67	ENSG00000152558	TMEM123	transmembrane protein 123 [Source:HGNC Symbol;Acc:HGNC:30138]
ENSG00000163110	10886.4	-1.30296	0.0475502	-27.4019	2.60494e-165	8.84472e-163	0.0015161	15869.3	6140.33	ENSG00000163110	PDLIM5	PDZ and LIM domain 5 [Source:HGNC Symbol;Acc:HGNC:17468]
ENSG00000106366	15790.1	-1.6094	0.0596816	-26.9664	3.66528e-160	1.21487e-157	0.0024805	24370	7597.67	ENSG00000106366	SERPINE1	serpin family E member 1 [Source:HGNC Symbol;Acc:HGNC:8583]
ENSG00000137628	1500.57	1.75901	0.0656233	26.8047	2.85163e-158	9.23198e-156	0.00216867	701.667	2263.67	ENSG00000137628	DDX60	DExD/H-box helicase 60 [Source:HGNC Symbol;Acc:HGNC:25942]
ENSG00000164292	7462.09	-1.22688	0.0461254	-26.5988	7.01222e-156	2.21857e-153	0.00137157	10720	4363	ENSG00000164292	RHOBTB3	Rho related BTB domain containing 3 [Source:HGNC Symbol;Acc:HGNC:18757]
ENSG00000128394	922.124	2.08796	0.0785964	26.5656	1.69604e-155	5.24681e-153	0.00271842	360	1460.33	ENSG00000128394	APOBEC3F	apolipoprotein B mRNA editing enzyme catalytic subunit 3F [Source:HGNC Symbol;Acc:HGNC:17356]
ENSG00000204219	633.464	-2.72307	0.102668	-26.523	5.25749e-155	1.59108e-152	0.00407839	1127.67	163	ENSG00000204219	TCEA3	transcription elongation factor A3 [Source:HGNC Symbol;Acc:HGNC:11615]
ENSG00000196954	2431.87	-1.61549	0.0611083	-26.4365	5.21376e-154	1.54427e-151	0.00212901	3755.67	1170	ENSG00000196954	CASP4	caspase 4 [Source:HGNC Symbol;Acc:HGNC:1505]
ENSG00000187134	436.231	4.12015	0.156118	26.3912	1.72788e-153	5.0112e-151	0.00666572	48.6667	809.333	ENSG00000187134	AKR1C1	aldo-keto reductase family 1 member C1 [Source:HGNC Symbol;Acc:HGNC:384]
ENSG00000092969	1434.87	-2.12577	0.0806543	-26.3566	4.31484e-153	1.22585e-150	0.0035194	2388	522.333	ENSG00000092969	TGFB2	transforming growth factor beta 2 [Source:HGNC Symbol;Acc:HGNC:11768]
ENSG00000149428	18260.9	-1.14346	0.0436524	-26.1947	3.0511e-151	8.49487e-149	0.00130869	25806.7	11138.3	ENSG00000149428	HYOU1	hypoxia up-regulated 1 [Source:HGNC Symbol;Acc:HGNC:16931]
ENSG00000054983	881.862	-2.30046	0.0889118	-25.8735	1.32533e-147	3.61763e-145	0.00364035	1501.33	290	ENSG00000054983	GALC	galactosylceramidase [Source:HGNC Symbol;Acc:HGNC:4115]
ENSG00000182934	7137.79	-1.13727	0.0440534	-25.8157	5.90816e-147	1.58168e-144	0.00123372	10066	4364	ENSG00000182934	SRPRA	SRP receptor subunit alpha [Source:HGNC Symbol;Acc:HGNC:11307]
ENSG00000169429	1966.96	-2.07064	0.0806785	-25.6653	2.85562e-145	7.50059e-143	0.0038583	3252.67	738.333	ENSG00000169429	CXCL8	C-X-C motif chemokine ligand 8 [Source:HGNC Symbol;Acc:HGNC:6025]
ENSG00000076706	2518.68	-1.50638	0.0587859	-25.6248	8.07656e-145	2.08211e-142	0.00196798	3821.33	1280.33	ENSG00000076706	MCAM	melanoma cell adhesion molecule [Source:HGNC Symbol;Acc:HGNC:6934]
ENSG00000117525	5615.69	-1.30604	0.0509697	-25.6238	8.2934e-145	2.09913e-142	0.00165234	8193	3158	ENSG00000117525	F3	coagulation factor III, tissue factor [Source:HGNC Symbol;Acc:HGNC:3541]
ENSG00000137710	5862.63	-1.111	0.0440541	-25.2191	2.47486e-140	6.15223e-138	0.00119933	8220.67	3632.33	ENSG00000137710	RDX	radixin [Source:HGNC Symbol;Acc:HGNC:9944]
ENSG00000167244	399.79	-5.04651	0.200392	-25.1832	6.11618e-140	1.49374e-137	0.00654775	797.667	23	ENSG00000167244	IGF2	insulin like growth factor 2 [Source:HGNC Symbol;Acc:HGNC:5466]
ENSG00000168672	1388.97	-1.96078	0.0779636	-25.15	1.41358e-139	3.39283e-137	0.00325539	2263.67	553.333	ENSG00000168672	FAM84B	family with sequence similarity 84 member B [Source:HGNC Symbol;Acc:HGNC:24166]
ENSG00000123213	2474.52	-1.35928	0.0546395	-24.8773	1.30946e-136	3.08967e-134	0.0016447	3650.33	1358.33	ENSG00000123213	NLN	neurolysin [Source:HGNC Symbol;Acc:HGNC:16058]
ENSG00000177283	775.492	2.12415	0.086069	24.6797	1.76826e-134	4.10265e-132	0.00324596	297	1235	ENSG00000177283	FZD8	frizzled class receptor 8 [Source:HGNC Symbol;Acc:HGNC:4046]
ENSG00000164220	365.566	-4.05324	0.165852	-24.4389	6.59706e-132	1.50554e-129	0.00680248	708	40.6667	ENSG00000164220	F2RL2	coagulation factor II thrombin receptor like 2 [Source:HGNC Symbol;Acc:HGNC:3539]
ENSG00000211445	2830.31	1.36876	0.0565931	24.1861	3.11938e-129	7.00402e-127	0.00187336	1622	3988.67	ENSG00000211445	GPX3	glutathione peroxidase 3 [Source:HGNC Symbol;Acc:HGNC:4555]
ENSG00000084234	37555	-1.03955	0.0431991	-24.0642	5.93302e-128	1.31101e-125	0.00131433	51874.3	24029	ENSG00000084234	APLP2	amyloid beta precursor like protein 2 [Source:HGNC Symbol;Acc:HGNC:598]
ENSG00000091490	1701.23	-1.89614	0.0788976	-24.0329	1.26052e-127	2.74183e-125	0.00359147	2753	702.667	ENSG00000091490	SEL1L3	SEL1L family member 3 [Source:HGNC Symbol;Acc:HGNC:29108]
ENSG00000027869	355.733	3.64678	0.152846	23.8591	8.13854e-126	1.74302e-123	0.00678258	54	643.333	ENSG00000027869	SH2D2A	SH2 domain containing 2A [Source:HGNC Symbol;Acc:HGNC:10821]
ENSG00000110090	3559.02	-1.12654	0.0475109	-23.7112	2.76366e-124	5.82923e-122	0.00129717	5006	2187.67	ENSG00000110090	CPT1A	carnitine palmitoyltransferase 1A [Source:HGNC Symbol;Acc:HGNC:2328]
ENSG00000123496	415.284	6.12687	0.258524	23.6994	3.65577e-124	7.59582e-122	0.00589326	12	798.667	ENSG00000123496	IL13RA2	interleukin 13 receptor subunit alpha 2 [Source:HGNC Symbol;Acc:HGNC:5975]
ENSG00000178202	5095.82	-1.05944	0.0450269	-23.5291	2.05711e-122	4.21133e-120	0.00123481	7063.33	3231.67	ENSG00000178202	KDELC2	KDEL motif containing 2 [Source:HGNC Symbol;Acc:HGNC:28496]
ENSG00000100605	2784.77	-1.26091	0.0546305	-23.0806	7.24523e-118	1.46175e-115	0.00171348	4028.67	1601.67	ENSG00000100605	ITPK1	inositol-tetrakisphosphate 1-kinase [Source:HGNC Symbol;Acc:HGNC:6177]
ENSG00000100311	590.072	-2.33329	0.101742	-22.9334	2.15595e-116	4.28757e-114	0.00434182	1010.67	191	ENSG00000100311	PDGFB	platelet derived growth factor subunit B [Source:HGNC Symbol;Acc:HGNC:8800]
ENSG00000135636	14701.6	-1.05712	0.0461177	-22.9222	2.78967e-116	5.46972e-114	0.00145432	20347.3	9319.33	ENSG00000135636	DYSF	dysferlin [Source:HGNC Symbol;Acc:HGNC:3097]
ENSG00000137965	1507.1	1.6705	0.0729787	22.8903	5.80415e-116	1.12222e-113	0.00293738	740.333	2251.67	ENSG00000137965	IFI44	interferon induced protein 44 [Source:HGNC Symbol;Acc:HGNC:16938]
ENSG00000172269	2491.29	-1.25872	0.0557014	-22.5977	4.566e-113	8.7073e-111	0.00174743	3602.67	1433.67	ENSG00000172269	DPAGT1	dolichyl-phosphate N-acetylglucosaminephosphotransferase 1 [Source:HGNC Symbol;Acc:HGNC:2995]
ENSG00000154864	529.825	3.3285	0.147504	22.5655	9.46459e-113	1.78049e-110	0.0100679	98.6667	955	ENSG00000154864	PIEZO2	piezo type mechanosensitive ion channel component 2 [Source:HGNC Symbol;Acc:HGNC:26270]
ENSG00000142156	12526.7	1.27016	0.0566987	22.4019	3.77123e-111	6.9999e-109	0.00222129	7544.67	17356.3	ENSG00000142156	COL6A1	collagen type VI alpha 1 chain [Source:HGNC Symbol;Acc:HGNC:2211]
ENSG00000144821	755.886	2.12634	0.0953441	22.3017	3.55585e-110	6.51328e-108	0.00440336	289.333	1209.67	ENSG00000144821	MYH15	myosin heavy chain 15 [Source:HGNC Symbol;Acc:HGNC:31073]
ENSG00000205978	304.974	-3.77232	0.170821	-22.0835	4.55478e-108	8.23468e-106	0.00787024	584	40.6667	ENSG00000205978	NYNRIN	NYN domain and retroviral integrase containing [Source:HGNC Symbol;Acc:HGNC:20165]
ENSG00000232803	1140.96	1.84992	0.0839877	22.0261	1.62092e-107	2.89293e-105	0.00381145	509	1748.33	ENSG00000232803	SLCO4A1-AS1	SLCO4A1 antisense RNA 1 [Source:HGNC Symbol;Acc:HGNC:40537]
ENSG00000126561	775.179	-2.08627	0.0949456	-21.9733	5.18374e-107	9.13453e-105	0.00437092	1284.67	288	ENSG00000126561	STAT5A	signal transducer and activator of transcription 5A [Source:HGNC Symbol;Acc:HGNC:11366]
ENSG00000196352	4473.42	-1.06759	0.048839	-21.8594	6.32745e-106	1.10105e-103	0.00146064	6209.33	2824.67	ENSG00000196352	CD55	CD55 molecule (Cromer blood group) [Source:HGNC Symbol;Acc:HGNC:2665]
ENSG00000120129	3370.95	-1.7688	0.0811031	-21.8093	1.89547e-105	3.25763e-103	0.00431072	5332.67	1490.67	ENSG00000120129	DUSP1	dual specificity phosphatase 1 [Source:HGNC Symbol;Acc:HGNC:3064]
ENSG00000074660	3245.33	-1.26628	0.0582792	-21.7279	1.11826e-104	1.89845e-102	0.00207172	4699	1859	ENSG00000074660	SCARF1	scavenger receptor class F member 1 [Source:HGNC Symbol;Acc:HGNC:16820]
ENSG00000113083	3155.72	-1.38786	0.0639122	-21.7152	1.47446e-104	2.47301e-102	0.00254261	4692.67	1709.67	ENSG00000113083	LOX	lysyl oxidase [Source:HGNC Symbol;Acc:HGNC:6664]
ENSG00000095139	12929.9	-0.95567	0.0440211	-21.7093	1.67468e-104	2.77539e-102	0.00130954	17505	8606.33	ENSG00000095139	ARCN1	archain 1 [Source:HGNC Symbol;Acc:HGNC:649]
ENSG00000277734	666.995	1.9616	0.0904313	21.6916	2.46267e-104	4.03327e-102	0.00361917	279.333	1038.33	ENSG00000277734	TRAC	T cell receptor alpha constant [Source:HGNC Symbol;Acc:HGNC:12029]
ENSG00000149564	7676.02	-1.19477	0.055178	-21.6529	5.70413e-104	9.2334e-102	0.00203838	10974.7	4556	ENSG00000149564	ESAM	endothelial cell adhesion molecule [Source:HGNC Symbol;Acc:HGNC:17474]
ENSG00000221968	2009.34	-1.72924	0.0799867	-21.619	1.18909e-103	1.90268e-101	0.00390088	3157	906.667	ENSG00000221968	FADS3	fatty acid desaturase 3 [Source:HGNC Symbol;Acc:HGNC:3576]
ENSG00000168807	4036.46	1.06891	0.0494577	21.6127	1.36561e-103	2.16031e-101	0.00148156	2673	5357	ENSG00000168807	SNTB2	syntrophin beta 2 [Source:HGNC Symbol;Acc:HGNC:11169]
ENSG00000261371	433.059	2.56346	0.118952	21.5504	5.24755e-103	8.20799e-101	0.0056143	128.667	727.667	ENSG00000261371	PECAM1	platelet and endothelial cell adhesion molecule 1 [Source:HGNC Symbol;Acc:HGNC:8823]
ENSG00000087053	3648.39	-1.13774	0.0530534	-21.4453	5.05683e-102	7.82179e-100	0.0017059	5146.67	2230	ENSG00000087053	MTMR2	myotubularin related protein 2 [Source:HGNC Symbol;Acc:HGNC:7450]
ENSG00000013588	17941.9	-1.10035	0.0517996	-21.2425	3.86922e-100	5.91906e-98	0.00186873	25052.3	11160	ENSG00000013588	GPRC5A	G protein-coupled receptor class C group 5 member A [Source:HGNC Symbol;Acc:HGNC:9836]
ENSG00000149218	1770.32	-1.33659	0.0631042	-21.1807	1.43759e-99	2.17529e-97	0.00216632	2602	981.667	ENSG00000149218	ENDOD1	endonuclease domain containing 1 [Source:HGNC Symbol;Acc:HGNC:29129]
ENSG00000179242	4973.14	-1.0513	0.049849	-21.0896	9.90471e-99	1.48262e-96	0.00155938	6879.67	3169.67	ENSG00000179242	CDH4	cadherin 4 [Source:HGNC Symbol;Acc:HGNC:1763]
ENSG00000159399	8605.6	-0.932065	0.0442101	-21.0826	1.14783e-98	1.69989e-96	0.00127852	11570.7	5787.67	ENSG00000159399	HK2	hexokinase 2 [Source:HGNC Symbol;Acc:HGNC:4923]
ENSG00000173546	1764.79	-3.56724	0.169246	-21.0773	1.28644e-98	1.8851e-96	0.0186224	3335	269	ENSG00000173546	CSPG4	chondroitin sulfate proteoglycan 4 [Source:HGNC Symbol;Acc:HGNC:2466]
ENSG00000136999	463.691	2.40288	0.114221	21.0372	2.99597e-98	4.34446e-96	0.00543788	151.333	766	ENSG00000136999	NOV	nephroblastoma overexpressed [Source:HGNC Symbol;Acc:HGNC:7885]
ENSG00000205213	3357.35	-1.1174	0.0531308	-21.0311	3.40808e-98	4.89112e-96	0.0016858	4718.33	2072.67	ENSG00000205213	LGR4	leucine rich repeat containing G protein-coupled receptor 4 [Source:HGNC Symbol;Acc:HGNC:13299]
ENSG00000182809	260.283	-3.77309	0.180227	-20.9352	2.56163e-97	3.63883e-95	0.00797903	497.333	34.6667	ENSG00000182809	CRIP2	cysteine rich protein 2 [Source:HGNC Symbol;Acc:HGNC:2361]
ENSG00000150782	1339.71	-1.59765	0.0763909	-20.9141	3.98193e-97	5.59924e-95	0.00319164	2060.67	650.333	ENSG00000150782	IL18	interleukin 18 [Source:HGNC Symbol;Acc:HGNC:5986]
ENSG00000187079	11993	-0.844989	0.0406225	-20.801	4.23646e-96	5.89758e-94	0.00109766	15795	8408.33	ENSG00000187079	TEAD1	TEA domain transcription factor 1 [Source:HGNC Symbol;Acc:HGNC:11714]
ENSG00000023445	2182.87	-1.78112	0.0856933	-20.7848	5.94081e-96	8.18832e-94	0.00462566	3457	962.333	ENSG00000023445	BIRC3	baculoviral IAP repeat containing 3 [Source:HGNC Symbol;Acc:HGNC:591]
ENSG00000172137	2035.12	1.32051	0.0637081	20.7275	1.95637e-95	2.67006e-93	0.00232882	1194.67	2838	ENSG00000172137	CALB2	calbindin 2 [Source:HGNC Symbol;Acc:HGNC:1435]
ENSG00000100596	6543.36	-0.948738	0.0458964	-20.6713	6.27786e-95	8.48486e-93	0.00134644	8837.67	4379	ENSG00000100596	SPTLC2	serine palmitoyltransferase long chain base subunit 2 [Source:HGNC Symbol;Acc:HGNC:11278]
ENSG00000153283	1957.02	1.59475	0.077169	20.6657	7.05191e-95	9.43938e-93	0.00361566	1001.33	2876	ENSG00000153283	CD96	CD96 molecule [Source:HGNC Symbol;Acc:HGNC:16892]
ENSG00000150768	4044.09	-1.04907	0.0508322	-20.6379	1.25279e-94	1.66097e-92	0.00157771	5593	2574	ENSG00000150768	DLAT	dihydrolipoamide S-acetyltransferase [Source:HGNC Symbol;Acc:HGNC:2896]
ENSG00000189060	14037.5	-0.884462	0.0428663	-20.633	1.38669e-94	1.82115e-92	0.00124534	18680.7	9631.33	ENSG00000189060	H1F0	H1 histone family member 0 [Source:HGNC Symbol;Acc:HGNC:4714]
ENSG00000173898	1353.54	-1.50626	0.0731676	-20.5865	3.62623e-94	4.71783e-92	0.00288627	2052.33	690	ENSG00000173898	SPTBN2	spectrin beta, non-erythrocytic 2 [Source:HGNC Symbol;Acc:HGNC:11276]
ENSG00000147536	1644.22	1.42685	0.0695314	20.5209	1.39977e-93	1.80428e-91	0.00272265	915	2350.67	ENSG00000147536	GINS4	GINS complex subunit 4 [Source:HGNC Symbol;Acc:HGNC:28226]
ENSG00000163359	383.712	2.86352	0.140011	20.452	5.76107e-93	7.35778e-91	0.00811092	95.3333	665	ENSG00000163359	COL6A3	collagen type VI alpha 3 chain [Source:HGNC Symbol;Acc:HGNC:2213]
ENSG00000197594	13995.8	1.23718	0.0605456	20.4339	8.36077e-93	1.05809e-90	0.00255713	8570.33	19229.7	ENSG00000197594	ENPP1	ectonucleotide pyrophosphatase/phosphodiesterase 1 [Source:HGNC Symbol;Acc:HGNC:3356]
ENSG00000144218	872.279	1.71759	0.084081	20.4278	9.47155e-93	1.18787e-90	0.00351107	416.667	1309	ENSG00000144218	AFF3	AF4/FMR2 family member 3 [Source:HGNC Symbol;Acc:HGNC:6473]
ENSG00000148677	21247.9	-1.29733	0.0635292	-20.421	1.08898e-92	1.35354e-90	0.00285063	30910	11959.7	ENSG00000148677	ANKRD1	ankyrin repeat domain 1 [Source:HGNC Symbol;Acc:HGNC:15819]
ENSG00000186480	9368.22	-0.929115	0.0455935	-20.3782	2.60845e-92	3.21347e-90	0.00137872	12601.7	6302	ENSG00000186480	INSIG1	insulin induced gene 1 [Source:HGNC Symbol;Acc:HGNC:6083]
ENSG00000135114	739.951	1.86123	0.0913682	20.3706	3.04978e-92	3.72421e-90	0.00404664	328	1136.67	ENSG00000135114	OASL	2'-5'-oligoadenylate synthetase like [Source:HGNC Symbol;Acc:HGNC:8090]
ENSG00000134352	10174.5	-0.848624	0.0417006	-20.3504	4.60476e-92	5.57416e-90	0.00114518	13423.3	7121.67	ENSG00000134352	IL6ST	interleukin 6 signal transducer [Source:HGNC Symbol;Acc:HGNC:6021]
ENSG00000183508	3692.08	1.1062	0.0544153	20.3288	7.14992e-92	8.58052e-90	0.00182369	2404	4945.33	ENSG00000183508	TENT5C	terminal nucleotidyltransferase 5C [Source:HGNC Symbol;Acc:HGNC:24712]
ENSG00000112893	8612.17	-0.888829	0.0437447	-20.3186	8.81334e-92	1.04864e-89	0.00125036	11468.3	5913	ENSG00000112893	MAN2A1	mannosidase alpha class 2A member 1 [Source:HGNC Symbol;Acc:HGNC:6824]
ENSG00000196914	15714.2	-0.9695	0.0478073	-20.2794	1.95676e-91	2.30848e-89	0.00157529	21331	10426.7	ENSG00000196914	ARHGEF12	Rho guanine nucleotide exchange factor 12 [Source:HGNC Symbol;Acc:HGNC:14193]
ENSG00000079841	247.386	-4.3084	0.212682	-20.2575	3.05185e-91	3.57015e-89	0.0100502	482.333	23.3333	ENSG00000079841	RIMS1	regulating synaptic membrane exocytosis 1 [Source:HGNC Symbol;Acc:HGNC:17282]
ENSG00000102910	3059.45	0.991945	0.0492255	20.151	2.63575e-90	3.05769e-88	0.00138177	2099.33	3988	ENSG00000102910	LONP2	lon peptidase 2, peroxisomal [Source:HGNC Symbol;Acc:HGNC:20598]
ENSG00000105655	378.152	-2.71716	0.135003	-20.1267	4.30534e-90	4.95328e-88	0.0072582	672.333	97.6667	ENSG00000105655	ISYNA1	inositol-3-phosphate synthase 1 [Source:HGNC Symbol;Acc:HGNC:29821]
ENSG00000198910	3897.73	0.996183	0.0497375	20.0288	3.08844e-89	3.52411e-87	0.00149636	2671.33	5078.67	ENSG00000198910	L1CAM	L1 cell adhesion molecule [Source:HGNC Symbol;Acc:HGNC:6470]
ENSG00000136490	515.991	-2.11331	0.105771	-19.98	8.2302e-89	9.31484e-87	0.00483344	859.667	189	ENSG00000136490	LIMD2	LIM domain containing 2 [Source:HGNC Symbol;Acc:HGNC:28142]
ENSG00000150967	1390.67	1.44503	0.0724457	19.9464	1.60964e-88	1.80708e-86	0.00287688	767.667	1992	ENSG00000150967	ABCB9	ATP binding cassette subfamily B member 9 [Source:HGNC Symbol;Acc:HGNC:50]
ENSG00000157303	366.015	-2.6567	0.133264	-19.9357	1.99476e-88	2.22153e-86	0.00690977	647.667	97.6667	ENSG00000157303	SUSD3	sushi domain containing 3 [Source:HGNC Symbol;Acc:HGNC:28391]
ENSG00000186174	10144.5	-0.824575	0.04143	-19.9028	3.84443e-88	4.24748e-86	0.00112918	13304	7175.33	ENSG00000186174	BCL9L	B cell CLL/lymphoma 9 like [Source:HGNC Symbol;Acc:HGNC:23688]
ENSG00000138166	14729.5	-0.956498	0.0481836	-19.8511	1.0775e-87	1.18109e-85	0.00159674	19958.7	9785	ENSG00000138166	DUSP5	dual specificity phosphatase 5 [Source:HGNC Symbol;Acc:HGNC:3071]
ENSG00000162104	1450.76	-1.2605	0.063897	-19.7271	1.26244e-86	1.373e-84	0.00210346	2099.67	835.667	ENSG00000162104	ADCY9	adenylate cyclase 9 [Source:HGNC Symbol;Acc:HGNC:240]
ENSG00000164251	9338.82	-1.20441	0.0611169	-19.7066	1.89276e-86	2.04257e-84	0.00256351	13385.3	5530.67	ENSG00000164251	F2RL1	F2R like trypsin receptor 1 [Source:HGNC Symbol;Acc:HGNC:3538]
ENSG00000155324	1465.21	-1.26499	0.0643927	-19.6449	6.39303e-86	6.84595e-84	0.00215641	2121.67	842.333	ENSG00000155324	GRAMD2B	GRAM domain containing 2B [Source:HGNC Symbol;Acc:HGNC:24911]
ENSG00000125430	225.545	-4.86228	0.248373	-19.5766	2.44947e-85	2.60298e-83	0.00923339	447	14.6667	ENSG00000125430	HS3ST3B1	heparan sulfate-glucosamine 3-sulfotransferase 3B1 [Source:HGNC Symbol;Acc:HGNC:5198]
ENSG00000180263	1320.41	-1.2958	0.0664838	-19.4904	1.3233e-84	1.39558e-82	0.00225418	1923.33	748.667	ENSG00000180263	FGD6	FYVE, RhoGEF and PH domain containing 6 [Source:HGNC Symbol;Acc:HGNC:21740]
ENSG00000168411	6446.81	0.867021	0.0445993	19.4403	3.52369e-84	3.68822e-82	0.00126489	4684.33	8155	ENSG00000168411	RFWD3	ring finger and WD repeat domain 3 [Source:HGNC Symbol;Acc:HGNC:25539]
ENSG00000113657	214.565	4.11849	0.211867	19.4391	3.60584e-84	3.74604e-82	0.0102167	24	397.667	ENSG00000113657	DPYSL3	dihydropyrimidinase like 3 [Source:HGNC Symbol;Acc:HGNC:3015]
ENSG00000204767	1060.08	-1.69672	0.087457	-19.4006	7.62586e-84	7.86368e-82	0.00418372	1657.33	488	ENSG00000204767	INSYN2B	inhibitory synaptic factor family member 2B [Source:HGNC Symbol;Acc:HGNC:37271]
ENSG00000060656	1396.25	1.38274	0.0714771	19.3453	2.23373e-83	2.28645e-81	0.00279702	794	1977	ENSG00000060656	PTPRU	protein tyrosine phosphatase, receptor type U [Source:HGNC Symbol;Acc:HGNC:9683]
ENSG00000177311	5993.25	0.883342	0.0457267	19.3179	3.8006e-83	3.86191e-81	0.00132495	4321.67	7620	ENSG00000177311	ZBTB38	zinc finger and BTB domain containing 38 [Source:HGNC Symbol;Acc:HGNC:26636]
ENSG00000166326	7583.43	-0.808577	0.0419067	-19.2947	5.95106e-83	6.00324e-81	0.00112186	9900	5393	ENSG00000166326	TRIM44	tripartite motif containing 44 [Source:HGNC Symbol;Acc:HGNC:19016]
ENSG00000198286	1950.62	-1.18164	0.0612867	-19.2805	7.82813e-83	7.83996e-81	0.00209653	2778.33	1166.33	ENSG00000198286	CARD11	caspase recruitment domain family member 11 [Source:HGNC Symbol;Acc:HGNC:16393]
ENSG00000187498	4286.48	-0.949298	0.0492455	-19.2768	8.40465e-83	8.35723e-81	0.00148569	5793.33	2862	ENSG00000187498	COL4A1	collagen type IV alpha 1 chain [Source:HGNC Symbol;Acc:HGNC:2202]
ENSG00000112096	6295.36	-0.890903	0.0462802	-19.2502	1.40658e-82	1.38873e-80	0.00136742	8385.67	4313.67	ENSG00000112096	SOD2	superoxide dismutase 2 [Source:HGNC Symbol;Acc:HGNC:11180]
ENSG00000188042	3478.04	0.955275	0.0496316	19.2473	1.48682e-82	1.45761e-80	0.00145706	2427.67	4487.33	ENSG00000188042	ARL4C	ADP ribosylation factor like GTPase 4C [Source:HGNC Symbol;Acc:HGNC:698]
ENSG00000124920	2805.61	-1.02618	0.0536448	-19.1292	1.44318e-81	1.40493e-79	0.00166633	3857.67	1807.33	ENSG00000124920	MYRF	myelin regulatory factor [Source:HGNC Symbol;Acc:HGNC:1181]
ENSG00000075239	2966.67	-1.00794	0.0527602	-19.1042	2.32893e-81	2.25146e-79	0.00162226	4062	1924	ENSG00000075239	ACAT1	acetyl-CoA acetyltransferase 1 [Source:HGNC Symbol;Acc:HGNC:93]
ENSG00000149084	2983.59	-1.01522	0.0533362	-19.0343	8.87078e-81	8.51656e-79	0.00166788	4094.67	1931.67	ENSG00000149084	HSD17B12	hydroxysteroid 17-beta dehydrogenase 12 [Source:HGNC Symbol;Acc:HGNC:18646]
ENSG00000255248	3228.29	-1.51134	0.0794103	-19.0321	9.25048e-81	8.82027e-79	0.00413601	4894.33	1646	ENSG00000255248	MIR100HG	mir-100-let-7a-2-mir-125b-1 cluster host gene [Source:HGNC Symbol;Acc:HGNC:39522]
ENSG00000056998	228.911	-3.38612	0.178457	-18.9744	2.77702e-80	2.62986e-78	0.00896963	428	39	ENSG00000056998	GYG2	glycogenin 2 [Source:HGNC Symbol;Acc:HGNC:4700]
ENSG00000196730	395.089	-7.26308	0.383906	-18.9189	7.97322e-80	7.49968e-78	0.00561955	805	5	ENSG00000196730	DAPK1	death associated protein kinase 1 [Source:HGNC Symbol;Acc:HGNC:2674]
ENSG00000163739	356.075	-2.68567	0.142115	-18.8979	1.18794e-79	1.10989e-77	0.00840949	630.667	93.3333	ENSG00000163739	CXCL1	C-X-C motif chemokine ligand 1 [Source:HGNC Symbol;Acc:HGNC:4602]
ENSG00000197822	1024.39	-1.42356	0.0756675	-18.8134	5.8703e-79	5.44803e-77	0.0028771	1531.33	543.667	ENSG00000197822	OCLN	occludin [Source:HGNC Symbol;Acc:HGNC:8104]
ENSG00000256269	1426.84	-1.19358	0.0635003	-18.7964	8.07474e-79	7.44427e-77	0.00206899	2035	848.667	ENSG00000256269	HMBS	hydroxymethylbilane synthase [Source:HGNC Symbol;Acc:HGNC:4982]
ENSG00000112414	6399.49	-1.01944	0.0545548	-18.6865	6.37031e-78	5.83428e-76	0.00196637	8778.67	4131.33	ENSG00000112414	ADGRG6	adhesion G protein-coupled receptor G6 [Source:HGNC Symbol;Acc:HGNC:13841]
ENSG00000106484	260.717	-2.87009	0.153609	-18.6844	6.62979e-78	6.03224e-76	0.00777957	470.667	61.3333	ENSG00000106484	MEST	mesoderm specific transcript [Source:HGNC Symbol;Acc:HGNC:7028]
ENSG00000234745	8294.91	0.998466	0.0534642	18.6754	7.84748e-78	7.09382e-76	0.00192528	5681.67	10790.7	ENSG00000234745	HLA-B	major histocompatibility complex, class I, B [Source:HGNC Symbol;Acc:HGNC:4932]
ENSG00000168092	10144.2	-0.872541	0.0469217	-18.5957	3.48338e-77	3.12853e-75	0.00147776	13463.3	7006	ENSG00000168092	PAFAH1B2	platelet activating factor acetylhydrolase 1b catalytic subunit 2 [Source:HGNC Symbol;Acc:HGNC:8575]
ENSG00000110218	1758.7	-1.17211	0.0632395	-18.5344	1.08932e-76	9.72081e-75	0.00220729	2500.67	1060.67	ENSG00000110218	PANX1	pannexin 1 [Source:HGNC Symbol;Acc:HGNC:8599]
ENSG00000249307	211.961	-3.45689	0.186614	-18.5243	1.31596e-76	1.16685e-74	0.00938404	398.667	34.6667	ENSG00000249307	LINC01088	long intergenic non-protein coding RNA 1088 [Source:HGNC Symbol;Acc:HGNC:49148]
ENSG00000165025	211.061	-5.10079	0.275923	-18.4863	2.66186e-76	2.3453e-74	0.0109004	421.333	11.6667	ENSG00000165025	SYK	spleen associated tyrosine kinase [Source:HGNC Symbol;Acc:HGNC:11491]
ENSG00000205755	342.018	-2.48275	0.134633	-18.4408	6.17898e-76	5.40991e-74	0.00729049	595.667	102	ENSG00000205755	CRLF2	cytokine receptor like factor 2 [Source:HGNC Symbol;Acc:HGNC:14281]
ENSG00000127824	1450.23	-1.22661	0.0665626	-18.4278	7.85475e-76	6.83412e-74	0.0023617	2084.67	848	ENSG00000127824	TUBA4A	tubulin alpha 4a [Source:HGNC Symbol;Acc:HGNC:12407]
ENSG00000008283	1710	-1.27596	0.0692468	-18.4263	8.0839e-76	6.98981e-74	0.00274049	2485.33	977.333	ENSG00000008283	CYB561	cytochrome b561 [Source:HGNC Symbol;Acc:HGNC:2571]
ENSG00000121316	430.013	-2.0596	0.111921	-18.4022	1.26149e-75	1.08403e-73	0.00524657	712.333	163.333	ENSG00000121316	PLBD1	phospholipase B domain containing 1 [Source:HGNC Symbol;Acc:HGNC:26215]
ENSG00000189091	15579.1	0.715804	0.0390689	18.3216	5.56568e-75	4.75336e-73	0.00103208	12093.7	18943.7	ENSG00000189091	SF3B3	splicing factor 3b subunit 3 [Source:HGNC Symbol;Acc:HGNC:10770]
ENSG00000132561	451.106	-2.27404	0.124302	-18.2945	9.158e-75	7.77369e-73	0.00716543	764.333	151.667	ENSG00000132561	MATN2	matrilin 2 [Source:HGNC Symbol;Acc:HGNC:6908]
ENSG00000214049	220.94	-3.44443	0.188615	-18.2617	1.66981e-74	1.40882e-72	0.0106587	414.333	36.3333	ENSG00000214049	UCA1	urothelial cancer associated 1 [Source:HGNC Symbol;Acc:HGNC:37126]
ENSG00000137502	749.622	-1.57761	0.0866321	-18.2104	4.26457e-74	3.57633e-72	0.00361183	1151.67	369.333	ENSG00000137502	RAB30	RAB30, member RAS oncogene family [Source:HGNC Symbol;Acc:HGNC:9770]
ENSG00000172893	5108.14	-1.02435	0.0562587	-18.2078	4.47574e-74	3.73094e-72	0.0020571	7033.67	3289.33	ENSG00000172893	DHCR7	7-dehydrocholesterol reductase [Source:HGNC Symbol;Acc:HGNC:2860]
ENSG00000100968	207.979	-5.25688	0.289084	-18.1846	6.83413e-74	5.66297e-72	0.0107529	414.667	10.3333	ENSG00000100968	NFATC4	nuclear factor of activated T cells 4 [Source:HGNC Symbol;Acc:HGNC:7778]
ENSG00000171617	7526.19	-0.890242	0.0489642	-18.1815	7.23542e-74	5.96002e-72	0.00158046	10017.7	5156	ENSG00000171617	ENC1	ectodermal-neural cortex 1 [Source:HGNC Symbol;Acc:HGNC:3345]
ENSG00000113758	6850.07	-0.843543	0.0466054	-18.0997	3.20543e-73	2.62487e-71	0.00140505	9027.33	4788.67	ENSG00000113758	DBN1	drebrin 1 [Source:HGNC Symbol;Acc:HGNC:2695]
ENSG00000148925	2159.39	-1.01682	0.0562083	-18.0902	3.80712e-73	3.09936e-71	0.00174858	2962.33	1396.67	ENSG00000148925	BTBD10	BTB domain containing 10 [Source:HGNC Symbol;Acc:HGNC:21445]
ENSG00000136997	7231.51	-1.08091	0.0598062	-18.0735	5.14995e-73	4.16817e-71	0.00241725	10059.3	4518	ENSG00000136997	MYC	MYC proto-oncogene, bHLH transcription factor [Source:HGNC Symbol;Acc:HGNC:7553]
ENSG00000133816	12860.2	-0.792065	0.0440153	-17.9952	2.12325e-72	1.70854e-70	0.00131167	16724	9207.67	ENSG00000133816	MICAL2	microtubule associated monooxygenase, calponin and LIM domain containing 2 [Source:HGNC Symbol;Acc:HGNC:24693]
ENSG00000154127	7154.58	-0.750578	0.0417238	-17.9892	2.36703e-72	1.89376e-70	0.00110391	9207.67	5224.33	ENSG00000154127	UBASH3B	ubiquitin associated and SH3 domain containing B [Source:HGNC Symbol;Acc:HGNC:29884]
ENSG00000177156	6024	-0.879319	0.0488816	-17.9888	2.38657e-72	1.89848e-70	0.00153835	8006.33	4150.33	ENSG00000177156	TALDO1	transaldolase 1 [Source:HGNC Symbol;Acc:HGNC:11559]
ENSG00000099864	912.547	1.52582	0.0849156	17.9687	3.42826e-72	2.71163e-70	0.00377989	482.667	1324	ENSG00000099864	PALM	paralemmin [Source:HGNC Symbol;Acc:HGNC:8594]
ENSG00000130755	728.908	-1.50051	0.0835636	-17.9565	4.27251e-72	3.36032e-70	0.00323236	1104.33	372.667	ENSG00000130755	GMFG	glia maturation factor gamma [Source:HGNC Symbol;Acc:HGNC:4374]
ENSG00000107984	5204.19	-1.24861	0.069554	-17.9517	4.65345e-72	3.63936e-70	0.00325307	7497.33	3008	ENSG00000107984	DKK1	dickkopf WNT signaling pathway inhibitor 1 [Source:HGNC Symbol;Acc:HGNC:2891]
ENSG00000147100	197.957	3.39206	0.189598	17.8908	1.39214e-71	1.08268e-69	0.0103285	35.3333	354.667	ENSG00000147100	SLC16A2	solute carrier family 16 member 2 [Source:HGNC Symbol;Acc:HGNC:10923]
ENSG00000112137	1016.68	-1.34868	0.075671	-17.8229	4.69428e-71	3.63051e-69	0.00289732	1495.33	561	ENSG00000112137	PHACTR1	phosphatase and actin regulator 1 [Source:HGNC Symbol;Acc:HGNC:20990]
ENSG00000113161	6731.58	-0.892693	0.0501341	-17.8061	6.33948e-71	4.8758e-69	0.00164656	8972.33	4619.67	ENSG00000113161	HMGCR	3-hydroxy-3-methylglutaryl-CoA reductase [Source:HGNC Symbol;Acc:HGNC:5006]
ENSG00000149582	233.263	-3.13183	0.175905	-17.8041	6.5717e-71	5.02663e-69	0.0104242	429	47	ENSG00000149582	TMEM25	transmembrane protein 25 [Source:HGNC Symbol;Acc:HGNC:25890]
ENSG00000173530	5080.56	-0.87174	0.0490385	-17.7766	1.07201e-70	8.15485e-69	0.0015157	6744.33	3512.33	ENSG00000173530	TNFRSF10D	TNF receptor superfamily member 10d [Source:HGNC Symbol;Acc:HGNC:11907]
ENSG00000145901	9985.71	-0.738824	0.0416193	-17.752	1.66413e-70	1.25904e-68	0.00114057	12812.3	7319.67	ENSG00000145901	TNIP1	TNFAIP3 interacting protein 1 [Source:HGNC Symbol;Acc:HGNC:16903]
ENSG00000112851	14397.9	-0.779387	0.0439288	-17.7421	1.98529e-70	1.4939e-68	0.0013154	18643.3	10363	ENSG00000112851	ERBIN	erbb2 interacting protein [Source:HGNC Symbol;Acc:HGNC:15842]
ENSG00000143061	3341.4	0.876322	0.0498189	17.5901	2.93139e-69	2.19398e-67	0.00146285	2417	4240.33	ENSG00000143061	IGSF3	immunoglobulin superfamily member 3 [Source:HGNC Symbol;Acc:HGNC:5950]
ENSG00000156273	5385.39	-0.861875	0.0490479	-17.5721	4.02802e-69	2.99862e-67	0.00152906	7122	3739	ENSG00000156273	BACH1	BTB domain and CNC homolog 1 [Source:HGNC Symbol;Acc:HGNC:935]
ENSG00000144810	7577.41	-1.22883	0.0699643	-17.5637	4.67663e-69	3.46294e-67	0.00336832	10866	4422	ENSG00000144810	COL8A1	collagen type VIII alpha 1 chain [Source:HGNC Symbol;Acc:HGNC:2215]
ENSG00000173210	3495.92	0.854309	0.0486518	17.5597	5.01679e-69	3.69517e-67	0.00139573	2554.67	4407.67	ENSG00000173210	ABLIM3	actin binding LIM protein family member 3 [Source:HGNC Symbol;Acc:HGNC:29132]
ENSG00000149798	2024.85	-1.00152	0.0570659	-17.5503	5.9202e-69	4.33763e-67	0.00178576	2771	1321.33	ENSG00000149798	CDC42EP2	CDC42 effector protein 2 [Source:HGNC Symbol;Acc:HGNC:16263]
ENSG00000064692	268.098	-2.92088	0.166464	-17.5466	6.31414e-69	4.60205e-67	0.0107485	484.333	61.3333	ENSG00000064692	SNCAIP	synuclein alpha interacting protein [Source:HGNC Symbol;Acc:HGNC:11139]
ENSG00000129083	9244.01	-0.764998	0.0436829	-17.5125	1.1498e-68	8.33665e-67	0.00125821	11934.3	6694.33	ENSG00000129083	COPB1	coatomer protein complex subunit beta 1 [Source:HGNC Symbol;Acc:HGNC:2231]
ENSG00000164400	685.591	-1.99907	0.114311	-17.4879	1.77023e-68	1.27686e-66	0.00710047	1124.67	266.667	ENSG00000164400	CSF2	colony stimulating factor 2 [Source:HGNC Symbol;Acc:HGNC:2434]
ENSG00000131016	9359.1	-0.732861	0.0419169	-17.4837	1.90832e-68	1.36937e-66	0.0011514	11976.7	6889.33	ENSG00000131016	AKAP12	A-kinase anchoring protein 12 [Source:HGNC Symbol;Acc:HGNC:370]
ENSG00000134363	762.557	-1.66645	0.0953259	-17.4816	1.9779e-68	1.41202e-66	0.00472236	1187.33	355.667	ENSG00000134363	FST	follistatin [Source:HGNC Symbol;Acc:HGNC:3971]
ENSG00000184588	376.483	2.1084	0.120657	17.4743	2.24919e-68	1.5975e-66	0.00621145	145.667	598.667	ENSG00000184588	PDE4B	phosphodiesterase 4B [Source:HGNC Symbol;Acc:HGNC:8781]
ENSG00000076641	2489.98	1.14098	0.0653132	17.4693	2.45404e-68	1.73415e-66	0.00261031	1595	3368.33	ENSG00000076641	PAG1	phosphoprotein membrane anchor with glycosphingolipid microdomains 1 [Source:HGNC Symbol;Acc:HGNC:30043]
ENSG00000180353	863.101	1.38098	0.0791968	17.4373	4.29619e-68	3.02057e-66	0.00308947	491	1220.33	ENSG00000180353	HCLS1	hematopoietic cell-specific Lyn substrate 1 [Source:HGNC Symbol;Acc:HGNC:4844]
ENSG00000091436	6946.34	-0.961237	0.0553485	-17.367	1.46684e-67	1.02612e-65	0.00204553	9397.67	4602.33	ENSG00000091436	MAP3K20	mitogen-activated protein kinase kinase kinase 20 [Source:HGNC Symbol;Acc:HGNC:17797]
ENSG00000154646	329.434	-7.2069	0.415051	-17.3639	1.54842e-67	1.07778e-65	0.00804587	671	4.33333	ENSG00000154646	TMPRSS15	transmembrane serine protease 15 [Source:HGNC Symbol;Acc:HGNC:9490]
ENSG00000087510	1316.45	1.27755	0.0737559	17.3213	3.247e-67	2.24883e-65	0.00301048	789.667	1828.33	ENSG00000087510	TFAP2C	transcription factor AP-2 gamma [Source:HGNC Symbol;Acc:HGNC:11744]
ENSG00000109917	2021.62	-0.989865	0.0571513	-17.3201	3.31903e-67	2.28734e-65	0.00179346	2759.33	1326.67	ENSG00000109917	ZPR1	ZPR1 zinc finger [Source:HGNC Symbol;Acc:HGNC:13051]
ENSG00000112977	14099.4	0.766641	0.044522	17.2194	1.90008e-66	1.30301e-64	0.00135282	10714.7	17351	ENSG00000112977	DAP	death associated protein [Source:HGNC Symbol;Acc:HGNC:2672]
ENSG00000174804	1730.99	-1.09088	0.0633721	-17.2139	2.0903e-66	1.42642e-64	0.00222325	2417.67	1085.67	ENSG00000174804	FZD4	frizzled class receptor 4 [Source:HGNC Symbol;Acc:HGNC:4042]
ENSG00000133812	3787.18	-1.12017	0.0650829	-17.2114	2.18037e-66	1.48063e-64	0.00274325	5313.67	2341	ENSG00000133812	SBF2	SET binding factor 2 [Source:HGNC Symbol;Acc:HGNC:2135]
ENSG00000187720	3488.9	-1.14151	0.0663756	-17.1977	2.76374e-66	1.86767e-64	0.00283732	4918.33	2128.33	ENSG00000187720	THSD4	thrombospondin type 1 domain containing 4 [Source:HGNC Symbol;Acc:HGNC:25835]
ENSG00000006062	1177.14	1.3278	0.0772543	17.1873	3.30327e-66	2.22149e-64	0.00326851	687.333	1650	ENSG00000006062	MAP3K14	mitogen-activated protein kinase kinase kinase 14 [Source:HGNC Symbol;Acc:HGNC:6853]
ENSG00000129353	7600.8	-0.858143	0.0499348	-17.1853	3.42425e-66	2.29178e-64	0.00165206	10045	5272	ENSG00000129353	SLC44A2	solute carrier family 44 member 2 [Source:HGNC Symbol;Acc:HGNC:17292]
ENSG00000164904	4631.86	-0.782834	0.0456265	-17.1574	5.52954e-66	3.6831e-64	0.00126612	6009	3329.67	ENSG00000164904	ALDH7A1	aldehyde dehydrogenase 7 family member A1 [Source:HGNC Symbol;Acc:HGNC:877]
ENSG00000118503	1173.25	-1.46369	0.085434	-17.1325	8.49958e-66	5.63441e-64	0.00415411	1763	609	ENSG00000118503	TNFAIP3	TNF alpha induced protein 3 [Source:HGNC Symbol;Acc:HGNC:11896]
ENSG00000178105	2406.94	-0.989892	0.0577995	-17.1263	9.44348e-66	6.23046e-64	0.00193662	3281.67	1576.67	ENSG00000178105	DDX10	DEAD-box helicase 10 [Source:HGNC Symbol;Acc:HGNC:2735]
ENSG00000052802	3977.58	-0.883479	0.0516297	-17.1118	1.21132e-65	7.95414e-64	0.00164273	5288.33	2734.67	ENSG00000052802	MSMO1	methylsterol monooxygenase 1 [Source:HGNC Symbol;Acc:HGNC:10545]
ENSG00000135111	288.911	2.32494	0.136606	17.0193	5.90875e-65	3.86177e-63	0.00731097	98.6667	472.333	ENSG00000135111	TBX3	T-box 3 [Source:HGNC Symbol;Acc:HGNC:11602]
ENSG00000148344	921.43	-1.3987	0.0822085	-17.014	6.46661e-65	4.20662e-63	0.00349339	1372.67	497	ENSG00000148344	PTGES	prostaglandin E synthase [Source:HGNC Symbol;Acc:HGNC:9599]
ENSG00000134247	2317.57	0.998347	0.0586813	17.013	6.57406e-65	4.25663e-63	0.00199959	1584.33	3020	ENSG00000134247	PTGFRN	prostaglandin F2 receptor inhibitor [Source:HGNC Symbol;Acc:HGNC:9601]
ENSG00000111961	8057.18	0.74373	0.0437178	17.0121	6.68231e-65	4.30668e-63	0.00124543	6181.33	9870.67	ENSG00000111961	SASH1	SAM and SH3 domain containing 1 [Source:HGNC Symbol;Acc:HGNC:19182]
ENSG00000168077	2104.78	-1.08422	0.0639592	-16.9517	1.86852e-64	1.1987e-62	0.00239679	2936.33	1316.33	ENSG00000168077	SCARA3	scavenger receptor class A member 3 [Source:HGNC Symbol;Acc:HGNC:19000]
ENSG00000113448	2617.34	-0.949085	0.0561291	-16.909	3.86408e-64	2.46751e-62	0.00184152	3539.67	1749.67	ENSG00000113448	PDE4D	phosphodiesterase 4D [Source:HGNC Symbol;Acc:HGNC:8783]
ENSG00000196323	4284.33	-0.836931	0.0495096	-16.9044	4.17443e-64	2.65353e-62	0.00151068	5633.33	3018.33	ENSG00000196323	ZBTB44	zinc finger and BTB domain containing 44 [Source:HGNC Symbol;Acc:HGNC:25001]
ENSG00000175414	233.616	-2.65897	0.157357	-16.8977	4.67785e-64	2.96002e-62	0.00862214	414	62.6667	ENSG00000175414	ARL10	ADP ribosylation factor like GTPase 10 [Source:HGNC Symbol;Acc:HGNC:22042]
ENSG00000233276	5439.08	0.966485	0.057238	16.8854	5.76387e-64	3.63072e-62	0.00215706	3780	7013.33	ENSG00000233276	GPX1	glutathione peroxidase 1 [Source:HGNC Symbol;Acc:HGNC:4553]
ENSG00000167895	2792.61	-0.977374	0.0579597	-16.863	8.42085e-64	5.28048e-62	0.00201609	3795.67	1835.67	ENSG00000167895	TMC8	transmembrane channel like 8 [Source:HGNC Symbol;Acc:HGNC:20474]
ENSG00000204370	1741.11	-1.04073	0.0617238	-16.8611	8.69642e-64	5.42882e-62	0.00208681	2404.67	1115.33	ENSG00000204370	SDHD	succinate dehydrogenase complex subunit D [Source:HGNC Symbol;Acc:HGNC:10683]
ENSG00000184384	2489.95	-0.941913	0.0559044	-16.8486	1.07373e-63	6.67293e-62	0.00180212	3358.33	1668.67	ENSG00000184384	MAML2	mastermind like transcriptional coactivator 2 [Source:HGNC Symbol;Acc:HGNC:16259]
ENSG00000120594	287.557	-2.30667	0.136972	-16.8404	1.23459e-63	7.63856e-62	0.00719951	490.333	94.3333	ENSG00000120594	PLXDC2	plexin domain containing 2 [Source:HGNC Symbol;Acc:HGNC:21013]
ENSG00000044574	34092.6	-0.782738	0.0465921	-16.7998	2.44885e-63	1.50843e-61	0.00153263	44271.7	24502.3	ENSG00000044574	HSPA5	heat shock protein family A (Hsp70) member 5 [Source:HGNC Symbol;Acc:HGNC:5238]
ENSG00000142208	6402.66	0.776255	0.0462468	16.7851	3.13835e-63	1.92462e-61	0.00137437	4840.33	7898	ENSG00000142208	AKT1	AKT serine/threonine kinase 1 [Source:HGNC Symbol;Acc:HGNC:391]
ENSG00000067955	3773.4	0.840025	0.050138	16.7543	5.2706e-63	3.21807e-61	0.00152513	2776	4746.67	ENSG00000067955	CBFB	core-binding factor subunit beta [Source:HGNC Symbol;Acc:HGNC:1539]
ENSG00000129595	182.826	3.13401	0.187335	16.7294	8.00509e-63	4.86632e-61	0.0106748	38.3333	320.333	ENSG00000129595	EPB41L4A	erythrocyte membrane protein band 4.1 like 4A [Source:HGNC Symbol;Acc:HGNC:13278]
ENSG00000224470	2473.27	0.910564	0.0544501	16.7229	8.9246e-63	5.40171e-61	0.0016935	1762.67	3162.67	ENSG00000224470	ATXN1L	ataxin 1 like [Source:HGNC Symbol;Acc:HGNC:33279]
ENSG00000126602	1747.11	-1.0476	0.0627242	-16.7017	1.2735e-62	7.67463e-61	0.00217731	2412.67	1112	ENSG00000126602	TRAP1	TNF receptor associated protein 1 [Source:HGNC Symbol;Acc:HGNC:16264]
ENSG00000110660	3156.22	-0.84432	0.050569	-16.6964	1.39259e-62	8.35616e-61	0.00149514	4160	2209	ENSG00000110660	SLC35F2	solute carrier family 35 member F2 [Source:HGNC Symbol;Acc:HGNC:23615]
ENSG00000169169	230.119	-2.8921	0.173328	-16.6857	1.66593e-62	9.95337e-61	0.0110575	415	53	ENSG00000169169	CPT1C	carnitine palmitoyltransferase 1C [Source:HGNC Symbol;Acc:HGNC:18540]
ENSG00000162078	193.879	-2.97996	0.17879	-16.6673	2.26414e-62	1.34697e-60	0.00988313	353	42.6667	ENSG00000162078	ZG16B	zymogen granule protein 16B [Source:HGNC Symbol;Acc:HGNC:30456]
ENSG00000100906	3762.38	-0.857176	0.0514926	-16.6466	3.20406e-62	1.89803e-60	0.00161828	4976	2617.67	ENSG00000100906	NFKBIA	NFKB inhibitor alpha [Source:HGNC Symbol;Acc:HGNC:7797]
ENSG00000019144	3698.87	-0.827777	0.049805	-16.6204	4.96173e-62	2.92679e-60	0.0014919	4852.33	2614.33	ENSG00000019144	PHLDB1	pleckstrin homology like domain family B member 1 [Source:HGNC Symbol;Acc:HGNC:23697]
ENSG00000175471	3020.33	-0.926618	0.0557969	-16.607	6.2046e-62	3.64448e-60	0.00187382	4064	2042.33	ENSG00000175471	MCTP1	multiple C2 and transmembrane domain containing 1 [Source:HGNC Symbol;Acc:HGNC:26183]
ENSG00000149547	4193.06	-0.859081	0.0517998	-16.5846	9.00106e-62	5.26486e-60	0.00167106	5549.67	2912.67	ENSG00000149547	EI24	EI24, autophagy associated transmembrane protein [Source:HGNC Symbol;Acc:HGNC:13276]
ENSG00000240602	256.397	2.437	0.146961	16.5826	9.3049e-62	5.41981e-60	0.00827492	82	423.333	ENSG00000240602	AADACP1	arylacetamide deacetylase pseudogene 1 [Source:HGNC Symbol;Acc:HGNC:50305]
ENSG00000129757	441.688	-1.82703	0.110243	-16.5726	1.09887e-61	6.37391e-60	0.0054102	705.333	190	ENSG00000129757	CDKN1C	cyclin dependent kinase inhibitor 1C [Source:HGNC Symbol;Acc:HGNC:1786]
ENSG00000131389	10290.9	-0.728682	0.0440407	-16.5457	1.72044e-61	9.93786e-60	0.00129343	13171.7	7578.67	ENSG00000131389	SLC6A6	solute carrier family 6 member 6 [Source:HGNC Symbol;Acc:HGNC:11052]
ENSG00000171492	2245.28	-0.955365	0.0578523	-16.5139	2.9161e-61	1.67748e-59	0.0019111	3034.33	1492.67	ENSG00000171492	LRRC8D	leucine rich repeat containing 8 VRAC subunit D [Source:HGNC Symbol;Acc:HGNC:16992]
ENSG00000159921	7480.81	-0.696009	0.0422608	-16.4694	6.08901e-61	3.48828e-59	0.00114436	9491.67	5585.33	ENSG00000159921	GNE	glucosamine (UDP-N-acetyl)-2-epimerase/N-acetylmannosamine kinase [Source:HGNC Symbol;Acc:HGNC:23657]
ENSG00000142089	7965.95	-0.844453	0.0514327	-16.4186	1.4081e-60	8.03368e-59	0.00176852	10498.3	5554.67	ENSG00000142089	IFITM3	interferon induced transmembrane protein 3 [Source:HGNC Symbol;Acc:HGNC:5414]
ENSG00000050344	9247.28	-0.795308	0.0484536	-16.4138	1.52352e-60	8.65669e-59	0.00157433	12027.3	6595.67	ENSG00000050344	NFE2L3	nuclear factor, erythroid 2 like 3 [Source:HGNC Symbol;Acc:HGNC:7783]
ENSG00000185627	4143.97	-0.810504	0.0493834	-16.4125	1.55725e-60	8.81237e-59	0.00149438	5414	2944	ENSG00000185627	PSMD13	proteasome 26S subunit, non-ATPase 13 [Source:HGNC Symbol;Acc:HGNC:9558]
ENSG00000149100	5846.14	-0.781177	0.0476046	-16.4097	1.62979e-60	9.18556e-59	0.00144766	7578.33	4197.67	ENSG00000149100	EIF3M	eukaryotic translation initiation factor 3 subunit M [Source:HGNC Symbol;Acc:HGNC:24460]
ENSG00000172183	1316.6	1.19254	0.0726768	16.4088	1.65323e-60	9.2801e-59	0.00291716	822	1792.33	ENSG00000172183	ISG20	interferon stimulated exonuclease gene 20 [Source:HGNC Symbol;Acc:HGNC:6130]
ENSG00000174080	192.96	-5.87218	0.357953	-16.4049	1.76464e-60	9.86569e-59	0.0121739	390	6.33333	ENSG00000174080	CTSF	cathepsin F [Source:HGNC Symbol;Acc:HGNC:2531]
ENSG00000028137	492.281	-1.66252	0.101416	-16.3931	2.14203e-60	1.19277e-58	0.00458929	766.333	230.667	ENSG00000028137	TNFRSF1B	TNF receptor superfamily member 1B [Source:HGNC Symbol;Acc:HGNC:11917]
ENSG00000162337	10039	-1.01034	0.0617541	-16.3606	3.65275e-60	2.02589e-58	0.00263479	13788.7	6512	ENSG00000162337	LRP5	LDL receptor related protein 5 [Source:HGNC Symbol;Acc:HGNC:6697]
ENSG00000197872	1739.01	-1.16486	0.0712296	-16.3536	4.09714e-60	2.26334e-58	0.0029746	2464.67	1045	ENSG00000197872	FAM49A	family with sequence similarity 49 member A [Source:HGNC Symbol;Acc:HGNC:25373]
ENSG00000091986	962.029	-1.19981	0.0736125	-16.299	1.00381e-59	5.52336e-58	0.0026624	1374.67	572	ENSG00000091986	CCDC80	coiled-coil domain containing 80 [Source:HGNC Symbol;Acc:HGNC:30649]
ENSG00000184014	3678.3	-0.796186	0.0489661	-16.2599	1.89915e-59	1.04087e-57	0.00143231	4786.33	2627.33	ENSG00000184014	DENND5A	DENN domain containing 5A [Source:HGNC Symbol;Acc:HGNC:19344]
ENSG00000029993	3978.53	0.970824	0.0597845	16.2387	2.68419e-59	1.46536e-57	0.00229672	2761	5152.67	ENSG00000029993	HMGB3	high mobility group box 3 [Source:HGNC Symbol;Acc:HGNC:5004]
ENSG00000189056	491.534	-1.75401	0.108178	-16.2141	4.01005e-59	2.18062e-57	0.00550639	775.667	219	ENSG00000189056	RELN	reelin [Source:HGNC Symbol;Acc:HGNC:9957]
ENSG00000134954	17039.6	-0.787082	0.0485503	-16.2117	4.16935e-59	2.25842e-57	0.00163498	22098.7	12207	ENSG00000134954	ETS1	ETS proto-oncogene 1, transcription factor [Source:HGNC Symbol;Acc:HGNC:3488]
ENSG00000109452	2505.84	-0.992479	0.0612761	-16.1968	5.3088e-59	2.86449e-57	0.00225317	3418	1637.67	ENSG00000109452	INPP4B	inositol polyphosphate-4-phosphatase type II B [Source:HGNC Symbol;Acc:HGNC:6075]
ENSG00000110514	5038.29	-0.702473	0.0437108	-16.0709	4.07996e-58	2.19294e-56	0.0011648	6399	3751	ENSG00000110514	MADD	MAP kinase activating death domain [Source:HGNC Symbol;Acc:HGNC:6766]
ENSG00000182752	280.705	2.19438	0.136755	16.0461	6.09002e-58	3.26074e-56	0.00752194	103.333	452.667	ENSG00000182752	PAPPA	pappalysin 1 [Source:HGNC Symbol;Acc:HGNC:8602]
ENSG00000184867	749.672	-1.41823	0.0885757	-16.0115	1.06285e-57	5.66893e-56	0.00394941	1116.67	398.667	ENSG00000184867	ARMCX2	armadillo repeat containing X-linked 2 [Source:HGNC Symbol;Acc:HGNC:16869]
ENSG00000135439	579.03	1.4696	0.0918857	15.9938	1.41262e-57	7.50577e-56	0.00389236	315	831.333	ENSG00000135439	AGAP2	ArfGAP with GTPase domain, ankyrin repeat and PH domain 2 [Source:HGNC Symbol;Acc:HGNC:16921]
ENSG00000166145	161.513	-5.33253	0.333538	-15.9878	1.55518e-57	8.23181e-56	0.0132974	323.333	7.66667	ENSG00000166145	SPINT1	serine peptidase inhibitor, Kunitz type 1 [Source:HGNC Symbol;Acc:HGNC:11246]
ENSG00000167972	1203.06	-1.23771	0.077542	-15.9618	2.35988e-57	1.24439e-55	0.00332789	1735	699.667	ENSG00000167972	ABCA3	ATP binding cassette subfamily A member 3 [Source:HGNC Symbol;Acc:HGNC:33]
ENSG00000139973	281.369	2.1918	0.137372	15.9552	2.61963e-57	1.37614e-55	0.00766475	103.667	454	ENSG00000139973	SYT16	synaptotagmin 16 [Source:HGNC Symbol;Acc:HGNC:23142]
ENSG00000144730	2705.16	-0.827043	0.0520769	-15.8812	8.55352e-57	4.47645e-55	0.00155019	3547.33	1911	ENSG00000144730	IL17RD	interleukin 17 receptor D [Source:HGNC Symbol;Acc:HGNC:17616]
ENSG00000137692	1737.04	-0.981963	0.0619351	-15.8547	1.30463e-56	6.80215e-55	0.00211308	2364.67	1139.67	ENSG00000137692	DCUN1D5	defective in cullin neddylation 1 domain containing 5 [Source:HGNC Symbol;Acc:HGNC:28409]
ENSG00000091651	1382.32	1.08314	0.068349	15.8472	1.46968e-56	7.63411e-55	0.00254247	907.667	1836	ENSG00000091651	ORC6	origin recognition complex subunit 6 [Source:HGNC Symbol;Acc:HGNC:17151]
ENSG00000166106	1127.61	-1.15991	0.0733651	-15.8101	2.65101e-56	1.37192e-54	0.00283006	1599.67	683	ENSG00000166106	ADAMTS15	ADAM metallopeptidase with thrombospondin type 1 motif 15 [Source:HGNC Symbol;Acc:HGNC:16305]
ENSG00000151748	4269.98	-0.70993	0.0449269	-15.8019	3.01925e-56	1.5567e-54	0.00120403	5435.67	3171	ENSG00000151748	SAV1	salvador family WW domain containing protein 1 [Source:HGNC Symbol;Acc:HGNC:17795]
ENSG00000137462	140.558	-4.41481	0.279404	-15.8008	3.07064e-56	1.57736e-54	0.0138317	275.333	12.3333	ENSG00000137462	TLR2	toll like receptor 2 [Source:HGNC Symbol;Acc:HGNC:11848]
ENSG00000072571	1779.48	1.02012	0.0645759	15.7972	3.25379e-56	1.66529e-54	0.00237454	1206	2333	ENSG00000072571	HMMR	hyaluronan mediated motility receptor [Source:HGNC Symbol;Acc:HGNC:5012]
ENSG00000184254	419.654	-1.76404	0.111709	-15.7913	3.56961e-56	1.82024e-54	0.00555229	664	186	ENSG00000184254	ALDH1A3	aldehyde dehydrogenase 1 family member A3 [Source:HGNC Symbol;Acc:HGNC:409]
ENSG00000167283	3061.32	-0.827311	0.0524544	-15.772	4.84722e-56	2.4627e-54	0.00162557	4017	2159.67	ENSG00000167283	ATP5MG	ATP synthase membrane subunit g [Source:HGNC Symbol;Acc:HGNC:14247]
ENSG00000145536	644.829	-1.57991	0.100214	-15.7654	5.37946e-56	2.72318e-54	0.00514487	988.333	316.333	ENSG00000145536	ADAMTS16	ADAM metallopeptidase with thrombospondin type 1 motif 16 [Source:HGNC Symbol;Acc:HGNC:17108]
ENSG00000151502	1700.7	-0.972472	0.0617899	-15.7383	8.25697e-56	4.16469e-54	0.00208776	2308	1122.67	ENSG00000151502	VPS26B	VPS26, retromer complex component B [Source:HGNC Symbol;Acc:HGNC:28119]
ENSG00000168758	3031.24	0.792102	0.0506122	15.6504	3.29968e-55	1.6583e-53	0.00149245	2275.33	3757.67	ENSG00000168758	SEMA4C	semaphorin 4C [Source:HGNC Symbol;Acc:HGNC:10731]
ENSG00000150938	27319	-0.871643	0.0557158	-15.6444	3.62531e-55	1.8154e-53	0.00219672	36164	18867.3	ENSG00000150938	CRIM1	cysteine rich transmembrane BMP regulator 1 [Source:HGNC Symbol;Acc:HGNC:2359]
ENSG00000131069	4282.51	-0.786191	0.0503102	-15.6269	4.77646e-55	2.38327e-53	0.00157064	5557.67	3071.67	ENSG00000131069	ACSS2	acyl-CoA synthetase short chain family member 2 [Source:HGNC Symbol;Acc:HGNC:15814]
ENSG00000126432	3956.78	-0.865241	0.0554069	-15.6161	5.65493e-55	2.81151e-53	0.00193368	5245	2738	ENSG00000126432	PRDX5	peroxiredoxin 5 [Source:HGNC Symbol;Acc:HGNC:9355]
ENSG00000184232	3445.36	-0.919011	0.0588647	-15.6123	6.00648e-55	2.97567e-53	0.00217332	4625.67	2326	ENSG00000184232	OAF	out at first homolog [Source:HGNC Symbol;Acc:HGNC:28752]
ENSG00000134987	4048.57	-0.737497	0.0472689	-15.6022	7.03794e-55	3.4743e-53	0.00134462	5187.67	2973.33	ENSG00000134987	WDR36	WD repeat domain 36 [Source:HGNC Symbol;Acc:HGNC:30696]
ENSG00000172375	1413.78	-1.07072	0.0687196	-15.5809	9.80932e-55	4.82528e-53	0.0025853	1962.33	889.333	ENSG00000172375	C2CD2L	C2CD2 like [Source:HGNC Symbol;Acc:HGNC:29000]
ENSG00000175061	11221.5	0.643292	0.0413053	15.5741	1.09187e-54	5.3521e-53	0.00113627	8983	13368.7	ENSG00000175061	LRRC75A-AS1	LRRC75A antisense RNA 1 [Source:HGNC Symbol;Acc:HGNC:28619]
ENSG00000083444	8444.47	0.814089	0.0523241	15.5586	1.39141e-54	6.79642e-53	0.00184561	6289.67	10521.3	ENSG00000083444	PLOD1	procollagen-lysine,2-oxoglutarate 5-dioxygenase 1 [Source:HGNC Symbol;Acc:HGNC:9081]
ENSG00000110063	963.495	-1.20845	0.0778528	-15.5222	2.4539e-54	1.19443e-52	0.00312386	1379.33	570.333	ENSG00000110063	DCPS	decapping enzyme, scavenger [Source:HGNC Symbol;Acc:HGNC:29812]
ENSG00000187957	211.165	2.61299	0.16837	15.5193	2.5667e-54	1.24498e-52	0.0107989	61	355.667	ENSG00000187957	DNER	delta/notch like EGF repeat containing [Source:HGNC Symbol;Acc:HGNC:24456]
ENSG00000110344	4147.42	-0.802968	0.0517489	-15.5166	2.67806e-54	1.29449e-52	0.00166739	5410.67	2958	ENSG00000110344	UBE4A	ubiquitination factor E4A [Source:HGNC Symbol;Acc:HGNC:12499]
ENSG00000102554	966.608	-1.24633	0.0803552	-15.5102	2.95812e-54	1.42491e-52	0.00339993	1394.33	563.333	ENSG00000102554	KLF5	Kruppel like factor 5 [Source:HGNC Symbol;Acc:HGNC:6349]
ENSG00000082126	1172.26	1.06688	0.069032	15.4549	6.9971e-54	3.35885e-52	0.00246629	776.333	1551	ENSG00000082126	MPP4	membrane palmitoylated protein 4 [Source:HGNC Symbol;Acc:HGNC:13680]
ENSG00000118181	10440.6	-0.631115	0.0408567	-15.447	7.89762e-54	3.7781e-52	0.0011018	13015	8008.33	ENSG00000118181	RPS25	ribosomal protein S25 [Source:HGNC Symbol;Acc:HGNC:10413]
ENSG00000025434	709.447	-1.45767	0.0944621	-15.4312	1.0092e-53	4.81131e-52	0.00460723	1068.33	371	ENSG00000025434	NR1H3	nuclear receptor subfamily 1 group H member 3 [Source:HGNC Symbol;Acc:HGNC:7966]
ENSG00000163545	512.275	-1.61778	0.104879	-15.4252	1.10752e-53	5.26202e-52	0.00525771	792.333	245.667	ENSG00000163545	NUAK2	NUAK family kinase 2 [Source:HGNC Symbol;Acc:HGNC:29558]
ENSG00000189221	486.358	-1.63938	0.106457	-15.3995	1.64974e-53	7.81158e-52	0.00533257	753.333	230.333	ENSG00000189221	MAOA	monoamine oxidase A [Source:HGNC Symbol;Acc:HGNC:6833]
ENSG00000140450	205.021	-2.74679	0.179077	-15.3386	4.2194e-53	1.99113e-51	0.0121083	366	52	ENSG00000140450	ARRDC4	arrestin domain containing 4 [Source:HGNC Symbol;Acc:HGNC:28087]
ENSG00000223496	1951.32	0.977966	0.0638294	15.3216	5.48839e-53	2.58121e-51	0.00236633	1349	2531.33	ENSG00000223496	EXOSC6	exosome component 6 [Source:HGNC Symbol;Acc:HGNC:19055]
ENSG00000213190	504.665	1.50661	0.0984873	15.2975	7.9411e-53	3.72216e-51	0.00444638	269.333	732.333	ENSG00000213190	MLLT11	MLLT11, transcription factor 7 cofactor [Source:HGNC Symbol;Acc:HGNC:16997]
ENSG00000112769	1622.13	-1.0184	0.0666899	-15.2707	1.19857e-52	5.59909e-51	0.00250161	2228.33	1047	ENSG00000112769	LAMA4	laminin subunit alpha 4 [Source:HGNC Symbol;Acc:HGNC:6484]
ENSG00000166012	4697.55	-0.884465	0.0579313	-15.2675	1.25918e-52	5.86258e-51	0.00218285	6238	3237.33	ENSG00000166012	TAF1D	TATA-box binding protein associated factor, RNA polymerase I subunit D [Source:HGNC Symbol;Acc:HGNC:28759]
ENSG00000115183	2703.83	-0.778637	0.0510445	-15.2541	1.54648e-52	7.17619e-51	0.00147707	3502.33	1950	ENSG00000115183	TANC1	tetratricopeptide repeat, ankyrin repeat and coiled-coil containing 1 [Source:HGNC Symbol;Acc:HGNC:29364]
ENSG00000073921	7686.11	-0.634004	0.0416111	-15.2364	2.02704e-52	9.3749e-51	0.00111032	9587.33	5888.33	ENSG00000073921	PICALM	phosphatidylinositol binding clathrin assembly protein [Source:HGNC Symbol;Acc:HGNC:15514]
ENSG00000223547	149.911	-3.63147	0.238356	-15.2355	2.05499e-52	9.47267e-51	0.0163421	284.667	22	ENSG00000223547	ZNF844	zinc finger protein 844 [Source:HGNC Symbol;Acc:HGNC:25932]
ENSG00000165821	300.379	-2.14054	0.140774	-15.2055	3.25306e-52	1.49458e-50	0.00867063	502.667	108.667	ENSG00000165821	SALL2	spalt like transcription factor 2 [Source:HGNC Symbol;Acc:HGNC:10526]
ENSG00000072954	916.218	-1.15866	0.0762217	-15.2012	3.47404e-52	1.59086e-50	0.00289594	1297.33	553.667	ENSG00000072954	TMEM38A	transmembrane protein 38A [Source:HGNC Symbol;Acc:HGNC:28462]
ENSG00000107201	6606.73	0.701093	0.0461377	15.1956	3.77938e-52	1.72501e-50	0.00137427	5156.67	8004.33	ENSG00000107201	DDX58	DExD/H-box helicase 58 [Source:HGNC Symbol;Acc:HGNC:19102]
ENSG00000137700	1951.97	-0.98524	0.0649074	-15.1792	4.85884e-52	2.21045e-50	0.00245586	2656	1278	ENSG00000137700	SLC37A4	solute carrier family 37 member 4 [Source:HGNC Symbol;Acc:HGNC:4061]
ENSG00000179241	1238.59	-1.01842	0.0671398	-15.1687	5.70379e-52	2.5864e-50	0.00232753	1700.67	800.667	ENSG00000179241	LDLRAD3	low density lipoprotein receptor class A domain containing 3 [Source:HGNC Symbol;Acc:HGNC:27046]
ENSG00000167513	2368.31	0.989173	0.0653247	15.1424	8.50655e-52	3.84479e-50	0.00260456	1629.33	3072.67	ENSG00000167513	CDT1	chromatin licensing and DNA replication factor 1 [Source:HGNC Symbol;Acc:HGNC:24576]
ENSG00000001617	1329.17	-1.09879	0.0725773	-15.1396	8.87076e-52	3.99644e-50	0.00291984	1856	826.333	ENSG00000001617	SEMA3F	semaphorin 3F [Source:HGNC Symbol;Acc:HGNC:10728]
ENSG00000075711	9032.9	-0.807327	0.0534353	-15.1085	1.4234e-51	6.392e-50	0.00193706	11772.3	6423.67	ENSG00000075711	DLG1	discs large MAGUK scaffold protein 1 [Source:HGNC Symbol;Acc:HGNC:2900]
ENSG00000167693	2379.26	-0.834036	0.05527	-15.0902	1.87851e-51	8.40859e-50	0.00174111	3127	1671.67	ENSG00000167693	NXN	nucleoredoxin [Source:HGNC Symbol;Acc:HGNC:18008]
ENSG00000116852	1062.22	-1.12334	0.0744688	-15.0847	2.04224e-51	9.11218e-50	0.00289347	1493	653.333	ENSG00000116852	KIF21B	kinesin family member 21B [Source:HGNC Symbol;Acc:HGNC:29442]
ENSG00000173457	4294.9	-0.785431	0.0521273	-15.0675	2.6476e-51	1.17755e-49	0.00170555	5579.67	3080.33	ENSG00000173457	PPP1R14B	protein phosphatase 1 regulatory inhibitor subunit 14B [Source:HGNC Symbol;Acc:HGNC:9057]
ENSG00000170522	5126.31	-0.726083	0.0482199	-15.0577	3.07085e-51	1.36144e-49	0.00146632	6558	3785	ENSG00000170522	ELOVL6	ELOVL fatty acid elongase 6 [Source:HGNC Symbol;Acc:HGNC:15829]
ENSG00000184349	2127.21	-0.915645	0.0608101	-15.0574	3.08518e-51	1.36345e-49	0.00214125	2852.67	1447.67	ENSG00000184349	EFNA5	ephrin A5 [Source:HGNC Symbol;Acc:HGNC:3225]
ENSG00000196139	1127.36	1.3167	0.0876323	15.0253	5.01072e-51	2.20741e-49	0.00445975	664.333	1576.33	ENSG00000196139	AKR1C3	aldo-keto reductase family 1 member C3 [Source:HGNC Symbol;Acc:HGNC:386]
ENSG00000157111	226.816	-2.40805	0.160518	-15.0018	7.14828e-51	3.13915e-49	0.0101606	391.667	70	ENSG00000157111	TMEM171	transmembrane protein 171 [Source:HGNC Symbol;Acc:HGNC:27031]
ENSG00000167106	1398.68	1.17859	0.0786821	14.9791	1.00516e-50	4.40028e-49	0.00362767	881	1902	ENSG00000167106	FAM102A	family with sequence similarity 102 member A [Source:HGNC Symbol;Acc:HGNC:31419]
ENSG00000110492	1281.5	-1.25167	0.0836356	-14.9658	1.22826e-50	5.36006e-49	0.00409277	1850.33	737.333	ENSG00000110492	MDK	midkine [Source:HGNC Symbol;Acc:HGNC:6972]
ENSG00000166266	2886.64	-0.748936	0.0501316	-14.9394	1.82628e-50	7.94488e-49	0.00143798	3713	2109.67	ENSG00000166266	CUL5	cullin 5 [Source:HGNC Symbol;Acc:HGNC:2556]
ENSG00000110046	3872.75	-0.770238	0.0517156	-14.8937	3.62044e-50	1.5701e-48	0.00164802	5006.67	2797.67	ENSG00000110046	ATG2A	autophagy related 2A [Source:HGNC Symbol;Acc:HGNC:29028]
ENSG00000101596	9990.43	0.621443	0.0417745	14.8761	4.70951e-50	2.03606e-48	0.00115321	8068.33	11873	ENSG00000101596	SMCHD1	structural maintenance of chromosomes flexible hinge domain containing 1 [Source:HGNC Symbol;Acc:HGNC:29090]
ENSG00000085365	2241.03	-0.825333	0.0554988	-14.8712	5.07003e-50	2.18513e-48	0.00173192	2939.67	1582	ENSG00000085365	SCAMP1	secretory carrier membrane protein 1 [Source:HGNC Symbol;Acc:HGNC:10563]
ENSG00000123843	278.212	-2.06728	0.139205	-14.8506	6.89055e-50	2.9606e-48	0.00809736	460	105	ENSG00000123843	C4BPB	complement component 4 binding protein beta [Source:HGNC Symbol;Acc:HGNC:1328]
ENSG00000076043	1870.98	-0.941052	0.0634442	-14.8327	8.9979e-50	3.85415e-48	0.0023019	2525	1254.67	ENSG00000076043	REXO2	RNA exonuclease 2 [Source:HGNC Symbol;Acc:HGNC:17851]
ENSG00000154175	318.881	1.8659	0.12615	14.7911	1.67119e-49	7.1364e-48	0.00689083	140.667	491.333	ENSG00000154175	ABI3BP	ABI family member 3 binding protein [Source:HGNC Symbol;Acc:HGNC:17265]
ENSG00000180921	219.061	-2.2693	0.153444	-14.7891	1.7214e-49	7.32832e-48	0.0088163	371.667	73.6667	ENSG00000180921	FAM83H	family with sequence similarity 83 member H [Source:HGNC Symbol;Acc:HGNC:24797]
ENSG00000172059	401.022	-1.67485	0.113275	-14.7857	1.81211e-49	7.69099e-48	0.00576622	626	186.667	ENSG00000172059	KLF11	Kruppel like factor 11 [Source:HGNC Symbol;Acc:HGNC:11811]
ENSG00000169851	285.37	-7.70278	0.521402	-14.7732	2.18027e-49	9.2254e-48	0.00768062	583	2.66667	ENSG00000169851	PCDH7	protocadherin 7 [Source:HGNC Symbol;Acc:HGNC:8659]
ENSG00000033327	2273.49	-0.96941	0.0657798	-14.7372	3.71834e-49	1.56858e-47	0.002622	3083.33	1504	ENSG00000033327	GAB2	GRB2 associated binding protein 2 [Source:HGNC Symbol;Acc:HGNC:14458]
ENSG00000030582	11060.4	0.817705	0.0554967	14.7343	3.88123e-49	1.63235e-47	0.00212221	8223	13763.3	ENSG00000030582	GRN	granulin precursor [Source:HGNC Symbol;Acc:HGNC:4601]
ENSG00000118257	830.017	-1.22861	0.0834067	-14.7303	4.11637e-49	1.72603e-47	0.00356057	1193	485.667	ENSG00000118257	NRP2	neuropilin 2 [Source:HGNC Symbol;Acc:HGNC:8005]
ENSG00000179097	360.186	-1.78144	0.121056	-14.7158	5.10056e-49	2.13228e-47	0.00653028	573.333	159	ENSG00000179097	HTR1F	5-hydroxytryptamine receptor 1F [Source:HGNC Symbol;Acc:HGNC:5292]
ENSG00000049860	7380.72	-0.636731	0.0433015	-14.7046	6.02214e-49	2.51001e-47	0.00120801	9218	5652	ENSG00000049860	HEXB	hexosaminidase subunit beta [Source:HGNC Symbol;Acc:HGNC:4879]
ENSG00000163347	317.615	-2.18641	0.148787	-14.6949	6.95188e-49	2.88887e-47	0.0105295	532	111.333	ENSG00000163347	CLDN1	claudin 1 [Source:HGNC Symbol;Acc:HGNC:2032]
ENSG00000187741	2442.1	0.860046	0.0585292	14.6943	7.01217e-49	2.90525e-47	0.00202442	1778	3090	ENSG00000187741	FANCA	FA complementation group A [Source:HGNC Symbol;Acc:HGNC:3582]
ENSG00000166949	8772.79	-0.710255	0.0483404	-14.6928	7.17257e-49	2.96289e-47	0.00156202	11155.7	6512.67	ENSG00000166949	SMAD3	SMAD family member 3 [Source:HGNC Symbol;Acc:HGNC:6769]
ENSG00000113645	1861.8	-1.08535	0.0739585	-14.6751	9.31279e-49	3.8356e-47	0.00331835	2589.33	1165.33	ENSG00000113645	WWC1	WW and C2 domain containing 1 [Source:HGNC Symbol;Acc:HGNC:29435]
ENSG00000185215	4503.49	-0.797974	0.0543911	-14.671	9.88122e-49	4.05771e-47	0.00189041	5853.33	3214.67	ENSG00000185215	TNFAIP2	TNF alpha induced protein 2 [Source:HGNC Symbol;Acc:HGNC:11895]
ENSG00000140015	269.106	2.06014	0.140616	14.6508	1.33075e-48	5.44865e-47	0.00838092	106.667	425.667	ENSG00000140015	KCNH5	potassium voltage-gated channel subfamily H member 5 [Source:HGNC Symbol;Acc:HGNC:6254]
ENSG00000110330	3467.03	-0.718787	0.0491091	-14.6365	1.6423e-48	6.70454e-47	0.00142894	4420.67	2566.67	ENSG00000110330	BIRC2	baculoviral IAP repeat containing 2 [Source:HGNC Symbol;Acc:HGNC:590]
ENSG00000167785	155.46	-3.27835	0.224138	-14.6265	1.90426e-48	7.75124e-47	0.0168276	287.667	28.3333	ENSG00000167785	ZNF558	zinc finger protein 558 [Source:HGNC Symbol;Acc:HGNC:26422]
ENSG00000166250	708.244	-1.26909	0.0867785	-14.6245	1.95978e-48	7.95395e-47	0.00370404	1026	405.667	ENSG00000166250	CLMP	CXADR like membrane protein [Source:HGNC Symbol;Acc:HGNC:24039]
ENSG00000188064	516.582	-1.50461	0.103001	-14.6078	2.50483e-48	1.01366e-46	0.00510111	783.667	262.667	ENSG00000188064	WNT7B	Wnt family member 7B [Source:HGNC Symbol;Acc:HGNC:12787]
ENSG00000110446	127.919	-3.6717	0.251421	-14.6038	2.65569e-48	1.07159e-46	0.016051	243.667	18.3333	ENSG00000110446	SLC15A3	solute carrier family 15 member 3 [Source:HGNC Symbol;Acc:HGNC:18068]
ENSG00000185070	1346.39	1.00749	0.0691211	14.5756	4.01314e-48	1.61465e-46	0.00261244	918	1767.33	ENSG00000185070	FLRT2	fibronectin leucine rich transmembrane protein 2 [Source:HGNC Symbol;Acc:HGNC:3761]
ENSG00000154133	3602.23	-0.704677	0.0483555	-14.5728	4.18172e-48	1.67763e-46	0.00138832	4579.33	2678.33	ENSG00000154133	ROBO4	roundabout guidance receptor 4 [Source:HGNC Symbol;Acc:HGNC:17985]
ENSG00000218336	4433.77	-0.776403	0.0532889	-14.5697	4.37859e-48	1.75156e-46	0.00180218	5741.67	3206.67	ENSG00000218336	TENM3	teneurin transmembrane protein 3 [Source:HGNC Symbol;Acc:HGNC:29944]
ENSG00000089060	3355.27	-0.802276	0.0550858	-14.5641	4.75155e-48	1.89531e-46	0.0018623	4370.67	2388.33	ENSG00000089060	SLC8B1	solute carrier family 8 member B1 [Source:HGNC Symbol;Acc:HGNC:26175]
ENSG00000076716	126.069	-5.02507	0.345162	-14.5586	5.15103e-48	2.04878e-46	0.0157965	251	7.33333	ENSG00000076716	GPC4	glypican 4 [Source:HGNC Symbol;Acc:HGNC:4452]
ENSG00000167191	134.543	-3.66193	0.252261	-14.5164	9.53485e-48	3.78161e-46	0.0179291	255	19.3333	ENSG00000167191	GPRC5B	G protein-coupled receptor class C group 5 member B [Source:HGNC Symbol;Acc:HGNC:13308]
ENSG00000150433	849.714	-1.21726	0.0839313	-14.5031	1.15882e-47	4.58295e-46	0.00366278	1218	502.333	ENSG00000150433	TMEM218	transmembrane protein 218 [Source:HGNC Symbol;Acc:HGNC:27344]
ENSG00000147231	136.018	3.16371	0.21824	14.4965	1.27564e-47	5.03064e-46	0.0143633	28	239.333	ENSG00000147231	RADX	RPA1 related single stranded DNA binding protein, X-linked [Source:HGNC Symbol;Acc:HGNC:25486]
ENSG00000112992	5150.36	0.637897	0.0440168	14.4921	1.35851e-47	5.34231e-46	0.00119323	4133.67	6133.67	ENSG00000112992	NNT	nicotinamide nucleotide transhydrogenase [Source:HGNC Symbol;Acc:HGNC:7863]
ENSG00000138646	1615.45	0.924332	0.0638057	14.4867	1.47098e-47	5.76832e-46	0.00225323	1142.33	2064.33	ENSG00000138646	HERC5	HECT and RLD domain containing E3 ubiquitin protein ligase 5 [Source:HGNC Symbol;Acc:HGNC:24368]
ENSG00000075340	331.033	-1.77482	0.122722	-14.4622	2.10086e-47	8.21519e-46	0.00647728	525.667	146.333	ENSG00000075340	ADD2	adducin 2 [Source:HGNC Symbol;Acc:HGNC:244]
ENSG00000135720	5248.01	0.633759	0.0438242	14.4614	2.12408e-47	8.28273e-46	0.00118492	4216.33	6244.33	ENSG00000135720	DYNC1LI2	dynein cytoplasmic 1 light intermediate chain 2 [Source:HGNC Symbol;Acc:HGNC:2966]
ENSG00000147676	117.334	4.92567	0.340829	14.452	2.43413e-47	9.46524e-46	0.0162189	7.66667	222.333	ENSG00000147676	MAL2	mal, T cell differentiation protein 2 (gene/pseudogene) [Source:HGNC Symbol;Acc:HGNC:13634]
ENSG00000113721	447.51	-1.71972	0.119054	-14.4449	2.6987e-47	1.04648e-45	0.00704207	705.333	203	ENSG00000113721	PDGFRB	platelet derived growth factor receptor beta [Source:HGNC Symbol;Acc:HGNC:8804]
ENSG00000101004	489.652	-1.61214	0.111644	-14.44	2.90051e-47	1.12161e-45	0.00619613	754.667	236.667	ENSG00000101004	NINL	ninein like [Source:HGNC Symbol;Acc:HGNC:29163]
ENSG00000100504	7848.75	-0.592047	0.0410032	-14.439	2.93906e-47	1.13337e-45	0.00107784	9675.33	6121.67	ENSG00000100504	PYGL	glycogen phosphorylase L [Source:HGNC Symbol;Acc:HGNC:9725]
ENSG00000144560	1698.24	0.901279	0.0625355	14.4123	4.33128e-47	1.66563e-45	0.00217425	1216	2168	ENSG00000144560	VGLL4	vestigial like family member 4 [Source:HGNC Symbol;Acc:HGNC:28966]
ENSG00000186635	4905.8	-0.712692	0.0494567	-14.4104	4.45011e-47	1.70661e-45	0.00154445	6247.67	3635	ENSG00000186635	ARAP1	ArfGAP with RhoGAP domain, ankyrin repeat and PH domain 1 [Source:HGNC Symbol;Acc:HGNC:16925]
ENSG00000231298	1880.48	0.854775	0.0593814	14.3947	5.58979e-47	2.13779e-45	0.00196483	1373.33	2375.67	ENSG00000231298	MANCR	mitotically associated long non coding RNA [Source:HGNC Symbol;Acc:HGNC:44678]
ENSG00000140943	7618.08	0.615573	0.0429348	14.3374	1.27748e-46	4.87227e-45	0.00119162	6174.33	9019.67	ENSG00000140943	MBTPS1	membrane bound transcription factor peptidase, site 1 [Source:HGNC Symbol;Acc:HGNC:15456]
ENSG00000023191	5075.21	-0.667233	0.0466337	-14.3079	1.95186e-46	7.42399e-45	0.00135787	6387.67	3830.33	ENSG00000023191	RNH1	ribonuclease/angiogenin inhibitor 1 [Source:HGNC Symbol;Acc:HGNC:10074]
ENSG00000038358	2832.82	0.804712	0.0562521	14.3055	2.02303e-46	7.67373e-45	0.00190111	2114.67	3516.33	ENSG00000038358	EDC4	enhancer of mRNA decapping 4 [Source:HGNC Symbol;Acc:HGNC:17157]
ENSG00000110619	4454.37	-0.659164	0.046079	-14.3051	2.0337e-46	7.69325e-45	0.00129198	5593.33	3376.33	ENSG00000110619	CARS	cysteinyl-tRNA synthetase [Source:HGNC Symbol;Acc:HGNC:1493]
ENSG00000166025	5959.77	-0.653904	0.0457495	-14.2931	2.41503e-46	9.11103e-45	0.0013305	7477.33	4541	ENSG00000166025	AMOTL1	angiomotin like 1 [Source:HGNC Symbol;Acc:HGNC:17811]
ENSG00000154760	288.349	-1.82828	0.128259	-14.2546	4.19851e-46	1.57966e-44	0.00672647	461.333	124	ENSG00000154760	SLFN13	schlafen family member 13 [Source:HGNC Symbol;Acc:HGNC:26481]
ENSG00000109790	4304.22	-0.69753	0.0489376	-14.2535	4.26668e-46	1.60098e-44	0.0014778	5461	3208.33	ENSG00000109790	KLHL5	kelch like family member 5 [Source:HGNC Symbol;Acc:HGNC:6356]
ENSG00000234127	1717.68	0.879436	0.0619743	14.1903	1.05155e-45	3.93513e-44	0.00213387	1240.67	2180.67	ENSG00000234127	TRIM26	tripartite motif containing 26 [Source:HGNC Symbol;Acc:HGNC:12962]
ENSG00000151348	4930.05	-0.683915	0.048262	-14.1709	1.38739e-45	5.17797e-44	0.00146247	6234.33	3696.33	ENSG00000151348	EXT2	exostosin glycosyltransferase 2 [Source:HGNC Symbol;Acc:HGNC:3513]
ENSG00000119888	266.54	-1.8943	0.133737	-14.1644	1.52235e-45	5.66648e-44	0.00719397	430.667	110.667	ENSG00000119888	EPCAM	epithelial cell adhesion molecule [Source:HGNC Symbol;Acc:HGNC:11529]
ENSG00000081923	770.998	-1.2652	0.0894181	-14.1493	1.88583e-45	7.00072e-44	0.00418123	1115.67	443.333	ENSG00000081923	ATP8B1	ATPase phospholipid transporting 8B1 [Source:HGNC Symbol;Acc:HGNC:3706]
ENSG00000149573	208.449	-2.38629	0.168845	-14.133	2.37856e-45	8.80635e-44	0.0114911	358.333	65.3333	ENSG00000149573	MPZL2	myelin protein zero like 2 [Source:HGNC Symbol;Acc:HGNC:3496]
ENSG00000141524	6107.17	-0.695794	0.0492716	-14.1216	2.79553e-45	1.03227e-43	0.00157471	7748.67	4552.33	ENSG00000141524	TMC6	transmembrane channel like 6 [Source:HGNC Symbol;Acc:HGNC:18021]
ENSG00000165895	1392.51	-1.00015	0.0710687	-14.073	5.56424e-45	2.0492e-43	0.00282429	1907.67	909	ENSG00000165895	ARHGAP42	Rho GTPase activating protein 42 [Source:HGNC Symbol;Acc:HGNC:26545]
ENSG00000065618	825.174	1.10651	0.0786755	14.0642	6.30624e-45	2.31634e-43	0.00307289	537	1102.33	ENSG00000065618	COL17A1	collagen type XVII alpha 1 chain [Source:HGNC Symbol;Acc:HGNC:2194]
ENSG00000164099	1306.66	-1.06808	0.0762102	-14.0149	1.26318e-44	4.62756e-43	0.00330108	1814	822	ENSG00000164099	PRSS12	serine protease 12 [Source:HGNC Symbol;Acc:HGNC:9477]
ENSG00000120451	5081.82	-0.647311	0.0462533	-13.9949	1.67448e-44	6.11821e-43	0.00133341	6365	3880.33	ENSG00000120451	SNX19	sorting nexin 19 [Source:HGNC Symbol;Acc:HGNC:21532]
ENSG00000101639	4841.23	0.66335	0.0475126	13.9616	2.67504e-44	9.74851e-43	0.00141009	3842.67	5824	ENSG00000101639	CEP192	centrosomal protein 192 [Source:HGNC Symbol;Acc:HGNC:25515]
ENSG00000198756	730.797	-1.33721	0.0957789	-13.9614	2.68206e-44	9.74855e-43	0.00490655	1075.33	404.333	ENSG00000198756	COLGALT2	collagen beta(1-O)galactosyltransferase 2 [Source:HGNC Symbol;Acc:HGNC:16790]
ENSG00000173456	3463.74	-0.787329	0.0565505	-13.9226	4.6185e-44	1.67433e-42	0.00199124	4502	2481.33	ENSG00000173456	RNF26	ring finger protein 26 [Source:HGNC Symbol;Acc:HGNC:14646]
ENSG00000149187	9102.85	-0.582632	0.0418731	-13.9142	5.19194e-44	1.87732e-42	0.00114839	11188	7140	ENSG00000149187	CELF1	CUGBP Elav-like family member 1 [Source:HGNC Symbol;Acc:HGNC:2549]
ENSG00000183018	1043.22	1.19251	0.0858423	13.8919	7.09481e-44	2.55873e-42	0.00418735	649.667	1413.33	ENSG00000183018	SPNS2	sphingolipid transporter 2 [Source:HGNC Symbol;Acc:HGNC:26992]
ENSG00000091622	882.36	-1.18743	0.0855103	-13.8864	7.65487e-44	2.75358e-42	0.00391771	1254.33	525.667	ENSG00000091622	PITPNM3	PITPNM family member 3 [Source:HGNC Symbol;Acc:HGNC:21043]
ENSG00000173848	4194.66	0.793959	0.0571911	13.8826	8.08003e-44	2.89902e-42	0.00210159	3152.33	5216.33	ENSG00000173848	NET1	neuroepithelial cell transforming 1 [Source:HGNC Symbol;Acc:HGNC:14592]
ENSG00000145730	7559.74	-0.69647	0.0502738	-13.8535	1.21136e-43	4.33504e-42	0.0016802	9599	5645.67	ENSG00000145730	PAM	peptidylglycine alpha-amidating monooxygenase [Source:HGNC Symbol;Acc:HGNC:8596]
ENSG00000081189	705.758	1.31923	0.0953047	13.8423	1.41686e-43	5.05748e-42	0.00482809	414.667	986.667	ENSG00000081189	MEF2C	myocyte enhancer factor 2C [Source:HGNC Symbol;Acc:HGNC:6996]
ENSG00000115008	589.804	-3.10617	0.224445	-13.8394	1.47531e-43	5.25262e-42	0.0316583	1082.33	120.667	ENSG00000115008	IL1A	interleukin 1 alpha [Source:HGNC Symbol;Acc:HGNC:5991]
ENSG00000205339	17273	-0.584491	0.0422472	-13.835	1.56689e-43	5.56445e-42	0.00122553	21247.7	13518.7	ENSG00000205339	IPO7	importin 7 [Source:HGNC Symbol;Acc:HGNC:9852]
ENSG00000105605	507.548	-1.40825	0.101914	-13.8179	1.98664e-43	7.03716e-42	0.00497757	756.667	272	ENSG00000105605	CACNG7	calcium voltage-gated channel auxiliary subunit gamma 7 [Source:HGNC Symbol;Acc:HGNC:13626]
ENSG00000158545	3774.9	0.673637	0.0488239	13.7973	2.64656e-43	9.35095e-42	0.0014394	2982.33	4534.67	ENSG00000158545	ZC3H18	zinc finger CCCH-type containing 18 [Source:HGNC Symbol;Acc:HGNC:25091]
ENSG00000178726	1771.09	-0.940007	0.0681787	-13.7874	3.0352e-43	1.0697e-41	0.00271706	2386	1185	ENSG00000178726	THBD	thrombomodulin [Source:HGNC Symbol;Acc:HGNC:11784]
ENSG00000250072	245.844	2.3018	0.167137	13.772	3.75831e-43	1.3212e-41	0.0130002	85	405	ENSG00000250072	SH3TC2-DT	SH3TC2 divergent transcript [Source:HGNC Symbol;Acc:HGNC:52905]
ENSG00000168056	1256.61	-1.18889	0.0863312	-13.7712	3.79755e-43	1.33056e-41	0.0044221	1795.33	752.667	ENSG00000168056	LTBP3	latent transforming growth factor beta binding protein 3 [Source:HGNC Symbol;Acc:HGNC:6716]
ENSG00000109321	549.734	-1.33095	0.0966483	-13.7711	3.80405e-43	1.33056e-41	0.00447025	805.667	305.333	ENSG00000109321	AREG	amphiregulin [Source:HGNC Symbol;Acc:HGNC:651]
ENSG00000148943	3274.32	-0.674851	0.0490113	-13.7693	3.89996e-43	1.36068e-41	0.00140634	4131	2469.67	ENSG00000148943	LIN7C	lin-7 homolog C, crumbs cell polarity complex component [Source:HGNC Symbol;Acc:HGNC:17789]
ENSG00000187608	973.437	1.01163	0.0734937	13.7648	4.14915e-43	1.44401e-41	0.00274189	661.667	1273	ENSG00000187608	ISG15	ISG15 ubiquitin-like modifier [Source:HGNC Symbol;Acc:HGNC:4053]
ENSG00000197956	23262.7	0.654159	0.0476687	13.723	7.39188e-43	2.56614e-41	0.00159252	18562.3	27804.3	ENSG00000197956	S100A6	S100 calcium binding protein A6 [Source:HGNC Symbol;Acc:HGNC:10496]
ENSG00000147144	187.801	-2.29745	0.167589	-13.7088	8.99197e-43	3.11386e-41	0.010604	319.667	62	ENSG00000147144	CCDC120	coiled-coil domain containing 120 [Source:HGNC Symbol;Acc:HGNC:28910]
ENSG00000117020	3611.29	-0.764275	0.0557611	-13.7062	9.31515e-43	3.21777e-41	0.00194149	4659	2621.67	ENSG00000117020	AKT3	AKT serine/threonine kinase 3 [Source:HGNC Symbol;Acc:HGNC:393]
ENSG00000189186	113.195	-4.94158	0.360858	-13.694	1.10333e-42	3.80184e-41	0.0199973	225	7	ENSG00000189186	DCAF8L2	DDB1 and CUL4 associated factor 8 like 2 [Source:HGNC Symbol;Acc:HGNC:31811]
ENSG00000134480	1726.3	-0.81999	0.0600008	-13.6663	1.61355e-42	5.54623e-41	0.00196193	2260	1222	ENSG00000134480	CCNH	cyclin H [Source:HGNC Symbol;Acc:HGNC:1594]
ENSG00000173930	708.547	-1.22878	0.0899935	-13.6541	1.90879e-42	6.54488e-41	0.00413457	1019.67	414	ENSG00000173930	SLCO4C1	solute carrier organic anion transporter family member 4C1 [Source:HGNC Symbol;Acc:HGNC:23612]
ENSG00000105835	12576.7	-0.556623	0.0407774	-13.6503	2.01057e-42	6.87695e-41	0.00111524	15352	9961.67	ENSG00000105835	NAMPT	nicotinamide phosphoribosyltransferase [Source:HGNC Symbol;Acc:HGNC:30092]
ENSG00000120708	2315.84	-0.825732	0.0606279	-13.6197	3.05998e-42	1.04407e-40	0.00217678	3040.67	1632.67	ENSG00000120708	TGFBI	transforming growth factor beta induced [Source:HGNC Symbol;Acc:HGNC:11771]
ENSG00000113356	836.871	-1.11459	0.0818552	-13.6166	3.19097e-42	1.0861e-40	0.00343226	1173	518.333	ENSG00000113356	POLR3G	RNA polymerase III subunit G [Source:HGNC Symbol;Acc:HGNC:30075]
ENSG00000134184	199.26	-2.13723	0.157198	-13.5958	4.24329e-42	1.44075e-40	0.00936776	333	72.3333	ENSG00000134184	GSTM1	glutathione S-transferase mu 1 [Source:HGNC Symbol;Acc:HGNC:4632]
ENSG00000173705	1045.8	-0.987064	0.0727394	-13.5699	6.04314e-42	2.04687e-40	0.00273041	1426.67	685.667	ENSG00000173705	SUSD5	sushi domain containing 5 [Source:HGNC Symbol;Acc:HGNC:29061]
ENSG00000073464	3121.3	-0.660154	0.0486774	-13.5618	6.74453e-42	2.2789e-40	0.00136774	3920	2368.67	ENSG00000073464	CLCN4	chloride voltage-gated channel 4 [Source:HGNC Symbol;Acc:HGNC:2022]
ENSG00000134910	10230.8	-0.723957	0.0534175	-13.5528	7.62797e-42	2.57116e-40	0.00195149	13087	7559	ENSG00000134910	STT3A	STT3A, catalytic subunit of the oligosaccharyltransferase complex [Source:HGNC Symbol;Acc:HGNC:6172]
ENSG00000031003	1528.17	0.870944	0.0642708	13.5512	7.79941e-42	2.6226e-40	0.00226554	1108.33	1939.33	ENSG00000031003	FAM13B	family with sequence similarity 13 member B [Source:HGNC Symbol;Acc:HGNC:1335]
ENSG00000144802	2132.77	-0.79186	0.0584962	-13.537	9.46317e-42	3.17438e-40	0.00195683	2775.33	1530.33	ENSG00000144802	NFKBIZ	NFKB inhibitor zeta [Source:HGNC Symbol;Acc:HGNC:29805]
ENSG00000165915	1949.07	-0.86153	0.0637058	-13.5236	1.13514e-41	3.79862e-40	0.00235939	2576	1349.33	ENSG00000165915	SLC39A13	solute carrier family 39 member 13 [Source:HGNC Symbol;Acc:HGNC:20859]
ENSG00000110328	600.938	-1.24616	0.0922341	-13.5109	1.34925e-41	4.50429e-40	0.00411343	865.667	348	ENSG00000110328	GALNT18	polypeptide N-acetylgalactosaminyltransferase 18 [Source:HGNC Symbol;Acc:HGNC:30488]
ENSG00000119922	1939.71	0.837796	0.0620189	13.5087	1.38924e-41	4.62669e-40	0.00221479	1428	2433	ENSG00000119922	IFIT2	interferon induced protein with tetratricopeptide repeats 2 [Source:HGNC Symbol;Acc:HGNC:5409]
ENSG00000134955	5070.11	-0.756111	0.0560137	-13.4987	1.59205e-41	5.28947e-40	0.00204824	6541.67	3686	ENSG00000134955	SLC37A2	solute carrier family 37 member 2 [Source:HGNC Symbol;Acc:HGNC:20644]
ENSG00000112367	1280.92	-0.938279	0.0695539	-13.49	1.79218e-41	5.94022e-40	0.00261206	1724.67	859	ENSG00000112367	FIG4	FIG4 phosphoinositide 5-phosphatase [Source:HGNC Symbol;Acc:HGNC:16873]
ENSG00000181467	5838.03	0.691625	0.0512915	13.4842	1.93745e-41	6.40646e-40	0.00171537	4585.33	7051.67	ENSG00000181467	RAP2B	RAP2B, member of RAS oncogene family [Source:HGNC Symbol;Acc:HGNC:9862]
ENSG00000133401	1171.25	-1.11618	0.0827838	-13.483	1.96806e-41	6.49228e-40	0.00394069	1644	728.333	ENSG00000133401	PDZD2	PDZ domain containing 2 [Source:HGNC Symbol;Acc:HGNC:18486]
ENSG00000155313	2151.72	-0.726688	0.0539071	-13.4804	2.04031e-41	6.7147e-40	0.00159563	2750	1586.67	ENSG00000155313	USP25	ubiquitin specific peptidase 25 [Source:HGNC Symbol;Acc:HGNC:12624]
ENSG00000068796	3965.98	-0.627056	0.0465885	-13.4595	2.70861e-41	8.89304e-40	0.00129808	4937.67	3050.67	ENSG00000068796	KIF2A	kinesin family member 2A [Source:HGNC Symbol;Acc:HGNC:6318]
ENSG00000157510	2728	-0.686905	0.0510775	-13.4483	3.15009e-41	1.03182e-39	0.00148953	3451	2045.67	ENSG00000157510	AFAP1L1	actin filament associated protein 1 like 1 [Source:HGNC Symbol;Acc:HGNC:26714]
ENSG00000105939	4122.38	0.780936	0.0581022	13.4407	3.4903e-41	1.14057e-39	0.0021734	3111.67	5113.67	ENSG00000105939	ZC3HAV1	zinc finger CCCH-type containing, antiviral 1 [Source:HGNC Symbol;Acc:HGNC:23721]
ENSG00000110047	5248.59	-0.61623	0.045863	-13.4363	3.7033e-41	1.20735e-39	0.00131508	6518.67	4052	ENSG00000110047	EHD1	EH domain containing 1 [Source:HGNC Symbol;Acc:HGNC:3242]
ENSG00000179431	1144.13	-1.08705	0.0809098	-13.4353	3.75705e-41	1.22201e-39	0.00370248	1593.33	712.667	ENSG00000179431	FJX1	four-jointed box kinase 1 [Source:HGNC Symbol;Acc:HGNC:17166]
ENSG00000181885	660.303	-1.26502	0.0943234	-13.4115	5.17752e-41	1.6801e-39	0.00456598	955.667	379.667	ENSG00000181885	CLDN7	claudin 7 [Source:HGNC Symbol;Acc:HGNC:2049]
ENSG00000132170	3724.25	-0.686115	0.0512613	-13.3846	7.43493e-41	2.40701e-39	0.00160751	4710	2788	ENSG00000132170	PPARG	peroxisome proliferator activated receptor gamma [Source:HGNC Symbol;Acc:HGNC:9236]
ENSG00000213593	2967.89	-0.781704	0.058493	-13.3641	9.80737e-41	3.16771e-39	0.00210035	3850.67	2133.33	ENSG00000213593	TMX2	thioredoxin related transmembrane protein 2 [Source:HGNC Symbol;Acc:HGNC:30739]
ENSG00000136111	4970.51	-0.718003	0.0537868	-13.349	1.19971e-40	3.866e-39	0.00186924	6332.67	3674.67	ENSG00000136111	TBC1D4	TBC1 domain family member 4 [Source:HGNC Symbol;Acc:HGNC:19165]
ENSG00000183287	1474.94	-0.942683	0.0706874	-13.3359	1.4306e-40	4.5994e-39	0.0028405	1986.67	984.333	ENSG00000183287	CCBE1	collagen and calcium binding EGF domains 1 [Source:HGNC Symbol;Acc:HGNC:29426]
ENSG00000176485	2548.96	-0.770049	0.0577567	-13.3326	1.49505e-40	4.79553e-39	0.0019796	3298	1841	ENSG00000176485	PLA2G16	phospholipase A2 group XVI [Source:HGNC Symbol;Acc:HGNC:17825]
ENSG00000109854	1526.32	-0.840452	0.0633528	-13.2662	3.63421e-40	1.16303e-38	0.00217408	2009.33	1070	ENSG00000109854	HTATIP2	HIV-1 Tat interactive protein 2 [Source:HGNC Symbol;Acc:HGNC:16637]
ENSG00000171241	3815.43	0.675708	0.0509399	13.2648	3.70365e-40	1.18254e-38	0.00159441	3012	4588.67	ENSG00000171241	SHCBP1	SHC binding and spindle associated 1 [Source:HGNC Symbol;Acc:HGNC:29547]
ENSG00000070770	5604.17	0.577554	0.0436046	13.2453	4.80507e-40	1.53069e-38	0.00118517	4611	6573.33	ENSG00000070770	CSNK2A2	casein kinase 2 alpha 2 [Source:HGNC Symbol;Acc:HGNC:2459]
ENSG00000149231	1632.76	-0.819798	0.0619765	-13.2276	6.08268e-40	1.93327e-38	0.00209925	2135.67	1154.67	ENSG00000149231	CCDC82	coiled-coil domain containing 82 [Source:HGNC Symbol;Acc:HGNC:26282]
ENSG00000140534	2670.94	0.764065	0.057798	13.2196	6.7638e-40	2.14485e-38	0.00200825	2031	3301	ENSG00000140534	TICRR	TOPBP1 interacting checkpoint and replication regulator [Source:HGNC Symbol;Acc:HGNC:28704]
ENSG00000163701	196.953	-2.20998	0.167336	-13.2068	8.01207e-40	2.5318e-38	0.0113539	331.333	68.6667	ENSG00000163701	IL17RE	interleukin 17 receptor E [Source:HGNC Symbol;Acc:HGNC:18439]
ENSG00000101017	1488.97	-0.832683	0.0630498	-13.2068	8.02043e-40	2.5318e-38	0.00212945	1954	1046.33	ENSG00000101017	CD40	CD40 molecule [Source:HGNC Symbol;Acc:HGNC:11919]
ENSG00000011405	4038.92	-0.598393	0.0453594	-13.1923	9.72074e-40	3.06159e-38	0.0012226	4988	3146.33	ENSG00000011405	PIK3C2A	phosphatidylinositol-4-phosphate 3-kinase catalytic subunit type 2 alpha [Source:HGNC Symbol;Acc:HGNC:8971]
ENSG00000159720	2753.15	0.814681	0.0618078	13.1809	1.13061e-39	3.54965e-38	0.0023622	2048.67	3433.33	ENSG00000159720	ATP6V0D1	ATPase H+ transporting V0 subunit d1 [Source:HGNC Symbol;Acc:HGNC:13724]
ENSG00000151292	2862.1	-0.670945	0.0509032	-13.1808	1.13213e-39	3.54965e-38	0.00149598	3605.67	2158.33	ENSG00000151292	CSNK1G3	casein kinase 1 gamma 3 [Source:HGNC Symbol;Acc:HGNC:2456]
ENSG00000102854	113.569	-3.18295	0.241644	-13.1721	1.27036e-39	3.9741e-38	0.0169674	209.667	22	ENSG00000102854	MSLN	mesothelin [Source:HGNC Symbol;Acc:HGNC:7371]
ENSG00000153246	189.923	-2.48997	0.189081	-13.1688	1.32655e-39	4.14055e-38	0.0153159	330	56	ENSG00000153246	PLA2R1	phospholipase A2 receptor 1 [Source:HGNC Symbol;Acc:HGNC:9042]
ENSG00000110395	7658.98	-0.72953	0.0554194	-13.1638	1.41768e-39	4.41509e-38	0.00207315	9799.33	5655.33	ENSG00000110395	CBL	Cbl proto-oncogene [Source:HGNC Symbol;Acc:HGNC:1541]
ENSG00000198961	6731.53	-0.582727	0.0443415	-13.1418	1.89681e-39	5.89407e-38	0.00126117	8282.67	5271.33	ENSG00000198961	PJA2	praja ring finger ubiquitin ligase 2 [Source:HGNC Symbol;Acc:HGNC:17481]
ENSG00000141756	249.731	-1.87998	0.143193	-13.129	2.24666e-39	6.96564e-38	0.00873312	402.667	104.667	ENSG00000141756	FKBP10	FK506 binding protein 10 [Source:HGNC Symbol;Acc:HGNC:18169]
ENSG00000011105	922.082	-0.976968	0.074554	-13.1042	3.11695e-39	9.64247e-38	0.00278061	1253.67	607.333	ENSG00000011105	TSPAN9	tetraspanin 9 [Source:HGNC Symbol;Acc:HGNC:21640]
ENSG00000186281	108.981	-3.29342	0.251342	-13.1033	3.15122e-39	9.72685e-38	0.0176694	202.667	19.6667	ENSG00000186281	GPAT2	glycerol-3-phosphate acyltransferase 2, mitochondrial [Source:HGNC Symbol;Acc:HGNC:27168]
ENSG00000166710	14947.9	0.607376	0.0463564	13.1023	3.19427e-39	9.83792e-38	0.00147899	12165.3	17649.7	ENSG00000166710	B2M	beta-2-microglobulin [Source:HGNC Symbol;Acc:HGNC:914]
ENSG00000185238	1145.38	-0.911163	0.069636	-13.0846	4.03018e-39	1.2385e-37	0.00252273	1532.67	776.667	ENSG00000185238	PRMT3	protein arginine methyltransferase 3 [Source:HGNC Symbol;Acc:HGNC:30163]
ENSG00000160867	330.984	-1.71444	0.131043	-13.083	4.11942e-39	1.26314e-37	0.00809369	519.333	150.667	ENSG00000160867	FGFR4	fibroblast growth factor receptor 4 [Source:HGNC Symbol;Acc:HGNC:3691]
ENSG00000189337	354.196	-1.60399	0.122647	-13.0781	4.39288e-39	1.34403e-37	0.00699893	545.667	171.333	ENSG00000189337	KAZN	kazrin, periplakin interacting protein [Source:HGNC Symbol;Acc:HGNC:29173]
ENSG00000196754	260.436	1.85619	0.141956	13.0759	4.52349e-39	1.38095e-37	0.00893405	115.667	398	ENSG00000196754	S100A2	S100 calcium binding protein A2 [Source:HGNC Symbol;Acc:HGNC:10492]
ENSG00000143382	521.946	-1.4022	0.107599	-13.0318	8.07284e-39	2.45913e-37	0.00590742	774.333	280	ENSG00000143382	ADAMTSL4	ADAMTS like 4 [Source:HGNC Symbol;Acc:HGNC:19706]
ENSG00000185753	1393.88	-0.845109	0.0648939	-13.0229	9.06285e-39	2.75467e-37	0.00224752	1835.33	975.667	ENSG00000185753	CXorf38	chromosome X open reading frame 38 [Source:HGNC Symbol;Acc:HGNC:28589]
ENSG00000110031	2540.49	-0.865719	0.0665779	-13.0031	1.17477e-38	3.56296e-37	0.00276042	3369.33	1763.67	ENSG00000110031	LPXN	leupaxin [Source:HGNC Symbol;Acc:HGNC:14061]
ENSG00000166471	2326.24	-0.696852	0.0536335	-12.9928	1.34337e-38	4.06544e-37	0.00161419	2951.33	1736	ENSG00000166471	TMEM41B	transmembrane protein 41B [Source:HGNC Symbol;Acc:HGNC:28948]
ENSG00000049759	9968.56	-0.733816	0.0564982	-12.9883	1.42565e-38	4.30509e-37	0.00219256	12743	7319	ENSG00000049759	NEDD4L	neural precursor cell expressed, developmentally down-regulated 4-like, E3 ubiquitin protein ligase [Source:HGNC Symbol;Acc:HGNC:7728]
ENSG00000119771	2878.77	-0.655443	0.050511	-12.9762	1.66895e-38	5.02888e-37	0.00147049	3612	2190	ENSG00000119771	KLHL29	kelch like family member 29 [Source:HGNC Symbol;Acc:HGNC:29404]
ENSG00000125398	6999.46	0.77188	0.0595519	12.9615	2.0231e-38	6.08284e-37	0.0024032	5314.67	8648	ENSG00000125398	SOX9	SRY-box 9 [Source:HGNC Symbol;Acc:HGNC:11204]
ENSG00000180773	1650.03	-0.780242	0.0602723	-12.9453	2.49809e-38	7.4948e-37	0.00196155	2140	1190.67	ENSG00000180773	SLC36A4	solute carrier family 36 member 4 [Source:HGNC Symbol;Acc:HGNC:19660]
ENSG00000106089	1728.16	0.77489	0.0599018	12.936	2.81924e-38	8.42221e-37	0.00196788	1308.33	2138.67	ENSG00000106089	STX1A	syntaxin 1A [Source:HGNC Symbol;Acc:HGNC:11433]
ENSG00000156966	2703.07	0.700176	0.0541262	12.936	2.8193e-38	8.42221e-37	0.00172083	2113.67	3271.67	ENSG00000156966	B3GNT7	UDP-GlcNAc:betaGal beta-1,3-N-acetylglucosaminyltransferase 7 [Source:HGNC Symbol;Acc:HGNC:18811]
ENSG00000145545	1217.26	0.864998	0.066883	12.933	2.93193e-38	8.7399e-37	0.0023318	885.333	1540.67	ENSG00000145545	SRD5A1	steroid 5 alpha-reductase 1 [Source:HGNC Symbol;Acc:HGNC:11284]
ENSG00000176890	6916.4	0.646661	0.0500035	12.9323	2.95729e-38	8.79666e-37	0.00165051	5531	8257.33	ENSG00000176890	TYMS	thymidylate synthetase [Source:HGNC Symbol;Acc:HGNC:12441]
ENSG00000113494	172.591	2.21508	0.171618	12.907	4.10866e-38	1.21954e-36	0.0114415	62.6667	278	ENSG00000113494	PRLR	prolactin receptor [Source:HGNC Symbol;Acc:HGNC:9446]
ENSG00000069424	3039.8	0.668021	0.0517882	12.8991	4.55477e-38	1.34908e-36	0.0015873	2405.67	3650	ENSG00000069424	KCNAB2	potassium voltage-gated channel subfamily A regulatory beta subunit 2 [Source:HGNC Symbol;Acc:HGNC:6229]
ENSG00000173153	982.302	-0.946553	0.0734045	-12.895	4.80085e-38	1.41895e-36	0.00274094	1325.33	655.667	ENSG00000173153	ESRRA	estrogen related receptor alpha [Source:HGNC Symbol;Acc:HGNC:3471]
ENSG00000125107	16503.4	0.482068	0.0373997	12.8896	5.1508e-38	1.51916e-36	0.000945869	14121	18832	ENSG00000125107	CNOT1	CCR4-NOT transcription complex subunit 1 [Source:HGNC Symbol;Acc:HGNC:7877]
ENSG00000131634	234.831	-1.8533	0.143848	-12.8837	5.56015e-38	1.63642e-36	0.00854821	377	99.3333	ENSG00000131634	TMEM204	transmembrane protein 204 [Source:HGNC Symbol;Acc:HGNC:14158]
ENSG00000149554	2736.96	-0.695574	0.0540034	-12.8802	5.81913e-38	1.70903e-36	0.00171176	3468	2045.33	ENSG00000149554	CHEK1	checkpoint kinase 1 [Source:HGNC Symbol;Acc:HGNC:1925]
ENSG00000100934	11371	-0.503465	0.0391366	-12.8643	7.14978e-38	2.09541e-36	0.0010126	13673	9205.33	ENSG00000100934	SEC23A	Sec23 homolog A, coat complex II component [Source:HGNC Symbol;Acc:HGNC:10701]
ENSG00000140848	1550.82	0.876505	0.0681454	12.8623	7.33749e-38	2.14591e-36	0.0026444	1122.33	1958.33	ENSG00000140848	CPNE2	copine 2 [Source:HGNC Symbol;Acc:HGNC:2315]
ENSG00000149782	4291.03	-0.634373	0.0493388	-12.8575	7.80614e-38	2.27818e-36	0.00150802	5354	3283	ENSG00000149782	PLCB3	phospholipase C beta 3 [Source:HGNC Symbol;Acc:HGNC:9056]
ENSG00000205413	2412.83	0.826576	0.0644436	12.8264	1.16725e-37	3.39943e-36	0.00254602	1787.33	3025.67	ENSG00000205413	SAMD9	sterile alpha motif domain containing 9 [Source:HGNC Symbol;Acc:HGNC:1348]
ENSG00000174684	1064.93	-0.97873	0.0763332	-12.8218	1.23782e-37	3.59743e-36	0.00313769	1450.33	699.667	ENSG00000174684	B4GAT1	beta-1,4-glucuronyltransferase 1 [Source:HGNC Symbol;Acc:HGNC:15685]
ENSG00000035499	1276.55	-0.853937	0.0666968	-12.8033	1.57203e-37	4.55923e-36	0.00234446	1685	888.667	ENSG00000035499	DEPDC1B	DEP domain containing 1B [Source:HGNC Symbol;Acc:HGNC:24902]
ENSG00000166747	5986.61	0.563125	0.0440125	12.7947	1.75631e-37	5.08306e-36	0.00122306	4957.67	6992.67	ENSG00000166747	AP1G1	adaptor related protein complex 1 subunit gamma 1 [Source:HGNC Symbol;Acc:HGNC:555]
ENSG00000166128	3304.41	-0.666222	0.0521233	-12.7817	2.0758e-37	5.99527e-36	0.00163654	4157	2503.33	ENSG00000166128	RAB8B	RAB8B, member RAS oncogene family [Source:HGNC Symbol;Acc:HGNC:30273]
ENSG00000188641	3509.43	-0.605386	0.0474032	-12.771	2.38096e-37	6.8624e-36	0.00131967	4343.67	2723.67	ENSG00000188641	DPYD	dihydropyrimidine dehydrogenase [Source:HGNC Symbol;Acc:HGNC:3012]
ENSG00000141682	966.78	0.942245	0.0737984	12.7678	2.47995e-37	7.13294e-36	0.00278351	678.667	1242	ENSG00000141682	PMAIP1	phorbol-12-myristate-13-acetate-induced protein 1 [Source:HGNC Symbol;Acc:HGNC:9108]
ENSG00000020577	4783.42	-0.879141	0.0689395	-12.7524	3.02467e-37	8.68175e-36	0.00319381	6341.67	3302	ENSG00000020577	SAMD4A	sterile alpha motif domain containing 4A [Source:HGNC Symbol;Acc:HGNC:23023]
ENSG00000086189	1776.5	-0.797618	0.0626647	-12.7283	4.11517e-37	1.17875e-35	0.00221792	2312.33	1270	ENSG00000086189	DIMT1	DIM1 dimethyladenosine transferase 1 homolog [Source:HGNC Symbol;Acc:HGNC:30217]
ENSG00000124762	2619.74	0.757262	0.0595014	12.7268	4.1974e-37	1.19984e-35	0.00214477	1999.33	3215	ENSG00000124762	CDKN1A	cyclin dependent kinase inhibitor 1A [Source:HGNC Symbol;Acc:HGNC:1784]
ENSG00000162591	216.98	-2.16574	0.170293	-12.7177	4.71362e-37	1.34464e-35	0.013032	362	77	ENSG00000162591	MEGF6	multiple EGF like domains 6 [Source:HGNC Symbol;Acc:HGNC:3232]
ENSG00000198780	754.863	-1.02048	0.0803872	-12.6946	6.33685e-37	1.80399e-35	0.00314557	1036.67	488.333	ENSG00000198780	FAM169A	family with sequence similarity 169 member A [Source:HGNC Symbol;Acc:HGNC:29138]
ENSG00000134013	16201.6	-0.583686	0.0460085	-12.6865	7.02784e-37	1.99662e-35	0.00146076	19941.7	12659.3	ENSG00000134013	LOXL2	lysyl oxidase like 2 [Source:HGNC Symbol;Acc:HGNC:6666]
ENSG00000198624	1699.53	-0.852491	0.0673183	-12.6636	9.40997e-37	2.66795e-35	0.00261919	2247.33	1187.67	ENSG00000198624	CCDC69	coiled-coil domain containing 69 [Source:HGNC Symbol;Acc:HGNC:24487]
ENSG00000072609	812.411	-0.983437	0.0777748	-12.6447	1.19733e-36	3.38782e-35	0.0029675	1107	535	ENSG00000072609	CHFR	checkpoint with forkhead and ring finger domains [Source:HGNC Symbol;Acc:HGNC:20455]
ENSG00000174851	1503.14	-0.824984	0.06525	-12.6434	1.21623e-36	3.4343e-35	0.00234104	1971.67	1060.33	ENSG00000174851	YIF1A	Yip1 interacting factor homolog A, membrane trafficking protein [Source:HGNC Symbol;Acc:HGNC:16688]
ENSG00000111261	379.192	1.54776	0.122442	12.6408	1.25779e-36	3.54447e-35	0.00737349	198.333	555.667	ENSG00000111261	MANSC1	MANSC domain containing 1 [Source:HGNC Symbol;Acc:HGNC:25505]
ENSG00000162302	1929.02	-0.811486	0.0642037	-12.6392	1.28286e-36	3.60783e-35	0.0024053	2521.67	1366.33	ENSG00000162302	RPS6KA4	ribosomal protein S6 kinase A4 [Source:HGNC Symbol;Acc:HGNC:10433]
ENSG00000003989	2969.74	-0.810347	0.0641525	-12.6316	1.41429e-36	3.96941e-35	0.00259867	3870.33	2108.67	ENSG00000003989	SLC7A2	solute carrier family 7 member 2 [Source:HGNC Symbol;Acc:HGNC:11060]
ENSG00000183340	801.969	-1.0104	0.0800023	-12.6297	1.44876e-36	4.05799e-35	0.00319328	1098.33	521.667	ENSG00000183340	JRKL	JRK like [Source:HGNC Symbol;Acc:HGNC:6200]
ENSG00000137936	10118.6	0.582917	0.0461578	12.6288	1.46542e-36	4.09642e-35	0.00143283	8319	11874.7	ENSG00000137936	BCAR3	BCAR3, NSP family adaptor protein [Source:HGNC Symbol;Acc:HGNC:973]
ENSG00000165526	819.92	-0.970247	0.0768545	-12.6245	1.54798e-36	4.31852e-35	0.00288136	1113	542	ENSG00000165526	RPUSD4	RNA pseudouridine synthase D4 [Source:HGNC Symbol;Acc:HGNC:25898]
ENSG00000137513	890.378	-1.00773	0.0798802	-12.6155	1.73375e-36	4.82711e-35	0.00332073	1218.33	580	ENSG00000137513	NARS2	asparaginyl-tRNA synthetase 2, mitochondrial [Source:HGNC Symbol;Acc:HGNC:26274]
ENSG00000141448	540.1	-1.30432	0.103424	-12.6114	1.82742e-36	5.07775e-35	0.00542503	788.333	303.667	ENSG00000141448	GATA6	GATA binding protein 6 [Source:HGNC Symbol;Acc:HGNC:4174]
ENSG00000117013	96.1739	-5.1976	0.412431	-12.6024	2.04944e-36	5.68332e-35	0.0198208	192	5	ENSG00000117013	KCNQ4	potassium voltage-gated channel subfamily Q member 4 [Source:HGNC Symbol;Acc:HGNC:6298]
ENSG00000177542	1095.98	-0.905552	0.0718681	-12.6002	2.10643e-36	5.82974e-35	0.00270797	1466.33	745.333	ENSG00000177542	SLC25A22	solute carrier family 25 member 22 [Source:HGNC Symbol;Acc:HGNC:19954]
ENSG00000145287	1990.3	-0.792082	0.0628998	-12.5928	2.31435e-36	6.39248e-35	0.00230532	2587	1422.33	ENSG00000145287	PLAC8	placenta specific 8 [Source:HGNC Symbol;Acc:HGNC:19254]
ENSG00000131153	948.302	0.947742	0.0752799	12.5896	2.40941e-36	6.64185e-35	0.00291915	664.333	1220	ENSG00000131153	GINS2	GINS complex subunit 2 [Source:HGNC Symbol;Acc:HGNC:24575]
ENSG00000048028	2372.01	-0.672638	0.0535325	-12.565	3.287e-36	9.04314e-35	0.00161707	2990.33	1788.33	ENSG00000048028	USP28	ubiquitin specific peptidase 28 [Source:HGNC Symbol;Acc:HGNC:12625]
ENSG00000166337	1262.57	-0.848321	0.0675188	-12.5642	3.32129e-36	9.11946e-35	0.00241534	1664.67	880.333	ENSG00000166337	TAF10	TATA-box binding protein associated factor 10 [Source:HGNC Symbol;Acc:HGNC:11543]
ENSG00000117069	112.74	2.81953	0.224458	12.5615	3.43793e-36	9.42115e-35	0.0162716	28.6667	193.333	ENSG00000117069	ST6GALNAC5	ST6 N-acetylgalactosaminide alpha-2,6-sialyltransferase 5 [Source:HGNC Symbol;Acc:HGNC:19342]
ENSG00000094916	14184.1	0.509373	0.0405712	12.555	3.73049e-36	1.02028e-34	0.0011137	12000.3	16340.7	ENSG00000094916	CBX5	chromobox 5 [Source:HGNC Symbol;Acc:HGNC:1555]
ENSG00000080839	4027.29	0.619012	0.0493362	12.5468	4.13959e-36	1.12995e-34	0.00149522	3260	4781	ENSG00000080839	RBL1	RB transcriptional corepressor like 1 [Source:HGNC Symbol;Acc:HGNC:9893]
ENSG00000168575	1331.94	-0.906945	0.0723232	-12.5402	4.49992e-36	1.2259e-34	0.00293488	1782	909.667	ENSG00000168575	SLC20A2	solute carrier family 20 member 2 [Source:HGNC Symbol;Acc:HGNC:10947]
ENSG00000189369	144.12	-2.38067	0.189879	-12.5378	4.63563e-36	1.2604e-34	0.012927	247.667	45.3333	ENSG00000189369	GSPT2	G1 to S phase transition 2 [Source:HGNC Symbol;Acc:HGNC:4622]
ENSG00000110057	962.759	-1.00755	0.0805113	-12.5144	6.23038e-36	1.6907e-34	0.0034892	1320	624	ENSG00000110057	UNC93B1	unc-93 homolog B1, TLR signaling regulator [Source:HGNC Symbol;Acc:HGNC:13481]
ENSG00000159063	2613.84	-0.640131	0.0512296	-12.4953	7.91749e-36	2.14435e-34	0.00148689	3266.67	2001.33	ENSG00000159063	ALG8	ALG8, alpha-1,3-glucosyltransferase [Source:HGNC Symbol;Acc:HGNC:23161]
ENSG00000139629	2822.65	-0.676699	0.0541924	-12.487	8.79458e-36	2.37727e-34	0.00173955	3562.33	2125.33	ENSG00000139629	GALNT6	polypeptide N-acetylgalactosaminyltransferase 6 [Source:HGNC Symbol;Acc:HGNC:4128]
ENSG00000165752	949.316	-1.01329	0.0811608	-12.485	9.01965e-36	2.43338e-34	0.00354601	1300.33	613	ENSG00000165752	STK32C	serine/threonine kinase 32C [Source:HGNC Symbol;Acc:HGNC:21332]
ENSG00000103043	3205.38	0.651401	0.0522296	12.4719	1.06313e-35	2.86265e-34	0.00163907	2558.33	3831.67	ENSG00000103043	VAC14	Vac14, PIKFYVE complex component [Source:HGNC Symbol;Acc:HGNC:25507]
ENSG00000113569	10567.8	0.522944	0.041931	12.4715	1.0676e-35	2.86912e-34	0.00116957	8892.33	12189.7	ENSG00000113569	NUP155	nucleoporin 155 [Source:HGNC Symbol;Acc:HGNC:8063]
ENSG00000163435	149.636	-2.39124	0.192043	-12.4516	1.37032e-35	3.67558e-34	0.0139354	257.667	46.6667	ENSG00000163435	ELF3	E74 like ETS transcription factor 3 [Source:HGNC Symbol;Acc:HGNC:3318]
ENSG00000030066	4041.54	-0.649141	0.0521366	-12.4508	1.38506e-35	3.70795e-34	0.0016968	5059.33	3074	ENSG00000030066	NUP160	nucleoporin 160 [Source:HGNC Symbol;Acc:HGNC:18017]
ENSG00000151422	3440.31	-0.619497	0.0497801	-12.4447	1.4953e-35	3.99542e-34	0.00147948	4273.67	2659.33	ENSG00000151422	FER	FER tyrosine kinase [Source:HGNC Symbol;Acc:HGNC:3655]
ENSG00000173442	4404.83	-0.598483	0.0481211	-12.437	1.64552e-35	4.38837e-34	0.00143023	5443	3429.33	ENSG00000173442	EHBP1L1	EH domain binding protein 1 like 1 [Source:HGNC Symbol;Acc:HGNC:30682]
ENSG00000198561	8939.58	-0.499662	0.0402441	-12.4158	2.14569e-35	5.7113e-34	0.00105121	10743.7	7253.33	ENSG00000198561	CTNND1	catenin delta 1 [Source:HGNC Symbol;Acc:HGNC:2515]
ENSG00000131746	457.731	1.26914	0.102282	12.4083	2.35662e-35	6.26077e-34	0.00492806	275.333	633	ENSG00000131746	TNS4	tensin 4 [Source:HGNC Symbol;Acc:HGNC:24352]
ENSG00000187908	160.479	2.34384	0.188899	12.4079	2.36745e-35	6.27758e-34	0.0145853	54.3333	265	ENSG00000187908	DMBT1	deleted in malignant brain tumors 1 [Source:HGNC Symbol;Acc:HGNC:2926]
ENSG00000100462	4367.51	-0.612796	0.0494313	-12.3969	2.71539e-35	7.18649e-34	0.00151973	5415	3374	ENSG00000100462	PRMT5	protein arginine methyltransferase 5 [Source:HGNC Symbol;Acc:HGNC:10894]
ENSG00000110172	2437.26	-0.754329	0.06085	-12.3965	2.72879e-35	7.20825e-34	0.00222596	3140.33	1779	ENSG00000110172	CHORDC1	cysteine and histidine rich domain containing 1 [Source:HGNC Symbol;Acc:HGNC:14525]
ENSG00000065320	300.027	-1.59365	0.128558	-12.3963	2.73689e-35	7.21596e-34	0.00739675	461.667	146.667	ENSG00000065320	NTN1	netrin 1 [Source:HGNC Symbol;Acc:HGNC:8029]
ENSG00000012048	3177.12	0.634469	0.0512053	12.3907	2.93531e-35	7.72448e-34	0.0015606	2551	3782.67	ENSG00000012048	BRCA1	BRCA1, DNA repair associated [Source:HGNC Symbol;Acc:HGNC:1100]
ENSG00000153561	4213.56	0.574977	0.0464164	12.3874	3.05867e-35	8.03391e-34	0.00130657	3472	4930.33	ENSG00000153561	RMND5A	required for meiotic nuclear division 5 homolog A [Source:HGNC Symbol;Acc:HGNC:25850]
ENSG00000145725	2867.18	-0.635661	0.0513375	-12.382	3.27019e-35	8.57332e-34	0.00153081	3577.33	2199.33	ENSG00000145725	PPIP5K2	diphosphoinositol pentakisphosphate kinase 2 [Source:HGNC Symbol;Acc:HGNC:29035]
ENSG00000154144	1538.17	-0.775091	0.0626235	-12.377	3.48174e-35	9.11076e-34	0.0021226	1989.67	1112	ENSG00000154144	TBRG1	transforming growth factor beta regulator 1 [Source:HGNC Symbol;Acc:HGNC:29551]
ENSG00000088888	13203	0.545264	0.0440778	12.3705	3.77589e-35	9.86195e-34	0.0013219	11014.3	15367.7	ENSG00000088888	MAVS	mitochondrial antiviral signaling protein [Source:HGNC Symbol;Acc:HGNC:29233]
ENSG00000130475	349.402	-1.49981	0.121252	-12.3694	3.82617e-35	9.97454e-34	0.00683814	528.667	178	ENSG00000130475	FCHO1	FCH domain only 1 [Source:HGNC Symbol;Acc:HGNC:29002]
ENSG00000116701	497.767	1.24868	0.101026	12.36	4.30234e-35	1.11949e-33	0.00496768	302.667	685	ENSG00000116701	NCF2	neutrophil cytosolic factor 2 [Source:HGNC Symbol;Acc:HGNC:7661]
ENSG00000113441	6998.86	-0.702257	0.0568422	-12.3545	4.60623e-35	1.19633e-33	0.00217578	8889.33	5237.67	ENSG00000113441	LNPEP	leucyl and cystinyl aminopeptidase [Source:HGNC Symbol;Acc:HGNC:6656]
ENSG00000069482	85.7711	-4.52816	0.366606	-12.3516	4.77785e-35	1.23859e-33	0.0221892	168.667	7	ENSG00000069482	GAL	galanin and GMAP prepropeptide [Source:HGNC Symbol;Acc:HGNC:4114]
ENSG00000156802	9272.27	0.591295	0.0478785	12.3499	4.87678e-35	1.26189e-33	0.00153995	7589.33	10913	ENSG00000156802	ATAD2	ATPase family, AAA domain containing 2 [Source:HGNC Symbol;Acc:HGNC:30123]
ENSG00000059377	562.1	1.13697	0.0920672	12.3493	4.91179e-35	1.26859e-33	0.00405626	360.667	757	ENSG00000059377	TBXAS1	thromboxane A synthase 1 [Source:HGNC Symbol;Acc:HGNC:11609]
ENSG00000088280	1045.84	0.932012	0.0754718	12.3491	4.92317e-35	1.26917e-33	0.00305177	737	1339	ENSG00000088280	ASAP3	ArfGAP with SH3 domain, ankyrin repeat and PH domain 3 [Source:HGNC Symbol;Acc:HGNC:14987]
ENSG00000141252	2986.46	-0.643862	0.0521669	-12.3423	5.35707e-35	1.37848e-33	0.00160697	3735.33	2287	ENSG00000141252	VPS53	VPS53, GARP complex subunit [Source:HGNC Symbol;Acc:HGNC:25608]
ENSG00000185201	3200.59	-0.646049	0.0524066	-12.3276	6.43112e-35	1.6518e-33	0.00164845	4004.67	2436.33	ENSG00000185201	IFITM2	interferon induced transmembrane protein 2 [Source:HGNC Symbol;Acc:HGNC:5413]
ENSG00000072736	2137	0.675425	0.0547943	12.3266	6.51724e-35	1.67084e-33	0.00167184	1688	2574	ENSG00000072736	NFATC3	nuclear factor of activated T cells 3 [Source:HGNC Symbol;Acc:HGNC:7777]
ENSG00000115616	106.468	2.97369	0.241315	12.3229	6.82064e-35	1.74541e-33	0.0189454	24.6667	184	ENSG00000115616	SLC9A2	solute carrier family 9 member A2 [Source:HGNC Symbol;Acc:HGNC:11072]
ENSG00000156482	6157.08	0.62096	0.050392	12.3226	6.84618e-35	1.74873e-33	0.00166056	4977.67	7282	ENSG00000156482	RPL30	ribosomal protein L30 [Source:HGNC Symbol;Acc:HGNC:10333]
ENSG00000102804	7196.65	0.815464	0.0661963	12.3189	7.1695e-35	1.82796e-33	0.00300838	5362	9005	ENSG00000102804	TSC22D1	TSC22 domain family member 1 [Source:HGNC Symbol;Acc:HGNC:16826]
ENSG00000138771	1802.56	-0.828717	0.0672939	-12.3149	7.5327e-35	1.91705e-33	0.00265645	2364	1270.33	ENSG00000138771	SHROOM3	shroom family member 3 [Source:HGNC Symbol;Acc:HGNC:30422]
ENSG00000175216	18643.7	-0.455046	0.0369699	-12.3086	8.14562e-35	2.06926e-33	0.000929674	22109	15386.7	ENSG00000175216	CKAP5	cytoskeleton associated protein 5 [Source:HGNC Symbol;Acc:HGNC:28959]
ENSG00000145945	83.9751	-4.28755	0.348898	-12.2889	1.03974e-34	2.63646e-33	0.0221458	163.667	8	ENSG00000145945	FAM50B	family with sequence similarity 50 member B [Source:HGNC Symbol;Acc:HGNC:18789]
ENSG00000107738	617.403	-1.15861	0.0942865	-12.2882	1.04858e-34	2.65406e-33	0.00449047	874	372.667	ENSG00000107738	VSIR	V-set immunoregulatory receptor [Source:HGNC Symbol;Acc:HGNC:30085]
ENSG00000101335	1733.37	-0.800265	0.0651829	-12.2772	1.20053e-34	3.03313e-33	0.0024342	2259.33	1234	ENSG00000101335	MYL9	myosin light chain 9 [Source:HGNC Symbol;Acc:HGNC:15754]
ENSG00000140829	2651	0.643005	0.0523922	12.2729	1.2659e-34	3.19251e-33	0.00158355	2122.67	3168.33	ENSG00000140829	DHX38	DEAH-box helicase 38 [Source:HGNC Symbol;Acc:HGNC:17211]
ENSG00000187678	9692.61	0.794618	0.0648081	12.2611	1.46488e-34	3.68764e-33	0.00291624	7285.33	12061	ENSG00000187678	SPRY4	sprouty RTK signaling antagonist 4 [Source:HGNC Symbol;Acc:HGNC:15533]
ENSG00000130164	17352.4	-0.47324	0.0386176	-12.2545	1.58893e-34	3.99268e-33	0.00101519	20697.7	14221.3	ENSG00000130164	LDLR	low density lipoprotein receptor [Source:HGNC Symbol;Acc:HGNC:6547]
ENSG00000196584	1165.37	0.855383	0.0698589	12.2444	1.7991e-34	4.51266e-33	0.00258696	850.333	1472.33	ENSG00000196584	XRCC2	X-ray repair cross complementing 2 [Source:HGNC Symbol;Acc:HGNC:12829]
ENSG00000137656	1359.91	-0.810952	0.0663336	-12.2254	2.27573e-34	5.69793e-33	0.00236946	1777	965	ENSG00000137656	BUD13	BUD13 homolog [Source:HGNC Symbol;Acc:HGNC:28199]
ENSG00000131747	37866.8	0.535292	0.043787	12.2249	2.28836e-34	5.71925e-33	0.0013545	31728	43859.7	ENSG00000131747	TOP2A	DNA topoisomerase II alpha [Source:HGNC Symbol;Acc:HGNC:11989]
ENSG00000109929	1978.64	-0.706727	0.0578348	-12.2198	2.43829e-34	6.08305e-33	0.00187027	2517.67	1472.67	ENSG00000109929	SC5D	sterol-C5-desaturase [Source:HGNC Symbol;Acc:HGNC:10547]
ENSG00000126785	429.071	1.34224	0.109844	12.2194	2.44752e-34	6.09517e-33	0.00585219	249.333	603.333	ENSG00000126785	RHOJ	ras homolog family member J [Source:HGNC Symbol;Acc:HGNC:688]
ENSG00000124201	7166.59	0.54842	0.0449192	12.209	2.78139e-34	6.91423e-33	0.00130991	5973	8337	ENSG00000124201	ZNFX1	zinc finger NFX1-type containing 1 [Source:HGNC Symbol;Acc:HGNC:29271]
ENSG00000110400	2505.77	-0.675689	0.0554205	-12.192	3.4272e-34	8.50447e-33	0.0017891	3164	1891.33	ENSG00000110400	NECTIN1	nectin cell adhesion molecule 1 [Source:HGNC Symbol;Acc:HGNC:9706]
ENSG00000076944	397.77	-1.35196	0.110951	-12.1853	3.72421e-34	9.22503e-33	0.00572559	585.667	218.333	ENSG00000076944	STXBP2	syntaxin binding protein 2 [Source:HGNC Symbol;Acc:HGNC:11445]
ENSG00000090863	13611.6	0.540315	0.0444034	12.1683	4.58394e-34	1.13345e-32	0.00134505	11385.7	15782.3	ENSG00000090863	GLG1	golgi glycoprotein 1 [Source:HGNC Symbol;Acc:HGNC:4316]
ENSG00000110108	4929.69	-0.567923	0.0466741	-12.1679	4.61053e-34	1.138e-32	0.0013577	6039.67	3881.67	ENSG00000110108	TMEM109	transmembrane protein 109 [Source:HGNC Symbol;Acc:HGNC:28771]
ENSG00000188549	3384.97	0.623301	0.0512421	12.1638	4.84325e-34	1.19333e-32	0.00158404	2731	4025.67	ENSG00000188549	CCDC9B	coiled-coil domain containing 9B [Source:HGNC Symbol;Acc:HGNC:33488]
ENSG00000196878	24215.3	0.529768	0.0436136	12.1469	5.96169e-34	1.4663e-32	0.00132823	20327	27926.7	ENSG00000196878	LAMB3	laminin subunit beta 3 [Source:HGNC Symbol;Acc:HGNC:6490]
ENSG00000115339	1353.35	-0.844066	0.0695583	-12.1347	6.92022e-34	1.69905e-32	0.00267579	1780	946.667	ENSG00000115339	GALNT3	polypeptide N-acetylgalactosaminyltransferase 3 [Source:HGNC Symbol;Acc:HGNC:4125]
ENSG00000120526	3777.93	-0.615736	0.050773	-12.1272	7.57601e-34	1.85679e-32	0.00157886	4683.67	2916.33	ENSG00000120526	NUDCD1	NudC domain containing 1 [Source:HGNC Symbol;Acc:HGNC:24306]
ENSG00000149571	103.325	-3.28064	0.270713	-12.1185	8.43037e-34	2.06255e-32	0.0236776	191.667	19	ENSG00000149571	KIRREL3	kirre like nephrin family adhesion molecule 3 [Source:HGNC Symbol;Acc:HGNC:23204]
ENSG00000148154	4197.08	-0.721728	0.0596323	-12.103	1.01845e-33	2.48734e-32	0.00230709	5351.67	3091	ENSG00000148154	UGCG	UDP-glucose ceramide glucosyltransferase [Source:HGNC Symbol;Acc:HGNC:12524]
ENSG00000163629	1251.02	-0.78504	0.0648899	-12.098	1.08168e-33	2.63714e-32	0.00216777	1623.67	899	ENSG00000163629	PTPN13	protein tyrosine phosphatase, non-receptor type 13 [Source:HGNC Symbol;Acc:HGNC:9646]
ENSG00000112419	6706.32	-0.504167	0.0416902	-12.0932	1.14755e-33	2.79285e-32	0.00109789	8066	5427.33	ENSG00000112419	PHACTR2	phosphatase and actin regulator 2 [Source:HGNC Symbol;Acc:HGNC:20956]
ENSG00000136826	1975.78	0.839431	0.0694236	12.0914	1.1723e-33	2.84808e-32	0.00292602	1454.33	2469.33	ENSG00000136826	KLF4	Kruppel like factor 4 [Source:HGNC Symbol;Acc:HGNC:6348]
ENSG00000136048	3065.79	-0.671819	0.0556164	-12.0795	1.35523e-33	3.28678e-32	0.00188237	3867.33	2310.33	ENSG00000136048	DRAM1	DNA damage regulated autophagy modulator 1 [Source:HGNC Symbol;Acc:HGNC:25645]
ENSG00000115548	2601.9	0.784108	0.0649861	12.0658	1.60129e-33	3.87679e-32	0.00263228	1962.67	3234.33	ENSG00000115548	KDM3A	lysine demethylase 3A [Source:HGNC Symbol;Acc:HGNC:20815]
ENSG00000177200	4390.31	0.657911	0.0545519	12.0603	1.712e-33	4.13763e-32	0.00190579	3494.67	5279	ENSG00000177200	CHD9	chromodomain helicase DNA binding protein 9 [Source:HGNC Symbol;Acc:HGNC:25701]
ENSG00000137714	1037.29	-0.841659	0.0698217	-12.0544	1.83856e-33	4.4358e-32	0.00245634	1365	727.667	ENSG00000137714	FDX1	ferredoxin 1 [Source:HGNC Symbol;Acc:HGNC:3638]
ENSG00000139970	79.9232	4.4134	0.366278	12.0493	1.95589e-33	4.71071e-32	0.0252008	7.33333	149	ENSG00000139970	RTN1	reticulon 1 [Source:HGNC Symbol;Acc:HGNC:10467]
ENSG00000111817	1576.11	-0.773437	0.0642263	-12.0424	2.1273e-33	5.11471e-32	0.00228593	2037	1136.67	ENSG00000111817	DSE	dermatan sulfate epimerase [Source:HGNC Symbol;Acc:HGNC:21144]
ENSG00000159461	5571.18	0.59889	0.0498154	12.0222	2.71628e-33	6.51954e-32	0.00160165	4547	6550.33	ENSG00000159461	AMFR	autocrine motility factor receptor [Source:HGNC Symbol;Acc:HGNC:463]
ENSG00000174099	2116.25	-0.69381	0.0577362	-12.0169	2.89652e-33	6.94019e-32	0.00189816	2680	1582	ENSG00000174099	MSRB3	methionine sulfoxide reductase B3 [Source:HGNC Symbol;Acc:HGNC:27375]
ENSG00000179134	4019.94	0.620924	0.0516894	12.0126	3.05118e-33	7.29819e-32	0.001666	3251.67	4779	ENSG00000179134	SAMD4B	sterile alpha motif domain containing 4B [Source:HGNC Symbol;Acc:HGNC:25492]
ENSG00000135387	17951.4	-0.552165	0.0459976	-12.0042	3.37699e-33	8.06365e-32	0.00146661	21900.7	14267	ENSG00000135387	CAPRIN1	cell cycle associated protein 1 [Source:HGNC Symbol;Acc:HGNC:6743]
ENSG00000077782	7051.67	0.531872	0.0443132	12.0025	3.44518e-33	8.21238e-32	0.00126887	5915.67	8163.33	ENSG00000077782	FGFR1	fibroblast growth factor receptor 1 [Source:HGNC Symbol;Acc:HGNC:3688]
ENSG00000172296	655.344	1.06351	0.0886222	12.0005	3.53208e-33	8.40513e-32	0.00393105	435.333	869	ENSG00000172296	SPTLC3	serine palmitoyltransferase long chain base subunit 3 [Source:HGNC Symbol;Acc:HGNC:16253]
ENSG00000137831	8060.06	-0.513003	0.0427732	-11.9936	3.84043e-33	9.12331e-32	0.00118964	9715	6499.67	ENSG00000137831	UACA	uveal autoantigen with coiled-coil domains and ankyrin repeats [Source:HGNC Symbol;Acc:HGNC:15947]
ENSG00000164509	1420.33	-0.74603	0.0622657	-11.9814	4.44826e-33	1.05493e-31	0.00203619	1824.67	1039	ENSG00000164509	IL31RA	interleukin 31 receptor A [Source:HGNC Symbol;Acc:HGNC:18969]
ENSG00000137767	679.504	-1.01489	0.0847565	-11.9742	4.85006e-33	1.14826e-31	0.00349929	931.333	439.333	ENSG00000137767	SQOR	sulfide quinone oxidoreductase [Source:HGNC Symbol;Acc:HGNC:20390]
ENSG00000150316	1470.98	-0.746078	0.0623503	-11.9659	5.36103e-33	1.26708e-31	0.00206965	1888.67	1074.33	ENSG00000150316	CWC15	CWC15 spliceosome associated protein homolog [Source:HGNC Symbol;Acc:HGNC:26939]
ENSG00000177409	703.606	1.05971	0.0885983	11.9608	5.69804e-33	1.34445e-31	0.00404762	468	931.333	ENSG00000177409	SAMD9L	sterile alpha motif domain containing 9 like [Source:HGNC Symbol;Acc:HGNC:1349]
ENSG00000214140	383.816	1.4493	0.121185	11.9594	5.79752e-33	1.36561e-31	0.00729789	210.667	550.667	ENSG00000214140	PRCD	photoreceptor disc component [Source:HGNC Symbol;Acc:HGNC:32528]
ENSG00000169116	129.436	2.67218	0.223524	11.9548	6.12653e-33	1.44067e-31	0.0198162	36	219	ENSG00000169116	PARM1	prostate androgen-regulated mucin-like protein 1 [Source:HGNC Symbol;Acc:HGNC:24536]
ENSG00000166685	2449.26	-0.643733	0.0538671	-11.9504	6.46299e-33	1.51722e-31	0.00165922	3063.67	1873	ENSG00000166685	COG1	component of oligomeric golgi complex 1 [Source:HGNC Symbol;Acc:HGNC:6545]
ENSG00000179299	125.491	-2.46933	0.206781	-11.9418	7.16539e-33	1.67928e-31	0.0151855	218	37.6667	ENSG00000179299	NSUN7	NOP2/Sun RNA methyltransferase family member 7 [Source:HGNC Symbol;Acc:HGNC:25857]
ENSG00000133818	2169.39	-0.688243	0.0576484	-11.9386	7.44392e-33	1.74163e-31	0.00190371	2745	1626.33	ENSG00000133818	RRAS2	RAS related 2 [Source:HGNC Symbol;Acc:HGNC:17271]
ENSG00000149289	3215.84	-0.759073	0.0636172	-11.9319	8.07267e-33	1.88557e-31	0.00258094	4145	2348.33	ENSG00000149289	ZC3H12C	zinc finger CCCH-type containing 12C [Source:HGNC Symbol;Acc:HGNC:29362]
ENSG00000183778	804.503	1.03467	0.0867287	11.93	8.2573e-33	1.92546e-31	0.00402203	541.667	1063	ENSG00000183778	B3GALT5	beta-1,3-galactosyltransferase 5 [Source:HGNC Symbol;Acc:HGNC:920]
ENSG00000172725	3082.85	-0.622671	0.0521963	-11.9294	8.317e-33	1.93614e-31	0.00162129	3835	2372.33	ENSG00000172725	CORO1B	coronin 1B [Source:HGNC Symbol;Acc:HGNC:2253]
ENSG00000169418	79.8249	-4.42492	0.372294	-11.8855	1.40723e-32	3.27045e-31	0.0247941	156.667	7	ENSG00000169418	NPR1	natriuretic peptide receptor 1 [Source:HGNC Symbol;Acc:HGNC:7943]
ENSG00000167257	1160.11	-0.852599	0.0717484	-11.8832	1.4475e-32	3.35845e-31	0.00276211	1529	808.333	ENSG00000167257	RNF214	ring finger protein 214 [Source:HGNC Symbol;Acc:HGNC:25335]
ENSG00000204394	8866.52	-0.585768	0.0493113	-11.879	1.522e-32	3.52541e-31	0.00163403	10908.7	6915.67	ENSG00000204394	VARS	valyl-tRNA synthetase [Source:HGNC Symbol;Acc:HGNC:12651]
ENSG00000005194	1711.82	0.723577	0.0609463	11.8724	1.64751e-32	3.8098e-31	0.00205793	1323	2083.33	ENSG00000005194	CIAPIN1	cytokine induced apoptosis inhibitor 1 [Source:HGNC Symbol;Acc:HGNC:28050]
ENSG00000235162	4416.31	-0.60058	0.0506115	-11.8665	1.76781e-32	4.08122e-31	0.00160791	5456.33	3426.33	ENSG00000235162	C12orf75	chromosome 12 open reading frame 75 [Source:HGNC Symbol;Acc:HGNC:35164]
ENSG00000138061	463.574	-1.19596	0.100878	-11.8555	2.0159e-32	4.64625e-31	0.00475888	662.667	276.333	ENSG00000138061	CYP1B1	cytochrome P450 family 1 subfamily B member 1 [Source:HGNC Symbol;Acc:HGNC:2597]
ENSG00000102921	2134.58	0.653499	0.0551911	11.8407	2.40575e-32	5.53561e-31	0.00170436	1702.67	2556.33	ENSG00000102921	N4BP1	NEDD4 binding protein 1 [Source:HGNC Symbol;Acc:HGNC:29850]
ENSG00000115919	1178.86	0.861716	0.0728584	11.8273	2.82162e-32	6.48181e-31	0.00290518	859.667	1492.33	ENSG00000115919	KYNU	kynureninase [Source:HGNC Symbol;Acc:HGNC:6469]
ENSG00000108010	2889.52	-0.615765	0.0520665	-11.8265	2.84724e-32	6.52988e-31	0.00158902	3584	2230.33	ENSG00000108010	GLRX3	glutaredoxin 3 [Source:HGNC Symbol;Acc:HGNC:15987]
ENSG00000174371	1568.68	0.759693	0.0642397	11.8259	2.86723e-32	6.56492e-31	0.00229467	1194.67	1929.33	ENSG00000174371	EXO1	exonuclease 1 [Source:HGNC Symbol;Acc:HGNC:3511]
ENSG00000113360	5342.57	0.547199	0.0462919	11.8206	3.05462e-32	6.98248e-31	0.00135093	4450.67	6211.33	ENSG00000113360	DROSHA	drosha ribonuclease III [Source:HGNC Symbol;Acc:HGNC:17904]
ENSG00000129625	4592.8	-0.552638	0.0467666	-11.8169	3.19099e-32	7.28227e-31	0.00134885	5601.33	3638.67	ENSG00000129625	REEP5	receptor accessory protein 5 [Source:HGNC Symbol;Acc:HGNC:30077]
ENSG00000162511	10142.3	0.685286	0.0580356	11.808	3.54745e-32	8.08249e-31	0.00232347	7995.33	12232.3	ENSG00000162511	LAPTM5	lysosomal protein transmembrane 5 [Source:HGNC Symbol;Acc:HGNC:29612]
ENSG00000155093	377.261	1.35892	0.115114	11.805	3.67974e-32	8.37021e-31	0.00629811	217.333	530	ENSG00000155093	PTPRN2	protein tyrosine phosphatase, receptor type N2 [Source:HGNC Symbol;Acc:HGNC:9677]
ENSG00000231205	371.324	-1.4422	0.122202	-11.8017	3.82397e-32	8.68409e-31	0.00729693	555.667	196.333	ENSG00000231205	ZNF826P	zinc finger protein 826, pseudogene [Source:HGNC Symbol;Acc:HGNC:33875]
ENSG00000145592	11011	0.469872	0.0398365	11.795	4.1414e-32	9.38965e-31	0.00105062	9471.33	12511.3	ENSG00000145592	RPL37	ribosomal protein L37 [Source:HGNC Symbol;Acc:HGNC:10347]
ENSG00000008311	1935.9	-0.681242	0.0577843	-11.7894	4.4278e-32	1.00227e-30	0.00185636	2443	1454	ENSG00000008311	AASS	aminoadipate-semialdehyde synthase [Source:HGNC Symbol;Acc:HGNC:17366]
ENSG00000119630	1301.59	1.04719	0.0888263	11.7892	4.43896e-32	1.00316e-30	0.00481842	872.667	1714.33	ENSG00000119630	PGF	placental growth factor [Source:HGNC Symbol;Acc:HGNC:8893]
ENSG00000147394	2491.41	0.618589	0.0525224	11.7776	5.09041e-32	1.14852e-30	0.00156948	2015.33	2952	ENSG00000147394	ZNF185	zinc finger protein 185 with LIM domain [Source:HGNC Symbol;Acc:HGNC:12976]
ENSG00000175305	581.669	1.16407	0.0989556	11.7636	6.01373e-32	1.35465e-30	0.00505953	368	788.667	ENSG00000175305	CCNE2	cyclin E2 [Source:HGNC Symbol;Acc:HGNC:1590]
ENSG00000110074	1289.61	-0.781751	0.0665431	-11.748	7.22731e-32	1.62539e-30	0.00235071	1671	928.667	ENSG00000110074	FOXRED1	FAD dependent oxidoreductase domain containing 1 [Source:HGNC Symbol;Acc:HGNC:26927]
ENSG00000214517	3434.52	-0.64536	0.0549478	-11.745	7.49551e-32	1.68298e-30	0.00186766	4294	2623.33	ENSG00000214517	PPME1	protein phosphatase methylesterase 1 [Source:HGNC Symbol;Acc:HGNC:30178]
ENSG00000085719	5477.05	0.561291	0.0478333	11.7343	8.50112e-32	1.9057e-30	0.0014599	4540	6381.67	ENSG00000085719	CPNE3	copine 3 [Source:HGNC Symbol;Acc:HGNC:2316]
ENSG00000011201	668.428	-1.09064	0.0929955	-11.7278	9.17821e-32	2.05418e-30	0.00449374	931.667	416.667	ENSG00000011201	ANOS1	anosmin 1 [Source:HGNC Symbol;Acc:HGNC:6211]
ENSG00000089127	430.783	-1.2677	0.108103	-11.7269	9.28478e-32	2.07469e-30	0.00558979	623.333	246.667	ENSG00000089127	OAS1	2'-5'-oligoadenylate synthetase 1 [Source:HGNC Symbol;Acc:HGNC:8086]
ENSG00000120694	12947.7	0.587309	0.0500931	11.7244	9.5611e-32	2.13301e-30	0.00172817	10622	15224.3	ENSG00000120694	HSPH1	heat shock protein family H (Hsp110) member 1 [Source:HGNC Symbol;Acc:HGNC:16969]
ENSG00000119326	7602.33	-0.63356	0.0541382	-11.7026	1.23551e-31	2.75192e-30	0.0019732	9470.67	5819.33	ENSG00000119326	CTNNAL1	catenin alpha like 1 [Source:HGNC Symbol;Acc:HGNC:2512]
ENSG00000069869	4953.04	-0.519161	0.0443976	-11.6935	1.37676e-31	3.06163e-30	0.00121073	5984	3984.33	ENSG00000069869	NEDD4	neural precursor cell expressed, developmentally down-regulated 4, E3 ubiquitin protein ligase [Source:HGNC Symbol;Acc:HGNC:7727]
ENSG00000154124	2689.77	0.620055	0.0530275	11.6931	1.38269e-31	3.06992e-30	0.00163872	2173.67	3194.33	ENSG00000154124	OTULIN	OTU deubiquitinase with linear linkage specificity [Source:HGNC Symbol;Acc:HGNC:25118]
ENSG00000147475	2458.8	-0.621007	0.05315	-11.684	1.5381e-31	3.40953e-30	0.00160706	3054.67	1896.33	ENSG00000147475	ERLIN2	ER lipid raft associated 2 [Source:HGNC Symbol;Acc:HGNC:1356]
ENSG00000167005	9350.88	0.543074	0.0464858	11.6826	1.56469e-31	3.46297e-30	0.00144685	7807	10851.7	ENSG00000167005	NUDT21	nudix hydrolase 21 [Source:HGNC Symbol;Acc:HGNC:13870]
ENSG00000158985	1944.78	-0.668573	0.0572722	-11.6736	1.7387e-31	3.84199e-30	0.0018178	2449	1472.33	ENSG00000158985	CDC42SE2	CDC42 small effector 2 [Source:HGNC Symbol;Acc:HGNC:18547]
ENSG00000133789	4621.65	-0.594599	0.0509534	-11.6694	1.82602e-31	4.02852e-30	0.00164377	5707	3604	ENSG00000133789	SWAP70	switching B cell complex subunit SWAP70 [Source:HGNC Symbol;Acc:HGNC:17070]
ENSG00000146072	7870.78	-0.522923	0.0448292	-11.6648	1.9293e-31	4.24964e-30	0.00131617	9527.33	6318.33	ENSG00000146072	TNFRSF21	TNF receptor superfamily member 21 [Source:HGNC Symbol;Acc:HGNC:13469]
ENSG00000164236	3133.51	0.612656	0.0525245	11.6642	1.94207e-31	4.27101e-30	0.0016556	2538.67	3704.33	ENSG00000164236	ANKRD33B	ankyrin repeat domain 33B [Source:HGNC Symbol;Acc:HGNC:35240]
ENSG00000280693	143.553	2.16746	0.186076	11.6482	2.34302e-31	5.14466e-30	0.0134464	53.6667	231	ENSG00000280693	SH3PXD2A-AS1	SH3PXD2A antisense RNA 1 [Source:HGNC Symbol;Acc:HGNC:45242]
ENSG00000183914	1835.46	-0.830066	0.0713312	-11.6368	2.67899e-31	5.8731e-30	0.00307058	2407.33	1297	ENSG00000183914	DNAH2	dynein axonemal heavy chain 2 [Source:HGNC Symbol;Acc:HGNC:2948]
ENSG00000170381	93.2692	-3.10824	0.267142	-11.6352	2.73077e-31	5.97721e-30	0.0221073	171.333	19	ENSG00000170381	SEMA3E	semaphorin 3E [Source:HGNC Symbol;Acc:HGNC:10727]
ENSG00000173039	3111.33	-0.594698	0.0511186	-11.6337	2.77861e-31	6.07237e-30	0.00154565	3839.33	2425	ENSG00000173039	RELA	RELA proto-oncogene, NF-kB subunit [Source:HGNC Symbol;Acc:HGNC:9955]
ENSG00000083290	125.773	-2.51286	0.216017	-11.6327	2.80975e-31	6.13081e-30	0.0176782	218.667	36.6667	ENSG00000083290	ULK2	unc-51 like autophagy activating kinase 2 [Source:HGNC Symbol;Acc:HGNC:13480]
ENSG00000173113	3247.52	-0.631115	0.0542983	-11.6231	3.1445e-31	6.85047e-30	0.00179948	4049.33	2487.67	ENSG00000173113	TRMT112	tRNA methyltransferase subunit 11-2 [Source:HGNC Symbol;Acc:HGNC:26940]
ENSG00000198373	2223.6	0.647873	0.0557654	11.6178	3.34523e-31	7.2764e-30	0.00177028	1778	2658	ENSG00000198373	WWP2	WW domain containing E3 ubiquitin protein ligase 2 [Source:HGNC Symbol;Acc:HGNC:16804]
ENSG00000164182	834.306	-0.889771	0.0766169	-11.6132	3.52986e-31	7.66602e-30	0.00290339	1111.67	573.333	ENSG00000164182	NDUFAF2	NADH:ubiquinone oxidoreductase complex assembly factor 2 [Source:HGNC Symbol;Acc:HGNC:28086]
ENSG00000186660	4476.65	-0.588214	0.0507058	-11.6005	4.09603e-31	8.87342e-30	0.00161847	5515.33	3496	ENSG00000186660	ZFP91	ZFP91 zinc finger protein [Source:HGNC Symbol;Acc:HGNC:14983]
ENSG00000170498	375.439	-5.03107	0.433695	-11.6005	4.09856e-31	8.87342e-30	0.111849	744	22	ENSG00000170498	KISS1	KiSS-1 metastasis suppressor [Source:HGNC Symbol;Acc:HGNC:6341]
ENSG00000118412	2301.35	0.69403	0.0598415	11.5978	4.22793e-31	9.13928e-30	0.00212272	1804	2795.33	ENSG00000118412	CASP8AP2	caspase 8 associated protein 2 [Source:HGNC Symbol;Acc:HGNC:1510]
ENSG00000148832	194.8	-1.81934	0.156879	-11.5971	4.26209e-31	9.19884e-30	0.0101688	311.333	84	ENSG00000148832	PAOX	polyamine oxidase [Source:HGNC Symbol;Acc:HGNC:20837]
ENSG00000076053	845.339	-0.911654	0.0786472	-11.5917	4.54076e-31	9.78513e-30	0.00314149	1132	575.333	ENSG00000076053	RBM7	RNA binding motif protein 7 [Source:HGNC Symbol;Acc:HGNC:9904]
ENSG00000080986	4184.8	0.619434	0.0534565	11.5876	4.76196e-31	1.02459e-29	0.00181013	3382.67	4964.67	ENSG00000080986	NDC80	NDC80, kinetochore complex component [Source:HGNC Symbol;Acc:HGNC:16909]
ENSG00000104783	968.925	0.950347	0.0820385	11.5842	4.95814e-31	1.06516e-29	0.0037098	679	1249	ENSG00000104783	KCNN4	potassium calcium-activated channel subfamily N member 4 [Source:HGNC Symbol;Acc:HGNC:6293]
ENSG00000174837	127.346	-2.3771	0.205217	-11.5834	5.00473e-31	1.07351e-29	0.0155925	219	40	ENSG00000174837	ADGRE1	adhesion G protein-coupled receptor E1 [Source:HGNC Symbol;Acc:HGNC:3336]
ENSG00000062194	3668.09	-0.562908	0.0485988	-11.5828	5.04021e-31	1.07946e-29	0.00141712	4483.67	2900.67	ENSG00000062194	GPBP1	GC-rich promoter binding protein 1 [Source:HGNC Symbol;Acc:HGNC:29520]
ENSG00000171530	3305.73	-0.587617	0.0507433	-11.5802	5.19207e-31	1.11027e-29	0.00153824	4070.33	2582	ENSG00000171530	TBCA	tubulin folding cofactor A [Source:HGNC Symbol;Acc:HGNC:11579]
ENSG00000149182	1693.44	-0.683997	0.0591707	-11.5597	6.59149e-31	1.40736e-29	0.00189452	2141.67	1273.67	ENSG00000149182	ARFGAP2	ADP ribosylation factor GTPase activating protein 2 [Source:HGNC Symbol;Acc:HGNC:13504]
ENSG00000168497	1233.37	0.78973	0.0683305	11.5575	6.76433e-31	1.44206e-29	0.00249631	927.667	1527	ENSG00000168497	CAVIN2	caveolae associated protein 2 [Source:HGNC Symbol;Acc:HGNC:10690]
ENSG00000160789	15529.2	0.540912	0.0468145	11.5544	7.01613e-31	1.49345e-29	0.00151292	12987	17972.7	ENSG00000160789	LMNA	lamin A/C [Source:HGNC Symbol;Acc:HGNC:6636]
ENSG00000073008	3415.56	-0.606509	0.0525199	-11.5482	7.53907e-31	1.60231e-29	0.00167972	4225.33	2642.33	ENSG00000073008	PVR	poliovirus receptor [Source:HGNC Symbol;Acc:HGNC:9705]
ENSG00000071242	1149.89	-0.979284	0.0848011	-11.548	7.55482e-31	1.60321e-29	0.00419901	1562	757.333	ENSG00000071242	RPS6KA2	ribosomal protein S6 kinase A2 [Source:HGNC Symbol;Acc:HGNC:10431]
ENSG00000170017	15335.6	-0.457462	0.0396394	-11.5406	8.23537e-31	1.74497e-29	0.00106511	18204	12633	ENSG00000170017	ALCAM	activated leukocyte cell adhesion molecule [Source:HGNC Symbol;Acc:HGNC:400]
ENSG00000110717	2625.36	-0.603753	0.0523761	-11.5273	9.61328e-31	2.03384e-29	0.00157642	3248	2036.67	ENSG00000110717	NDUFS8	NADH:ubiquinone oxidoreductase core subunit S8 [Source:HGNC Symbol;Acc:HGNC:7715]
ENSG00000198720	1401.44	-0.916916	0.0795693	-11.5235	1.00451e-30	2.12197e-29	0.0037669	1873.33	947.333	ENSG00000198720	ANKRD13B	ankyrin repeat domain 13B [Source:HGNC Symbol;Acc:HGNC:26363]
ENSG00000095539	338.264	-1.33867	0.116237	-11.5167	1.08678e-30	2.29227e-29	0.00605578	497	187.667	ENSG00000095539	SEMA4G	semaphorin 4G [Source:HGNC Symbol;Acc:HGNC:10735]
ENSG00000069329	8092.56	0.557025	0.0483685	11.5163	1.09247e-30	2.3008e-29	0.00155816	6720.67	9420	ENSG00000069329	VPS35	VPS35, retromer complex component [Source:HGNC Symbol;Acc:HGNC:13487]
ENSG00000181938	558.544	1.13389	0.0984806	11.5139	1.12299e-30	2.3615e-29	0.00492422	359	748.667	ENSG00000181938	GINS3	GINS complex subunit 3 [Source:HGNC Symbol;Acc:HGNC:25851]
ENSG00000101577	14143.1	0.525723	0.0456759	11.5099	1.17679e-30	2.47091e-29	0.00143064	11901.7	16325	ENSG00000101577	LPIN2	lipin 2 [Source:HGNC Symbol;Acc:HGNC:14450]
ENSG00000185745	1251.6	0.938639	0.0815646	11.5079	1.20343e-30	2.52303e-29	0.00391382	881.667	1614	ENSG00000185745	IFIT1	interferon induced protein with tetratricopeptide repeats 1 [Source:HGNC Symbol;Acc:HGNC:5407]
ENSG00000081181	600.249	-1.12174	0.0974992	-11.5051	1.24384e-30	2.60384e-29	0.00489972	843.333	369.667	ENSG00000081181	ARG2	arginase 2 [Source:HGNC Symbol;Acc:HGNC:664]
ENSG00000144642	1418.45	-0.907746	0.0789191	-11.5022	1.2853e-30	2.68658e-29	0.003704	1895.33	965	ENSG00000144642	RBMS3	RNA binding motif single stranded interacting protein 3 [Source:HGNC Symbol;Acc:HGNC:13427]
ENSG00000149577	989.142	-0.848996	0.0739216	-11.4851	1.56781e-30	3.27219e-29	0.0028273	1303	689.667	ENSG00000149577	SIDT2	SID1 transmembrane family member 2 [Source:HGNC Symbol;Acc:HGNC:24272]
ENSG00000166037	2844.9	-0.57896	0.0504226	-11.4821	1.62221e-30	3.38066e-29	0.00146402	3495.33	2233.33	ENSG00000166037	CEP57	centrosomal protein 57 [Source:HGNC Symbol;Acc:HGNC:30794]
ENSG00000167670	2195.91	0.612951	0.053465	11.4645	1.98832e-30	4.13743e-29	0.00158557	1780	2599.67	ENSG00000167670	CHAF1A	chromatin assembly factor 1 subunit A [Source:HGNC Symbol;Acc:HGNC:1910]
ENSG00000104856	589.713	-1.10687	0.0966007	-11.4582	2.14001e-30	4.44642e-29	0.00474632	825.333	365	ENSG00000104856	RELB	RELB proto-oncogene, NF-kB subunit [Source:HGNC Symbol;Acc:HGNC:9956]
ENSG00000173698	161.737	1.9862	0.173478	11.4493	2.3707e-30	4.91841e-29	0.0122281	67	254	ENSG00000173698	ADGRG2	adhesion G protein-coupled receptor G2 [Source:HGNC Symbol;Acc:HGNC:4516]
ENSG00000105011	2295.2	0.710901	0.0621348	11.4413	2.60043e-30	5.38699e-29	0.00232158	1786.33	2780.67	ENSG00000105011	ASF1B	anti-silencing function 1B histone chaperone [Source:HGNC Symbol;Acc:HGNC:20996]
ENSG00000099812	248.892	1.60236	0.140279	11.4227	3.22191e-30	6.66452e-29	0.00885231	126.333	366	ENSG00000099812	MISP	mitotic spindle positioning [Source:HGNC Symbol;Acc:HGNC:27000]
ENSG00000154153	177.22	1.91903	0.168039	11.4202	3.3152e-30	6.84731e-29	0.0119376	76	274.667	ENSG00000154153	RETREG1	reticulophagy regulator 1 [Source:HGNC Symbol;Acc:HGNC:25964]
ENSG00000196655	1443.19	-0.772667	0.0676596	-11.4199	3.32562e-30	6.85866e-29	0.00254909	1865.33	1040.67	ENSG00000196655	TRAPPC4	trafficking protein particle complex 4 [Source:HGNC Symbol;Acc:HGNC:19943]
ENSG00000172775	2789.3	0.611613	0.0535712	11.4168	3.44592e-30	7.09625e-29	0.00169471	2262.33	3300.67	ENSG00000172775	FAM192A	family with sequence similarity 192 member A [Source:HGNC Symbol;Acc:HGNC:29856]
ENSG00000183049	460.437	-1.1764	0.103083	-11.4122	3.63534e-30	7.47526e-29	0.0050781	654.667	276.667	ENSG00000183049	CAMK1D	calcium/calmodulin dependent protein kinase ID [Source:HGNC Symbol;Acc:HGNC:19341]
ENSG00000162512	7544.4	-0.554698	0.0486097	-11.4113	3.67332e-30	7.54223e-29	0.00156442	9217.33	5976	ENSG00000162512	SDC3	syndecan 3 [Source:HGNC Symbol;Acc:HGNC:10660]
ENSG00000124171	1999.3	-0.63309	0.0554978	-11.4075	3.83685e-30	7.86638e-29	0.00169139	2491.67	1533.67	ENSG00000124171	PARD6B	par-6 family cell polarity regulator beta [Source:HGNC Symbol;Acc:HGNC:16245]
ENSG00000146674	850.631	0.884188	0.077526	11.405	3.94557e-30	8.0774e-29	0.00305026	613.667	1081.33	ENSG00000146674	IGFBP3	insulin like growth factor binding protein 3 [Source:HGNC Symbol;Acc:HGNC:5472]
ENSG00000160584	1518.45	-0.812314	0.0712346	-11.4034	4.02291e-30	8.22363e-29	0.00293916	1987.33	1083.67	ENSG00000160584	SIK3	SIK family kinase 3 [Source:HGNC Symbol;Acc:HGNC:29165]
ENSG00000129636	2085.66	0.671427	0.0589094	11.3976	4.29661e-30	8.77026e-29	0.0019972	1651.67	2507.67	ENSG00000129636	ITFG1	integrin alpha FG-GAP repeat containing 1 [Source:HGNC Symbol;Acc:HGNC:30697]
ENSG00000101276	97.2969	-2.77398	0.243542	-11.3902	4.68006e-30	9.53895e-29	0.0192483	174	24.3333	ENSG00000101276	SLC52A3	solute carrier family 52 member 3 [Source:HGNC Symbol;Acc:HGNC:16187]
ENSG00000187601	92.0071	-2.95082	0.259237	-11.3827	5.10112e-30	1.0382e-28	0.0211628	167.333	20.6667	ENSG00000187601	MAGEH1	MAGE family member H1 [Source:HGNC Symbol;Acc:HGNC:24092]
ENSG00000130449	2657.25	-0.585252	0.0514821	-11.3681	6.0307e-30	1.2256e-28	0.00151542	3269.33	2079	ENSG00000130449	ZSWIM6	zinc finger SWIM-type containing 6 [Source:HGNC Symbol;Acc:HGNC:29316]
ENSG00000105976	12469.8	-0.440012	0.0387157	-11.3652	6.23048e-30	1.26435e-28	0.000997656	14727.7	10352.7	ENSG00000105976	MET	MET proto-oncogene, receptor tyrosine kinase [Source:HGNC Symbol;Acc:HGNC:7029]
ENSG00000153406	93.7963	-2.91087	0.256229	-11.3604	6.58153e-30	1.33365e-28	0.0211348	169.667	21.6667	ENSG00000153406	NMRAL1	NmrA like redox sensor 1 [Source:HGNC Symbol;Acc:HGNC:24987]
ENSG00000198648	2182.34	-0.633429	0.0558745	-11.3366	8.63885e-30	1.74799e-28	0.00176583	2721	1672.67	ENSG00000198648	STK39	serine/threonine kinase 39 [Source:HGNC Symbol;Acc:HGNC:17717]
ENSG00000110697	2285.61	-0.721761	0.0636863	-11.3331	9.00067e-30	1.81855e-28	0.00245368	2919.33	1681	ENSG00000110697	PITPNM1	phosphatidylinositol transfer protein membrane associated 1 [Source:HGNC Symbol;Acc:HGNC:9003]
ENSG00000066279	8483.01	0.52503	0.0463481	11.328	9.53759e-30	1.92424e-28	0.00142661	7136.67	9829	ENSG00000066279	ASPM	abnormal spindle microtubule assembly [Source:HGNC Symbol;Acc:HGNC:19048]
ENSG00000050405	4296.23	-0.770603	0.0680649	-11.3216	1.02606e-29	2.06712e-28	0.00308674	5545.33	3091.33	ENSG00000050405	LIMA1	LIM domain and actin binding 1 [Source:HGNC Symbol;Acc:HGNC:24636]
ENSG00000173511	1081.69	-0.850402	0.0751898	-11.3101	1.16998e-29	2.35365e-28	0.00305863	1429	754.667	ENSG00000173511	VEGFB	vascular endothelial growth factor B [Source:HGNC Symbol;Acc:HGNC:12681]
ENSG00000161249	76.6589	-3.4427	0.3047	-11.2987	1.33204e-29	2.6758e-28	0.0238275	144	12.6667	ENSG00000161249	DMKN	dermokine [Source:HGNC Symbol;Acc:HGNC:25063]
ENSG00000111371	22550.4	-0.433823	0.0384082	-11.295	1.3884e-29	2.78501e-28	0.0010175	26578.3	18750	ENSG00000111371	SLC38A1	solute carrier family 38 member 1 [Source:HGNC Symbol;Acc:HGNC:13447]
ENSG00000153140	1527.11	-0.694703	0.0615728	-11.2826	1.59889e-29	3.2026e-28	0.00203361	1935	1141.67	ENSG00000153140	CETN3	centrin 3 [Source:HGNC Symbol;Acc:HGNC:1868]
ENSG00000110700	8414.98	-0.50001	0.0443444	-11.2756	1.73206e-29	3.46437e-28	0.00129392	10113.7	6809.67	ENSG00000110700	RPS13	ribosomal protein S13 [Source:HGNC Symbol;Acc:HGNC:10386]
ENSG00000072415	6784.54	-0.529631	0.0469891	-11.2714	1.81761e-29	3.63026e-28	0.0014378	8213.33	5435.33	ENSG00000072415	MPP5	membrane palmitoylated protein 5 [Source:HGNC Symbol;Acc:HGNC:18669]
ENSG00000198142	1289.42	-0.78713	0.0698416	-11.2702	1.84121e-29	3.67213e-28	0.00267359	1672.33	924.333	ENSG00000198142	SOWAHC	sosondowah ankyrin repeat domain family member C [Source:HGNC Symbol;Acc:HGNC:26149]
ENSG00000133805	1117.97	-0.814511	0.0722759	-11.2695	1.85674e-29	3.69782e-28	0.00278947	1462.67	795.667	ENSG00000133805	AMPD3	adenosine monophosphate deaminase 3 [Source:HGNC Symbol;Acc:HGNC:470]
ENSG00000204590	2325.59	0.603649	0.0536145	11.2591	2.08986e-29	4.15614e-28	0.00162407	1893	2743	ENSG00000204590	GNL1	G protein nucleolar 1 (putative) [Source:HGNC Symbol;Acc:HGNC:4413]
ENSG00000167323	2655.53	-0.6402	0.0568948	-11.2524	2.25497e-29	4.4781e-28	0.00193449	3320	2026.33	ENSG00000167323	STIM1	stromal interaction molecule 1 [Source:HGNC Symbol;Acc:HGNC:11386]
ENSG00000137337	4848.4	0.553874	0.0492702	11.2416	2.5484e-29	5.05359e-28	0.00153613	4024.67	5643.33	ENSG00000137337	MDC1	mediator of DNA damage checkpoint 1 [Source:HGNC Symbol;Acc:HGNC:21163]
ENSG00000171724	89.258	-5.83837	0.519722	-11.2336	2.7878e-29	5.52047e-28	0.0253049	180.667	3	ENSG00000171724	VAT1L	vesicle amine transport 1 like [Source:HGNC Symbol;Acc:HGNC:29315]
ENSG00000171522	539.482	1.0623	0.0945666	11.2333	2.79831e-29	5.53341e-28	0.00434434	358.333	713.667	ENSG00000171522	PTGER4	prostaglandin E receptor 4 [Source:HGNC Symbol;Acc:HGNC:9596]
ENSG00000166451	1591.97	0.697933	0.0621516	11.2295	2.92036e-29	5.76656e-28	0.00212121	1244.67	1929.33	ENSG00000166451	CENPN	centromere protein N [Source:HGNC Symbol;Acc:HGNC:30873]
ENSG00000149499	1453.4	-0.876504	0.0781048	-11.2222	3.17455e-29	6.25961e-28	0.00363551	1924.67	998.333	ENSG00000149499	EML3	echinoderm microtubule associated protein like 3 [Source:HGNC Symbol;Acc:HGNC:26666]
ENSG00000026508	17442.5	-0.487465	0.0434405	-11.2214	3.20028e-29	6.30143e-28	0.00130061	20899.7	14230.7	ENSG00000026508	CD44	CD44 molecule (Indian blood group) [Source:HGNC Symbol;Acc:HGNC:1681]
ENSG00000106976	1571.66	0.707148	0.0630308	11.2191	3.28698e-29	6.463e-28	0.00219118	1225	1913	ENSG00000106976	DNM1	dynamin 1 [Source:HGNC Symbol;Acc:HGNC:2972]
ENSG00000233117	303.23	-1.49905	0.133618	-11.2189	3.29318e-29	6.46606e-28	0.00853695	458.333	154.333	ENSG00000233117	LINC00702	long intergenic non-protein coding RNA 702 [Source:HGNC Symbol;Acc:HGNC:44676]
ENSG00000183098	709.39	-0.965168	0.0860671	-11.2141	3.4759e-29	6.81522e-28	0.00375098	963.667	470.333	ENSG00000183098	GPC6	glypican 6 [Source:HGNC Symbol;Acc:HGNC:4454]
ENSG00000131165	3210.38	0.616071	0.0549378	11.214	3.48158e-29	6.81675e-28	0.00185034	2601.67	3798.33	ENSG00000131165	CHMP1A	charged multivesicular body protein 1A [Source:HGNC Symbol;Acc:HGNC:8740]
ENSG00000110318	683.722	-0.984598	0.0878565	-11.2069	3.77198e-29	7.37496e-28	0.00390768	931	449.333	ENSG00000110318	CEP126	centrosomal protein 126 [Source:HGNC Symbol;Acc:HGNC:29264]
ENSG00000151883	1146.63	-0.766823	0.068451	-11.2025	3.96317e-29	7.73791e-28	0.00243445	1482.33	831	ENSG00000151883	PARP8	poly(ADP-ribose) polymerase family member 8 [Source:HGNC Symbol;Acc:HGNC:26124]
ENSG00000217128	2859.75	-0.667034	0.0595445	-11.2023	3.97377e-29	7.74774e-28	0.0021838	3603	2171.33	ENSG00000217128	FNIP1	folliculin interacting protein 1 [Source:HGNC Symbol;Acc:HGNC:29418]
ENSG00000213468	114.465	2.36874	0.211483	11.2006	4.04815e-29	7.88173e-28	0.0164121	38	187.667	ENSG00000213468	FIRRE	firre intergenic repeating RNA element [Source:HGNC Symbol;Acc:HGNC:49627]
ENSG00000177951	1286.78	-0.752185	0.0671588	-11.2001	4.07307e-29	7.91916e-28	0.00241256	1654.67	936	ENSG00000177951	BET1L	Bet1 golgi vesicular membrane trafficking protein like [Source:HGNC Symbol;Acc:HGNC:19348]
ENSG00000118640	2555.88	-0.591686	0.0528635	-11.1927	4.42765e-29	8.59657e-28	0.00160333	3153.33	1995.67	ENSG00000118640	VAMP8	vesicle associated membrane protein 8 [Source:HGNC Symbol;Acc:HGNC:12647]
ENSG00000187017	90.091	-3.08419	0.275604	-11.1907	4.52996e-29	8.78294e-28	0.0247839	165	18.6667	ENSG00000187017	ESPN	espin [Source:HGNC Symbol;Acc:HGNC:13281]
ENSG00000177707	2393.57	0.625591	0.0559261	11.186	4.7738e-29	9.24285e-28	0.00181806	1932	2847	ENSG00000177707	NECTIN3	nectin cell adhesion molecule 3 [Source:HGNC Symbol;Acc:HGNC:17664]
ENSG00000272674	113.388	2.43533	0.217837	11.1796	5.13219e-29	9.92294e-28	0.0177231	36.3333	186.667	ENSG00000272674	PCDHB16	protocadherin beta 16 [Source:HGNC Symbol;Acc:HGNC:14546]
ENSG00000162711	811.545	-0.975847	0.0873505	-11.1716	5.61422e-29	1.08399e-27	0.00410625	1101.33	533.667	ENSG00000162711	NLRP3	NLR family pyrin domain containing 3 [Source:HGNC Symbol;Acc:HGNC:16400]
ENSG00000182197	16117.7	-0.517603	0.0463386	-11.17	5.71644e-29	1.1022e-27	0.00148298	19440.3	12961	ENSG00000182197	EXT1	exostosin glycosyltransferase 1 [Source:HGNC Symbol;Acc:HGNC:3512]
ENSG00000065457	1575.37	0.682973	0.0611982	11.16	6.3984e-29	1.23198e-27	0.00203108	1240.67	1901	ENSG00000065457	ADAT1	adenosine deaminase, tRNA specific 1 [Source:HGNC Symbol;Acc:HGNC:228]
ENSG00000214063	2179.28	-0.618848	0.0554637	-11.1577	6.56577e-29	1.26246e-27	0.00173329	2707	1679.67	ENSG00000214063	TSPAN4	tetraspanin 4 [Source:HGNC Symbol;Acc:HGNC:11859]
ENSG00000164190	9286.56	0.500957	0.044915	11.1535	6.88794e-29	1.32258e-27	0.00134317	7884.33	10681.3	ENSG00000164190	NIPBL	NIPBL, cohesin loading factor [Source:HGNC Symbol;Acc:HGNC:28862]
ENSG00000122729	9541.69	-0.521738	0.0468005	-11.1481	7.313e-29	1.40226e-27	0.00146948	11528.3	7651.33	ENSG00000122729	ACO1	aconitase 1 [Source:HGNC Symbol;Acc:HGNC:117]
ENSG00000181751	782.176	-0.929282	0.0833625	-11.1475	7.36572e-29	1.41043e-27	0.00357901	1051.33	525.333	ENSG00000181751	C5orf30	chromosome 5 open reading frame 30 [Source:HGNC Symbol;Acc:HGNC:25052]
ENSG00000110013	673.339	-0.990855	0.0889645	-11.1376	8.22726e-29	1.57324e-27	0.00402172	918.667	442.667	ENSG00000110013	SIAE	sialic acid acetylesterase [Source:HGNC Symbol;Acc:HGNC:18187]
ENSG00000070540	1839.31	-0.673533	0.0605646	-11.1209	9.9253e-29	1.89534e-27	0.00206531	2317.67	1385	ENSG00000070540	WIPI1	WD repeat domain, phosphoinositide interacting 1 [Source:HGNC Symbol;Acc:HGNC:25471]
ENSG00000155629	508.863	-1.08668	0.0977864	-11.1128	1.0867e-28	2.07232e-27	0.00461037	708.333	318.333	ENSG00000155629	PIK3AP1	phosphoinositide-3-kinase adaptor protein 1 [Source:HGNC Symbol;Acc:HGNC:30034]
ENSG00000174791	867.132	-0.864249	0.0778022	-11.1083	1.14334e-28	2.17735e-27	0.00309177	1148.33	601	ENSG00000174791	RIN1	Ras and Rab interactor 1 [Source:HGNC Symbol;Acc:HGNC:18749]
ENSG00000090857	1957.62	0.641461	0.0578114	11.0958	1.31541e-28	2.50008e-27	0.00187436	1568.67	2340.33	ENSG00000090857	PDPR	pyruvate dehydrogenase phosphatase regulatory subunit [Source:HGNC Symbol;Acc:HGNC:30264]
ENSG00000197442	992.777	-0.892265	0.0804154	-11.0957	1.3164e-28	2.50008e-27	0.00354366	1323.33	680	ENSG00000197442	MAP3K5	mitogen-activated protein kinase kinase kinase 5 [Source:HGNC Symbol;Acc:HGNC:6857]
ENSG00000181031	2066.16	-0.660242	0.0595163	-11.0935	1.3495e-28	2.55945e-27	0.00203937	2598.67	1568.33	ENSG00000181031	RPH3AL	rabphilin 3A like (without C2 domains) [Source:HGNC Symbol;Acc:HGNC:10296]
ENSG00000112996	3061.44	0.553398	0.0499109	11.0877	1.43908e-28	2.72563e-27	0.00145756	2546	3568.33	ENSG00000112996	MRPS30	mitochondrial ribosomal protein S30 [Source:HGNC Symbol;Acc:HGNC:8769]
ENSG00000157240	1472.7	0.725396	0.065427	11.0871	1.44884e-28	2.74039e-27	0.00236568	1139.33	1798.67	ENSG00000157240	FZD1	frizzled class receptor 1 [Source:HGNC Symbol;Acc:HGNC:4038]
ENSG00000188015	490.358	1.11906	0.100935	11.0869	1.45199e-28	2.74263e-27	0.00499776	317	654.333	ENSG00000188015	S100A3	S100 calcium binding protein A3 [Source:HGNC Symbol;Acc:HGNC:10493]
ENSG00000122952	3758.69	0.635074	0.0572929	11.0847	1.48847e-28	2.80772e-27	0.00208745	3020.67	4474	ENSG00000122952	ZWINT	ZW10 interacting kinetochore protein [Source:HGNC Symbol;Acc:HGNC:13195]
ENSG00000182919	1081.5	-0.768729	0.0693641	-11.0825	1.52536e-28	2.87342e-27	0.00246819	1397.67	784.333	ENSG00000182919	C11orf54	chromosome 11 open reading frame 54 [Source:HGNC Symbol;Acc:HGNC:30204]
ENSG00000074370	234.747	-1.81479	0.163796	-11.0796	1.57631e-28	2.96539e-27	0.0130602	375.333	101	ENSG00000074370	ATP2A3	ATPase sarcoplasmic/endoplasmic reticulum Ca2+ transporting 3 [Source:HGNC Symbol;Acc:HGNC:813]
ENSG00000113522	3097.08	-0.548587	0.0495276	-11.0764	1.63334e-28	3.06853e-27	0.00143097	3772	2462.33	ENSG00000113522	RAD50	RAD50 double strand break repair protein [Source:HGNC Symbol;Acc:HGNC:9816]
ENSG00000006534	1199.76	-0.813696	0.0735071	-11.0696	1.76134e-28	3.30453e-27	0.0029846	1567	849.667	ENSG00000006534	ALDH3B1	aldehyde dehydrogenase 3 family member B1 [Source:HGNC Symbol;Acc:HGNC:410]
ENSG00000185885	690.2	-1.00086	0.0906306	-11.0432	2.36339e-28	4.42809e-27	0.00427241	943.333	447.667	ENSG00000185885	IFITM1	interferon induced transmembrane protein 1 [Source:HGNC Symbol;Acc:HGNC:5412]
ENSG00000134070	1636.26	-0.732352	0.0663311	-11.0409	2.42685e-28	4.54089e-27	0.00251423	2096.33	1200.33	ENSG00000134070	IRAK2	interleukin 1 receptor associated kinase 2 [Source:HGNC Symbol;Acc:HGNC:6113]
ENSG00000174501	1203.04	-1.04399	0.0946974	-11.0245	2.91183e-28	5.44101e-27	0.00550853	1662.67	777.333	ENSG00000174501	ANKRD36C	ankyrin repeat domain 36C [Source:HGNC Symbol;Acc:HGNC:32946]
ENSG00000167523	370.459	1.22241	0.110907	11.022	2.99392e-28	5.58691e-27	0.00568099	228	509	ENSG00000167523	SPATA33	spermatogenesis associated 33 [Source:HGNC Symbol;Acc:HGNC:26463]
ENSG00000111859	545.385	-1.07194	0.0972838	-11.0187	3.10375e-28	5.78411e-27	0.00470235	758	345.333	ENSG00000111859	NEDD9	neural precursor cell expressed, developmentally down-regulated 9 [Source:HGNC Symbol;Acc:HGNC:7733]
ENSG00000188827	881.029	-0.890459	0.0808257	-11.017	3.1632e-28	5.88702e-27	0.00345085	1172.67	606.333	ENSG00000188827	SLX4	SLX4 structure-specific endonuclease subunit [Source:HGNC Symbol;Acc:HGNC:23845]
ENSG00000162430	6269.26	0.493467	0.0447924	11.0168	3.17272e-28	5.89684e-27	0.00128209	5342.33	7169	ENSG00000162430	SELENON	selenoprotein N [Source:HGNC Symbol;Acc:HGNC:15999]
ENSG00000159212	601.086	-1.00322	0.0910811	-11.0146	3.25088e-28	6.03406e-27	0.00408796	822.333	391.667	ENSG00000159212	CLIC6	chloride intracellular channel 6 [Source:HGNC Symbol;Acc:HGNC:2065]
ENSG00000178695	2723.57	-0.570055	0.0517592	-11.0136	3.28623e-28	6.09156e-27	0.00154655	3339.33	2146.33	ENSG00000178695	KCTD12	potassium channel tetramerization domain containing 12 [Source:HGNC Symbol;Acc:HGNC:14678]
ENSG00000141084	872.844	0.887006	0.0805397	11.0133	3.29797e-28	6.1052e-27	0.00342571	629	1112.67	ENSG00000141084	RANBP10	RAN binding protein 10 [Source:HGNC Symbol;Acc:HGNC:29285]
ENSG00000060709	77.1865	-5.47292	0.497027	-11.0113	3.37053e-28	6.23123e-27	0.0245252	155	3.33333	ENSG00000060709	RIMBP2	RIMS binding protein 2 [Source:HGNC Symbol;Acc:HGNC:30339]
ENSG00000065923	4174.44	-0.606389	0.0551038	-11.0045	3.63549e-28	6.71215e-27	0.00193619	5172	3242.33	ENSG00000065923	SLC9A7	solute carrier family 9 member A7 [Source:HGNC Symbol;Acc:HGNC:17123]
ENSG00000160695	1782.35	-0.674908	0.0613466	-11.0016	3.756e-28	6.92547e-27	0.00211567	2250.33	1344.67	ENSG00000160695	VPS11	VPS11, CORVET/HOPS core subunit [Source:HGNC Symbol;Acc:HGNC:14583]
ENSG00000198730	4123.19	-0.550105	0.0500127	-10.9993	3.85133e-28	7.09185e-27	0.0015495	5029	3276.67	ENSG00000198730	CTR9	CTR9 homolog, Paf1/RNA polymerase II complex component [Source:HGNC Symbol;Acc:HGNC:16850]
ENSG00000064042	6619.9	-0.681899	0.0619967	-10.999	3.86575e-28	7.10899e-27	0.00260901	8346.67	4962	ENSG00000064042	LIMCH1	LIM and calponin homology domains 1 [Source:HGNC Symbol;Acc:HGNC:29191]
ENSG00000158023	533.637	-1.09541	0.0995944	-10.9987	3.87491e-28	7.11643e-27	0.00497073	745.333	334.667	ENSG00000158023	WDR66	WD repeat domain 66 [Source:HGNC Symbol;Acc:HGNC:28506]
ENSG00000164346	2715.57	-0.587554	0.0534422	-10.9942	4.07514e-28	7.47431e-27	0.00167194	3345	2120.67	ENSG00000164346	NSA2	NSA2, ribosome biogenesis homolog [Source:HGNC Symbol;Acc:HGNC:30728]
ENSG00000102978	2775.55	0.596289	0.0542863	10.9841	4.55551e-28	8.34437e-27	0.00174919	2265.33	3267.33	ENSG00000102978	POLR2C	RNA polymerase II subunit C [Source:HGNC Symbol;Acc:HGNC:9189]
ENSG00000163874	593.242	-1.13348	0.103234	-10.9798	4.78137e-28	8.74657e-27	0.00569981	836.333	363	ENSG00000163874	ZC3H12A	zinc finger CCCH-type containing 12A [Source:HGNC Symbol;Acc:HGNC:26259]
ENSG00000132256	1494.67	-0.681421	0.0620637	-10.9794	4.80172e-28	8.77228e-27	0.00206387	1887	1124.67	ENSG00000132256	TRIM5	tripartite motif containing 5 [Source:HGNC Symbol;Acc:HGNC:16276]
ENSG00000184500	1481.1	-0.692793	0.0631206	-10.9757	5.0018e-28	9.12583e-27	0.00215103	1875.67	1105.67	ENSG00000184500	PROS1	protein S [Source:HGNC Symbol;Acc:HGNC:9456]
ENSG00000149115	3331.82	-0.627772	0.0572036	-10.9743	5.07807e-28	9.25285e-27	0.00204132	4148.67	2558.67	ENSG00000149115	TNKS1BP1	tankyrase 1 binding protein 1 [Source:HGNC Symbol;Acc:HGNC:19081]
ENSG00000089327	6892.26	0.527956	0.048139	10.9673	5.4871e-28	9.98509e-27	0.00152045	5795	7956	ENSG00000089327	FXYD5	FXYD domain containing ion transport regulator 5 [Source:HGNC Symbol;Acc:HGNC:4029]
ENSG00000196917	95.2741	-2.8566	0.260552	-10.9637	5.7129e-28	1.03824e-26	0.0238697	172	22.6667	ENSG00000196917	HCAR1	hydroxycarboxylic acid receptor 1 [Source:HGNC Symbol;Acc:HGNC:4532]
ENSG00000050820	5996.06	0.508209	0.0463621	10.9617	5.83708e-28	1.05943e-26	0.00137747	5081	6884.33	ENSG00000050820	BCAR1	BCAR1, Cas family scaffold protein [Source:HGNC Symbol;Acc:HGNC:971]
ENSG00000172159	487.268	-1.05528	0.09629	-10.9594	5.99135e-28	1.08601e-26	0.00432028	675	309.667	ENSG00000172159	FRMD3	FERM domain containing 3 [Source:HGNC Symbol;Acc:HGNC:24125]
ENSG00000101654	4661.92	0.49673	0.0453471	10.954	6.3605e-28	1.15142e-26	0.00126158	3963.33	5341.67	ENSG00000101654	RNMT	RNA guanine-7 methyltransferase [Source:HGNC Symbol;Acc:HGNC:10075]
ENSG00000175220	3230.71	-0.605846	0.0553159	-10.9525	6.4653e-28	1.16888e-26	0.00187952	4002.67	2509	ENSG00000175220	ARHGAP1	Rho GTPase activating protein 1 [Source:HGNC Symbol;Acc:HGNC:673]
ENSG00000159792	1027.73	0.764464	0.0698136	10.9501	6.63878e-28	1.19868e-26	0.00247485	781	1265.33	ENSG00000159792	PSKH1	protein serine kinase H1 [Source:HGNC Symbol;Acc:HGNC:9529]
ENSG00000137331	11717.8	-0.578429	0.0528452	-10.9457	6.96683e-28	1.25629e-26	0.0019231	14417.7	9177	ENSG00000137331	IER3	immediate early response 3 [Source:HGNC Symbol;Acc:HGNC:5392]
ENSG00000177685	372.362	-1.30054	0.11893	-10.9353	7.81439e-28	1.4073e-26	0.00688709	542	211	ENSG00000177685	CRACR2B	calcium release activated channel regulator 2B [Source:HGNC Symbol;Acc:HGNC:28703]
ENSG00000138675	4068.46	0.536937	0.0491798	10.9178	9.47253e-28	1.70371e-26	0.00148938	3401.67	4719	ENSG00000138675	FGF5	fibroblast growth factor 5 [Source:HGNC Symbol;Acc:HGNC:3683]
ENSG00000121691	2652.82	-0.7239	0.0663051	-10.9177	9.48574e-28	1.70388e-26	0.00276395	3396.67	1958.33	ENSG00000121691	CAT	catalase [Source:HGNC Symbol;Acc:HGNC:1516]
ENSG00000174669	944.079	-0.875327	0.0802435	-10.9084	1.05099e-27	1.88542e-26	0.00346998	1251.33	650	ENSG00000174669	SLC29A2	solute carrier family 29 member 2 [Source:HGNC Symbol;Acc:HGNC:11004]
ENSG00000006118	2212.69	-0.658658	0.0604333	-10.8989	1.1664e-27	2.08976e-26	0.0021525	2777.67	1674.33	ENSG00000006118	TMEM132A	transmembrane protein 132A [Source:HGNC Symbol;Acc:HGNC:31092]
ENSG00000111490	165.813	-1.81792	0.166802	-10.8987	1.16948e-27	2.09259e-26	0.0111668	264.667	71.6667	ENSG00000111490	TBC1D30	TBC1 domain family member 30 [Source:HGNC Symbol;Acc:HGNC:29164]
ENSG00000149136	11472.8	-0.482857	0.0443478	-10.888	1.31563e-27	2.35108e-26	0.00132717	13719.7	9351.67	ENSG00000149136	SSRP1	structure specific recognition protein 1 [Source:HGNC Symbol;Acc:HGNC:11327]
ENSG00000149150	677.461	-0.941866	0.0865233	-10.8857	1.34878e-27	2.40722e-26	0.00374157	913.667	454.333	ENSG00000149150	SLC43A1	solute carrier family 43 member 1 [Source:HGNC Symbol;Acc:HGNC:9225]
ENSG00000150776	1660.69	-0.636788	0.0585061	-10.8841	1.3721e-27	2.44572e-26	0.00183061	2072.67	1273	ENSG00000150776	NKAPD1	NKAP domain containing 1 [Source:HGNC Symbol;Acc:HGNC:25569]
ENSG00000181264	588.463	-1.1695	0.107459	-10.8832	1.38565e-27	2.46671e-26	0.0063038	832.333	352.333	ENSG00000181264	TMEM136	transmembrane protein 136 [Source:HGNC Symbol;Acc:HGNC:28280]
ENSG00000068366	5552.68	-0.474731	0.0436589	-10.8736	1.53947e-27	2.73703e-26	0.00118755	6624	4548	ENSG00000068366	ACSL4	acyl-CoA synthetase long chain family member 4 [Source:HGNC Symbol;Acc:HGNC:3571]
ENSG00000187954	1592.16	0.67532	0.0621444	10.8669	1.65648e-27	2.9413e-26	0.00212295	1256.67	1918.67	ENSG00000187954	CYHR1	cysteine and histidine rich 1 [Source:HGNC Symbol;Acc:HGNC:17806]
ENSG00000179820	6696.25	-0.62298	0.0573288	-10.8668	1.65965e-27	2.94319e-26	0.00221097	8343.67	5152	ENSG00000179820	MYADM	myeloid associated differentiation marker [Source:HGNC Symbol;Acc:HGNC:7544]
ENSG00000213949	1912.28	-0.83071	0.0764632	-10.8642	1.70748e-27	3.02415e-26	0.00364117	2516.33	1353.33	ENSG00000213949	ITGA1	integrin subunit alpha 1 [Source:HGNC Symbol;Acc:HGNC:6134]
ENSG00000242265	15478.1	-0.50712	0.0466869	-10.8621	1.746e-27	3.08845e-26	0.00150377	18634.7	12536.3	ENSG00000242265	PEG10	paternally expressed 10 [Source:HGNC Symbol;Acc:HGNC:14005]
ENSG00000145741	13683.8	-0.462743	0.042608	-10.8605	1.77823e-27	3.14147e-26	0.00123289	16265.3	11235	ENSG00000145741	BTF3	basic transcription factor 3 [Source:HGNC Symbol;Acc:HGNC:1125]
ENSG00000149313	1574.96	-0.696912	0.0641887	-10.8572	1.84236e-27	3.25063e-26	0.00229173	1999.33	1177	ENSG00000149313	AASDHPPT	aminoadipate-semialdehyde dehydrogenase-phosphopantetheinyl transferase [Source:HGNC Symbol;Acc:HGNC:14235]
ENSG00000154162	82.1741	3.03097	0.279267	10.8533	1.92327e-27	3.38909e-26	0.0254596	18.3333	143.333	ENSG00000154162	CDH12	cadherin 12 [Source:HGNC Symbol;Acc:HGNC:1751]
ENSG00000263528	750.391	-0.867609	0.0799756	-10.8484	2.0289e-27	3.57071e-26	0.00314074	994.333	520.333	ENSG00000263528	IKBKE	inhibitor of nuclear factor kappa B kinase subunit epsilon [Source:HGNC Symbol;Acc:HGNC:14552]
ENSG00000166123	1950.35	0.737285	0.0679897	10.8441	2.12793e-27	3.74027e-26	0.00278681	1500.67	2377.67	ENSG00000166123	GPT2	glutamic--pyruvic transaminase 2 [Source:HGNC Symbol;Acc:HGNC:18062]
ENSG00000166788	1413.48	-0.697393	0.0643266	-10.8414	2.18987e-27	3.84429e-26	0.00222692	1792.33	1055	ENSG00000166788	SAAL1	serum amyloid A like 1 [Source:HGNC Symbol;Acc:HGNC:25158]
ENSG00000109919	3917.52	-0.547966	0.0505636	-10.8372	2.29488e-27	4.02355e-26	0.00157618	4771	3109.67	ENSG00000109919	MTCH2	mitochondrial carrier 2 [Source:HGNC Symbol;Acc:HGNC:17587]
ENSG00000213626	147.094	-1.98592	0.183306	-10.8339	2.37802e-27	4.16408e-26	0.0134992	241.333	58	ENSG00000213626	LBH	limb bud and heart development [Source:HGNC Symbol;Acc:HGNC:29532]
ENSG00000137760	796.38	-0.908121	0.0838563	-10.8295	2.49543e-27	4.36418e-26	0.00367093	1066.33	540.667	ENSG00000137760	ALKBH8	alkB homolog 8, tRNA methyltransferase [Source:HGNC Symbol;Acc:HGNC:25189]
ENSG00000101224	6035.71	0.546599	0.0504855	10.8269	2.56816e-27	4.48574e-26	0.00166562	5033	7005.67	ENSG00000101224	CDC25B	cell division cycle 25B [Source:HGNC Symbol;Acc:HGNC:1726]
ENSG00000172167	1366.98	0.711165	0.0656888	10.8263	2.58478e-27	4.50911e-26	0.00233653	1063	1663.33	ENSG00000172167	MTBP	MDM2 binding protein [Source:HGNC Symbol;Acc:HGNC:7417]
ENSG00000140459	311.441	-1.36225	0.125998	-10.8116	3.03243e-27	5.28341e-26	0.00740933	459	170	ENSG00000140459	CYP11A1	cytochrome P450 family 11 subfamily A member 1 [Source:HGNC Symbol;Acc:HGNC:2590]
ENSG00000137642	484.741	1.09764	0.101644	10.799	3.48152e-27	6.05827e-26	0.00508963	316.667	649.667	ENSG00000137642	SORL1	sortilin related receptor 1 [Source:HGNC Symbol;Acc:HGNC:11185]
ENSG00000158125	142.101	2.12068	0.196563	10.7888	3.88882e-27	6.75858e-26	0.0164646	54.6667	228.667	ENSG00000158125	XDH	xanthine dehydrogenase [Source:HGNC Symbol;Acc:HGNC:12805]
ENSG00000103042	825.229	0.870211	0.0806885	10.7848	4.06019e-27	7.04763e-26	0.00337524	599.333	1046.67	ENSG00000103042	SLC38A7	solute carrier family 38 member 7 [Source:HGNC Symbol;Acc:HGNC:25582]
ENSG00000058085	6664.92	0.52	0.0482211	10.7837	4.11222e-27	7.12904e-26	0.0015212	5620	7687.33	ENSG00000058085	LAMC2	laminin subunit gamma 2 [Source:HGNC Symbol;Acc:HGNC:6493]
ENSG00000060749	7888	-0.511085	0.0474138	-10.7793	4.31318e-27	7.46813e-26	0.00148849	9512.33	6388	ENSG00000060749	QSER1	glutamine and serine rich 1 [Source:HGNC Symbol;Acc:HGNC:26154]
ENSG00000160703	506.463	-1.07635	0.0998627	-10.7783	4.35888e-27	7.53789e-26	0.00490278	704.667	319.333	ENSG00000160703	NLRX1	NLR family member X1 [Source:HGNC Symbol;Acc:HGNC:29890]
ENSG00000170006	3448.63	-0.554327	0.0514461	-10.7749	4.52161e-27	7.80959e-26	0.00160461	4210	2732	ENSG00000170006	TMEM154	transmembrane protein 154 [Source:HGNC Symbol;Acc:HGNC:26489]
ENSG00000135372	3596.74	-0.521341	0.0483968	-10.7722	4.65626e-27	8.0322e-26	0.00139899	4348.33	2889.33	ENSG00000135372	NAT10	N-acetyltransferase 10 [Source:HGNC Symbol;Acc:HGNC:29830]
ENSG00000146678	544.051	1.01923	0.0946976	10.763	5.14637e-27	8.86666e-26	0.00440123	368.667	714.333	ENSG00000146678	IGFBP1	insulin like growth factor binding protein 1 [Source:HGNC Symbol;Acc:HGNC:5469]
ENSG00000171488	2763.2	-0.61217	0.0569088	-10.757	5.49113e-27	9.44895e-26	0.001953	3429	2146	ENSG00000171488	LRRC8C	leucine rich repeat containing 8 VRAC subunit C [Source:HGNC Symbol;Acc:HGNC:25075]
ENSG00000072682	3314.92	0.559162	0.0520279	10.7474	6.09885e-27	1.04817e-25	0.00163863	2751	3864	ENSG00000072682	P4HA2	prolyl 4-hydroxylase subunit alpha 2 [Source:HGNC Symbol;Acc:HGNC:8547]
ENSG00000168724	3533.49	0.510462	0.0475143	10.7433	6.37036e-27	1.09349e-25	0.00133584	2988	4066.67	ENSG00000168724	DNAJC21	DnaJ heat shock protein family (Hsp40) member C21 [Source:HGNC Symbol;Acc:HGNC:27030]
ENSG00000165689	1796.18	-0.64594	0.0601362	-10.7413	6.51282e-27	1.11656e-25	0.00201687	2246	1369	ENSG00000165689	ENTR1	endosome associated trafficking regulator 1 [Source:HGNC Symbol;Acc:HGNC:10667]
ENSG00000128656	571.856	-0.996156	0.0927638	-10.7386	6.70324e-27	1.1478e-25	0.00421792	782	373.667	ENSG00000128656	CHN1	chimerin 1 [Source:HGNC Symbol;Acc:HGNC:1943]
ENSG00000156265	485.424	-1.25935	0.117293	-10.7367	6.84216e-27	1.17014e-25	0.00740518	699.667	278	ENSG00000156265	MAP3K7CL	MAP3K7 C-terminal like [Source:HGNC Symbol;Acc:HGNC:16457]
ENSG00000067248	2642.33	-0.566641	0.0527782	-10.7363	6.87752e-27	1.17475e-25	0.00161168	3235.33	2085	ENSG00000067248	DHX29	DExH-box helicase 29 [Source:HGNC Symbol;Acc:HGNC:15815]
ENSG00000233822	2671.36	0.606844	0.0565294	10.735	6.97138e-27	1.18932e-25	0.00191308	2170.33	3147.33	ENSG00000233822	HIST1H2BN	histone cluster 1 H2B family member n [Source:HGNC Symbol;Acc:HGNC:4749]
ENSG00000118900	4579.91	0.566004	0.0527361	10.7328	7.14232e-27	1.21699e-25	0.00177813	3790	5364	ENSG00000118900	UBN1	ubinuclein 1 [Source:HGNC Symbol;Acc:HGNC:12506]
ENSG00000250786	65.9599	-4.36401	0.406645	-10.7317	7.22206e-27	1.22908e-25	0.0316684	129.333	6	ENSG00000250786	SNHG18	small nucleolar RNA host gene 18 [Source:HGNC Symbol;Acc:HGNC:49007]
ENSG00000166313	1018.46	-0.807291	0.0752256	-10.7316	7.23326e-27	1.22948e-25	0.00300916	1331.33	725.667	ENSG00000166313	APBB1	amyloid beta precursor protein binding family B member 1 [Source:HGNC Symbol;Acc:HGNC:581]
ENSG00000213445	1660.53	-0.690409	0.0643403	-10.7306	7.31324e-27	1.24156e-25	0.00234104	2103	1239.33	ENSG00000213445	SIPA1	signal-induced proliferation-associated 1 [Source:HGNC Symbol;Acc:HGNC:10885]
ENSG00000177030	1576.57	-0.691673	0.0644638	-10.7296	7.38953e-27	1.25298e-25	0.00231833	1998.33	1178	ENSG00000177030	DEAF1	DEAF1 transcription factor [Source:HGNC Symbol;Acc:HGNC:14677]
ENSG00000185340	2202.76	0.653419	0.0609029	10.7289	7.44945e-27	1.2616e-25	0.0021973	1758	2632.33	ENSG00000185340	GAS2L1	growth arrest specific 2 like 1 [Source:HGNC Symbol;Acc:HGNC:16955]
ENSG00000164056	1862.32	0.666415	0.0621168	10.7284	7.4866e-27	1.26635e-25	0.00221684	1477	2232	ENSG00000164056	SPRY1	sprouty RTK signaling antagonist 1 [Source:HGNC Symbol;Acc:HGNC:11269]
ENSG00000166164	3549.57	0.546377	0.0509426	10.7254	7.73836e-27	1.30735e-25	0.00157913	2956.67	4120.33	ENSG00000166164	BRD7	bromodomain containing 7 [Source:HGNC Symbol;Acc:HGNC:14310]
ENSG00000141002	2342.37	0.573087	0.0534374	10.7245	7.81488e-27	1.31868e-25	0.00161538	1930	2741	ENSG00000141002	TCF25	transcription factor 25 [Source:HGNC Symbol;Acc:HGNC:29181]
ENSG00000187800	2240.68	-0.707909	0.0661161	-10.7071	9.43133e-27	1.58951e-25	0.00267268	2845	1659.67	ENSG00000187800	PEAR1	platelet endothelial aggregation receptor 1 [Source:HGNC Symbol;Acc:HGNC:33631]
ENSG00000205302	2386.43	-0.563839	0.0526611	-10.7069	9.4433e-27	1.5896e-25	0.00156055	2920.33	1884.67	ENSG00000205302	SNX2	sorting nexin 2 [Source:HGNC Symbol;Acc:HGNC:11173]
ENSG00000177106	2896.08	-0.641458	0.0599594	-10.6982	1.0377e-26	1.74467e-25	0.00222546	3613.33	2206.67	ENSG00000177106	EPS8L2	EPS8 like 2 [Source:HGNC Symbol;Acc:HGNC:21296]
ENSG00000117724	20409.8	0.512032	0.0478847	10.693	1.09728e-26	1.84261e-25	0.00160203	17256	23568.7	ENSG00000117724	CENPF	centromere protein F [Source:HGNC Symbol;Acc:HGNC:1857]
ENSG00000172380	7759.92	-0.470073	0.0439673	-10.6914	1.1164e-26	1.87245e-25	0.00126002	9239.33	6371	ENSG00000172380	GNG12	G protein subunit gamma 12 [Source:HGNC Symbol;Acc:HGNC:19663]
ENSG00000158669	2879.78	0.57641	0.0539372	10.6867	1.1749e-26	1.9682e-25	0.00173652	2373.33	3375.33	ENSG00000158669	GPAT4	glycerol-3-phosphate acyltransferase 4 [Source:HGNC Symbol;Acc:HGNC:20880]
ENSG00000128833	3252.32	0.561538	0.0525636	10.683	1.22221e-26	2.045e-25	0.00167295	2694.67	3803.67	ENSG00000128833	MYO5C	myosin VC [Source:HGNC Symbol;Acc:HGNC:7604]
ENSG00000060982	9153.12	-0.448184	0.041957	-10.682	1.23605e-26	2.06567e-25	0.00115609	10836	7578.67	ENSG00000060982	BCAT1	branched chain amino acid transaminase 1 [Source:HGNC Symbol;Acc:HGNC:976]
ENSG00000212864	163.246	-1.81827	0.170327	-10.6751	1.3306e-26	2.22102e-25	0.011887	261	70.6667	ENSG00000212864	RNF208	ring finger protein 208 [Source:HGNC Symbol;Acc:HGNC:25420]
ENSG00000162174	89.1708	-2.64694	0.247989	-10.6736	1.35218e-26	2.25433e-25	0.0202881	157.667	24	ENSG00000162174	ASRGL1	asparaginase like 1 [Source:HGNC Symbol;Acc:HGNC:16448]
ENSG00000157399	80.57	-3.34793	0.313754	-10.6706	1.39761e-26	2.32729e-25	0.0320747	151	14	ENSG00000157399	ARSE	arylsulfatase E [Source:HGNC Symbol;Acc:HGNC:719]
ENSG00000064651	2660.15	-0.639223	0.0599508	-10.6625	1.52514e-26	2.53662e-25	0.00219271	3327.67	2040	ENSG00000064651	SLC12A2	solute carrier family 12 member 2 [Source:HGNC Symbol;Acc:HGNC:10911]
ENSG00000065809	4660.2	-0.513835	0.0482308	-10.6537	1.67635e-26	2.78478e-25	0.00145354	5621.33	3750.33	ENSG00000065809	FAM107B	family with sequence similarity 107 member B [Source:HGNC Symbol;Acc:HGNC:23726]
ENSG00000132842	4011.35	-0.503168	0.0472384	-10.6517	1.71257e-26	2.84156e-25	0.00134963	4824.67	3247.67	ENSG00000132842	AP3B1	adaptor related protein complex 3 subunit beta 1 [Source:HGNC Symbol;Acc:HGNC:566]
ENSG00000198521	136.328	-2.09766	0.197223	-10.636	2.02679e-26	3.35893e-25	0.0159051	226.667	50.6667	ENSG00000198521	ZNF43	zinc finger protein 43 [Source:HGNC Symbol;Acc:HGNC:13109]
ENSG00000170485	3770.17	0.571337	0.0537306	10.6334	2.08445e-26	3.45037e-25	0.00180571	3113	4426.33	ENSG00000170485	NPAS2	neuronal PAS domain protein 2 [Source:HGNC Symbol;Acc:HGNC:7895]
ENSG00000019582	129.722	-2.17548	0.204665	-10.6295	2.1729e-26	3.59251e-25	0.0169793	218	45.6667	ENSG00000019582	CD74	CD74 molecule [Source:HGNC Symbol;Acc:HGNC:1697]
ENSG00000101265	1340.07	-0.699906	0.0658481	-10.6291	2.18213e-26	3.60349e-25	0.00232795	1699.67	999.667	ENSG00000101265	RASSF2	Ras association domain family member 2 [Source:HGNC Symbol;Acc:HGNC:9883]
ENSG00000154358	416.323	-1.29156	0.121544	-10.6263	2.24767e-26	3.70733e-25	0.00769857	606.333	238	ENSG00000154358	OBSCN	obscurin, cytoskeletal calmodulin and titin-interacting RhoGEF [Source:HGNC Symbol;Acc:HGNC:15719]
ENSG00000165905	66.1554	-4.54811	0.428117	-10.6235	2.31646e-26	3.81627e-25	0.033974	129.667	5.33333	ENSG00000165905	LARGE2	LARGE xylosyl- and glucuronyltransferase 2 [Source:HGNC Symbol;Acc:HGNC:16522]
ENSG00000149308	2270.52	-0.613638	0.057781	-10.6201	2.40396e-26	3.95574e-25	0.00194239	2819	1761	ENSG00000149308	NPAT	nuclear protein, coactivator of histone transcription [Source:HGNC Symbol;Acc:HGNC:7896]
ENSG00000138434	12412.8	0.411349	0.0387419	10.6177	2.46645e-26	4.05376e-25	0.000999606	10930	13870.7	ENSG00000138434	ITPRID2	ITPR interacting domain containing 2 [Source:HGNC Symbol;Acc:HGNC:11319]
ENSG00000244486	377.61	-1.1981	0.112853	-10.6164	2.49914e-26	4.10266e-25	0.00601193	539.333	223.667	ENSG00000244486	SCARF2	scavenger receptor class F member 2 [Source:HGNC Symbol;Acc:HGNC:19869]
ENSG00000074319	2709.3	-0.573319	0.0540041	-10.6162	2.50532e-26	4.10796e-25	0.00171534	3324.33	2127.33	ENSG00000074319	TSG101	tumor susceptibility 101 [Source:HGNC Symbol;Acc:HGNC:15971]
ENSG00000139146	2294.58	-0.610714	0.0575371	-10.6143	2.55779e-26	4.18907e-25	0.00192694	2843	1774	ENSG00000139146	SINHCAF	SIN3-HDAC complex associated factor [Source:HGNC Symbol;Acc:HGNC:30702]
ENSG00000156675	1453.1	-0.761657	0.0717886	-10.6097	2.6856e-26	4.39321e-25	0.00297074	1872	1055.33	ENSG00000156675	RAB11FIP1	RAB11 family interacting protein 1 [Source:HGNC Symbol;Acc:HGNC:30265]
ENSG00000184083	636.965	0.950788	0.0896747	10.6026	2.89713e-26	4.73368e-25	0.0040606	445.333	823	ENSG00000184083	FAM120C	family with sequence similarity 120C [Source:HGNC Symbol;Acc:HGNC:16949]
ENSG00000164619	64.2423	-3.81199	0.35958	-10.6012	2.94066e-26	4.79916e-25	0.0291514	122.667	8.33333	ENSG00000164619	BMPER	BMP binding endothelial regulator [Source:HGNC Symbol;Acc:HGNC:24154]
ENSG00000153904	9595.06	-0.467392	0.0441461	-10.5874	3.4094e-26	5.55765e-25	0.00129686	11416.7	7876	ENSG00000153904	DDAH1	dimethylarginine dimethylaminohydrolase 1 [Source:HGNC Symbol;Acc:HGNC:2715]
ENSG00000149403	498.312	-1.03866	0.0981146	-10.5862	3.45466e-26	5.62484e-25	0.00463775	687	319.667	ENSG00000149403	GRIK4	glutamate ionotropic receptor kainate type subunit 4 [Source:HGNC Symbol;Acc:HGNC:4582]
ENSG00000118515	1233.84	0.748299	0.070696	10.5847	3.50769e-26	5.70451e-25	0.00273959	944.667	1509	ENSG00000118515	SGK1	serum/glucocorticoid regulated kinase 1 [Source:HGNC Symbol;Acc:HGNC:10810]
ENSG00000182149	4022.59	0.515669	0.0487194	10.5845	3.51795e-26	5.71451e-25	0.0014546	3395.33	4624	ENSG00000182149	IST1	IST1, ESCRT-III associated factor [Source:HGNC Symbol;Acc:HGNC:28977]
ENSG00000102893	3370.09	0.513612	0.0485322	10.5829	3.57662e-26	5.80304e-25	0.00139203	2846.33	3876.67	ENSG00000102893	PHKB	phosphorylase kinase regulatory subunit beta [Source:HGNC Symbol;Acc:HGNC:8927]
ENSG00000179331	122.585	-2.12775	0.201176	-10.5766	3.82722e-26	6.20241e-25	0.015496	204.333	44.6667	ENSG00000179331	RAB39A	RAB39A, member RAS oncogene family [Source:HGNC Symbol;Acc:HGNC:16521]
ENSG00000094975	2748.4	-0.557233	0.0526987	-10.5739	3.93599e-26	6.37126e-25	0.00162149	3358	2181.67	ENSG00000094975	SUCO	SUN domain containing ossification factor [Source:HGNC Symbol;Acc:HGNC:1240]
ENSG00000095015	1912.45	-0.601957	0.0569439	-10.571	4.0596e-26	6.56373e-25	0.0017872	2362.67	1486.33	ENSG00000095015	MAP3K1	mitogen-activated protein kinase kinase kinase 1 [Source:HGNC Symbol;Acc:HGNC:6848]
ENSG00000169083	63.1474	-4.56983	0.432427	-10.5679	4.19964e-26	6.78228e-25	0.0305606	124.333	5	ENSG00000169083	AR	androgen receptor [Source:HGNC Symbol;Acc:HGNC:644]
ENSG00000057294	1869.86	-0.651277	0.0617548	-10.5462	5.29078e-26	8.53453e-25	0.00218162	2341	1419	ENSG00000057294	PKP2	plakophilin 2 [Source:HGNC Symbol;Acc:HGNC:9024]
ENSG00000134463	408.899	-1.13882	0.108037	-10.541	5.59103e-26	9.00842e-25	0.0055353	576.667	249.667	ENSG00000134463	ECHDC3	enoyl-CoA hydratase domain containing 3 [Source:HGNC Symbol;Acc:HGNC:23489]
ENSG00000115380	674.153	-1.03116	0.0978304	-10.5403	5.63218e-26	9.06423e-25	0.00519884	927.333	432	ENSG00000115380	EFEMP1	EGF containing fibulin extracellular matrix protein 1 [Source:HGNC Symbol;Acc:HGNC:3218]
ENSG00000011566	2685.15	-0.551755	0.052348	-10.5401	5.6422e-26	9.06987e-25	0.00158619	3273.67	2131.33	ENSG00000011566	MAP4K3	mitogen-activated protein kinase kinase kinase kinase 3 [Source:HGNC Symbol;Acc:HGNC:6865]
ENSG00000163430	7086.15	-0.561845	0.0533186	-10.5375	5.80163e-26	9.3154e-25	0.00190119	8660.67	5578.33	ENSG00000163430	FSTL1	follistatin like 1 [Source:HGNC Symbol;Acc:HGNC:3972]
ENSG00000125746	1256.58	-0.890936	0.0845945	-10.5318	6.16123e-26	9.88139e-25	0.00427456	1670.67	857.333	ENSG00000125746	EML2	echinoderm microtubule associated protein like 2 [Source:HGNC Symbol;Acc:HGNC:18035]
ENSG00000164244	3817.25	-0.52723	0.0500911	-10.5254	6.5965e-26	1.05673e-24	0.00153568	4620	3057.67	ENSG00000164244	PRRC1	proline rich coiled-coil 1 [Source:HGNC Symbol;Acc:HGNC:28164]
ENSG00000170689	1436.03	-0.835157	0.0793531	-10.5246	6.65716e-26	1.06522e-24	0.00377463	1882.67	1006.33	ENSG00000170689	HOXB9	homeobox B9 [Source:HGNC Symbol;Acc:HGNC:5120]
ENSG00000204386	2083.35	0.712481	0.067737	10.5183	7.11114e-26	1.13656e-24	0.00279906	1621.33	2532	ENSG00000204386	NEU1	neuraminidase 1 [Source:HGNC Symbol;Acc:HGNC:7758]
ENSG00000105971	1709.15	-0.670041	0.0637257	-10.5144	7.41182e-26	1.18326e-24	0.00230476	2151.33	1288.67	ENSG00000105971	CAV2	caveolin 2 [Source:HGNC Symbol;Acc:HGNC:1528]
ENSG00000113048	4132.86	-0.54237	0.051587	-10.5137	7.47175e-26	1.19146e-24	0.00166559	5024	3292.33	ENSG00000113048	MRPS27	mitochondrial ribosomal protein S27 [Source:HGNC Symbol;Acc:HGNC:14512]
ENSG00000111752	857.035	-0.819795	0.0780092	-10.5089	7.85659e-26	1.25139e-24	0.00311194	1121.67	607.333	ENSG00000111752	PHC1	polyhomeotic homolog 1 [Source:HGNC Symbol;Acc:HGNC:3182]
ENSG00000122515	2777.81	0.539383	0.0514126	10.4912	9.47693e-26	1.50694e-24	0.00153332	2321.33	3222.33	ENSG00000122515	ZMIZ2	zinc finger MIZ-type containing 2 [Source:HGNC Symbol;Acc:HGNC:22229]
ENSG00000148120	1086.53	0.780377	0.074384	10.4912	9.48267e-26	1.50694e-24	0.00300381	820.667	1350	ENSG00000148120	C9orf3	chromosome 9 open reading frame 3 [Source:HGNC Symbol;Acc:HGNC:1361]
ENSG00000146592	500.99	-1.22552	0.116842	-10.4887	9.73091e-26	1.54463e-24	0.00743219	718	293.333	ENSG00000146592	CREB5	cAMP responsive element binding protein 5 [Source:HGNC Symbol;Acc:HGNC:16844]
ENSG00000184860	133.166	-2.02461	0.193111	-10.4842	1.02136e-25	1.6194e-24	0.0148545	219.667	51.6667	ENSG00000184860	SDR42E1	short chain dehydrogenase/reductase family 42E, member 1 [Source:HGNC Symbol;Acc:HGNC:29834]
ENSG00000151725	2306.19	0.583412	0.0556567	10.4823	1.04157e-25	1.64956e-24	0.00178233	1893	2705.67	ENSG00000151725	CENPU	centromere protein U [Source:HGNC Symbol;Acc:HGNC:21348]
ENSG00000095303	70.7969	-3.31582	0.31644	-10.4785	1.0845e-25	1.7156e-24	0.0287808	132	12.6667	ENSG00000095303	PTGS1	prostaglandin-endoperoxide synthase 1 [Source:HGNC Symbol;Acc:HGNC:9604]
ENSG00000248092	1524.23	0.645079	0.0616604	10.4618	1.29363e-25	2.04412e-24	0.00205327	1219.33	1817.33	ENSG00000248092	NNT-AS1	NNT antisense RNA 1 [Source:HGNC Symbol;Acc:HGNC:49005]
ENSG00000099954	196.379	-1.70457	0.162981	-10.4587	1.33693e-25	2.11014e-24	0.0119519	308	89.6667	ENSG00000099954	CECR2	CECR2, histone acetyl-lysine reader [Source:HGNC Symbol;Acc:HGNC:1840]
ENSG00000175115	3843.81	-0.553296	0.052922	-10.4549	1.39117e-25	2.19326e-24	0.00174679	4693.33	3050.33	ENSG00000175115	PACS1	phosphofurin acidic cluster sorting protein 1 [Source:HGNC Symbol;Acc:HGNC:30032]
ENSG00000132688	2010.02	-0.615715	0.0589047	-10.4527	1.4236e-25	2.24185e-24	0.00197643	2496	1551	ENSG00000132688	NES	nestin [Source:HGNC Symbol;Acc:HGNC:7756]
ENSG00000008513	4557.38	-0.619604	0.0592876	-10.4508	1.45275e-25	2.28516e-24	0.0023018	5670.67	3520.67	ENSG00000008513	ST3GAL1	ST3 beta-galactoside alpha-2,3-sialyltransferase 1 [Source:HGNC Symbol;Acc:HGNC:10862]
ENSG00000156162	2053.77	0.605039	0.0579569	10.4395	1.63747e-25	2.57283e-24	0.00191402	1672.67	2426.67	ENSG00000156162	DPY19L4	dpy-19 like 4 [Source:HGNC Symbol;Acc:HGNC:27829]
ENSG00000051523	3134.22	0.58396	0.0559444	10.4382	1.65891e-25	2.60357e-24	0.00192424	2573	3667	ENSG00000051523	CYBA	cytochrome b-245 alpha chain [Source:HGNC Symbol;Acc:HGNC:2577]
ENSG00000187239	4359.8	-0.463285	0.0443858	-10.4377	1.66834e-25	2.61543e-24	0.0011831	5182	3587.33	ENSG00000187239	FNBP1	formin binding protein 1 [Source:HGNC Symbol;Acc:HGNC:17069]
ENSG00000067606	731.08	-0.848863	0.0816037	-10.4023	2.4213e-25	3.79155e-24	0.00329711	963.667	511	ENSG00000067606	PRKCZ	protein kinase C zeta [Source:HGNC Symbol;Acc:HGNC:9412]
ENSG00000086200	2259.77	-0.582285	0.0560004	-10.3979	2.53517e-25	3.9654e-24	0.00179617	2777.67	1769.67	ENSG00000086200	IPO11	importin 11 [Source:HGNC Symbol;Acc:HGNC:20628]
ENSG00000197971	3477.69	-0.549223	0.0528374	-10.3946	2.62416e-25	4.09999e-24	0.00171187	4233.67	2761.33	ENSG00000197971	MBP	myelin basic protein [Source:HGNC Symbol;Acc:HGNC:6925]
ENSG00000198873	1240.38	-0.684998	0.065902	-10.3942	2.63501e-25	4.11232e-24	0.0022714	1569	931	ENSG00000198873	GRK5	G protein-coupled receptor kinase 5 [Source:HGNC Symbol;Acc:HGNC:4544]
ENSG00000138443	4465.08	-0.543777	0.0523213	-10.393	2.66748e-25	4.15834e-24	0.00173928	5426	3554	ENSG00000138443	ABI2	abl interactor 2 [Source:HGNC Symbol;Acc:HGNC:24011]
ENSG00000183741	8711.49	0.453552	0.0436575	10.3889	2.78627e-25	4.33866e-24	0.00125617	7546	9845.67	ENSG00000183741	CBX6	chromobox 6 [Source:HGNC Symbol;Acc:HGNC:1556]
ENSG00000129657	8979.6	-0.493516	0.0475308	-10.3831	2.96116e-25	4.60584e-24	0.00151273	10761.7	7281.67	ENSG00000129657	SEC14L1	SEC14 like lipid binding 1 [Source:HGNC Symbol;Acc:HGNC:10698]
ENSG00000169710	47626.4	-0.480032	0.046281	-10.3721	3.32118e-25	5.16006e-24	0.00152192	56920.3	38996	ENSG00000169710	FASN	fatty acid synthase [Source:HGNC Symbol;Acc:HGNC:3594]
ENSG00000182568	623.528	0.930527	0.0897178	10.3717	3.3353e-25	5.17622e-24	0.00403599	440.333	800	ENSG00000182568	SATB1	SATB homeobox 1 [Source:HGNC Symbol;Acc:HGNC:10541]
ENSG00000162433	2590.98	0.705258	0.0680164	10.3689	3.43326e-25	5.32232e-24	0.00292636	2022.67	3154.67	ENSG00000162433	AK4	adenylate kinase 4 [Source:HGNC Symbol;Acc:HGNC:363]
ENSG00000108797	1207.92	-0.794412	0.0766762	-10.3606	3.74558e-25	5.80002e-24	0.0033373	1569	865.333	ENSG00000108797	CNTNAP1	contactin associated protein 1 [Source:HGNC Symbol;Acc:HGNC:8011]
ENSG00000100994	13523.6	0.498976	0.0481623	10.3603	3.75773e-25	5.81238e-24	0.00159568	11508	15486	ENSG00000100994	PYGB	glycogen phosphorylase B [Source:HGNC Symbol;Acc:HGNC:9723]
ENSG00000133318	5962.86	-0.463423	0.0447344	-10.3594	3.79205e-25	5.85894e-24	0.00126909	7092.33	4904.33	ENSG00000133318	RTN3	reticulon 3 [Source:HGNC Symbol;Acc:HGNC:10469]
ENSG00000177963	5097.2	-0.529655	0.051162	-10.3525	4.07639e-25	6.29129e-24	0.00168216	6178.67	4071	ENSG00000177963	RIC8A	RIC8 guanine nucleotide exchange factor A [Source:HGNC Symbol;Acc:HGNC:29550]
ENSG00000173486	1277.53	-0.691897	0.0669438	-10.3355	4.86883e-25	7.50598e-24	0.00239489	1619	954.333	ENSG00000173486	FKBP2	FK506 binding protein 2 [Source:HGNC Symbol;Acc:HGNC:3718]
ENSG00000234616	1372.81	0.686311	0.0664512	10.328	5.262e-25	8.10313e-24	0.00241532	1078.67	1659.33	ENSG00000234616	JRK	Jrk helix-turn-helix protein [Source:HGNC Symbol;Acc:HGNC:6199]
ENSG00000141934	747.915	-0.829998	0.0803785	-10.3261	5.36874e-25	8.25836e-24	0.00319377	982	527.333	ENSG00000141934	PLPP2	phospholipid phosphatase 2 [Source:HGNC Symbol;Acc:HGNC:9230]
ENSG00000167363	191.606	-1.62997	0.157933	-10.3207	5.68122e-25	8.72939e-24	0.0108138	297	91.6667	ENSG00000167363	FN3K	fructosamine 3 kinase [Source:HGNC Symbol;Acc:HGNC:24822]
ENSG00000127184	5237.96	-0.481187	0.0466334	-10.3185	5.8117e-25	8.92003e-24	0.00136976	6264.33	4278	ENSG00000127184	COX7C	cytochrome c oxidase subunit 7C [Source:HGNC Symbol;Acc:HGNC:2292]
ENSG00000188732	113.154	-2.20365	0.213612	-10.3161	5.95677e-25	9.13262e-24	0.0175485	190	39.3333	ENSG00000188732	FAM221A	family with sequence similarity 221 member A [Source:HGNC Symbol;Acc:HGNC:27977]
ENSG00000243811	687.499	0.877318	0.0850721	10.3126	6.17782e-25	9.4611e-24	0.0036316	496.667	869.667	ENSG00000243811	APOBEC3D	apolipoprotein B mRNA editing enzyme catalytic subunit 3D [Source:HGNC Symbol;Acc:HGNC:17354]
ENSG00000107929	7366.82	0.441947	0.0428683	10.3094	6.38947e-25	9.77448e-24	0.00118568	6401	8308	ENSG00000107929	LARP4B	La ribonucleoprotein domain family member 4B [Source:HGNC Symbol;Acc:HGNC:28987]
ENSG00000140941	3746.94	0.577623	0.0560458	10.3063	6.60083e-25	1.00867e-23	0.00198686	3086.67	4382.33	ENSG00000140941	MAP1LC3B	microtubule associated protein 1 light chain 3 beta [Source:HGNC Symbol;Acc:HGNC:13352]
ENSG00000188725	1967.41	-0.600733	0.0582932	-10.3054	6.66342e-25	1.01712e-23	0.0019148	2431.33	1532.33	ENSG00000188725	SMIM15	small integral membrane protein 15 [Source:HGNC Symbol;Acc:HGNC:33861]
ENSG00000110274	1947.63	-0.599283	0.0582607	-10.2862	8.12897e-25	1.23947e-23	0.00190686	2407.67	1519	ENSG00000110274	CEP164	centrosomal protein 164 [Source:HGNC Symbol;Acc:HGNC:29182]
ENSG00000184613	61.5217	3.59087	0.349271	10.281	8.58011e-25	1.30682e-23	0.0316483	9.66667	111	ENSG00000184613	NELL2	neural EGFL like 2 [Source:HGNC Symbol;Acc:HGNC:7751]
ENSG00000164733	5900.45	0.51348	0.0499476	10.2804	8.63931e-25	1.3144e-23	0.00162345	4991.33	6783.67	ENSG00000164733	CTSB	cathepsin B [Source:HGNC Symbol;Acc:HGNC:2527]
ENSG00000150779	762.569	-0.922434	0.0898245	-10.2693	9.69154e-25	1.47288e-23	0.00435036	1022.33	512.667	ENSG00000150779	TIMM8B	translocase of inner mitochondrial membrane 8 homolog B [Source:HGNC Symbol;Acc:HGNC:11818]
ENSG00000214455	120.563	-2.1759	0.211962	-10.2655	1.00816e-24	1.53048e-23	0.0182015	203.333	43	ENSG00000214455	RCN1P2	reticulocalbin 1 pseudogene 2 [Source:HGNC Symbol;Acc:HGNC:39204]
ENSG00000177706	1923.41	0.694709	0.0676854	10.2638	1.02597e-24	1.55584e-23	0.00275341	1509.67	2327.33	ENSG00000177706	FAM20C	FAM20C, golgi associated secretory pathway kinase [Source:HGNC Symbol;Acc:HGNC:22140]
ENSG00000197142	6802.44	-0.521067	0.0507987	-10.2575	1.09514e-24	1.65891e-23	0.00170684	8232	5458.67	ENSG00000197142	ACSL5	acyl-CoA synthetase long chain family member 5 [Source:HGNC Symbol;Acc:HGNC:16526]
ENSG00000132612	2414.85	0.577045	0.0562757	10.2539	1.13686e-24	1.72024e-23	0.00185282	1988.67	2824.33	ENSG00000132612	VPS4A	vacuolar protein sorting 4 homolog A [Source:HGNC Symbol;Acc:HGNC:13488]
ENSG00000102977	1129.43	0.724542	0.0706717	10.2522	1.15654e-24	1.74812e-23	0.00266104	873	1373	ENSG00000102977	ACD	ACD, shelterin complex subunit and telomerase recruitment factor [Source:HGNC Symbol;Acc:HGNC:25070]
ENSG00000110075	7622.02	-0.439013	0.0428567	-10.2437	1.26248e-24	1.90618e-23	0.00118862	8998	6344	ENSG00000110075	PPP6R3	protein phosphatase 6 regulatory subunit 3 [Source:HGNC Symbol;Acc:HGNC:1173]
ENSG00000170242	3568.2	-0.498853	0.0487237	-10.2384	1.33416e-24	2.01223e-23	0.00142043	4287	2896.67	ENSG00000170242	USP47	ubiquitin specific peptidase 47 [Source:HGNC Symbol;Acc:HGNC:20076]
ENSG00000167994	261.791	-1.41895	0.138629	-10.2356	1.37333e-24	2.06906e-23	0.0089735	391.667	139.667	ENSG00000167994	RAB3IL1	RAB3A interacting protein like 1 [Source:HGNC Symbol;Acc:HGNC:9780]
ENSG00000004660	677.482	-0.877178	0.0857606	-10.2282	1.48228e-24	2.23079e-23	0.00366953	899.667	466.333	ENSG00000004660	CAMKK1	calcium/calmodulin dependent protein kinase kinase 1 [Source:HGNC Symbol;Acc:HGNC:1469]
ENSG00000159200	1372.54	-0.683191	0.0668068	-10.2264	1.51075e-24	2.27118e-23	0.0024405	1735	1028.67	ENSG00000159200	RCAN1	regulator of calcineurin 1 [Source:HGNC Symbol;Acc:HGNC:3040]
ENSG00000138162	3730.44	0.510669	0.0500948	10.1941	2.10769e-24	3.16517e-23	0.00153275	3158.33	4297.33	ENSG00000138162	TACC2	transforming acidic coiled-coil containing protein 2 [Source:HGNC Symbol;Acc:HGNC:11523]
ENSG00000160888	1938.59	0.62066	0.0608859	10.1938	2.11278e-24	3.16939e-23	0.00213345	1568	2294.33	ENSG00000160888	IER2	immediate early response 2 [Source:HGNC Symbol;Acc:HGNC:28871]
ENSG00000229644	1858.58	-0.603233	0.0591937	-10.1908	2.17914e-24	3.26543e-23	0.00195953	2298	1445.33	ENSG00000229644	NAMPTP1	nicotinamide phosphoribosyltransferase pseudogene 1 [Source:HGNC Symbol;Acc:HGNC:17633]
ENSG00000185483	897.292	-0.772941	0.0760326	-10.1659	2.81437e-24	4.21278e-23	0.00296071	1162	648.333	ENSG00000185483	ROR1	receptor tyrosine kinase like orphan receptor 1 [Source:HGNC Symbol;Acc:HGNC:10256]
ENSG00000146648	22209.8	-0.503709	0.0495817	-10.1592	3.01607e-24	4.50985e-23	0.00172495	26708.7	18029.3	ENSG00000146648	EGFR	epidermal growth factor receptor [Source:HGNC Symbol;Acc:HGNC:3236]
ENSG00000074201	2393.64	-0.570767	0.0562385	-10.149	3.3463e-24	4.99826e-23	0.00184202	2931.33	1881.33	ENSG00000074201	CLNS1A	chloride nucleotide-sensitive channel 1A [Source:HGNC Symbol;Acc:HGNC:2080]
ENSG00000168906	6209.88	0.615426	0.0606443	10.1481	3.37788e-24	5.04004e-23	0.00248253	5023	7360.67	ENSG00000168906	MAT2A	methionine adenosyltransferase 2A [Source:HGNC Symbol;Acc:HGNC:6904]
ENSG00000006282	2926.65	-0.531456	0.0523994	-10.1424	3.58154e-24	5.33818e-23	0.00162303	3546.67	2337	ENSG00000006282	SPATA20	spermatogenesis associated 20 [Source:HGNC Symbol;Acc:HGNC:26125]
ENSG00000102048	220.714	1.42886	0.140978	10.1354	3.8495e-24	5.73144e-23	0.00864684	122.667	314.667	ENSG00000102048	ASB9	ankyrin repeat and SOCS box containing 9 [Source:HGNC Symbol;Acc:HGNC:17184]
ENSG00000170537	439.217	1.09683	0.108242	10.1331	3.94009e-24	5.86004e-23	0.00584443	287	589.333	ENSG00000170537	TMC7	transmembrane channel like 7 [Source:HGNC Symbol;Acc:HGNC:23000]
ENSG00000145685	1558.71	-0.673273	0.0664551	-10.1312	4.01533e-24	5.96557e-23	0.00250098	1966.33	1181	ENSG00000145685	LHFPL2	LHFPL tetraspan subfamily member 2 [Source:HGNC Symbol;Acc:HGNC:6588]
ENSG00000146112	8504.58	0.465942	0.0460012	10.1289	4.11241e-24	6.1033e-23	0.0014046	7333	9646.67	ENSG00000146112	PPP1R18	protein phosphatase 1 regulatory subunit 18 [Source:HGNC Symbol;Acc:HGNC:29413]
ENSG00000182621	631.136	-0.965355	0.095339	-10.1255	4.25807e-24	6.31274e-23	0.00476684	857	420.333	ENSG00000182621	PLCB1	phospholipase C beta 1 [Source:HGNC Symbol;Acc:HGNC:15917]
ENSG00000064313	2611.6	0.519601	0.0513198	10.1248	4.29033e-24	6.35379e-23	0.00150378	2201	3015	ENSG00000064313	TAF2	TATA-box binding protein associated factor 2 [Source:HGNC Symbol;Acc:HGNC:11536]
ENSG00000090530	4505.51	-0.569061	0.0562162	-10.1227	4.38077e-24	6.48084e-23	0.00204515	5515.67	3536	ENSG00000090530	P3H2	prolyl 3-hydroxylase 2 [Source:HGNC Symbol;Acc:HGNC:19317]
ENSG00000168439	11054.4	-0.473702	0.0468164	-10.1183	4.58345e-24	6.77348e-23	0.00148604	13181	9053.33	ENSG00000168439	STIP1	stress induced phosphoprotein 1 [Source:HGNC Symbol;Acc:HGNC:11387]
ENSG00000142661	85.2636	2.51563	0.249065	10.1003	5.50794e-24	8.13108e-23	0.0219341	26	141.667	ENSG00000142661	MYOM3	myomesin 3 [Source:HGNC Symbol;Acc:HGNC:26679]
ENSG00000164647	607.185	-0.962849	0.0953794	-10.0949	5.81689e-24	8.57807e-23	0.00470266	824.333	403.667	ENSG00000164647	STEAP1	STEAP family member 1 [Source:HGNC Symbol;Acc:HGNC:11378]
ENSG00000164944	3890.73	0.478963	0.0474481	10.0945	5.84432e-24	8.60939e-23	0.00135894	3334.33	4434.33	ENSG00000164944	VIRMA	vir like m6A methyltransferase associated [Source:HGNC Symbol;Acc:HGNC:24500]
ENSG00000197702	4375.25	-0.485578	0.0481349	-10.0879	6.2518e-24	9.19993e-23	0.00143327	5239	3568.67	ENSG00000197702	PARVA	parvin alpha [Source:HGNC Symbol;Acc:HGNC:14652]
ENSG00000170871	1525.24	0.66374	0.0658002	10.0872	6.29349e-24	9.2515e-23	0.00243243	1211.33	1835.67	ENSG00000170871	KIAA0232	KIAA0232 [Source:HGNC Symbol;Acc:HGNC:28992]
ENSG00000138772	3996.63	-0.645097	0.0639831	-10.0823	6.61598e-24	9.71529e-23	0.0026853	4989	3037.67	ENSG00000138772	ANXA3	annexin A3 [Source:HGNC Symbol;Acc:HGNC:541]
ENSG00000170743	152.829	-2.01056	0.19947	-10.0795	6.80464e-24	9.98181e-23	0.0182281	250	59	ENSG00000170743	SYT9	synaptotagmin 9 [Source:HGNC Symbol;Acc:HGNC:19265]
ENSG00000101000	1443.35	-0.64169	0.0636809	-10.0766	7.00845e-24	1.027e-22	0.00218968	1802.33	1102.33	ENSG00000101000	PROCR	protein C receptor [Source:HGNC Symbol;Acc:HGNC:9452]
ENSG00000081913	926.25	-0.764463	0.0758972	-10.0723	7.32114e-24	1.07169e-22	0.00298521	1194.67	672.333	ENSG00000081913	PHLPP1	PH domain and leucine rich repeat protein phosphatase 1 [Source:HGNC Symbol;Acc:HGNC:20610]
ENSG00000044115	25849.3	-0.400098	0.0397383	-10.0683	7.62687e-24	1.11527e-22	0.00109838	30176.3	21777	ENSG00000044115	CTNNA1	catenin alpha 1 [Source:HGNC Symbol;Acc:HGNC:2509]
ENSG00000142186	3283.18	-0.583683	0.0579833	-10.0664	7.77757e-24	1.13611e-22	0.00210346	4041	2562.33	ENSG00000142186	SCYL1	SCY1 like pseudokinase 1 [Source:HGNC Symbol;Acc:HGNC:14372]
ENSG00000113163	1748.43	-0.622009	0.0618342	-10.0593	8.35904e-24	1.21977e-22	0.00215263	2174.67	1351.33	ENSG00000113163	COL4A3BP	collagen type IV alpha 3 binding protein [Source:HGNC Symbol;Acc:HGNC:2205]
ENSG00000118096	667.549	-0.888702	0.0884375	-10.0489	9.28742e-24	1.35347e-22	0.00397725	889.667	457	ENSG00000118096	IFT46	intraflagellar transport 46 [Source:HGNC Symbol;Acc:HGNC:26146]
ENSG00000135318	25856.7	0.490748	0.0488363	10.0488	9.29473e-24	1.35347e-22	0.00167908	22088.7	29569	ENSG00000135318	NT5E	5'-nucleotidase ecto [Source:HGNC Symbol;Acc:HGNC:8021]
ENSG00000168952	182.865	-8.47907	0.844005	-10.0462	9.54468e-24	1.38842e-22	0.0120361	373.333	1	ENSG00000168952	STXBP6	syntaxin binding protein 6 [Source:HGNC Symbol;Acc:HGNC:19666]
ENSG00000075426	12305	0.385399	0.0383931	10.0382	1.03506e-23	1.50408e-22	0.000979681	10945.3	13644.7	ENSG00000075426	FOSL2	FOS like 2, AP-1 transcription factor subunit [Source:HGNC Symbol;Acc:HGNC:3798]
ENSG00000165929	608.698	-1.10562	0.110171	-10.0355	1.06473e-23	1.54558e-22	0.00683006	850.667	377	ENSG00000165929	TC2N	tandem C2 domains, nuclear [Source:HGNC Symbol;Acc:HGNC:19859]
ENSG00000105771	1526.81	0.61115	0.0609064	10.0343	1.07763e-23	1.56268e-22	0.0019912	1238.67	1806.33	ENSG00000105771	SMG9	SMG9, nonsense mediated mRNA decay factor [Source:HGNC Symbol;Acc:HGNC:25763]
ENSG00000221869	245.787	-1.35683	0.135242	-10.0326	1.09577e-23	1.58732e-22	0.00808375	362.333	134.667	ENSG00000221869	CEBPD	CCAAT enhancer binding protein delta [Source:HGNC Symbol;Acc:HGNC:1835]
ENSG00000165916	5982.3	-0.45044	0.0448986	-10.0324	1.09816e-23	1.58913e-22	0.00128053	7088	4950	ENSG00000165916	PSMC3	proteasome 26S subunit, ATPase 3 [Source:HGNC Symbol;Acc:HGNC:9549]
ENSG00000163428	3425.1	0.506125	0.0504502	10.0322	1.10074e-23	1.59122e-22	0.00153407	2902.33	3942	ENSG00000163428	LRRC58	leucine rich repeat containing 58 [Source:HGNC Symbol;Acc:HGNC:26968]
ENSG00000083857	19560.6	-0.623168	0.0621212	-10.0315	1.10825e-23	1.60041e-22	0.00272716	24318.3	15158.3	ENSG00000083857	FAT1	FAT atypical cadherin 1 [Source:HGNC Symbol;Acc:HGNC:3595]
ENSG00000177096	58.7645	-3.79435	0.3784	-10.0273	1.1559e-23	1.66749e-22	0.0338517	112	7.66667	ENSG00000177096	PHETA2	PH domain containing endocytic trafficking adaptor 2 [Source:HGNC Symbol;Acc:HGNC:27161]
ENSG00000232480	90.8376	-2.41791	0.2412	-10.0245	1.18945e-23	1.71411e-22	0.0208442	156.667	28	ENSG00000232480	TGFB2-AS1	TGFB2 antisense RNA 1 (head to head) [Source:HGNC Symbol;Acc:HGNC:50628]
ENSG00000127585	70.3403	-2.95573	0.295069	-10.0171	1.28228e-23	1.84599e-22	0.0269343	127.667	15.6667	ENSG00000127585	FBXL16	F-box and leucine rich repeat protein 16 [Source:HGNC Symbol;Acc:HGNC:14150]
ENSG00000137478	1806.01	-0.58067	0.0579762	-10.0157	1.30089e-23	1.87083e-22	0.00184231	2220.33	1418.33	ENSG00000137478	FCHSD2	FCH and double SH3 domains 2 [Source:HGNC Symbol;Acc:HGNC:29114]
ENSG00000143476	2496.37	0.58737	0.0586995	10.0064	1.42866e-23	2.05246e-22	0.00206708	2046	2927.33	ENSG00000143476	DTL	denticleless E3 ubiquitin protein ligase homolog [Source:HGNC Symbol;Acc:HGNC:30288]
ENSG00000112118	10843.4	0.474789	0.0474509	10.0059	1.43575e-23	2.06052e-22	0.00152811	9302	12315.7	ENSG00000112118	MCM3	minichromosome maintenance complex component 3 [Source:HGNC Symbol;Acc:HGNC:6945]
ENSG00000146263	3086.81	0.547762	0.0547502	10.0048	1.45247e-23	2.08238e-22	0.00182559	2573.67	3599	ENSG00000146263	MMS22L	MMS22 like, DNA repair protein [Source:HGNC Symbol;Acc:HGNC:21475]
ENSG00000125648	2460.23	-0.565666	0.056552	-10.0026	1.48474e-23	2.12645e-22	0.00187973	3014	1939	ENSG00000125648	SLC25A23	solute carrier family 25 member 23 [Source:HGNC Symbol;Acc:HGNC:19375]
ENSG00000064601	4453.25	0.575668	0.0575637	10.0005	1.5157e-23	2.16856e-22	0.0021551	3673.67	5207	ENSG00000064601	CTSA	cathepsin A [Source:HGNC Symbol;Acc:HGNC:9251]
ENSG00000179833	7947.14	-0.547548	0.0547679	-9.99761	1.56123e-23	2.23141e-22	0.00203034	9672	6302	ENSG00000179833	SERTAD2	SERTA domain containing 2 [Source:HGNC Symbol;Acc:HGNC:30784]
ENSG00000143507	494.989	0.979724	0.098022	9.99494	1.60379e-23	2.28988e-22	0.00467854	342	643.333	ENSG00000143507	DUSP10	dual specificity phosphatase 10 [Source:HGNC Symbol;Acc:HGNC:3065]
ENSG00000197622	1955.79	0.59447	0.0594906	9.99268	1.64088e-23	2.34044e-22	0.00201912	1599	2302	ENSG00000197622	CDC42SE1	CDC42 small effector 1 [Source:HGNC Symbol;Acc:HGNC:17719]
ENSG00000131378	2778.36	-0.587227	0.0587976	-9.98726	1.73309e-23	2.46943e-22	0.00211373	3418	2165.33	ENSG00000131378	RFTN1	raftlin, lipid raft linker 1 [Source:HGNC Symbol;Acc:HGNC:30278]
ENSG00000119862	813.013	-0.774239	0.0775308	-9.98621	1.75148e-23	2.49308e-22	0.0030007	1051.67	586	ENSG00000119862	LGALSL	galectin like [Source:HGNC Symbol;Acc:HGNC:25012]
ENSG00000154845	6851.45	0.452458	0.0453143	9.98487	1.77533e-23	2.52445e-22	0.00133055	5936	7747.33	ENSG00000154845	PPP4R1	protein phosphatase 4 regulatory subunit 1 [Source:HGNC Symbol;Acc:HGNC:9320]
ENSG00000134058	1435.99	-0.627824	0.0629409	-9.97481	1.96471e-23	2.79088e-22	0.00212021	1788.67	1104	ENSG00000134058	CDK7	cyclin dependent kinase 7 [Source:HGNC Symbol;Acc:HGNC:1778]
ENSG00000160183	76.1751	-6.19778	0.621523	-9.97192	2.02272e-23	2.87037e-22	0.0255521	154.333	2	ENSG00000160183	TMPRSS3	transmembrane serine protease 3 [Source:HGNC Symbol;Acc:HGNC:11877]
ENSG00000106211	4398.66	-0.556205	0.0557848	-9.97054	2.05107e-23	2.90763e-22	0.00200515	5373.33	3471.33	ENSG00000106211	HSPB1	heat shock protein family B (small) member 1 [Source:HGNC Symbol;Acc:HGNC:5246]
ENSG00000100154	1576.82	-0.841248	0.0844064	-9.96664	2.13331e-23	3.02114e-22	0.00443869	2074	1111.67	ENSG00000100154	TTC28	tetratricopeptide repeat domain 28 [Source:HGNC Symbol;Acc:HGNC:29179]
ENSG00000137474	66.3027	-3.13592	0.314827	-9.96079	2.26257e-23	3.20093e-22	0.0295965	122.333	13.3333	ENSG00000137474	MYO7A	myosin VIIA [Source:HGNC Symbol;Acc:HGNC:7606]
ENSG00000181523	1388.91	-0.657801	0.0660739	-9.95553	2.3855e-23	3.37143e-22	0.00238275	1742	1054	ENSG00000181523	SGSH	N-sulfoglucosamine sulfohydrolase [Source:HGNC Symbol;Acc:HGNC:10818]
ENSG00000180917	988.086	0.733667	0.0737061	9.95394	2.42392e-23	3.42226e-22	0.00284093	760	1205	ENSG00000180917	CMTR2	cap methyltransferase 2 [Source:HGNC Symbol;Acc:HGNC:25635]
ENSG00000073350	471.416	-0.995274	0.0999929	-9.95344	2.43607e-23	3.43592e-22	0.00479831	643	307.333	ENSG00000073350	LLGL2	LLGL2, scribble cell polarity complex component [Source:HGNC Symbol;Acc:HGNC:6629]
ENSG00000198846	345.066	-1.19332	0.119944	-9.94896	2.54843e-23	3.59076e-22	0.00690705	491.667	205	ENSG00000198846	TOX	thymocyte selection associated high mobility group box [Source:HGNC Symbol;Acc:HGNC:18988]
ENSG00000178878	352.304	1.1139	0.11198	9.94731	2.59093e-23	3.64695e-22	0.00577992	228.333	471.333	ENSG00000178878	APOLD1	apolipoprotein L domain containing 1 [Source:HGNC Symbol;Acc:HGNC:25268]
ENSG00000198830	5988.81	0.537838	0.0540692	9.9472	2.59373e-23	3.6472e-22	0.00193449	5013	6936	ENSG00000198830	HMGN2	high mobility group nucleosomal binding domain 2 [Source:HGNC Symbol;Acc:HGNC:4986]
ENSG00000162734	8392.67	-0.50724	0.0509998	-9.94592	2.62744e-23	3.69088e-22	0.00175076	10094.7	6763	ENSG00000162734	PEA15	proliferation and apoptosis adaptor protein 15 [Source:HGNC Symbol;Acc:HGNC:8822]
ENSG00000257923	6942.71	0.578183	0.0582431	9.92707	3.17447e-23	4.45359e-22	0.00229528	5715.33	8169.33	ENSG00000257923	CUX1	cut like homeobox 1 [Source:HGNC Symbol;Acc:HGNC:2557]
ENSG00000168802	3752.15	0.566709	0.0570876	9.927	3.17679e-23	4.45359e-22	0.00207255	3105	4372.67	ENSG00000168802	CHTF8	chromosome transmission fidelity factor 8 [Source:HGNC Symbol;Acc:HGNC:24353]
ENSG00000079337	577.085	-1.03232	0.10402	-9.92427	3.26496e-23	4.57259e-22	0.0058132	792.667	370.667	ENSG00000079337	RAPGEF3	Rap guanine nucleotide exchange factor 3 [Source:HGNC Symbol;Acc:HGNC:16629]
ENSG00000151498	900.501	-0.772988	0.0779018	-9.92259	3.32015e-23	4.64521e-22	0.00317218	1163.67	651.667	ENSG00000151498	ACAD8	acyl-CoA dehydrogenase family member 8 [Source:HGNC Symbol;Acc:HGNC:87]
ENSG00000115963	3097.88	-0.613105	0.0617996	-9.92085	3.3787e-23	4.72238e-22	0.00241225	3838.67	2388.33	ENSG00000115963	RND3	Rho family GTPase 3 [Source:HGNC Symbol;Acc:HGNC:671]
ENSG00000163293	548.353	-0.926322	0.0933752	-9.92043	3.39304e-23	4.73766e-22	0.00424645	736	369	ENSG00000163293	NIPAL1	NIPA like domain containing 1 [Source:HGNC Symbol;Acc:HGNC:27194]
ENSG00000197329	605.996	-0.921163	0.0928665	-9.91922	3.43442e-23	4.79063e-22	0.00437381	812.333	408.667	ENSG00000197329	PELI1	pellino E3 ubiquitin protein ligase 1 [Source:HGNC Symbol;Acc:HGNC:8827]
ENSG00000166033	855.273	0.831008	0.0837801	9.91892	3.44463e-23	4.80007e-22	0.00379621	631.667	1068	ENSG00000166033	HTRA1	HtrA serine peptidase 1 [Source:HGNC Symbol;Acc:HGNC:9476]
ENSG00000122786	3506.72	-0.476427	0.0481149	-9.90187	4.08544e-23	5.68735e-22	0.00137369	4183.33	2874.33	ENSG00000122786	CALD1	caldesmon 1 [Source:HGNC Symbol;Acc:HGNC:1441]
ENSG00000102452	576.713	-0.929111	0.0938614	-9.89875	4.21495e-23	5.86177e-22	0.00441154	775	388.333	ENSG00000102452	NALCN	sodium leak channel, non-selective [Source:HGNC Symbol;Acc:HGNC:19082]
ENSG00000119917	3242.36	0.611606	0.0617881	9.89844	4.2281e-23	5.87419e-22	0.00243001	2632	3838.33	ENSG00000119917	IFIT3	interferon induced protein with tetratricopeptide repeats 3 [Source:HGNC Symbol;Acc:HGNC:5411]
ENSG00000149311	7760.47	-0.628044	0.0635031	-9.88998	4.60113e-23	6.38607e-22	0.00277013	9645.33	5997	ENSG00000149311	ATM	ATM serine/threonine kinase [Source:HGNC Symbol;Acc:HGNC:795]
ENSG00000136732	166.368	-8.34289	0.844096	-9.88382	4.89318e-23	6.78465e-22	0.0120143	340.333	1	ENSG00000136732	GYPC	glycophorin C (Gerbich blood group) [Source:HGNC Symbol;Acc:HGNC:4704]
ENSG00000176208	2707.91	0.583247	0.0590345	9.87977	5.09522e-23	7.05776e-22	0.00212835	2222.33	3189.33	ENSG00000176208	ATAD5	ATPase family, AAA domain containing 5 [Source:HGNC Symbol;Acc:HGNC:25752]
ENSG00000167986	14586.8	-0.425699	0.0431037	-9.87616	5.28173e-23	7.30885e-22	0.00126849	17161.3	12177.3	ENSG00000167986	DDB1	damage specific DNA binding protein 1 [Source:HGNC Symbol;Acc:HGNC:2717]
ENSG00000110048	4074.68	-0.446739	0.0452847	-9.86514	5.8955e-23	8.15008e-22	0.00122514	4820.67	3377	ENSG00000110048	OSBP	oxysterol binding protein [Source:HGNC Symbol;Acc:HGNC:8503]
ENSG00000140525	6013.35	0.462135	0.0468606	9.8619	6.0889e-23	8.40909e-22	0.00141228	5183	6812.33	ENSG00000140525	FANCI	FA complementation group I [Source:HGNC Symbol;Acc:HGNC:25568]
ENSG00000120833	1207.03	-0.761153	0.0771894	-9.86085	6.15259e-23	8.48863e-22	0.00339874	1553.67	873	ENSG00000120833	SOCS2	suppressor of cytokine signaling 2 [Source:HGNC Symbol;Acc:HGNC:19382]
ENSG00000225206	376.809	-1.08119	0.109683	-9.85745	6.36426e-23	8.77197e-22	0.00559515	524	236.667	ENSG00000225206	MIR137HG	MIR137 host gene [Source:HGNC Symbol;Acc:HGNC:42871]
ENSG00000138131	340.113	-1.14998	0.116798	-9.84588	7.14132e-23	9.83326e-22	0.0063617	480.333	206.333	ENSG00000138131	LOXL4	lysyl oxidase like 4 [Source:HGNC Symbol;Acc:HGNC:17171]
ENSG00000168306	267.773	1.36666	0.138914	9.83815	7.71132e-23	1.06076e-21	0.00931592	153.667	377.333	ENSG00000168306	ACOX2	acyl-CoA oxidase 2 [Source:HGNC Symbol;Acc:HGNC:120]
ENSG00000255112	2059.05	0.604839	0.0615067	9.8337	8.05992e-23	1.10762e-21	0.00222064	1674	2422.67	ENSG00000255112	CHMP1B	charged multivesicular body protein 1B [Source:HGNC Symbol;Acc:HGNC:24287]
ENSG00000141401	1231.53	0.671497	0.0683706	9.82142	9.10537e-23	1.25006e-21	0.00251543	974	1477	ENSG00000141401	IMPA2	inositol monophosphatase 2 [Source:HGNC Symbol;Acc:HGNC:6051]
ENSG00000128052	271.349	-1.26323	0.128701	-9.81526	9.67906e-23	1.32751e-21	0.0074527	392.667	156.667	ENSG00000128052	KDR	kinase insert domain receptor [Source:HGNC Symbol;Acc:HGNC:6307]
ENSG00000126878	1063.81	-0.799631	0.0814979	-9.81168	1.00288e-22	1.37413e-21	0.0037635	1383.33	756.667	ENSG00000126878	AIF1L	allograft inflammatory factor 1 like [Source:HGNC Symbol;Acc:HGNC:28904]
ENSG00000103942	1349.77	-0.683144	0.0696945	-9.80198	1.10403e-22	1.51122e-21	0.00271147	1703.33	1013.67	ENSG00000103942	HOMER2	homer scaffold protein 2 [Source:HGNC Symbol;Acc:HGNC:17513]
ENSG00000172262	2314.62	0.536265	0.0547241	9.79943	1.13228e-22	1.54838e-21	0.00171254	1937.67	2687.67	ENSG00000172262	ZNF131	zinc finger protein 131 [Source:HGNC Symbol;Acc:HGNC:12915]
ENSG00000184545	65.0762	-3.05853	0.312123	-9.7991	1.13588e-22	1.55177e-21	0.0293327	119.333	13.6667	ENSG00000184545	DUSP8	dual specificity phosphatase 8 [Source:HGNC Symbol;Acc:HGNC:3074]
ENSG00000172340	4109.45	-0.504927	0.0515366	-9.79744	1.15473e-22	1.57597e-21	0.00166163	4942.33	3316	ENSG00000172340	SUCLG2	succinate-CoA ligase GDP-forming beta subunit [Source:HGNC Symbol;Acc:HGNC:11450]
ENSG00000261801	1149.53	-0.672208	0.0686153	-9.79676	1.16259e-22	1.58516e-21	0.0024683	1448.33	866	ENSG00000261801	LOXL1-AS1	LOXL1 antisense RNA 1 [Source:HGNC Symbol;Acc:HGNC:44169]
ENSG00000100342	1048.36	0.770972	0.0787633	9.78846	1.26198e-22	1.71899e-21	0.00345252	796	1293.33	ENSG00000100342	APOL1	apolipoprotein L1 [Source:HGNC Symbol;Acc:HGNC:618]
ENSG00000130147	2603.43	-0.499449	0.0510294	-9.78748	1.27436e-22	1.73415e-21	0.00147859	3128.33	2111.33	ENSG00000130147	SH3BP4	SH3 domain binding protein 4 [Source:HGNC Symbol;Acc:HGNC:10826]
ENSG00000149257	3907.83	-0.503405	0.0514407	-9.78612	1.2916e-22	1.75589e-21	0.00164162	4704.33	3164.33	ENSG00000149257	SERPINH1	serpin family H member 1 [Source:HGNC Symbol;Acc:HGNC:1546]
ENSG00000122884	7576.03	0.596474	0.0609566	9.78523	1.30294e-22	1.76959e-21	0.00254054	6200.67	8942	ENSG00000122884	P4HA1	prolyl 4-hydroxylase subunit alpha 1 [Source:HGNC Symbol;Acc:HGNC:8546]
ENSG00000140830	523.857	0.905759	0.0926169	9.77963	1.37718e-22	1.86858e-21	0.00409223	374	668.667	ENSG00000140830	TXNL4B	thioredoxin like 4B [Source:HGNC Symbol;Acc:HGNC:26041]
ENSG00000164938	601.127	1.11582	0.114121	9.77752	1.40615e-22	1.90604e-21	0.00747753	390.667	811	ENSG00000164938	TP53INP1	tumor protein p53 inducible nuclear protein 1 [Source:HGNC Symbol;Acc:HGNC:18022]
ENSG00000110315	808.08	-0.749846	0.076732	-9.77227	1.48091e-22	2.00543e-21	0.00291034	1039.33	589.667	ENSG00000110315	RNF141	ring finger protein 141 [Source:HGNC Symbol;Acc:HGNC:21159]
ENSG00000154380	3032.06	-0.48654	0.0497886	-9.77213	1.48308e-22	2.00641e-21	0.00144517	3627	2469.67	ENSG00000154380	ENAH	ENAH, actin regulator [Source:HGNC Symbol;Acc:HGNC:18271]
ENSG00000056558	815.611	-0.772427	0.0791275	-9.7618	1.64211e-22	2.2194e-21	0.00318613	1055.33	589.667	ENSG00000056558	TRAF1	TNF receptor associated factor 1 [Source:HGNC Symbol;Acc:HGNC:12031]
ENSG00000117500	5457.97	-0.430664	0.0441265	-9.75975	1.6757e-22	2.2626e-21	0.00121486	6425.67	4548.33	ENSG00000117500	TMED5	transmembrane p24 trafficking protein 5 [Source:HGNC Symbol;Acc:HGNC:24251]
ENSG00000101307	94.605	2.32567	0.238408	9.75498	1.75633e-22	2.36918e-21	0.0222141	32.3333	154.667	ENSG00000101307	SIRPB1	signal regulatory protein beta 1 [Source:HGNC Symbol;Acc:HGNC:15928]
ENSG00000132600	1173.94	0.6557	0.0672301	9.75306	1.78985e-22	2.41205e-21	0.00236451	934.667	1405.33	ENSG00000132600	PRMT7	protein arginine methyltransferase 7 [Source:HGNC Symbol;Acc:HGNC:25557]
ENSG00000131143	7372.52	0.460432	0.0472247	9.74981	1.84817e-22	2.48824e-21	0.00146838	6368.67	8338	ENSG00000131143	COX4I1	cytochrome c oxidase subunit 4I1 [Source:HGNC Symbol;Acc:HGNC:2265]
ENSG00000080824	68160.9	0.436856	0.0448606	9.73808	2.07439e-22	2.79011e-21	0.00143536	59411.7	76666	ENSG00000080824	HSP90AA1	heat shock protein 90 alpha family class A member 1 [Source:HGNC Symbol;Acc:HGNC:5253]
ENSG00000165410	3052.07	-0.488377	0.0501646	-9.73551	2.12752e-22	2.8588e-21	0.0014745	3655	2490.33	ENSG00000165410	CFL2	cofilin 2 [Source:HGNC Symbol;Acc:HGNC:1875]
ENSG00000117479	708.502	-0.806855	0.0829134	-9.7313	2.2174e-22	2.97671e-21	0.00341798	924.333	505.333	ENSG00000117479	SLC19A2	solute carrier family 19 member 2 [Source:HGNC Symbol;Acc:HGNC:10938]
ENSG00000137713	1815.14	-0.575072	0.0591154	-9.72795	2.29164e-22	3.0734e-21	0.00194176	2228	1427.67	ENSG00000137713	PPP2R1B	protein phosphatase 2 scaffold subunit Abeta [Source:HGNC Symbol;Acc:HGNC:9303]
ENSG00000110628	412.911	-1.0337	0.106266	-9.72753	2.30106e-22	3.08306e-21	0.00536428	568.667	264.333	ENSG00000110628	SLC22A18	solute carrier family 22 member 18 [Source:HGNC Symbol;Acc:HGNC:10964]
ENSG00000078124	2371.83	-0.523196	0.0538129	-9.7225	2.41763e-22	3.23613e-21	0.00164875	2870.33	1907.67	ENSG00000078124	ACER3	alkaline ceramidase 3 [Source:HGNC Symbol;Acc:HGNC:16066]
ENSG00000060491	4462.35	0.522661	0.0537686	9.72056	2.46425e-22	3.29537e-21	0.00185261	3759.67	5153.33	ENSG00000060491	OGFR	opioid growth factor receptor [Source:HGNC Symbol;Acc:HGNC:15768]
ENSG00000197860	968.621	-0.717225	0.0737875	-9.72014	2.47442e-22	3.30579e-21	0.00281802	1233.67	717	ENSG00000197860	SGTB	small glutamine rich tetratricopeptide repeat containing beta [Source:HGNC Symbol;Acc:HGNC:23567]
ENSG00000077150	3951.98	-0.559279	0.0575595	-9.71655	2.5633e-22	3.42126e-21	0.00212313	4823.67	3117	ENSG00000077150	NFKB2	nuclear factor kappa B subunit 2 [Source:HGNC Symbol;Acc:HGNC:7795]
ENSG00000076356	4445.48	0.581182	0.0598227	9.71507	2.60061e-22	3.46773e-21	0.00234566	3655	5226	ENSG00000076356	PLXNA2	plexin A2 [Source:HGNC Symbol;Acc:HGNC:9100]
ENSG00000110435	1586.49	-0.632251	0.0650822	-9.71465	2.61141e-22	3.4788e-21	0.00238687	1978	1217.33	ENSG00000110435	PDHX	pyruvate dehydrogenase complex component X [Source:HGNC Symbol;Acc:HGNC:21350]
ENSG00000088682	1078.14	0.661165	0.068088	9.71045	2.7213e-22	3.62172e-21	0.00236825	856.667	1293.67	ENSG00000088682	COQ9	coenzyme Q9 [Source:HGNC Symbol;Acc:HGNC:25302]
ENSG00000149806	4286.74	-0.521282	0.0536978	-9.7077	2.79575e-22	3.71726e-21	0.00183545	5183.33	3434	ENSG00000149806	FAU	FAU, ubiquitin like and ribosomal protein S30 fusion [Source:HGNC Symbol;Acc:HGNC:3597]
ENSG00000042429	1998.64	-0.615474	0.0634257	-9.70386	2.90294e-22	3.85609e-21	0.00237213	2482	1547	ENSG00000042429	MED17	mediator complex subunit 17 [Source:HGNC Symbol;Acc:HGNC:2375]
ENSG00000064199	471.174	-0.989759	0.102021	-9.70148	2.97159e-22	3.94352e-21	0.0050977	643.667	309	ENSG00000064199	SPA17	sperm autoantigenic protein 17 [Source:HGNC Symbol;Acc:HGNC:11210]
ENSG00000102265	5554.31	0.613315	0.063232	9.69944	3.03165e-22	4.01939e-21	0.0026938	4514.33	6570.67	ENSG00000102265	TIMP1	TIMP metallopeptidase inhibitor 1 [Source:HGNC Symbol;Acc:HGNC:11820]
ENSG00000275395	92.5586	-2.29444	0.236654	-9.69533	3.15602e-22	4.1803e-21	0.0208518	158	30.6667	ENSG00000275395	FCGBP	Fc fragment of IgG binding protein [Source:HGNC Symbol;Acc:HGNC:13572]
ENSG00000110723	958.194	-0.752158	0.0775821	-9.695	3.16644e-22	4.19012e-21	0.00321233	1231.33	696.667	ENSG00000110723	EXPH5	exophilin 5 [Source:HGNC Symbol;Acc:HGNC:30578]
ENSG00000105409	482.179	-0.975745	0.100648	-9.69461	3.17845e-22	4.20202e-21	0.00495825	655	317.667	ENSG00000105409	ATP1A3	ATPase Na+/K+ transporting subunit alpha 3 [Source:HGNC Symbol;Acc:HGNC:801]
ENSG00000159363	5622.87	-0.494509	0.0510671	-9.68352	3.54304e-22	4.67957e-21	0.0016951	6750	4556.33	ENSG00000159363	ATP13A2	ATPase cation transporting 13A2 [Source:HGNC Symbol;Acc:HGNC:30213]
ENSG00000136014	294.626	-1.22103	0.126099	-9.68313	3.55646e-22	4.69284e-21	0.0073738	422	172.667	ENSG00000136014	USP44	ubiquitin specific peptidase 44 [Source:HGNC Symbol;Acc:HGNC:20064]
ENSG00000175390	6101.22	-0.42865	0.0442859	-9.67914	3.69806e-22	4.87491e-21	0.00124491	7181	5085.33	ENSG00000175390	EIF3F	eukaryotic translation initiation factor 3 subunit F [Source:HGNC Symbol;Acc:HGNC:3275]
ENSG00000126759	849.932	0.82175	0.0848999	9.67905	3.70144e-22	4.87491e-21	0.00392691	630.667	1060.67	ENSG00000126759	CFP	complement factor properdin [Source:HGNC Symbol;Acc:HGNC:8864]
ENSG00000137834	726.713	0.786858	0.0812986	9.67861	3.71722e-22	4.89106e-21	0.00329058	547.333	901	ENSG00000137834	SMAD6	SMAD family member 6 [Source:HGNC Symbol;Acc:HGNC:6772]
ENSG00000182240	1923.52	-0.564875	0.0583741	-9.67681	3.7833e-22	4.97331e-21	0.00191219	2355	1517.33	ENSG00000182240	BACE2	beta-secretase 2 [Source:HGNC Symbol;Acc:HGNC:934]
ENSG00000139044	246.213	-1.41551	0.14633	-9.67344	3.91004e-22	5.13506e-21	0.0102499	368	131.333	ENSG00000139044	B4GALNT3	beta-1,4-N-acetyl-galactosaminyltransferase 3 [Source:HGNC Symbol;Acc:HGNC:24137]
ENSG00000137124	2105.3	-0.603793	0.0624263	-9.67208	3.96226e-22	5.19874e-21	0.00230878	2603.33	1628.67	ENSG00000137124	ALDH1B1	aldehyde dehydrogenase 1 family member B1 [Source:HGNC Symbol;Acc:HGNC:407]
ENSG00000163257	1684.46	0.607342	0.0628147	9.6688	4.09153e-22	5.3633e-21	0.00222564	1370.67	1994	ENSG00000163257	DCAF16	DDB1 and CUL4 associated factor 16 [Source:HGNC Symbol;Acc:HGNC:25987]
ENSG00000134668	668.224	-0.913833	0.0945474	-9.66535	4.2319e-22	5.54208e-21	0.00477474	892.667	452.667	ENSG00000134668	SPOCD1	SPOC domain containing 1 [Source:HGNC Symbol;Acc:HGNC:26338]
ENSG00000144583	1803.53	-0.633218	0.0655263	-9.66358	4.30569e-22	5.63341e-21	0.00250849	2246.33	1382	ENSG00000144583	MARCH4	membrane associated ring-CH-type finger 4 [Source:HGNC Symbol;Acc:HGNC:29269]
ENSG00000164211	3405.93	-0.476324	0.049327	-9.65646	4.61527e-22	6.03278e-21	0.00145002	4063	2785	ENSG00000164211	STARD4	StAR related lipid transfer domain containing 4 [Source:HGNC Symbol;Acc:HGNC:18058]
ENSG00000132604	1621.78	0.611473	0.0633436	9.65326	4.7617e-22	6.21835e-21	0.0022493	1316.67	1917	ENSG00000132604	TERF2	telomeric repeat binding factor 2 [Source:HGNC Symbol;Acc:HGNC:11729]
ENSG00000096060	1982.49	-0.596764	0.0618848	-9.64313	5.25598e-22	6.8574e-21	0.00222997	2444	1542.33	ENSG00000096060	FKBP5	FK506 binding protein 5 [Source:HGNC Symbol;Acc:HGNC:3721]
ENSG00000156587	1319.63	-0.672036	0.0697079	-9.64075	5.37916e-22	7.01155e-21	0.00269634	1664	994	ENSG00000156587	UBE2L6	ubiquitin conjugating enzyme E2 L6 [Source:HGNC Symbol;Acc:HGNC:12490]
ENSG00000064309	1632.07	-0.624679	0.064797	-9.64056	5.38939e-22	7.01831e-21	0.00237972	2033	1259	ENSG00000064309	CDON	cell adhesion associated, oncogene regulated [Source:HGNC Symbol;Acc:HGNC:17104]
ENSG00000185860	54.0928	3.50258	0.363709	9.63018	5.96249e-22	7.75736e-21	0.0345759	9	97.3333	ENSG00000185860	CCDC190	coiled-coil domain containing 190 [Source:HGNC Symbol;Acc:HGNC:28736]
ENSG00000164949	1071.45	0.698512	0.0726164	9.61921	6.63409e-22	8.62308e-21	0.00281589	838.333	1300	ENSG00000164949	GEM	GTP binding protein overexpressed in skeletal muscle [Source:HGNC Symbol;Acc:HGNC:4234]
ENSG00000135919	2266.99	0.521435	0.0542387	9.61371	6.99837e-22	9.08809e-21	0.00166576	1909.67	2615.33	ENSG00000135919	SERPINE2	serpin family E member 2 [Source:HGNC Symbol;Acc:HGNC:8951]
ENSG00000006042	1344.61	-0.702541	0.0731397	-9.60548	7.58053e-22	9.82798e-21	0.00306052	1710.67	1000.33	ENSG00000006042	TMEM98	transmembrane protein 98 [Source:HGNC Symbol;Acc:HGNC:24529]
ENSG00000108691	249.464	-11.3692	1.18362	-9.60545	7.58225e-22	9.82798e-21	0.00865668	511	0	ENSG00000108691	CCL2	C-C motif chemokine ligand 2 [Source:HGNC Symbol;Acc:HGNC:10618]
ENSG00000011021	1764.72	-0.604404	0.0630475	-9.58649	9.11368e-22	1.1802e-20	0.00226871	2181.33	1370.67	ENSG00000011021	CLCN6	chloride voltage-gated channel 6 [Source:HGNC Symbol;Acc:HGNC:2024]
ENSG00000149091	2650.56	-0.524204	0.0547027	-9.58279	9.44549e-22	1.22203e-20	0.00176422	3209.33	2125.67	ENSG00000149091	DGKZ	diacylglycerol kinase zeta [Source:HGNC Symbol;Acc:HGNC:2857]
ENSG00000115648	3635.82	0.459595	0.0479945	9.576	1.0088e-21	1.30395e-20	0.00137856	3137.67	4116	ENSG00000115648	MLPH	melanophilin [Source:HGNC Symbol;Acc:HGNC:29643]
ENSG00000204381	1596	-0.675924	0.070606	-9.57319	1.03662e-21	1.33866e-20	0.00292587	2011.33	1197.33	ENSG00000204381	LAYN	layilin [Source:HGNC Symbol;Acc:HGNC:29471]
ENSG00000164300	1010.31	-0.709124	0.0740881	-9.57135	1.05514e-21	1.36132e-20	0.00289764	1287	751.667	ENSG00000164300	SERINC5	serine incorporator 5 [Source:HGNC Symbol;Acc:HGNC:18825]
ENSG00000153233	153.451	1.63867	0.171322	9.56489	1.12323e-21	1.44783e-20	0.0124104	76.6667	228	ENSG00000153233	PTPRR	protein tyrosine phosphatase, receptor type R [Source:HGNC Symbol;Acc:HGNC:9680]
ENSG00000134259	71.7184	-2.76599	0.28921	-9.56394	1.13354e-21	1.45977e-20	0.0285037	127.667	18	ENSG00000134259	NGF	nerve growth factor [Source:HGNC Symbol;Acc:HGNC:7808]
ENSG00000140859	7656.73	0.435151	0.0455611	9.55095	1.28512e-21	1.65344e-20	0.00136261	6674	8594.67	ENSG00000140859	KIFC3	kinesin family member C3 [Source:HGNC Symbol;Acc:HGNC:6326]
ENSG00000143867	302.693	1.17956	0.123554	9.54695	1.3357e-21	1.71693e-20	0.0071471	190.333	410.333	ENSG00000143867	OSR1	odd-skipped related transciption factor 1 [Source:HGNC Symbol;Acc:HGNC:8111]
ENSG00000148730	5631.39	0.502379	0.0526586	9.54031	1.42411e-21	1.82888e-20	0.00181582	4784.33	6467.33	ENSG00000148730	EIF4EBP2	eukaryotic translation initiation factor 4E binding protein 2 [Source:HGNC Symbol;Acc:HGNC:3289]
ENSG00000110429	1289.53	-0.631444	0.066194	-9.5393	1.43803e-21	1.84505e-20	0.00233919	1607.33	991.667	ENSG00000110429	FBXO3	F-box protein 3 [Source:HGNC Symbol;Acc:HGNC:13582]
ENSG00000152217	128.884	1.92975	0.202475	9.53081	1.56061e-21	2.00048e-20	0.0179339	55	200.667	ENSG00000152217	SETBP1	SET binding protein 1 [Source:HGNC Symbol;Acc:HGNC:15573]
ENSG00000166575	1248.06	-0.656348	0.0690124	-9.51058	1.89595e-21	2.42811e-20	0.002583	1567.67	947	ENSG00000166575	TMEM135	transmembrane protein 135 [Source:HGNC Symbol;Acc:HGNC:26167]
ENSG00000167601	41485.4	0.399314	0.0419998	9.50752	1.95259e-21	2.49835e-20	0.00124672	36685	46068.3	ENSG00000167601	AXL	AXL receptor tyrosine kinase [Source:HGNC Symbol;Acc:HGNC:905]
ENSG00000152942	1678.66	-0.552238	0.0581023	-9.50459	2.00835e-21	2.56733e-20	0.00181131	2047	1332	ENSG00000152942	RAD17	RAD17 checkpoint clamp loader component [Source:HGNC Symbol;Acc:HGNC:9807]
ENSG00000140374	5941.06	-0.411147	0.0432721	-9.50142	2.07038e-21	2.6442e-20	0.00117673	6956	4985.67	ENSG00000140374	ETFA	electron transfer flavoprotein subunit alpha [Source:HGNC Symbol;Acc:HGNC:3481]
ENSG00000079459	5103.05	-0.47206	0.0496843	-9.50119	2.07496e-21	2.64762e-20	0.00157651	6083	4177	ENSG00000079459	FDFT1	farnesyl-diphosphate farnesyltransferase 1 [Source:HGNC Symbol;Acc:HGNC:3629]
ENSG00000175063	6679.83	0.472383	0.0497506	9.49504	2.20137e-21	2.80634e-20	0.00163031	5739.33	7579	ENSG00000175063	UBE2C	ubiquitin conjugating enzyme E2 C [Source:HGNC Symbol;Acc:HGNC:15937]
ENSG00000152402	59.0592	-5.60009	0.589912	-9.4931	2.24265e-21	2.85635e-20	0.032338	118.667	2.33333	ENSG00000152402	GUCY1A2	guanylate cyclase 1 soluble subunit alpha 2 [Source:HGNC Symbol;Acc:HGNC:4684]
ENSG00000164256	105.118	-2.10973	0.222247	-9.49274	2.2504e-21	2.86361e-20	0.0197687	174.333	38.6667	ENSG00000164256	PRDM9	PR/SET domain 9 [Source:HGNC Symbol;Acc:HGNC:13994]
ENSG00000084444	1023.08	-0.731603	0.0771168	-9.48695	2.37896e-21	3.02442e-20	0.00323584	1307.67	751.333	ENSG00000084444	FAM234B	family with sequence similarity 234 member B [Source:HGNC Symbol;Acc:HGNC:29288]
ENSG00000228340	109.902	-2.01766	0.212739	-9.48419	2.44283e-21	3.10279e-20	0.0180753	180.333	42.6667	ENSG00000228340	MIR646HG	MIR646 host gene [Source:HGNC Symbol;Acc:HGNC:27659]
ENSG00000179886	808.788	0.760089	0.0801728	9.48064	2.5273e-21	3.20716e-20	0.00331404	615	992.667	ENSG00000179886	TIGD5	tigger transposable element derived 5 [Source:HGNC Symbol;Acc:HGNC:18336]
ENSG00000171204	945.922	-0.744311	0.0785301	-9.47804	2.591e-21	3.285e-20	0.00330643	1212.67	692.333	ENSG00000171204	TMEM126B	transmembrane protein 126B [Source:HGNC Symbol;Acc:HGNC:30883]
ENSG00000171877	2083.9	0.531336	0.056062	9.47766	2.60052e-21	3.29407e-20	0.00177023	1749	2410.67	ENSG00000171877	FRMD5	FERM domain containing 5 [Source:HGNC Symbol;Acc:HGNC:28214]
ENSG00000227234	70.2458	-2.67842	0.28269	-9.47477	2.67347e-21	3.38339e-20	0.0266441	125	18.6667	ENSG00000227234	SPANXB1	SPANX family member B1 [Source:HGNC Symbol;Acc:HGNC:14329]
ENSG00000166450	1306.08	-0.688612	0.0726865	-9.47373	2.70035e-21	3.41431e-20	0.00299172	1653	982.333	ENSG00000166450	PRTG	protogenin [Source:HGNC Symbol;Acc:HGNC:26373]
ENSG00000102181	3614.71	0.57076	0.0602473	9.47363	2.70288e-21	3.41441e-20	0.00232912	2988.67	4224	ENSG00000102181	CD99L2	CD99 molecule like 2 [Source:HGNC Symbol;Acc:HGNC:18237]
ENSG00000107249	589.259	-0.933445	0.0985339	-9.47334	2.71035e-21	3.42074e-20	0.00509911	792.667	397	ENSG00000107249	GLIS3	GLIS family zinc finger 3 [Source:HGNC Symbol;Acc:HGNC:28510]
ENSG00000168461	4669.68	0.566148	0.0598033	9.46684	2.88447e-21	3.6372e-20	0.0023556	3868.33	5448.33	ENSG00000168461	RAB31	RAB31, member RAS oncogene family [Source:HGNC Symbol;Acc:HGNC:9771]
ENSG00000185262	3362.59	0.558274	0.0589845	9.46475	2.94261e-21	3.70716e-20	0.00219957	2792.67	3908.33	ENSG00000185262	UBALD2	UBA like domain containing 2 [Source:HGNC Symbol;Acc:HGNC:28438]
ENSG00000170571	1086.77	-0.705249	0.0745538	-9.45959	3.09141e-21	3.8911e-20	0.00302236	1381	810	ENSG00000170571	EMB	embigin [Source:HGNC Symbol;Acc:HGNC:30465]
ENSG00000145362	1653.04	-0.599245	0.0633507	-9.45918	3.10359e-21	3.9029e-20	0.00225659	2041.67	1286	ENSG00000145362	ANK2	ankyrin 2 [Source:HGNC Symbol;Acc:HGNC:493]
ENSG00000101935	644.452	0.892699	0.0943787	9.45869	3.11827e-21	3.91782e-20	0.00472536	463.667	821	ENSG00000101935	AMMECR1	Alport syndrome, mental retardation, midface hypoplasia and elliptocytosis chromosomal region gene 1 [Source:HGNC Symbol;Acc:HGNC:467]
ENSG00000112029	1637.02	0.623945	0.0660319	9.44915	3.41585e-21	4.28784e-20	0.00250471	1320.33	1941.67	ENSG00000112029	FBXO5	F-box protein 5 [Source:HGNC Symbol;Acc:HGNC:13584]
ENSG00000186205	325.767	-1.12438	0.119211	-9.43189	4.02764e-21	5.05124e-20	0.00664443	458	200	ENSG00000186205	MARC1	mitochondrial amidoxime reducing component 1 [Source:HGNC Symbol;Acc:HGNC:26189]
ENSG00000141012	920.442	0.73058	0.0775382	9.4222	4.41738e-21	5.53505e-20	0.00318147	711	1127.67	ENSG00000141012	GALNS	galactosamine (N-acetyl)-6-sulfatase [Source:HGNC Symbol;Acc:HGNC:4122]
ENSG00000179046	399.289	-1.09933	0.1167	-9.42008	4.50746e-21	5.64284e-20	0.00689838	556.667	248.667	ENSG00000179046	TRIML2	tripartite motif family like 2 [Source:HGNC Symbol;Acc:HGNC:26378]
ENSG00000212232	1163.22	0.697881	0.0741053	9.41742	4.62318e-21	5.78251e-20	0.00305099	909	1413.67	ENSG00000212232	SNORD17	small nucleolar RNA, C/D box 17 [Source:HGNC Symbol;Acc:HGNC:32713]
ENSG00000087365	10131.7	-0.395627	0.0420223	-9.41471	4.74389e-21	5.92816e-20	0.00117148	11804.3	8549.67	ENSG00000087365	SF3B2	splicing factor 3b subunit 2 [Source:HGNC Symbol;Acc:HGNC:10769]
ENSG00000149968	109.177	-2.23761	0.237699	-9.41364	4.79228e-21	5.98326e-20	0.0246006	185.667	37.3333	ENSG00000149968	MMP3	matrix metallopeptidase 3 [Source:HGNC Symbol;Acc:HGNC:7173]
ENSG00000197261	982.382	-0.818281	0.0869578	-9.41009	4.95712e-21	6.18352e-20	0.00433803	1282.67	697.333	ENSG00000197261	C6orf141	chromosome 6 open reading frame 141 [Source:HGNC Symbol;Acc:HGNC:21351]
ENSG00000151503	5240.2	-0.443536	0.0471674	-9.40343	5.28107e-21	6.58172e-20	0.00140682	6189	4348.67	ENSG00000151503	NCAPD3	non-SMC condensin II complex subunit D3 [Source:HGNC Symbol;Acc:HGNC:28952]
ENSG00000198853	3169.4	-0.507519	0.0539746	-9.40293	5.30643e-21	6.6074e-20	0.00177203	3813	2556.33	ENSG00000198853	RUSC2	RUN and SH3 domain containing 2 [Source:HGNC Symbol;Acc:HGNC:23625]
ENSG00000166181	6617.64	-0.442725	0.0470988	-9.39994	5.4596e-21	6.79205e-20	0.00144305	7823.33	5481	ENSG00000166181	API5	apoptosis inhibitor 5 [Source:HGNC Symbol;Acc:HGNC:594]
ENSG00000170962	264.178	-1.28399	0.136709	-9.39212	5.88024e-21	7.30882e-20	0.00883134	384.333	150.333	ENSG00000170962	PDGFD	platelet derived growth factor D [Source:HGNC Symbol;Acc:HGNC:30620]
ENSG00000101849	5220.23	-0.420899	0.0448667	-9.38111	6.52799e-21	8.10671e-20	0.00125396	6125.67	4365.33	ENSG00000101849	TBL1X	transducin beta like 1 X-linked [Source:HGNC Symbol;Acc:HGNC:11585]
ENSG00000177830	1999.99	-0.542078	0.0577991	-9.37866	6.68191e-21	8.29045e-20	0.00188639	2431.33	1591	ENSG00000177830	CHID1	chitinase domain containing 1 [Source:HGNC Symbol;Acc:HGNC:28474]
ENSG00000160752	3846.3	-0.501796	0.0535113	-9.37737	6.76356e-21	8.38428e-20	0.00179395	4621.33	3107.33	ENSG00000160752	FDPS	farnesyl diphosphate synthase [Source:HGNC Symbol;Acc:HGNC:3631]
ENSG00000198682	4579.84	-0.424297	0.0452683	-9.37295	7.05322e-21	8.73558e-20	0.00125246	5381	3823	ENSG00000198682	PAPSS2	3'-phosphoadenosine 5'-phosphosulfate synthase 2 [Source:HGNC Symbol;Acc:HGNC:8604]
ENSG00000066583	1021.77	-0.687806	0.0734009	-9.37054	7.21626e-21	8.92957e-20	0.00284002	1293.67	765.667	ENSG00000066583	ISOC1	isochorismatase domain containing 1 [Source:HGNC Symbol;Acc:HGNC:24254]
ENSG00000183598	740.45	-0.821904	0.087721	-9.36953	7.28592e-21	9.00775e-20	0.00406987	970	522	ENSG00000183598	HIST2H3D	histone cluster 2 H3 family member d [Source:HGNC Symbol;Acc:HGNC:25311]
ENSG00000164161	208.722	-1.43067	0.152705	-9.36882	7.33445e-21	9.0597e-20	0.0106615	311.333	110.667	ENSG00000164161	HHIP	hedgehog interacting protein [Source:HGNC Symbol;Acc:HGNC:14866]
ENSG00000113070	4637.74	-0.619458	0.066231	-9.35299	8.52024e-21	1.05151e-19	0.00293381	5755.67	3560.33	ENSG00000113070	HBEGF	heparin binding EGF like growth factor [Source:HGNC Symbol;Acc:HGNC:3059]
ENSG00000169884	90.872	-2.2338	0.238942	-9.34872	8.87108e-21	1.09384e-19	0.0217853	153.333	31	ENSG00000169884	WNT10B	Wnt family member 10B [Source:HGNC Symbol;Acc:HGNC:12775]
ENSG00000152684	2146.2	-0.531784	0.0568974	-9.34638	9.07023e-21	1.1174e-19	0.00184808	2602	1715.67	ENSG00000152684	PELO	pelota mRNA surveillance and ribosome rescue factor [Source:HGNC Symbol;Acc:HGNC:8829]
ENSG00000099204	4854.88	-0.470559	0.0503706	-9.34195	9.45801e-21	1.1637e-19	0.00161573	5789	3988.33	ENSG00000099204	ABLIM1	actin binding LIM protein 1 [Source:HGNC Symbol;Acc:HGNC:78]
ENSG00000086827	1701.64	-0.629759	0.0674123	-9.34189	9.46278e-21	1.1637e-19	0.00265481	2123	1311	ENSG00000086827	ZW10	zw10 kinetochore protein [Source:HGNC Symbol;Acc:HGNC:13194]
ENSG00000129116	3842.38	-0.434921	0.0465571	-9.34167	9.48282e-21	1.16514e-19	0.00129443	4531	3198.67	ENSG00000129116	PALLD	palladin, cytoskeletal associated protein [Source:HGNC Symbol;Acc:HGNC:17068]
ENSG00000138190	1119.26	-0.648593	0.0694322	-9.34139	9.50765e-21	1.16716e-19	0.00252876	1402.33	854.667	ENSG00000138190	EXOC6	exocyst complex component 6 [Source:HGNC Symbol;Acc:HGNC:23196]
ENSG00000184363	710.45	-0.772928	0.0827736	-9.33786	9.83016e-21	1.20569e-19	0.0034144	918.667	512	ENSG00000184363	PKP3	plakophilin 3 [Source:HGNC Symbol;Acc:HGNC:9025]
ENSG00000157350	2876.65	0.489167	0.0524042	9.33449	1.01474e-20	1.2435e-19	0.00162233	2456.67	3287.67	ENSG00000157350	ST3GAL2	ST3 beta-galactoside alpha-2,3-sialyltransferase 2 [Source:HGNC Symbol;Acc:HGNC:10863]
ENSG00000103064	1137.61	0.686563	0.0735572	9.33373	1.02207e-20	1.25138e-19	0.00297356	892.667	1375	ENSG00000103064	SLC7A6	solute carrier family 7 member 6 [Source:HGNC Symbol;Acc:HGNC:11064]
ENSG00000078081	97.1961	-2.1438	0.229692	-9.33335	1.02574e-20	1.25478e-19	0.0206479	162.333	35	ENSG00000078081	LAMP3	lysosomal associated membrane protein 3 [Source:HGNC Symbol;Acc:HGNC:14582]
ENSG00000164258	1297.82	-0.613828	0.0657703	-9.33292	1.02998e-20	1.25885e-19	0.00230608	1609.67	1003	ENSG00000164258	NDUFS4	NADH:ubiquinone oxidoreductase subunit S4 [Source:HGNC Symbol;Acc:HGNC:7711]
ENSG00000140379	192.524	-1.53048	0.164029	-9.33055	1.05324e-20	1.28616e-19	0.0125043	292.667	97	ENSG00000140379	BCL2A1	BCL2 related protein A1 [Source:HGNC Symbol;Acc:HGNC:991]
ENSG00000198108	418.482	-0.978729	0.104922	-9.3282	1.0768e-20	1.31378e-19	0.00523265	569	275	ENSG00000198108	CHSY3	chondroitin sulfate synthase 3 [Source:HGNC Symbol;Acc:HGNC:24293]
ENSG00000029534	494.751	-0.895914	0.0960504	-9.32754	1.08356e-20	1.32086e-19	0.00440761	660	338.667	ENSG00000029534	ANK1	ankyrin 1 [Source:HGNC Symbol;Acc:HGNC:492]
ENSG00000164307	3881.59	-0.473497	0.0507998	-9.32084	1.15419e-20	1.40573e-19	0.0015936	4633	3181	ENSG00000164307	ERAP1	endoplasmic reticulum aminopeptidase 1 [Source:HGNC Symbol;Acc:HGNC:18173]
ENSG00000129292	3300.67	0.48681	0.0522401	9.3187	1.17778e-20	1.43321e-19	0.0016559	2821.67	3778.67	ENSG00000129292	PHF20L1	PHD finger protein 20 like 1 [Source:HGNC Symbol;Acc:HGNC:24280]
ENSG00000179776	60.1155	-3.09097	0.331731	-9.3177	1.18895e-20	1.44553e-19	0.0342181	110.333	12.3333	ENSG00000179776	CDH5	cadherin 5 [Source:HGNC Symbol;Acc:HGNC:1764]
ENSG00000138395	108.058	1.90751	0.204787	9.31461	1.224e-20	1.48685e-19	0.0164899	46.6667	167	ENSG00000138395	CDK15	cyclin dependent kinase 15 [Source:HGNC Symbol;Acc:HGNC:14434]
ENSG00000131844	3637.44	-0.460309	0.0494911	-9.30084	1.39337e-20	1.69111e-19	0.00148159	4322.67	2994.67	ENSG00000131844	MCCC2	methylcrotonoyl-CoA carboxylase 2 [Source:HGNC Symbol;Acc:HGNC:6937]
ENSG00000172757	25837.9	-0.434356	0.0467291	-9.2952	1.46933e-20	1.78175e-19	0.00153385	30483.7	21453.3	ENSG00000172757	CFL1	cofilin 1 [Source:HGNC Symbol;Acc:HGNC:1874]
ENSG00000099937	137.321	-1.77967	0.191482	-9.29417	1.48354e-20	1.79742e-19	0.0158719	219	61	ENSG00000099937	SERPIND1	serpin family D member 1 [Source:HGNC Symbol;Acc:HGNC:4838]
ENSG00000164291	511.436	-0.866183	0.0933093	-9.28293	1.64887e-20	1.996e-19	0.00411999	677.333	354.333	ENSG00000164291	ARSK	arylsulfatase family member K [Source:HGNC Symbol;Acc:HGNC:25239]
ENSG00000180817	4309.65	-0.46461	0.0500571	-9.28161	1.66934e-20	2.01902e-19	0.00156625	5123.67	3538	ENSG00000180817	PPA1	pyrophosphatase (inorganic) 1 [Source:HGNC Symbol;Acc:HGNC:9226]
ENSG00000009954	8856.79	0.417919	0.0450605	9.27464	1.78223e-20	2.15368e-19	0.00134819	7780.33	9919	ENSG00000009954	BAZ1B	bromodomain adjacent to zinc finger domain 1B [Source:HGNC Symbol;Acc:HGNC:961]
ENSG00000106355	1139.38	0.636819	0.0686665	9.27409	1.79139e-20	2.16287e-19	0.0024804	913.667	1356	ENSG00000106355	LSM5	LSM5 homolog, U6 small nuclear RNA and mRNA degradation associated [Source:HGNC Symbol;Acc:HGNC:17162]
ENSG00000101096	1953.52	-0.613318	0.0661394	-9.27311	1.80803e-20	2.18108e-19	0.00261348	2424	1514	ENSG00000101096	NFATC2	nuclear factor of activated T cells 2 [Source:HGNC Symbol;Acc:HGNC:7776]
ENSG00000105928	1895.83	-0.537398	0.0579713	-9.27008	1.86012e-20	2.24197e-19	0.00187261	2301.67	1514	ENSG00000105928	GSDME	gasdermin E [Source:HGNC Symbol;Acc:HGNC:2810]
ENSG00000133112	21390.3	0.3794	0.0409588	9.26298	1.98811e-20	2.39416e-19	0.00116151	19082.3	23676.3	ENSG00000133112	TPT1	tumor protein, translationally-controlled 1 [Source:HGNC Symbol;Acc:HGNC:12022]
ENSG00000188501	87.6435	2.25003	0.242964	9.26079	2.02925e-20	2.44158e-19	0.0230066	31.3333	142.667	ENSG00000188501	LCTL	lactase like [Source:HGNC Symbol;Acc:HGNC:15583]
ENSG00000125538	1908.26	-0.746099	0.0805766	-9.2595	2.0539e-20	2.46912e-19	0.00411445	2451	1394.33	ENSG00000125538	IL1B	interleukin 1 beta [Source:HGNC Symbol;Acc:HGNC:5992]
ENSG00000102898	5700.24	0.463572	0.0500993	9.25306	2.18155e-20	2.62031e-19	0.00162921	4912	6459.33	ENSG00000102898	NUTF2	nuclear transport factor 2 [Source:HGNC Symbol;Acc:HGNC:13722]
ENSG00000171681	5468.21	0.466828	0.0504545	9.25245	2.19398e-20	2.63296e-19	0.00164732	4712.67	6229.33	ENSG00000171681	ATF7IP	activating transcription factor 7 interacting protein [Source:HGNC Symbol;Acc:HGNC:20092]
ENSG00000130749	3112.61	0.52838	0.0571154	9.25109	2.22214e-20	2.66447e-19	0.00201972	2617.67	3595.67	ENSG00000130749	ZC3H4	zinc finger CCCH-type containing 4 [Source:HGNC Symbol;Acc:HGNC:17808]
ENSG00000121858	95.8938	-2.17045	0.234631	-9.25049	2.23457e-20	2.67706e-19	0.0218989	161.667	34.3333	ENSG00000121858	TNFSF10	TNF superfamily member 10 [Source:HGNC Symbol;Acc:HGNC:11925]
ENSG00000127884	3352.95	-0.544722	0.0588903	-9.24977	2.24968e-20	2.69285e-19	0.00218827	4084.67	2664.33	ENSG00000127884	ECHS1	enoyl-CoA hydratase, short chain 1 [Source:HGNC Symbol;Acc:HGNC:3151]
ENSG00000110107	5104.71	-0.502988	0.0544105	-9.24431	2.3676e-20	2.83156e-19	0.00193033	6142	4123.67	ENSG00000110107	PRPF19	pre-mRNA processing factor 19 [Source:HGNC Symbol;Acc:HGNC:17896]
ENSG00000147649	9979.74	0.427768	0.0463109	9.23686	2.53826e-20	3.03305e-19	0.00144339	8736.33	11203.3	ENSG00000147649	MTDH	metadherin [Source:HGNC Symbol;Acc:HGNC:29608]
ENSG00000213465	1557.89	-0.639782	0.0692661	-9.23658	2.54492e-20	3.03841e-19	0.00277866	1947	1187.67	ENSG00000213465	ARL2	ADP ribosylation factor like GTPase 2 [Source:HGNC Symbol;Acc:HGNC:693]
ENSG00000068971	724.945	-0.764492	0.082779	-9.23534	2.57462e-20	3.07123e-19	0.00344817	936.333	524.667	ENSG00000068971	PPP2R5B	protein phosphatase 2 regulatory subunit B'beta [Source:HGNC Symbol;Acc:HGNC:9310]
ENSG00000175567	1897.18	-0.585898	0.0634584	-9.23279	2.63678e-20	3.14269e-19	0.00234911	2333	1480.33	ENSG00000175567	UCP2	uncoupling protein 2 [Source:HGNC Symbol;Acc:HGNC:12518]
ENSG00000172086	435.628	0.959629	0.103957	9.23101	2.68092e-20	3.19257e-19	0.00524825	303.667	564.667	ENSG00000172086	KRCC1	lysine rich coiled-coil 1 [Source:HGNC Symbol;Acc:HGNC:28039]
ENSG00000174547	1763.7	-0.559246	0.0606004	-9.22842	2.74663e-20	3.26802e-19	0.0020541	2153	1392	ENSG00000174547	MRPL11	mitochondrial ribosomal protein L11 [Source:HGNC Symbol;Acc:HGNC:14042]
ENSG00000196950	5089.69	-0.448963	0.0486574	-9.22701	2.7828e-20	3.30822e-19	0.00150377	6025.67	4208.67	ENSG00000196950	SLC39A10	solute carrier family 39 member 10 [Source:HGNC Symbol;Acc:HGNC:20861]
ENSG00000104320	3355.28	0.48356	0.0524106	9.22639	2.79916e-20	3.32484e-19	0.00167385	2869.67	3829.33	ENSG00000104320	NBN	nibrin [Source:HGNC Symbol;Acc:HGNC:7652]
ENSG00000114850	11278.1	-0.433615	0.047014	-9.22309	2.8866e-20	3.42578e-19	0.00150169	13276.3	9381	ENSG00000114850	SSR3	signal sequence receptor subunit 3 [Source:HGNC Symbol;Acc:HGNC:11325]
ENSG00000185477	271.354	-1.4689	0.15927	-9.22271	2.89678e-20	3.43493e-19	0.0134971	411	141	ENSG00000185477	GPRIN3	GPRIN family member 3 [Source:HGNC Symbol;Acc:HGNC:27733]
ENSG00000167526	24597	0.467457	0.0507067	9.21884	3.00329e-20	3.55819e-19	0.00181133	21188	27812	ENSG00000167526	RPL13	ribosomal protein L13 [Source:HGNC Symbol;Acc:HGNC:10303]
ENSG00000137500	1192.54	-0.626655	0.0679999	-9.21553	3.09755e-20	3.66675e-19	0.00244765	1484.67	916.333	ENSG00000137500	CCDC90B	coiled-coil domain containing 90B [Source:HGNC Symbol;Acc:HGNC:28108]
ENSG00000095777	266.896	1.2159	0.131949	9.2149	3.11568e-20	3.68508e-19	0.00813927	165	367.333	ENSG00000095777	MYO3A	myosin IIIA [Source:HGNC Symbol;Acc:HGNC:7601]
ENSG00000161021	4219.63	0.463175	0.0502773	9.21242	3.18846e-20	3.76796e-19	0.00157915	3641.67	4797.33	ENSG00000161021	MAML1	mastermind like transcriptional coactivator 1 [Source:HGNC Symbol;Acc:HGNC:13632]
ENSG00000134802	2998.61	-0.592459	0.0643229	-9.21069	3.24022e-20	3.82588e-19	0.00263151	3702.33	2335.67	ENSG00000134802	SLC43A3	solute carrier family 43 member 3 [Source:HGNC Symbol;Acc:HGNC:17466]
ENSG00000115705	109.779	-1.98678	0.215778	-9.20752	3.33761e-20	3.93753e-19	0.0192088	180	43.6667	ENSG00000115705	TPO	thyroid peroxidase [Source:HGNC Symbol;Acc:HGNC:12015]
ENSG00000196428	2608.97	-0.506035	0.0549746	-9.20488	3.4204e-20	4.03179e-19	0.00178035	3139	2106.33	ENSG00000196428	TSC22D2	TSC22 domain family member 2 [Source:HGNC Symbol;Acc:HGNC:29095]
ENSG00000176340	3442.67	-0.48264	0.0524985	-9.19341	3.80589e-20	4.48238e-19	0.00168573	4116.33	2804.33	ENSG00000176340	COX8A	cytochrome c oxidase subunit 8A [Source:HGNC Symbol;Acc:HGNC:2294]
ENSG00000119408	1804.98	-0.535223	0.0582201	-9.1931	3.81694e-20	4.4916e-19	0.00186599	2190	1442.67	ENSG00000119408	NEK6	NIMA related kinase 6 [Source:HGNC Symbol;Acc:HGNC:7749]
ENSG00000133895	2574.79	-0.517669	0.0563143	-9.1925	3.83801e-20	4.51258e-19	0.00188203	3113	2073.33	ENSG00000133895	MEN1	menin 1 [Source:HGNC Symbol;Acc:HGNC:7010]
ENSG00000183020	3845.65	-0.421083	0.045811	-9.19174	3.86522e-20	4.54074e-19	0.0012454	4515.67	3218	ENSG00000183020	AP2A2	adaptor related protein complex 2 subunit alpha 2 [Source:HGNC Symbol;Acc:HGNC:562]
ENSG00000176715	866.611	0.743094	0.0809094	9.18428	4.14307e-20	4.86304e-19	0.00349153	663.667	1063	ENSG00000176715	ACSF3	acyl-CoA synthetase family member 3 [Source:HGNC Symbol;Acc:HGNC:27288]
ENSG00000145675	993.78	0.673504	0.0733411	9.18317	4.18582e-20	4.90908e-19	0.00281889	784.667	1196	ENSG00000145675	PIK3R1	phosphoinositide-3-kinase regulatory subunit 1 [Source:HGNC Symbol;Acc:HGNC:8979]
ENSG00000113140	125.27	1.73386	0.188881	9.17963	4.32591e-20	5.06911e-19	0.0146145	59.3333	188	ENSG00000113140	SPARC	secreted protein acidic and cysteine rich [Source:HGNC Symbol;Acc:HGNC:11219]
ENSG00000100814	1250.4	-0.656378	0.0715663	-9.1716	4.66042e-20	5.45649e-19	0.00284285	1566.33	947.333	ENSG00000100814	CCNB1IP1	cyclin B1 interacting protein 1 [Source:HGNC Symbol;Acc:HGNC:19437]
ENSG00000164520	387.167	1.04922	0.114416	9.17019	4.72202e-20	5.52397e-19	0.00651871	259	513	ENSG00000164520	RAET1E	retinoic acid early transcript 1E [Source:HGNC Symbol;Acc:HGNC:16793]
ENSG00000164951	2072.15	0.510888	0.0557295	9.16728	4.85097e-20	5.67006e-19	0.00174182	1753	2384.67	ENSG00000164951	PDP1	pyruvate dehyrogenase phosphatase catalytic subunit 1 [Source:HGNC Symbol;Acc:HGNC:9279]
ENSG00000242779	54.1881	-5.46886	0.596689	-9.16535	4.93859e-20	5.76762e-19	0.038255	108.667	2.33333	ENSG00000242779	ZNF702P	zinc finger protein 702, pseudogene [Source:HGNC Symbol;Acc:HGNC:25775]
ENSG00000102755	53.4898	-3.42915	0.374251	-9.1627	5.06162e-20	5.90635e-19	0.0397557	100.333	9	ENSG00000102755	FLT1	fms related tyrosine kinase 1 [Source:HGNC Symbol;Acc:HGNC:3763]
ENSG00000140545	4230.54	-0.467577	0.0510317	-9.16249	5.07149e-20	5.91292e-19	0.00163267	5036.33	3465	ENSG00000140545	MFGE8	milk fat globule-EGF factor 8 protein [Source:HGNC Symbol;Acc:HGNC:7036]
ENSG00000172731	4081.61	-0.492089	0.0537244	-9.15952	5.21291e-20	6.07272e-19	0.00182625	4888.67	3308	ENSG00000172731	LRRC20	leucine rich repeat containing 20 [Source:HGNC Symbol;Acc:HGNC:23421]
ENSG00000204792	480.134	0.900326	0.0982992	9.15904	5.23603e-20	6.09454e-19	0.00468618	343.333	612.667	ENSG00000204792	LINC01291	long intergenic non-protein coding RNA 1291 [Source:HGNC Symbol;Acc:HGNC:50358]
ENSG00000137752	134.435	-1.77347	0.193638	-9.15867	5.25405e-20	6.11041e-19	0.0162551	213.333	59.6667	ENSG00000137752	CASP1	caspase 1 [Source:HGNC Symbol;Acc:HGNC:1499]
ENSG00000120458	745.549	-0.759731	0.0829866	-9.15486	5.44275e-20	6.32459e-19	0.00351632	961	543.667	ENSG00000120458	MSANTD2	Myb/SANT DNA binding domain containing 2 [Source:HGNC Symbol;Acc:HGNC:26266]
ENSG00000138083	151.058	-1.66168	0.181605	-9.15	5.69331e-20	6.61022e-19	0.014587	236	71.3333	ENSG00000138083	SIX3	SIX homeobox 3 [Source:HGNC Symbol;Acc:HGNC:10889]
ENSG00000127022	82383.6	0.41619	0.0454912	9.1488	5.75675e-20	6.67753e-19	0.00147903	72464.3	92223.3	ENSG00000127022	CANX	calnexin [Source:HGNC Symbol;Acc:HGNC:1473]
ENSG00000230836	461.714	0.931009	0.101764	9.14873	5.76087e-20	6.67753e-19	0.00507764	325.333	590.333	ENSG00000230836	LINC01293	long intergenic non-protein coding RNA 1293 [Source:HGNC Symbol;Acc:HGNC:50362]
ENSG00000042493	10494.9	0.506505	0.0553748	9.14685	5.86179e-20	6.78885e-19	0.00211183	8907	12018.3	ENSG00000042493	CAPG	capping actin protein, gelsolin like [Source:HGNC Symbol;Acc:HGNC:1474]
ENSG00000149273	28280.1	-0.402745	0.0440347	-9.14609	5.903e-20	6.83089e-19	0.00136116	33033	23766.7	ENSG00000149273	RPS3	ribosomal protein S3 [Source:HGNC Symbol;Acc:HGNC:10420]
ENSG00000198860	2080.12	-0.511727	0.0559769	-9.14175	6.14476e-20	7.10475e-19	0.00175927	2507.67	1680.67	ENSG00000198860	TSEN15	tRNA splicing endonuclease subunit 15 [Source:HGNC Symbol;Acc:HGNC:16791]
ENSG00000177613	1728.76	0.528113	0.0578269	9.13265	6.6844e-20	7.72228e-19	0.0018137	1452.33	1998	ENSG00000177613	CSTF2T	cleavage stimulation factor subunit 2 tau variant [Source:HGNC Symbol;Acc:HGNC:17086]
ENSG00000075651	1324.5	-0.632159	0.0692328	-9.13092	6.79219e-20	7.83726e-19	0.00265732	1651.33	1020	ENSG00000075651	PLD1	phospholipase D1 [Source:HGNC Symbol;Acc:HGNC:9067]
ENSG00000145632	7878.34	-0.489952	0.0536588	-9.13087	6.79518e-20	7.83726e-19	0.00194353	9428	6396.33	ENSG00000145632	PLK2	polo like kinase 2 [Source:HGNC Symbol;Acc:HGNC:19699]
ENSG00000132357	724.309	0.879548	0.0963556	9.12815	6.96813e-20	8.03007e-19	0.00518741	524.333	918.667	ENSG00000132357	CARD6	caspase recruitment domain family member 6 [Source:HGNC Symbol;Acc:HGNC:16394]
ENSG00000116991	299.231	1.14017	0.124936	9.12603	7.1058e-20	8.18195e-19	0.00739203	191.667	404.333	ENSG00000116991	SIPA1L2	signal induced proliferation associated 1 like 2 [Source:HGNC Symbol;Acc:HGNC:23800]
ENSG00000136002	654.49	0.872728	0.0956509	9.1241	7.23372e-20	8.32237e-19	0.0049317	474	830.333	ENSG00000136002	ARHGEF4	Rho guanine nucleotide exchange factor 4 [Source:HGNC Symbol;Acc:HGNC:684]
ENSG00000179967	667.688	-0.764567	0.0838072	-9.12293	7.31208e-20	8.40558e-19	0.00344458	862.667	484.333	ENSG00000179967	PPP1R14BP3	protein phosphatase 1 regulatory inhibitor subunit 14B pseudogene 3 [Source:HGNC Symbol;Acc:HGNC:16330]
ENSG00000143344	445.222	-0.955763	0.10478	-9.12162	7.40077e-20	8.5005e-19	0.00538901	603.667	296.667	ENSG00000143344	RGL1	ral guanine nucleotide dissociation stimulator like 1 [Source:HGNC Symbol;Acc:HGNC:30281]
ENSG00000173327	2513.43	-0.502447	0.0550913	-9.12026	7.49454e-20	8.60112e-19	0.00177472	3023.67	2032.33	ENSG00000173327	MAP3K11	mitogen-activated protein kinase kinase kinase 11 [Source:HGNC Symbol;Acc:HGNC:6850]
ENSG00000080823	421.841	1.00368	0.110125	9.11404	7.93708e-20	9.10149e-19	0.00608985	287.333	552.333	ENSG00000080823	MOK	MOK protein kinase [Source:HGNC Symbol;Acc:HGNC:9833]
ENSG00000157224	2909.88	-0.47078	0.0516553	-9.11387	7.94935e-20	9.10805e-19	0.00156803	3465.33	2387.67	ENSG00000157224	CLDN12	claudin 12 [Source:HGNC Symbol;Acc:HGNC:2034]
ENSG00000159023	1710.5	-0.576231	0.0632312	-9.11309	8.00684e-20	9.16638e-19	0.00226905	2098	1342.67	ENSG00000159023	EPB41	erythrocyte membrane protein band 4.1 [Source:HGNC Symbol;Acc:HGNC:3377]
ENSG00000085662	6129.89	0.484068	0.0531217	9.11243	8.05563e-20	9.21466e-19	0.00186628	5246	6984	ENSG00000085662	AKR1B1	aldo-keto reductase family 1 member B [Source:HGNC Symbol;Acc:HGNC:381]
ENSG00000162222	877.809	-0.7008	0.0769899	-9.10249	8.82815e-20	1.009e-18	0.00305516	1114	654	ENSG00000162222	TTC9C	tetratricopeptide repeat domain 9C [Source:HGNC Symbol;Acc:HGNC:28432]
ENSG00000170325	1078.93	-0.667461	0.0733381	-9.10116	8.93748e-20	1.02066e-18	0.00289198	1356.67	817.333	ENSG00000170325	PRDM10	PR/SET domain 10 [Source:HGNC Symbol;Acc:HGNC:13995]
ENSG00000167770	1976.28	-0.564768	0.062073	-9.09846	9.16242e-20	1.04549e-18	0.00224776	2421.33	1559.33	ENSG00000167770	OTUB1	OTU deubiquitinase, ubiquitin aldehyde binding 1 [Source:HGNC Symbol;Acc:HGNC:23077]
ENSG00000116815	1826.74	0.528639	0.0581522	9.09061	9.84882e-20	1.12289e-18	0.00187293	1534.67	2115.33	ENSG00000116815	CD58	CD58 molecule [Source:HGNC Symbol;Acc:HGNC:1688]
ENSG00000125821	2013.35	-0.529964	0.058338	-9.08437	1.04302e-19	1.1882e-18	0.00193575	2439	1608.33	ENSG00000125821	DTD1	D-tyrosyl-tRNA deacylase 1 [Source:HGNC Symbol;Acc:HGNC:16219]
ENSG00000116095	1366.08	0.626639	0.0690054	9.08101	1.07569e-19	1.22443e-18	0.00266788	1102.67	1628.67	ENSG00000116095	PLEKHA3	pleckstrin homology domain containing A3 [Source:HGNC Symbol;Acc:HGNC:14338]
ENSG00000158710	7633.86	0.4924	0.0542448	9.07736	1.11239e-19	1.26516e-18	0.00198604	6516	8719.67	ENSG00000158710	TAGLN2	transgelin 2 [Source:HGNC Symbol;Acc:HGNC:11554]
ENSG00000197045	6191.59	-0.392065	0.0432045	-9.07464	1.14055e-19	1.29613e-18	0.00117983	7203.33	5242	ENSG00000197045	GMFB	glia maturation factor beta [Source:HGNC Symbol;Acc:HGNC:4373]
ENSG00000149485	15643.1	-0.42793	0.0471768	-9.07077	1.18176e-19	1.34187e-18	0.00153824	18423	13051.7	ENSG00000149485	FADS1	fatty acid desaturase 1 [Source:HGNC Symbol;Acc:HGNC:3574]
ENSG00000167792	2803.37	-0.525199	0.0579024	-9.07042	1.1856e-19	1.34512e-18	0.00204507	3389.67	2242.33	ENSG00000167792	NDUFV1	NADH:ubiquinone oxidoreductase core subunit V1 [Source:HGNC Symbol;Acc:HGNC:7716]
ENSG00000081665	356.951	-1.17645	0.129829	-9.06152	1.28646e-19	1.45837e-18	0.00881969	506.667	215.667	ENSG00000081665	ZNF506	zinc finger protein 506 [Source:HGNC Symbol;Acc:HGNC:23780]
ENSG00000179542	161.907	-10.7455	1.18628	-9.05812	1.32723e-19	1.50337e-18	0.0126873	331.667	0	ENSG00000179542	SLITRK4	SLIT and NTRK like family member 4 [Source:HGNC Symbol;Acc:HGNC:23502]
ENSG00000167815	4229.18	0.551725	0.0609412	9.05339	1.38592e-19	1.56857e-18	0.00243193	3522.67	4904.67	ENSG00000167815	PRDX2	peroxiredoxin 2 [Source:HGNC Symbol;Acc:HGNC:9353]
ENSG00000169567	6275.55	-0.388896	0.0429679	-9.05083	1.41883e-19	1.60451e-18	0.0011674	7297	5314.33	ENSG00000169567	HINT1	histidine triad nucleotide binding protein 1 [Source:HGNC Symbol;Acc:HGNC:4912]
ENSG00000164187	1519.86	0.550065	0.0607898	9.04865	1.44745e-19	1.63554e-18	0.00198335	1265.67	1769	ENSG00000164187	LMBRD2	LMBR1 domain containing 2 [Source:HGNC Symbol;Acc:HGNC:25287]
ENSG00000092108	2336.94	-0.476247	0.0526465	-9.04613	1.48126e-19	1.67239e-18	0.00155527	2788.67	1911.67	ENSG00000092108	SCFD1	sec1 family domain containing 1 [Source:HGNC Symbol;Acc:HGNC:20726]
ENSG00000140718	2530.23	0.499685	0.0552501	9.04404	1.5098e-19	1.70236e-18	0.0017937	2147.67	2896.67	ENSG00000140718	FTO	FTO, alpha-ketoglutarate dependent dioxygenase [Source:HGNC Symbol;Acc:HGNC:24678]
ENSG00000148175	337.065	-1.06473	0.117728	-9.04401	1.51024e-19	1.70236e-18	0.00656851	468.333	214	ENSG00000148175	STOM	stomatin [Source:HGNC Symbol;Acc:HGNC:3383]
ENSG00000080608	2957.94	-0.474024	0.0524666	-9.03479	1.64324e-19	1.85077e-18	0.00163447	3523.67	2422	ENSG00000080608	PUM3	pumilio RNA binding family member 3 [Source:HGNC Symbol;Acc:HGNC:29676]
ENSG00000144036	3001.17	-0.472995	0.0523541	-9.03454	1.64695e-19	1.85345e-18	0.00163101	3576.67	2453.67	ENSG00000144036	EXOC6B	exocyst complex component 6B [Source:HGNC Symbol;Acc:HGNC:17085]
ENSG00000159131	5919.24	-0.403275	0.0446629	-9.0293	1.72771e-19	1.94276e-18	0.00126436	6911.33	4978.67	ENSG00000159131	GART	phosphoribosylglycinamide formyltransferase, phosphoribosylglycinamide synthetase, phosphoribosylaminoimidazole synthetase [Source:HGNC Symbol;Acc:HGNC:4163]
ENSG00000205683	633.902	0.812826	0.0901097	9.02041	1.8739e-19	2.10545e-18	0.0041546	471.333	789.667	ENSG00000205683	DPF3	double PHD fingers 3 [Source:HGNC Symbol;Acc:HGNC:17427]
ENSG00000160949	2426.89	0.478922	0.0530967	9.01979	1.88443e-19	2.11557e-18	0.00160926	2078.33	2762.33	ENSG00000160949	TONSL	tonsoku like, DNA repair protein [Source:HGNC Symbol;Acc:HGNC:7801]
ENSG00000116133	16184.9	-0.450774	0.0500103	-9.01361	1.99374e-19	2.23649e-18	0.00173873	19188.7	13377.7	ENSG00000116133	DHCR24	24-dehydrocholesterol reductase [Source:HGNC Symbol;Acc:HGNC:2859]
ENSG00000141076	2750.48	0.504827	0.0560101	9.01314	2.00232e-19	2.2443e-18	0.00188702	2333.33	3156.33	ENSG00000141076	UTP4	UTP4, small subunit processome component [Source:HGNC Symbol;Acc:HGNC:1983]
ENSG00000129422	1157.05	-0.623836	0.0692623	-9.00686	2.12032e-19	2.37465e-18	0.0025461	1439	892.667	ENSG00000129422	MTUS1	microtubule associated scaffold protein 1 [Source:HGNC Symbol;Acc:HGNC:29789]
ENSG00000198331	1254.27	-0.604733	0.0671686	-9.00322	2.19198e-19	2.45294e-18	0.00241325	1552.67	974.333	ENSG00000198331	HYLS1	HYLS1, centriolar and ciliogenesis associated [Source:HGNC Symbol;Acc:HGNC:26558]
ENSG00000186638	1131.11	0.705118	0.0783436	9.00032	2.25054e-19	2.51644e-18	0.00349001	883.333	1377.33	ENSG00000186638	KIF24	kinesin family member 24 [Source:HGNC Symbol;Acc:HGNC:19916]
ENSG00000224596	208.344	1.30286	0.144828	8.9959	2.34294e-19	2.61767e-18	0.00932953	123.333	291.333	ENSG00000224596	ZMIZ1-AS1	ZMIZ1 antisense RNA 1 [Source:HGNC Symbol;Acc:HGNC:27433]
ENSG00000118596	1467.96	-0.584483	0.0649924	-8.9931	2.40343e-19	2.6831e-18	0.00232996	1805	1150	ENSG00000118596	SLC16A7	solute carrier family 16 member 7 [Source:HGNC Symbol;Acc:HGNC:10928]
ENSG00000272398	190.492	1.39709	0.155353	8.99301	2.40553e-19	2.68328e-18	0.0108793	107.667	269.667	ENSG00000272398	CD24	CD24 molecule [Source:HGNC Symbol;Acc:HGNC:1645]
ENSG00000104549	2185.05	-0.537127	0.0597504	-8.98951	2.48324e-19	2.76775e-18	0.00209621	2655	1744.33	ENSG00000104549	SQLE	squalene epoxidase [Source:HGNC Symbol;Acc:HGNC:11279]
ENSG00000173120	4966.66	-0.414968	0.046163	-8.98919	2.49063e-19	2.77377e-18	0.00132913	5822.33	4173.67	ENSG00000173120	KDM2A	lysine demethylase 2A [Source:HGNC Symbol;Acc:HGNC:13606]
ENSG00000104529	3713.34	0.445059	0.0495303	8.98559	2.5736e-19	2.86388e-18	0.0014928	3224.33	4190	ENSG00000104529	EEF1D	eukaryotic translation elongation factor 1 delta [Source:HGNC Symbol;Acc:HGNC:3211]
ENSG00000139946	1016.47	0.629238	0.0700312	8.98511	2.5847e-19	2.87393e-18	0.00250707	818.333	1207	ENSG00000139946	PELI2	pellino E3 ubiquitin protein ligase family member 2 [Source:HGNC Symbol;Acc:HGNC:8828]
ENSG00000160191	420.993	-0.918605	0.102249	-8.98402	2.61052e-19	2.90032e-18	0.00488753	564.667	285	ENSG00000160191	PDE9A	phosphodiesterase 9A [Source:HGNC Symbol;Acc:HGNC:8795]
ENSG00000185722	2868.75	0.520413	0.057965	8.97804	2.75622e-19	3.05976e-18	0.00206237	2414	3315	ENSG00000185722	ANKFY1	ankyrin repeat and FYVE domain containing 1 [Source:HGNC Symbol;Acc:HGNC:20763]
ENSG00000149480	6370.93	-0.424261	0.0472593	-8.97731	2.7748e-19	3.07793e-18	0.00144828	7491.67	5318	ENSG00000149480	MTA2	metastasis associated 1 family member 2 [Source:HGNC Symbol;Acc:HGNC:7411]
ENSG00000140950	2687.26	0.494736	0.055143	8.97188	2.91496e-19	3.23083e-18	0.00180917	2286	3077.33	ENSG00000140950	MEAK7	MTOR associated protein, eak-7 homolog [Source:HGNC Symbol;Acc:HGNC:29325]
ENSG00000114054	1344.18	-0.596124	0.066451	-8.97088	2.94156e-19	3.25771e-18	0.00240084	1658.67	1045	ENSG00000114054	PCCB	propionyl-CoA carboxylase subunit beta [Source:HGNC Symbol;Acc:HGNC:8654]
ENSG00000132749	312.791	-1.13612	0.12667	-8.96909	2.9898e-19	3.3085e-18	0.00780461	440.667	191	ENSG00000132749	TESMIN	testis expressed metallothionein like protein [Source:HGNC Symbol;Acc:HGNC:7446]
ENSG00000225383	650.69	-1.04306	0.116333	-8.96616	3.0703e-19	3.39489e-18	0.00798679	894.667	413.333	ENSG00000225383	SFTA1P	surfactant associated 1, pseudogene [Source:HGNC Symbol;Acc:HGNC:18383]
ENSG00000149269	2550.72	-0.472599	0.052778	-8.95447	3.41366e-19	3.77156e-18	0.00160243	3040	2087.67	ENSG00000149269	PAK1	p21 (RAC1) activated kinase 1 [Source:HGNC Symbol;Acc:HGNC:8590]
ENSG00000170100	417.179	0.961482	0.107475	8.94609	3.68286e-19	4.06575e-18	0.00566991	290.333	540.333	ENSG00000170100	ZNF778	zinc finger protein 778 [Source:HGNC Symbol;Acc:HGNC:26479]
ENSG00000163584	1293.53	-0.588338	0.0657655	-8.946	3.68591e-19	4.06589e-18	0.00230606	1593.67	1010	ENSG00000163584	RPL22L1	ribosomal protein L22 like 1 [Source:HGNC Symbol;Acc:HGNC:27610]
ENSG00000069345	4535	0.439683	0.0491906	8.93834	3.9506e-19	4.35442e-18	0.00151859	3949.67	5101.67	ENSG00000069345	DNAJA2	DnaJ heat shock protein family (Hsp40) member A2 [Source:HGNC Symbol;Acc:HGNC:14884]
ENSG00000034713	1526.94	0.553375	0.0619247	8.93627	4.02537e-19	4.43332e-18	0.00208629	1268.33	1774.67	ENSG00000034713	GABARAPL2	GABA type A receptor associated protein like 2 [Source:HGNC Symbol;Acc:HGNC:13291]
ENSG00000141367	34679.3	-0.344121	0.0385097	-8.93593	4.03751e-19	4.44317e-18	0.00103936	39803.3	29925.3	ENSG00000141367	CLTC	clathrin heavy chain [Source:HGNC Symbol;Acc:HGNC:2092]
ENSG00000162129	1852.68	-0.547084	0.061285	-8.92689	4.38144e-19	4.81786e-18	0.00214405	2257.33	1478.33	ENSG00000162129	CLPB	ClpB homolog, mitochondrial AAA ATPase chaperonin [Source:HGNC Symbol;Acc:HGNC:30664]
ENSG00000113391	1026.5	-0.631145	0.0707615	-8.91933	4.69133e-19	5.15454e-18	0.0025801	1279	787.667	ENSG00000113391	FAM172A	family with sequence similarity 172 member A [Source:HGNC Symbol;Acc:HGNC:25365]
ENSG00000172977	887.28	-0.744445	0.0835551	-8.90964	5.12007e-19	5.62117e-18	0.00381846	1139.33	650	ENSG00000172977	KAT5	lysine acetyltransferase 5 [Source:HGNC Symbol;Acc:HGNC:5275]
ENSG00000145604	2494.97	0.540006	0.0606228	8.90764	5.21323e-19	5.71894e-18	0.00223473	2084.33	2891.33	ENSG00000145604	SKP2	S-phase kinase associated protein 2 [Source:HGNC Symbol;Acc:HGNC:10901]
ENSG00000054793	3655.11	-0.607023	0.0681562	-8.90635	5.27392e-19	5.78097e-18	0.00305973	4528.33	2831.33	ENSG00000054793	ATP9A	ATPase phospholipid transporting 9A (putative) [Source:HGNC Symbol;Acc:HGNC:13540]
ENSG00000119681	1116.14	0.702138	0.0788487	8.90488	5.34424e-19	5.85343e-18	0.00353512	873.333	1357	ENSG00000119681	LTBP2	latent transforming growth factor beta binding protein 2 [Source:HGNC Symbol;Acc:HGNC:6715]
ENSG00000137492	2354.49	-0.49677	0.0558139	-8.90046	5.56137e-19	6.08646e-18	0.00180497	2827.33	1909	ENSG00000137492	THAP12	THAP domain containing 12 [Source:HGNC Symbol;Acc:HGNC:9440]
ENSG00000156467	4060.14	0.481934	0.0541711	8.89651	5.76278e-19	6.30194e-18	0.00186218	3479.33	4627.67	ENSG00000156467	UQCRB	ubiquinol-cytochrome c reductase binding protein [Source:HGNC Symbol;Acc:HGNC:12582]
ENSG00000163393	897.128	-0.736055	0.0827548	-8.89441	5.87322e-19	6.41767e-18	0.00373705	1147.33	658	ENSG00000163393	SLC22A15	solute carrier family 22 member 15 [Source:HGNC Symbol;Acc:HGNC:20301]
ENSG00000031698	9823.39	-0.515388	0.0579471	-8.89411	5.88889e-19	6.42974e-18	0.00231412	11851.3	7871.67	ENSG00000031698	SARS	seryl-tRNA synthetase [Source:HGNC Symbol;Acc:HGNC:10537]
ENSG00000181856	97.2911	-2.08495	0.234646	-8.88552	6.36253e-19	6.94144e-18	0.0227612	160.667	36.3333	ENSG00000181856	SLC2A4	solute carrier family 2 member 4 [Source:HGNC Symbol;Acc:HGNC:11009]
ENSG00000164209	2176.58	-0.495896	0.0558152	-8.88461	6.41479e-19	6.99298e-18	0.00176924	2613.33	1767	ENSG00000164209	SLC25A46	solute carrier family 25 member 46 [Source:HGNC Symbol;Acc:HGNC:25198]
ENSG00000128335	843.75	0.747633	0.0842156	8.87761	6.83135e-19	7.44126e-18	0.00385122	646.667	1036.33	ENSG00000128335	APOL2	apolipoprotein L2 [Source:HGNC Symbol;Acc:HGNC:619]
ENSG00000139645	6158.32	0.426689	0.0480659	8.87718	6.85785e-19	7.46428e-18	0.00149935	5391.33	6927	ENSG00000139645	ANKRD52	ankyrin repeat domain 52 [Source:HGNC Symbol;Acc:HGNC:26614]
ENSG00000250479	1469.13	-0.607203	0.0684078	-8.87622	6.91685e-19	7.52262e-18	0.00265624	1819	1137	ENSG00000250479	CHCHD10	coiled-coil-helix-coiled-coil-helix domain containing 10 [Source:HGNC Symbol;Acc:HGNC:15559]
ENSG00000174903	3789.38	-0.498344	0.056171	-8.87191	7.19013e-19	7.81373e-18	0.00200027	4555	3065	ENSG00000174903	RAB1B	RAB1B, member RAS oncogene family [Source:HGNC Symbol;Acc:HGNC:18370]
ENSG00000106078	55.8028	-2.8855	0.325533	-8.86391	7.72536e-19	8.38882e-18	0.0329044	100.667	13	ENSG00000106078	COBL	cordon-bleu WH2 repeat protein [Source:HGNC Symbol;Acc:HGNC:22199]
ENSG00000141540	68.6283	-2.45972	0.277676	-8.85824	8.12909e-19	8.82034e-18	0.0271047	119	20.6667	ENSG00000141540	TTYH2	tweety family member 2 [Source:HGNC Symbol;Acc:HGNC:13877]
ENSG00000143815	5156.03	-0.428142	0.0483509	-8.8549	8.37612e-19	9.0813e-18	0.00148543	6072.67	4301.67	ENSG00000143815	LBR	lamin B receptor [Source:HGNC Symbol;Acc:HGNC:6518]
ENSG00000129675	187.485	1.45263	0.164111	8.85148	8.63692e-19	9.35678e-18	0.0126724	103	267.333	ENSG00000129675	ARHGEF6	Rac/Cdc42 guanine nucleotide exchange factor 6 [Source:HGNC Symbol;Acc:HGNC:685]
ENSG00000145040	810.284	0.891192	0.100766	8.84419	9.2198e-19	9.98047e-18	0.00597043	583.667	1032.67	ENSG00000145040	UCN2	urocortin 2 [Source:HGNC Symbol;Acc:HGNC:18414]
ENSG00000166741	48.8612	-5.31072	0.600538	-8.84327	9.29592e-19	1.0055e-17	0.0416492	97.6667	2.33333	ENSG00000166741	NNMT	nicotinamide N-methyltransferase [Source:HGNC Symbol;Acc:HGNC:7861]
ENSG00000007516	830.456	-0.8369	0.0948954	-8.81918	1.15299e-18	1.24618e-17	0.00516917	1088.67	581	ENSG00000007516	BAIAP3	BAI1 associated protein 3 [Source:HGNC Symbol;Acc:HGNC:948]
ENSG00000175745	723.331	-0.826123	0.0936923	-8.81741	1.17138e-18	1.26508e-17	0.00481513	951	510.667	ENSG00000175745	NR2F1	nuclear receptor subfamily 2 group F member 1 [Source:HGNC Symbol;Acc:HGNC:7975]
ENSG00000065328	2131.24	0.551832	0.062595	8.81592	1.1871e-18	1.28105e-17	0.00233862	1773.33	2480.33	ENSG00000065328	MCM10	minichromosome maintenance 10 replication initiation factor [Source:HGNC Symbol;Acc:HGNC:18043]
ENSG00000148834	5089.85	-0.421713	0.0478388	-8.81531	1.19356e-18	1.28703e-17	0.00144745	5979	4249	ENSG00000148834	GSTO1	glutathione S-transferase omega 1 [Source:HGNC Symbol;Acc:HGNC:13312]
ENSG00000035862	20784.5	0.400674	0.0454723	8.81138	1.23614e-18	1.33191e-17	0.00144119	18392.7	23115	ENSG00000035862	TIMP2	TIMP metallopeptidase inhibitor 2 [Source:HGNC Symbol;Acc:HGNC:11821]
ENSG00000104142	1188.06	0.668508	0.0758975	8.80804	1.27358e-18	1.3712e-17	0.00326733	941.667	1425.67	ENSG00000104142	VPS18	VPS18, CORVET/HOPS core subunit [Source:HGNC Symbol;Acc:HGNC:15972]
ENSG00000143149	3021.17	-0.438845	0.0498348	-8.80599	1.29698e-18	1.39531e-17	0.00144921	3565.67	2508.67	ENSG00000143149	ALDH9A1	aldehyde dehydrogenase 9 family member A1 [Source:HGNC Symbol;Acc:HGNC:412]
ENSG00000169299	2061.82	-0.507906	0.0577065	-8.80154	1.34952e-18	1.45071e-17	0.00189661	2481.33	1664.33	ENSG00000169299	PGM2	phosphoglucomutase 2 [Source:HGNC Symbol;Acc:HGNC:8906]
ENSG00000179010	7101.1	0.405474	0.0460926	8.79695	1.40583e-18	1.51008e-17	0.00138768	6265	7903.67	ENSG00000179010	MRFAP1	Morf4 family associated protein 1 [Source:HGNC Symbol;Acc:HGNC:24549]
ENSG00000103168	928.586	0.665199	0.0756499	8.79313	1.45447e-18	1.56112e-17	0.00299357	735.667	1112.33	ENSG00000103168	TAF1C	TATA-box binding protein associated factor, RNA polymerase I subunit C [Source:HGNC Symbol;Acc:HGNC:11534]
ENSG00000034053	1791.45	-0.515681	0.0586576	-8.79137	1.47753e-18	1.58464e-17	0.00189988	2161.33	1441	ENSG00000034053	APBA2	amyloid beta precursor protein binding family A member 2 [Source:HGNC Symbol;Acc:HGNC:579]
ENSG00000225830	1099.83	0.651902	0.0741654	8.78983	1.49788e-18	1.60524e-17	0.00301214	878	1321.67	ENSG00000225830	ERCC6	ERCC excision repair 6, chromatin remodeling factor [Source:HGNC Symbol;Acc:HGNC:3438]
ENSG00000137166	3208.2	0.458714	0.0522064	8.78656	1.54213e-18	1.65139e-17	0.00164526	2773.67	3632	ENSG00000137166	FOXP4	forkhead box P4 [Source:HGNC Symbol;Acc:HGNC:20842]
ENSG00000087263	2083.55	0.540536	0.0616019	8.77467	1.71411e-18	1.83413e-17	0.00223926	1742.67	2412.33	ENSG00000087263	OGFOD1	2-oxoglutarate and iron dependent oxygenase domain containing 1 [Source:HGNC Symbol;Acc:HGNC:25585]
ENSG00000115310	26530.4	-0.374885	0.0427329	-8.77274	1.74376e-18	1.86443e-17	0.00127748	30723.7	22550	ENSG00000115310	RTN4	reticulon 4 [Source:HGNC Symbol;Acc:HGNC:14085]
ENSG00000110721	1705.19	-0.54822	0.0624976	-8.77186	1.75742e-18	1.87633e-17	0.00220332	2075.67	1358	ENSG00000110721	CHKA	choline kinase alpha [Source:HGNC Symbol;Acc:HGNC:1937]
ENSG00000130640	4521.38	-0.408944	0.0466201	-8.77185	1.75758e-18	1.87633e-17	0.00133948	5292.33	3802.67	ENSG00000130640	TUBGCP2	tubulin gamma complex associated protein 2 [Source:HGNC Symbol;Acc:HGNC:18599]
ENSG00000145734	5164.47	-0.446223	0.0509372	-8.76026	1.94808e-18	2.0781e-17	0.00167042	6108.33	4293	ENSG00000145734	BDP1	B double prime 1, subunit of RNA polymerase III transcription initiation factor IIIB [Source:HGNC Symbol;Acc:HGNC:13652]
ENSG00000074410	1891.12	-0.536193	0.0612181	-8.75874	1.97452e-18	2.10469e-17	0.00215036	2298	1514.67	ENSG00000074410	CA12	carbonic anhydrase 12 [Source:HGNC Symbol;Acc:HGNC:1371]
ENSG00000213390	1416.78	-0.636634	0.0727153	-8.75516	2.03818e-18	2.17089e-17	0.00306431	1764.67	1083.67	ENSG00000213390	ARHGAP19	Rho GTPase activating protein 19 [Source:HGNC Symbol;Acc:HGNC:23724]
ENSG00000167105	835.204	-0.672244	0.0768483	-8.74767	2.17794e-18	2.31797e-17	0.00298339	1052	629	ENSG00000167105	TMEM92	transmembrane protein 92 [Source:HGNC Symbol;Acc:HGNC:26579]
ENSG00000170293	259.843	-1.14119	0.130471	-8.7467	2.19673e-18	2.33619e-17	0.00773769	366.333	158.333	ENSG00000170293	CMTM8	CKLF like MARVEL transmembrane domain containing 8 [Source:HGNC Symbol;Acc:HGNC:19179]
ENSG00000170145	2290.98	-0.536528	0.0613606	-8.74385	2.25297e-18	2.39417e-17	0.00225885	2781.33	1834.33	ENSG00000170145	SIK2	salt inducible kinase 2 [Source:HGNC Symbol;Acc:HGNC:21680]
ENSG00000131375	2201.01	0.484338	0.055396	8.7432	2.26593e-18	2.4061e-17	0.00174558	1882	2516.67	ENSG00000131375	CAPN7	calpain 7 [Source:HGNC Symbol;Acc:HGNC:1484]
ENSG00000134569	732.266	-0.744548	0.0852576	-8.73292	2.48186e-18	2.63339e-17	0.00376939	941.333	536.667	ENSG00000134569	LRP4	LDL receptor related protein 4 [Source:HGNC Symbol;Acc:HGNC:6696]
ENSG00000139514	11371.4	-0.367765	0.0421265	-8.73004	2.54592e-18	2.6993e-17	0.00118908	13144.7	9712.67	ENSG00000139514	SLC7A1	solute carrier family 7 member 1 [Source:HGNC Symbol;Acc:HGNC:11057]
ENSG00000110080	1194.11	-0.606217	0.0694434	-8.72967	2.55422e-18	2.70604e-17	0.00259447	1478.67	924.667	ENSG00000110080	ST3GAL4	ST3 beta-galactoside alpha-2,3-sialyltransferase 4 [Source:HGNC Symbol;Acc:HGNC:10864]
ENSG00000164172	2220.84	-0.473179	0.0542124	-8.72825	2.58652e-18	2.73818e-17	0.00165301	2648.33	1822	ENSG00000164172	MOCS2	molybdenum cofactor synthesis 2 [Source:HGNC Symbol;Acc:HGNC:7193]
ENSG00000173621	846.51	-0.766676	0.0879329	-8.71887	2.80981e-18	2.9723e-17	0.00429451	1092.33	609.333	ENSG00000173621	LRFN4	leucine rich repeat and fibronectin type III domain containing 4 [Source:HGNC Symbol;Acc:HGNC:28456]
ENSG00000125207	124.158	-10.3632	1.18869	-8.71822	2.82598e-18	2.98712e-17	0.0163432	255	0	ENSG00000125207	PIWIL1	piwi like RNA-mediated gene silencing 1 [Source:HGNC Symbol;Acc:HGNC:9007]
ENSG00000100889	1772.34	-0.703265	0.080668	-8.71801	2.8314e-18	2.99058e-17	0.00408619	2251.33	1310.33	ENSG00000100889	PCK2	phosphoenolpyruvate carboxykinase 2, mitochondrial [Source:HGNC Symbol;Acc:HGNC:8725]
ENSG00000185650	17075.4	0.401807	0.0461514	8.70629	3.13971e-18	3.31371e-17	0.00147538	15094.7	19009	ENSG00000185650	ZFP36L1	ZFP36 ring finger protein like 1 [Source:HGNC Symbol;Acc:HGNC:1107]
ENSG00000133398	988.478	0.670908	0.0771174	8.69983	3.32392e-18	3.50547e-17	0.00322256	781.333	1184.33	ENSG00000133398	MED10	mediator complex subunit 10 [Source:HGNC Symbol;Acc:HGNC:28760]
ENSG00000244405	6958.72	0.398265	0.045827	8.69061	3.60484e-18	3.79886e-17	0.00136726	6162	7739.33	ENSG00000244405	ETV5	ETS variant 5 [Source:HGNC Symbol;Acc:HGNC:3494]
ENSG00000149639	11907.5	0.523311	0.0602276	8.68889	3.66004e-18	3.85411e-17	0.0025276	10021.7	13816	ENSG00000149639	SOGA1	suppressor of glucose, autophagy associated 1 [Source:HGNC Symbol;Acc:HGNC:16111]
ENSG00000178719	6658.1	0.417956	0.0481088	8.68772	3.69794e-18	3.89108e-17	0.00151485	5851	7440.33	ENSG00000178719	GRINA	glutamate ionotropic receptor NMDA type subunit associated protein 1 [Source:HGNC Symbol;Acc:HGNC:4589]
ENSG00000041353	1060.34	0.694587	0.0799583	8.68687	3.72547e-18	3.91709e-17	0.00361374	832.333	1288.67	ENSG00000041353	RAB27B	RAB27B, member RAS oncogene family [Source:HGNC Symbol;Acc:HGNC:9767]
ENSG00000106683	3155.12	-0.488079	0.0561897	-8.68628	3.74508e-18	3.93473e-17	0.00194724	3781.33	2564	ENSG00000106683	LIMK1	LIM domain kinase 1 [Source:HGNC Symbol;Acc:HGNC:6613]
ENSG00000237187	655.963	-0.778954	0.089682	-8.68574	3.76284e-18	3.95041e-17	0.00414615	851	474.333	ENSG00000237187	NR2F1-AS1	NR2F1 antisense RNA 1 [Source:HGNC Symbol;Acc:HGNC:48622]
ENSG00000174996	3496.77	-0.454446	0.0523491	-8.68106	3.9208e-18	4.11315e-17	0.00168007	4145.33	2880.67	ENSG00000174996	KLC2	kinesin light chain 2 [Source:HGNC Symbol;Acc:HGNC:20716]
ENSG00000224184	82.0778	2.17273	0.250335	8.67927	3.98324e-18	4.1755e-17	0.0250109	30.6667	132.667	ENSG00000224184	MIR3681HG	MIR3681 host gene [Source:HGNC Symbol;Acc:HGNC:52001]
ENSG00000151304	1084.53	-0.613761	0.0707239	-8.67827	4.01835e-18	4.20914e-17	0.0026341	1344.67	840	ENSG00000151304	SRFBP1	serum response factor binding protein 1 [Source:HGNC Symbol;Acc:HGNC:26333]
ENSG00000164683	179.663	1.37047	0.157931	8.67765	4.04033e-18	4.22898e-17	0.0111282	103	253.667	ENSG00000164683	HEY1	hes related family bHLH transcription factor with YRPW motif 1 [Source:HGNC Symbol;Acc:HGNC:4880]
ENSG00000158321	54.1814	-5.96504	0.687776	-8.67295	4.21066e-18	4.40395e-17	0.0367132	109	1.66667	ENSG00000158321	AUTS2	AUTS2, activator of transcription and developmental regulator [Source:HGNC Symbol;Acc:HGNC:14262]
ENSG00000166454	2037.51	0.588889	0.0679282	8.66928	4.34869e-18	4.5449e-17	0.0028156	1670.67	2397	ENSG00000166454	ATMIN	ATM interactor [Source:HGNC Symbol;Acc:HGNC:29034]
ENSG00000008838	4159.32	0.403618	0.0465643	8.66797	4.39893e-18	4.59396e-17	0.00131782	3671.33	4630	ENSG00000008838	MED24	mediator complex subunit 24 [Source:HGNC Symbol;Acc:HGNC:22963]
ENSG00000111846	4489.82	-0.394253	0.0454947	-8.6659	4.47941e-18	4.67451e-17	0.00126356	5230.67	3803.33	ENSG00000111846	GCNT2	glucosaminyl (N-acetyl) transferase 2 (I blood group) [Source:HGNC Symbol;Acc:HGNC:4204]
ENSG00000107957	8014.13	0.590147	0.0681555	8.65883	4.76617e-18	4.97002e-17	0.003218	6569.67	9458	ENSG00000107957	SH3PXD2A	SH3 and PX domains 2A [Source:HGNC Symbol;Acc:HGNC:23664]
ENSG00000125798	2922.18	-0.476583	0.0550886	-8.65122	5.09523e-18	5.30639e-17	0.0018333	3488.67	2386	ENSG00000125798	FOXA2	forkhead box A2 [Source:HGNC Symbol;Acc:HGNC:5022]
ENSG00000158555	1000.54	-0.614163	0.0709917	-8.65119	5.09636e-18	5.30639e-17	0.00258013	1242	774.667	ENSG00000158555	GDPD5	glycerophosphodiester phosphodiesterase domain containing 5 [Source:HGNC Symbol;Acc:HGNC:28804]
ENSG00000067113	666.137	-0.763098	0.0882241	-8.64954	5.17056e-18	5.37963e-17	0.00398881	861	483.667	ENSG00000067113	PLPP1	phospholipid phosphatase 1 [Source:HGNC Symbol;Acc:HGNC:9228]
ENSG00000133884	2193.23	-0.472866	0.0546973	-8.64513	5.37421e-18	5.58733e-17	0.00168512	2615	1795.67	ENSG00000133884	DPF2	double PHD fingers 2 [Source:HGNC Symbol;Acc:HGNC:9964]
ENSG00000149548	560.727	-0.798591	0.0924348	-8.63951	5.64567e-18	5.86518e-17	0.00421927	729.667	401.333	ENSG00000149548	CCDC15	coiled-coil domain containing 15 [Source:HGNC Symbol;Acc:HGNC:25798]
ENSG00000026025	54619.4	0.363122	0.0420385	8.63784	5.72855e-18	5.94684e-17	0.00125503	49045	60061.7	ENSG00000026025	VIM	vimentin [Source:HGNC Symbol;Acc:HGNC:12692]
ENSG00000188157	8164.64	-0.528561	0.0612081	-8.63548	5.84813e-18	6.06645e-17	0.00257244	9871.33	6533.33	ENSG00000188157	AGRN	agrin [Source:HGNC Symbol;Acc:HGNC:329]
ENSG00000128591	15533.1	-0.410055	0.0474983	-8.63304	5.97441e-18	6.19283e-17	0.00155984	18179.3	13082.3	ENSG00000128591	FLNC	filamin C [Source:HGNC Symbol;Acc:HGNC:3756]
ENSG00000180190	172.698	-1.39182	0.161306	-8.62844	6.21946e-18	6.44205e-17	0.0114153	256	93	ENSG00000180190	TDRP	testis development related protein [Source:HGNC Symbol;Acc:HGNC:26951]
ENSG00000146094	296.141	1.12346	0.130216	8.62768	6.26089e-18	6.48014e-17	0.00834076	191.333	400	ENSG00000146094	DOK3	docking protein 3 [Source:HGNC Symbol;Acc:HGNC:24583]
ENSG00000105383	75.9403	-2.30531	0.267219	-8.62707	6.29444e-18	6.51002e-17	0.0275449	129.333	25	ENSG00000105383	CD33	CD33 molecule [Source:HGNC Symbol;Acc:HGNC:1659]
ENSG00000130513	1916.36	-1.35519	0.157193	-8.62118	6.627e-18	6.84888e-17	0.0171532	2828.67	1045.33	ENSG00000130513	GDF15	growth differentiation factor 15 [Source:HGNC Symbol;Acc:HGNC:30142]
ENSG00000256229	466.731	-0.881412	0.102263	-8.61904	6.75197e-18	6.97157e-17	0.00516788	619.667	321.667	ENSG00000256229	ZNF486	zinc finger protein 486 [Source:HGNC Symbol;Acc:HGNC:20807]
ENSG00000198677	4557.02	-0.409257	0.0474832	-8.61897	6.75572e-18	6.97157e-17	0.00139976	5326.67	3832.33	ENSG00000198677	TTC37	tetratricopeptide repeat domain 37 [Source:HGNC Symbol;Acc:HGNC:23639]
ENSG00000068383	1017.13	-0.606497	0.0704475	-8.6092	7.35733e-18	7.58677e-17	0.00254296	1260	789.667	ENSG00000068383	INPP5A	inositol polyphosphate-5-phosphatase A [Source:HGNC Symbol;Acc:HGNC:6076]
ENSG00000081041	163.785	-1.44807	0.168271	-8.60559	7.59231e-18	7.82328e-17	0.0125378	246.333	86	ENSG00000081041	CXCL2	C-X-C motif chemokine ligand 2 [Source:HGNC Symbol;Acc:HGNC:4603]
ENSG00000139370	1175.99	-0.569143	0.0661699	-8.60124	7.88587e-18	8.11976e-17	0.00226611	1441	926.333	ENSG00000139370	SLC15A4	solute carrier family 15 member 4 [Source:HGNC Symbol;Acc:HGNC:23090]
ENSG00000149503	4765.76	-0.385736	0.0448528	-8.60005	7.96787e-18	8.19814e-17	0.00123511	5536.67	4042.67	ENSG00000149503	INCENP	inner centromere protein [Source:HGNC Symbol;Acc:HGNC:6058]
ENSG00000069702	2624.38	-0.467779	0.0543986	-8.59909	8.03511e-18	8.25949e-17	0.00173919	3123	2154	ENSG00000069702	TGFBR3	transforming growth factor beta receptor 3 [Source:HGNC Symbol;Acc:HGNC:11774]
ENSG00000141098	758.367	0.693214	0.0806154	8.59903	8.03937e-18	8.25949e-17	0.00329379	594	918	ENSG00000141098	GFOD2	glucose-fructose oxidoreductase domain containing 2 [Source:HGNC Symbol;Acc:HGNC:28159]
ENSG00000175602	1572.02	-0.584464	0.0679999	-8.59508	8.3209e-18	8.54242e-17	0.0026653	1936.33	1228	ENSG00000175602	CCDC85B	coiled-coil domain containing 85B [Source:HGNC Symbol;Acc:HGNC:24926]
ENSG00000172239	4349.47	0.419052	0.0487693	8.59254	8.50644e-18	8.72647e-17	0.00147971	3819.67	4869.33	ENSG00000172239	PAIP1	poly(A) binding protein interacting protein 1 [Source:HGNC Symbol;Acc:HGNC:16945]
ENSG00000142871	58083.7	-1.15879	0.134984	-8.58463	9.11293e-18	9.34176e-17	0.0131109	82095.3	34913.3	ENSG00000142871	CYR61	cysteine rich angiogenic inducer 61 [Source:HGNC Symbol;Acc:HGNC:2654]
ENSG00000178607	1101.71	-0.695364	0.0810203	-8.58259	9.27613e-18	9.50206e-17	0.00376195	1396	823.333	ENSG00000178607	ERN1	endoplasmic reticulum to nucleus signaling 1 [Source:HGNC Symbol;Acc:HGNC:3449]
ENSG00000129680	3280.83	-0.476711	0.0555458	-8.58231	9.29881e-18	9.51829e-17	0.00190841	3911	2684.33	ENSG00000129680	MAP7D3	MAP7 domain containing 3 [Source:HGNC Symbol;Acc:HGNC:25742]
ENSG00000144724	5214.07	-0.459628	0.053566	-8.58059	9.4385e-18	9.65417e-17	0.00186999	6197	4311.67	ENSG00000144724	PTPRG	protein tyrosine phosphatase, receptor type G [Source:HGNC Symbol;Acc:HGNC:9671]
ENSG00000103202	1109.83	-0.62673	0.0730514	-8.5793	9.54494e-18	9.75588e-17	0.00289502	1381.67	852	ENSG00000103202	NME4	NME/NM23 nucleoside diphosphate kinase 4 [Source:HGNC Symbol;Acc:HGNC:7852]
ENSG00000144834	41.6808	-3.93206	0.458551	-8.57497	9.91158e-18	1.01208e-16	0.0454641	80.3333	5	ENSG00000144834	TAGLN3	transgelin 3 [Source:HGNC Symbol;Acc:HGNC:29868]
ENSG00000175334	3989.78	-0.455315	0.0530985	-8.57491	9.91651e-18	1.01208e-16	0.00177341	4731.33	3284	ENSG00000175334	BANF1	barrier to autointegration factor 1 [Source:HGNC Symbol;Acc:HGNC:17397]
ENSG00000172493	4999.23	-0.429264	0.0500708	-8.57316	1.00686e-17	1.02685e-16	0.00160113	5880.67	4174	ENSG00000172493	AFF1	AF4/FMR2 family member 1 [Source:HGNC Symbol;Acc:HGNC:7135]
ENSG00000109944	413.836	-0.891636	0.104071	-8.5676	1.05668e-17	1.07687e-16	0.00512808	551	283.667	ENSG00000109944	JHY	junctional cadherin complex regulator [Source:HGNC Symbol;Acc:HGNC:26288]
ENSG00000120137	11068.6	-0.3587	0.0418871	-8.56348	1.0951e-17	1.1152e-16	0.00117221	12749.7	9502.33	ENSG00000120137	PANK3	pantothenate kinase 3 [Source:HGNC Symbol;Acc:HGNC:19365]
ENSG00000177150	1766.94	0.509303	0.0594826	8.56223	1.10706e-17	1.12626e-16	0.00196793	1496.33	2035.33	ENSG00000177150	FAM210A	family with sequence similarity 210 member A [Source:HGNC Symbol;Acc:HGNC:28346]
ENSG00000173020	3314.11	-0.427641	0.0499456	-8.56213	1.10805e-17	1.12626e-16	0.00148763	3897.67	2762.67	ENSG00000173020	GRK2	G protein-coupled receptor kinase 2 [Source:HGNC Symbol;Acc:HGNC:289]
ENSG00000124160	2009.23	0.709629	0.0828803	8.56209	1.10838e-17	1.12626e-16	0.00442435	1567.33	2447	ENSG00000124160	NCOA5	nuclear receptor coactivator 5 [Source:HGNC Symbol;Acc:HGNC:15909]
ENSG00000129515	4039.81	-0.415509	0.0485445	-8.55933	1.13523e-17	1.1527e-16	0.00144425	4736.33	3390.67	ENSG00000129515	SNX6	sorting nexin 6 [Source:HGNC Symbol;Acc:HGNC:14970]
ENSG00000184916	196.293	-1.33689	0.156229	-8.55727	1.1557e-17	1.17263e-16	0.0112437	287.667	108.667	ENSG00000184916	JAG2	jagged 2 [Source:HGNC Symbol;Acc:HGNC:6189]
ENSG00000185813	2339.91	-0.476311	0.0556784	-8.55469	1.18184e-17	1.19828e-16	0.00179242	2792.33	1911.33	ENSG00000185813	PCYT2	phosphate cytidylyltransferase 2, ethanolamine [Source:HGNC Symbol;Acc:HGNC:8756]
ENSG00000165661	2405.24	-0.474617	0.0555047	-8.55093	1.22104e-17	1.23712e-16	0.00179054	2867	1965.33	ENSG00000165661	QSOX2	quiescin sulfhydryl oxidase 2 [Source:HGNC Symbol;Acc:HGNC:30249]
ENSG00000262576	124.886	1.69898	0.198796	8.54637	1.27016e-17	1.28596e-16	0.0174954	60.3333	186.667	ENSG00000262576	PCDHGA4	protocadherin gamma subfamily A, 4 [Source:HGNC Symbol;Acc:HGNC:8702]
ENSG00000171291	41.4034	-4.02351	0.470897	-8.54435	1.29261e-17	1.30773e-16	0.0467302	79.6667	4.66667	ENSG00000171291	ZNF439	zinc finger protein 439 [Source:HGNC Symbol;Acc:HGNC:20873]
ENSG00000089597	24134.7	-0.361882	0.0423562	-8.54378	1.29906e-17	1.3133e-16	0.00125061	27856.7	20628	ENSG00000089597	GANAB	glucosidase II alpha subunit [Source:HGNC Symbol;Acc:HGNC:4138]
ENSG00000083312	12277.2	-0.332243	0.0388902	-8.54311	1.30657e-17	1.31994e-16	0.00100703	14035.7	10648	ENSG00000083312	TNPO1	transportin 1 [Source:HGNC Symbol;Acc:HGNC:6401]
ENSG00000177556	1756.9	0.494646	0.0579165	8.54067	1.33442e-17	1.34709e-16	0.00183286	1495.67	2010	ENSG00000177556	ATOX1	antioxidant 1 copper chaperone [Source:HGNC Symbol;Acc:HGNC:798]
ENSG00000101938	170.328	-1.36113	0.159372	-8.54059	1.33538e-17	1.34709e-16	0.0109442	251.667	93.3333	ENSG00000101938	CHRDL1	chordin like 1 [Source:HGNC Symbol;Acc:HGNC:29861]
ENSG00000014216	5361.35	-0.459273	0.0538171	-8.53395	1.41431e-17	1.42568e-16	0.00189483	6373.67	4412.33	ENSG00000014216	CAPN1	calpain 1 [Source:HGNC Symbol;Acc:HGNC:1476]
ENSG00000164362	63.9434	-2.47226	0.289807	-8.53071	1.45455e-17	1.46518e-16	0.0297461	110.667	19	ENSG00000164362	TERT	telomerase reverse transcriptase [Source:HGNC Symbol;Acc:HGNC:11730]
ENSG00000078900	471.784	0.855725	0.100329	8.52921	1.47354e-17	1.48323e-16	0.00495585	344.667	593.333	ENSG00000078900	TP73	tumor protein p73 [Source:HGNC Symbol;Acc:HGNC:12003]
ENSG00000248771	46.9318	-3.15004	0.369443	-8.52647	1.50882e-17	1.51765e-16	0.038785	86.6667	9.33333	ENSG00000248771	SMIM31	small integral membrane protein 31 [Source:HGNC Symbol;Acc:HGNC:49638]
ENSG00000090376	365.24	-0.956154	0.112214	-8.52082	1.58428e-17	1.5924e-16	0.00599947	494.333	244	ENSG00000090376	IRAK3	interleukin 1 receptor associated kinase 3 [Source:HGNC Symbol;Acc:HGNC:17020]
ENSG00000149262	1514.58	-0.519145	0.0609464	-8.51806	1.62253e-17	1.62967e-16	0.0019911	1830	1218.33	ENSG00000149262	INTS4	integrator complex subunit 4 [Source:HGNC Symbol;Acc:HGNC:25048]
ENSG00000149823	1438.4	-0.551732	0.0647756	-8.51759	1.62906e-17	1.63505e-16	0.00229854	1755	1142.33	ENSG00000149823	VPS51	VPS51, GARP complex subunit [Source:HGNC Symbol;Acc:HGNC:1172]
ENSG00000110422	3879.56	-0.405011	0.0475618	-8.51545	1.65938e-17	1.66428e-16	0.00136597	4534.33	3264	ENSG00000110422	HIPK3	homeodomain interacting protein kinase 3 [Source:HGNC Symbol;Acc:HGNC:4915]
ENSG00000197601	3185.73	-0.439403	0.0516021	-8.51521	1.66285e-17	1.66656e-16	0.00159596	3757.33	2648.67	ENSG00000197601	FAR1	fatty acyl-CoA reductase 1 [Source:HGNC Symbol;Acc:HGNC:26222]
ENSG00000105717	68.4238	-2.34972	0.276354	-8.50257	1.85443e-17	1.85723e-16	0.0279486	117	22	ENSG00000105717	PBX4	PBX homeobox 4 [Source:HGNC Symbol;Acc:HGNC:13403]
ENSG00000151694	3829.99	-0.404344	0.0475684	-8.50026	1.8917e-17	1.8932e-16	0.00136306	4477.33	3227.33	ENSG00000151694	ADAM17	ADAM metallopeptidase domain 17 [Source:HGNC Symbol;Acc:HGNC:195]
ENSG00000103051	2101.93	0.491469	0.0578369	8.4975	1.93718e-17	1.93732e-16	0.00192215	1790.33	2398	ENSG00000103051	COG4	component of oligomeric golgi complex 4 [Source:HGNC Symbol;Acc:HGNC:18620]
ENSG00000143776	7494.56	-0.403852	0.0475265	-8.49741	1.93867e-17	1.93742e-16	0.00149101	8749	6320.33	ENSG00000143776	CDC42BPA	CDC42 binding protein kinase alpha [Source:HGNC Symbol;Acc:HGNC:1737]
ENSG00000156453	964.306	-0.747533	0.0879735	-8.49725	1.94132e-17	1.93867e-16	0.00446038	1241.67	702.667	ENSG00000156453	PCDH1	protocadherin 1 [Source:HGNC Symbol;Acc:HGNC:8655]
ENSG00000128510	192.957	1.4143	0.166491	8.49475	1.98354e-17	1.97941e-16	0.0134999	107.667	271.667	ENSG00000128510	CPA4	carboxypeptidase A4 [Source:HGNC Symbol;Acc:HGNC:15740]
ENSG00000103018	4414.26	0.446242	0.0525628	8.48971	2.07155e-17	2.06576e-16	0.00175957	3835	4982.33	ENSG00000103018	CYB5B	cytochrome b5 type B [Source:HGNC Symbol;Acc:HGNC:24374]
ENSG00000198546	523.314	-0.793079	0.0934591	-8.48584	2.14165e-17	2.13317e-16	0.00422083	681.333	375.333	ENSG00000198546	ZNF511	zinc finger protein 511 [Source:HGNC Symbol;Acc:HGNC:28445]
ENSG00000103160	1772.91	0.490298	0.0577786	8.48581	2.14221e-17	2.13317e-16	0.00182688	1511.33	2025.67	ENSG00000103160	HSDL1	hydroxysteroid dehydrogenase like 1 [Source:HGNC Symbol;Acc:HGNC:16475]
ENSG00000151500	929.198	-0.703231	0.0829408	-8.47871	2.27709e-17	2.26586e-16	0.00380766	1180.33	691.667	ENSG00000151500	THYN1	thymocyte nuclear protein 1 [Source:HGNC Symbol;Acc:HGNC:29560]
ENSG00000197798	689.939	-0.717151	0.0845978	-8.47718	2.30712e-17	2.29411e-16	0.00360646	881	511.667	ENSG00000197798	FAM118B	family with sequence similarity 118 member B [Source:HGNC Symbol;Acc:HGNC:26110]
ENSG00000105699	1418.06	-0.663811	0.0783142	-8.47626	2.32554e-17	2.31076e-16	0.00367111	1785.33	1070	ENSG00000105699	LSR	lipolysis stimulated lipoprotein receptor [Source:HGNC Symbol;Acc:HGNC:29572]
ENSG00000097021	2523.25	0.459475	0.0542089	8.476	2.3307e-17	2.31424e-16	0.0017122	2179	2854.33	ENSG00000097021	ACOT7	acyl-CoA thioesterase 7 [Source:HGNC Symbol;Acc:HGNC:24157]
ENSG00000186522	4437.48	-0.401359	0.0473649	-8.47376	2.3759e-17	2.35744e-16	0.00138577	5177	3736	ENSG00000186522	SEPT10	septin 10 [Source:HGNC Symbol;Acc:HGNC:14349]
ENSG00000166889	6138.93	-0.370746	0.0437611	-8.47206	2.41097e-17	2.39053e-16	0.00121365	7101	5237	ENSG00000166889	PATL1	PAT1 homolog 1, processing body mRNA decay factor [Source:HGNC Symbol;Acc:HGNC:26721]
ENSG00000108960	1280.72	-0.55516	0.0655558	-8.46851	2.48542e-17	2.4626e-16	0.00228211	1563.67	1014.67	ENSG00000108960	MMD	monocyte to macrophage differentiation associated [Source:HGNC Symbol;Acc:HGNC:7153]
ENSG00000100100	100.245	-1.80585	0.213256	-8.468	2.49636e-17	2.47168e-16	0.0181566	160	43.6667	ENSG00000100100	PIK3IP1	phosphoinositide-3-kinase interacting protein 1 [Source:HGNC Symbol;Acc:HGNC:24942]
ENSG00000235269	41.0468	-4.68374	0.553251	-8.46586	2.54273e-17	2.51581e-16	0.0478967	80.6667	3	ENSG00000235269	LINC02331	long intergenic non-protein coding RNA 2331 [Source:HGNC Symbol;Acc:HGNC:53251]
ENSG00000164253	1666.06	-0.511694	0.0604454	-8.4654	2.55281e-17	2.52398e-16	0.00201011	2007.33	1344	ENSG00000164253	WDR41	WD repeat domain 41 [Source:HGNC Symbol;Acc:HGNC:25601]
ENSG00000117152	236.96	1.1518	0.136111	8.46218	2.62415e-17	2.59268e-16	0.00846284	150.667	320	ENSG00000117152	RGS4	regulator of G protein signaling 4 [Source:HGNC Symbol;Acc:HGNC:10000]
ENSG00000223638	191.346	-10.0241	1.18527	-8.45724	2.73784e-17	2.70308e-16	0.0111756	392.667	0.333333	ENSG00000223638	RFPL4A	ret finger protein like 4A [Source:HGNC Symbol;Acc:HGNC:16449]
ENSG00000147202	954.793	-0.637284	0.0753883	-8.45335	2.83049e-17	2.79258e-16	0.00298973	1192.67	733.667	ENSG00000147202	DIAPH2	diaphanous related formin 2 [Source:HGNC Symbol;Acc:HGNC:2877]
ENSG00000092964	12199.1	0.459986	0.0545188	8.43721	3.24995e-17	3.20414e-16	0.00205815	10551.7	13818.3	ENSG00000092964	DPYSL2	dihydropyrimidinase like 2 [Source:HGNC Symbol;Acc:HGNC:3014]
ENSG00000152779	84.7791	1.95393	0.231596	8.4368	3.26148e-17	3.21323e-16	0.0208231	35.6667	132	ENSG00000152779	SLC16A12	solute carrier family 16 member 12 [Source:HGNC Symbol;Acc:HGNC:23094]
ENSG00000158406	3612.4	0.535478	0.0634713	8.43654	3.26858e-17	3.21796e-16	0.00261762	3025.33	4185.33	ENSG00000158406	HIST1H4H	histone cluster 1 H4 family member h [Source:HGNC Symbol;Acc:HGNC:4788]
ENSG00000160014	9194.65	-0.371646	0.0440852	-8.43017	3.45171e-17	3.39585e-16	0.00128946	10641.3	7834.33	ENSG00000160014	CALM3	calmodulin 3 [Source:HGNC Symbol;Acc:HGNC:1449]
ENSG00000172270	22639.3	0.422973	0.0501838	8.42848	3.5018e-17	3.4427e-16	0.00176991	19868.3	25340.7	ENSG00000172270	BSG	basigin (Ok blood group) [Source:HGNC Symbol;Acc:HGNC:1116]
ENSG00000197381	2053	-0.598606	0.0710593	-8.42403	3.63757e-17	3.57365e-16	0.00312708	2531.33	1603	ENSG00000197381	ADARB1	adenosine deaminase, RNA specific B1 [Source:HGNC Symbol;Acc:HGNC:226]
ENSG00000145569	1141.83	0.678341	0.0805394	8.42247	3.68623e-17	3.6189e-16	0.00375363	902.667	1374.33	ENSG00000145569	OTULINL	OTU deubiquitinase with linear linkage specificity like [Source:HGNC Symbol;Acc:HGNC:25629]
ENSG00000135090	4994.55	-0.405497	0.0481596	-8.41987	3.76892e-17	3.69747e-16	0.00146616	5832	4205.67	ENSG00000135090	TAOK3	TAO kinase 3 [Source:HGNC Symbol;Acc:HGNC:18133]
ENSG00000198794	1247.82	0.61346	0.0728689	8.41868	3.80747e-17	3.73266e-16	0.00299166	1012.67	1476	ENSG00000198794	SCAMP5	secretory carrier membrane protein 5 [Source:HGNC Symbol;Acc:HGNC:30386]
ENSG00000008394	2600.81	-0.439948	0.0522633	-8.41792	3.83234e-17	3.7544e-16	0.00157289	3071.67	2162	ENSG00000008394	MGST1	microsomal glutathione S-transferase 1 [Source:HGNC Symbol;Acc:HGNC:7061]
ENSG00000110713	8892.38	-0.357684	0.04251	-8.41412	3.95854e-17	3.87531e-16	0.00118755	10250	7641	ENSG00000110713	NUP98	nucleoporin 98 [Source:HGNC Symbol;Acc:HGNC:8068]
ENSG00000174136	1239.56	-0.56535	0.0672021	-8.41269	4.00714e-17	3.92013e-16	0.00241143	1516.67	979.667	ENSG00000174136	RGMB	repulsive guidance molecule BMP co-receptor b [Source:HGNC Symbol;Acc:HGNC:26896]
ENSG00000165795	160.132	-1.47325	0.175129	-8.41236	4.01832e-17	3.9283e-16	0.0139878	242	83	ENSG00000165795	NDRG2	NDRG family member 2 [Source:HGNC Symbol;Acc:HGNC:14460]
ENSG00000107833	1069.83	-0.602888	0.0716846	-8.41029	4.09011e-17	3.99568e-16	0.00272036	1321.67	829	ENSG00000107833	NPM3	nucleophosmin/nucleoplasmin 3 [Source:HGNC Symbol;Acc:HGNC:7931]
ENSG00000139289	18064.4	-0.367179	0.0436972	-8.40281	4.35938e-17	4.25575e-16	0.00131952	20871.7	15420.7	ENSG00000139289	PHLDA1	pleckstrin homology like domain family A member 1 [Source:HGNC Symbol;Acc:HGNC:8933]
ENSG00000113456	2055.06	0.489524	0.0582598	8.40243	4.37336e-17	4.2664e-16	0.00194668	1753.33	2349.33	ENSG00000113456	RAD1	RAD1 checkpoint DNA exonuclease [Source:HGNC Symbol;Acc:HGNC:9806]
ENSG00000144554	3415.46	0.468216	0.0557656	8.39614	4.61385e-17	4.49785e-16	0.00194119	2934.67	3873.67	ENSG00000144554	FANCD2	FA complementation group D2 [Source:HGNC Symbol;Acc:HGNC:3585]
ENSG00000164347	1569.82	-0.519991	0.0619353	-8.39571	4.63074e-17	4.51117e-16	0.00210265	1896	1262.67	ENSG00000164347	GFM2	G elongation factor mitochondrial 2 [Source:HGNC Symbol;Acc:HGNC:29682]
ENSG00000052841	2631.66	-0.432338	0.0514997	-8.39497	4.66017e-17	4.53666e-16	0.00152076	3101.33	2194.33	ENSG00000052841	TTC17	tetratricopeptide repeat domain 17 [Source:HGNC Symbol;Acc:HGNC:25596]
ENSG00000221947	236.036	-1.18203	0.140846	-8.39236	4.76491e-17	4.63539e-16	0.00925682	335.667	141.667	ENSG00000221947	XKR9	XK related 9 [Source:HGNC Symbol;Acc:HGNC:20937]
ENSG00000183943	1069.57	-0.609483	0.0726286	-8.39178	4.78828e-17	4.65487e-16	0.00281766	1324.33	828.667	ENSG00000183943	PRKX	protein kinase X-linked [Source:HGNC Symbol;Acc:HGNC:9441]
ENSG00000116560	12492.8	0.466837	0.0556309	8.39169	4.79192e-17	4.65516e-16	0.00214835	10769.7	14227.7	ENSG00000116560	SFPQ	splicing factor proline and glutamine rich [Source:HGNC Symbol;Acc:HGNC:10774]
ENSG00000157483	2451.36	0.482149	0.057467	8.39002	4.8607e-17	4.71868e-16	0.00196168	2098.33	2802.33	ENSG00000157483	MYO1E	myosin IE [Source:HGNC Symbol;Acc:HGNC:7599]
ENSG00000132356	4412.94	0.383954	0.0457639	8.38989	4.86583e-17	4.72036e-16	0.00127905	3926.67	4892.67	ENSG00000132356	PRKAA1	protein kinase AMP-activated catalytic subunit alpha 1 [Source:HGNC Symbol;Acc:HGNC:9376]
ENSG00000084731	4007.06	0.432175	0.0515141	8.38945	4.88417e-17	4.73253e-16	0.00165775	3502.33	4501	ENSG00000084731	KIF3C	kinesin family member 3C [Source:HGNC Symbol;Acc:HGNC:6321]
ENSG00000090487	4201.84	-0.401518	0.04786	-8.38943	4.88517e-17	4.73253e-16	0.00140682	4906.67	3538.33	ENSG00000090487	SPG21	SPG21, maspardin [Source:HGNC Symbol;Acc:HGNC:20373]
ENSG00000070761	1408.11	0.545859	0.0650687	8.38895	4.90493e-17	4.74837e-16	0.00231762	1173.67	1633.67	ENSG00000070761	CFAP20	cilia and flagella associated protein 20 [Source:HGNC Symbol;Acc:HGNC:29523]
ENSG00000166387	359.018	-1.01012	0.120432	-8.38741	4.96977e-17	4.80779e-16	0.00728523	492.667	234.667	ENSG00000166387	PPFIBP2	PPFIA binding protein 2 [Source:HGNC Symbol;Acc:HGNC:9250]
ENSG00000102897	648.901	-0.717497	0.0855472	-8.38715	4.98075e-17	4.81508e-16	0.00362324	826.667	479.333	ENSG00000102897	LYRM1	LYR motif containing 1 [Source:HGNC Symbol;Acc:HGNC:25074]
ENSG00000222009	167.529	1.48103	0.176603	8.38619	5.02132e-17	4.85093e-16	0.0148743	90.3333	242.333	ENSG00000222009	BTBD19	BTB domain containing 19 [Source:HGNC Symbol;Acc:HGNC:27145]
ENSG00000006453	1228.14	-0.639872	0.0763592	-8.37976	5.30341e-17	5.11989e-16	0.00334078	1530.33	939	ENSG00000006453	BAIAP2L1	BAI1 associated protein 2 like 1 [Source:HGNC Symbol;Acc:HGNC:21649]
ENSG00000143156	1129.19	-0.571678	0.0682468	-8.37663	5.4466e-17	5.25448e-16	0.00242997	1384.33	888	ENSG00000143156	NME7	NME/NM23 family member 7 [Source:HGNC Symbol;Acc:HGNC:20461]
ENSG00000040199	1859.51	0.488806	0.0583554	8.37636	5.45889e-17	5.26268e-16	0.00190233	1587.67	2126.67	ENSG00000040199	PHLPP2	PH domain and leucine rich repeat protein phosphatase 2 [Source:HGNC Symbol;Acc:HGNC:29149]
ENSG00000160233	65.941	-2.42798	0.290082	-8.36999	5.7621e-17	5.55115e-16	0.0314803	113.667	20.3333	ENSG00000160233	LRRC3	leucine rich repeat containing 3 [Source:HGNC Symbol;Acc:HGNC:14965]
ENSG00000112874	508.496	-0.878508	0.104994	-8.36718	5.90111e-17	5.68114e-16	0.00577012	673.667	350	ENSG00000112874	NUDT12	nudix hydrolase 12 [Source:HGNC Symbol;Acc:HGNC:18826]
ENSG00000177105	1727.64	-0.524454	0.0626946	-8.36522	6.0004e-17	5.77274e-16	0.00223083	2092	1384.33	ENSG00000177105	RHOG	ras homolog family member G [Source:HGNC Symbol;Acc:HGNC:672]
ENSG00000143641	3924.36	-0.418852	0.0500759	-8.36435	6.04476e-17	5.8114e-16	0.00154546	4605.67	3279.67	ENSG00000143641	GALNT2	polypeptide N-acetylgalactosaminyltransferase 2 [Source:HGNC Symbol;Acc:HGNC:4124]
ENSG00000178988	1132.77	0.596897	0.0713813	8.36209	6.16176e-17	5.91979e-16	0.00275414	925	1332.33	ENSG00000178988	MRFAP1L1	Morf4 family associated protein 1 like 1 [Source:HGNC Symbol;Acc:HGNC:28796]
ENSG00000126803	142.563	-1.47202	0.176046	-8.36155	6.18984e-17	5.94267e-16	0.0132217	214.667	74	ENSG00000126803	HSPA2	heat shock protein family A (Hsp70) member 2 [Source:HGNC Symbol;Acc:HGNC:5235]
ENSG00000185630	393.447	-0.886847	0.106083	-8.35991	6.27676e-17	6.02197e-16	0.00529878	524.333	270.667	ENSG00000185630	PBX1	PBX homeobox 1 [Source:HGNC Symbol;Acc:HGNC:8632]
ENSG00000140465	203.829	-1.34211	0.160583	-8.3577	6.39522e-17	6.13139e-16	0.0124564	299.333	111.667	ENSG00000140465	CYP1A1	cytochrome P450 family 1 subfamily A member 1 [Source:HGNC Symbol;Acc:HGNC:2595]
ENSG00000183666	332.429	1.0055	0.120323	8.35667	6.45158e-17	6.18117e-16	0.00707141	227	435.667	ENSG00000183666	GUSBP1	glucuronidase, beta pseudogene 1 [Source:HGNC Symbol;Acc:HGNC:13670]
ENSG00000181924	1170.61	-0.564475	0.0675839	-8.35221	6.69951e-17	6.4143e-16	0.00239899	1432.67	924.667	ENSG00000181924	COA4	cytochrome c oxidase assembly factor 4 homolog [Source:HGNC Symbol;Acc:HGNC:24604]
ENSG00000133056	631.733	-0.78999	0.0946377	-8.34752	6.97109e-17	6.66973e-16	0.00473735	823	454	ENSG00000133056	PIK3C2B	phosphatidylinositol-4-phosphate 3-kinase catalytic subunit type 2 beta [Source:HGNC Symbol;Acc:HGNC:8972]
ENSG00000162413	1557.97	0.555678	0.0666095	8.34232	7.28475e-17	6.96504e-16	0.00253389	1295.33	1818.67	ENSG00000162413	KLHL21	kelch like family member 21 [Source:HGNC Symbol;Acc:HGNC:29041]
ENSG00000167996	9516.34	-0.479646	0.0575045	-8.34103	7.3649e-17	7.03685e-16	0.00227439	11386	7752.33	ENSG00000167996	FTH1	ferritin heavy chain 1 [Source:HGNC Symbol;Acc:HGNC:3976]
ENSG00000247556	5380.39	0.371046	0.0444908	8.33984	7.43898e-17	7.10275e-16	0.00123783	4809.33	5942	ENSG00000247556	OIP5-AS1	OIP5 antisense RNA 1 [Source:HGNC Symbol;Acc:HGNC:43563]
ENSG00000104067	8227.23	-0.352163	0.0422642	-8.33241	7.92145e-17	7.55822e-16	0.00116332	9464.33	7075	ENSG00000104067	TJP1	tight junction protein 1 [Source:HGNC Symbol;Acc:HGNC:11827]
ENSG00000161203	10958.5	0.374219	0.0449203	8.33075	8.03315e-17	7.65955e-16	0.00136151	9792	12095.3	ENSG00000161203	AP2M1	adaptor related protein complex 2 subunit mu 1 [Source:HGNC Symbol;Acc:HGNC:564]
ENSG00000105426	1412.62	-0.599004	0.0719374	-8.32674	8.30996e-17	7.91807e-16	0.0029858	1748.33	1100.33	ENSG00000105426	PTPRS	protein tyrosine phosphatase, receptor type S [Source:HGNC Symbol;Acc:HGNC:9681]
ENSG00000067057	11960.5	0.363602	0.0436706	8.32601	8.36124e-17	7.96148e-16	0.00128956	10735.7	13149	ENSG00000067057	PFKP	phosphofructokinase, platelet [Source:HGNC Symbol;Acc:HGNC:8878]
ENSG00000106066	1379.6	0.592132	0.0711296	8.3247	8.45419e-17	8.04449e-16	0.00289323	1130.67	1625	ENSG00000106066	CPVL	carboxypeptidase, vitellogenic like [Source:HGNC Symbol;Acc:HGNC:14399]
ENSG00000166902	1413.36	-0.598799	0.0719884	-8.31799	8.94653e-17	8.50715e-16	0.00299098	1745.67	1095	ENSG00000166902	MRPL16	mitochondrial ribosomal protein L16 [Source:HGNC Symbol;Acc:HGNC:14476]
ENSG00000175582	5226.49	-0.43781	0.0526908	-8.30904	9.64789e-17	9.1678e-16	0.00180391	6168.67	4344.67	ENSG00000175582	RAB6A	RAB6A, member RAS oncogene family [Source:HGNC Symbol;Acc:HGNC:9786]
ENSG00000108654	19442.4	0.344612	0.0415114	8.30163	1.02697e-16	9.752e-16	0.00118974	17553.7	21284.3	ENSG00000108654	DDX5	DEAD-box helicase 5 [Source:HGNC Symbol;Acc:HGNC:2746]
ENSG00000253304	532.408	0.8096	0.097548	8.2995	1.0455e-16	9.92122e-16	0.0048376	396.667	660.667	ENSG00000253304	TMEM200B	transmembrane protein 200B [Source:HGNC Symbol;Acc:HGNC:33785]
ENSG00000116396	594.234	-0.774427	0.0933165	-8.29892	1.0506e-16	9.96285e-16	0.00445484	768.333	430	ENSG00000116396	KCNC4	potassium voltage-gated channel subfamily C member 4 [Source:HGNC Symbol;Acc:HGNC:6236]
ENSG00000112200	3277.21	0.47189	0.0568956	8.29396	1.09537e-16	1.03803e-15	0.00202029	2813.67	3741.33	ENSG00000112200	ZNF451	zinc finger protein 451 [Source:HGNC Symbol;Acc:HGNC:21091]
ENSG00000187098	1804.14	-0.520561	0.0627842	-8.29127	1.12048e-16	1.0611e-15	0.00226466	2178	1449	ENSG00000187098	MITF	melanocyte inducing transcription factor [Source:HGNC Symbol;Acc:HGNC:7105]
ENSG00000067225	67321.5	0.438024	0.0528315	8.29096	1.12341e-16	1.06316e-15	0.00199636	58734.7	75793.7	ENSG00000067225	PKM	pyruvate kinase M1/2 [Source:HGNC Symbol;Acc:HGNC:9021]
ENSG00000177084	4071.06	0.43527	0.0525359	8.28519	1.17923e-16	1.11522e-15	0.00173827	3544.67	4584	ENSG00000177084	POLE	DNA polymerase epsilon, catalytic subunit [Source:HGNC Symbol;Acc:HGNC:9177]
ENSG00000153774	2090.42	0.50174	0.0606053	8.27881	1.24416e-16	1.17583e-15	0.00215528	1773	2395.67	ENSG00000153774	CFDP1	craniofacial development protein 1 [Source:HGNC Symbol;Acc:HGNC:1873]
ENSG00000126804	1781.16	0.504734	0.0609819	8.27679	1.26543e-16	1.19512e-15	0.00210302	1510.67	2050	ENSG00000126804	ZBTB1	zinc finger and BTB domain containing 1 [Source:HGNC Symbol;Acc:HGNC:20259]
ENSG00000085999	1072.25	0.583304	0.0704916	8.2748	1.28666e-16	1.21435e-15	0.00261342	880	1260	ENSG00000085999	RAD54L	RAD54 like [Source:HGNC Symbol;Acc:HGNC:9826]
ENSG00000196511	127.75	-1.58906	0.192081	-8.27285	1.30798e-16	1.23363e-15	0.0160106	196.667	62.6667	ENSG00000196511	TPK1	thiamin pyrophosphokinase 1 [Source:HGNC Symbol;Acc:HGNC:17358]
ENSG00000170500	94.34	1.80508	0.218275	8.26976	1.34232e-16	1.26516e-15	0.0192135	43	143.667	ENSG00000170500	LONRF2	LON peptidase N-terminal domain and ring finger 2 [Source:HGNC Symbol;Acc:HGNC:24788]
ENSG00000154122	4029.38	0.496109	0.0600118	8.26686	1.37538e-16	1.29545e-15	0.00234051	3435.67	4625	ENSG00000154122	ANKH	ANKH inorganic pyrophosphate transport regulator [Source:HGNC Symbol;Acc:HGNC:15492]
ENSG00000178295	1263.47	0.587375	0.0710566	8.26631	1.38174e-16	1.30055e-15	0.00281733	1036.67	1491	ENSG00000178295	GEN1	GEN1, Holliday junction 5' flap endonuclease [Source:HGNC Symbol;Acc:HGNC:26881]
ENSG00000147010	6844.57	0.428051	0.0518047	8.26278	1.4232e-16	1.33868e-15	0.00178502	5995.33	7692.67	ENSG00000147010	SH3KBP1	SH3 domain containing kinase binding protein 1 [Source:HGNC Symbol;Acc:HGNC:13867]
ENSG00000164877	557.562	0.806666	0.0976606	8.25989	1.45807e-16	1.37054e-15	0.00494579	415	693.667	ENSG00000164877	MICALL2	MICAL like 2 [Source:HGNC Symbol;Acc:HGNC:29672]
ENSG00000170903	1139.26	-0.564146	0.0683345	-8.25566	1.51065e-16	1.41901e-15	0.00244802	1394	900.333	ENSG00000170903	MSANTD4	Myb/SANT DNA binding domain containing 4 with coiled-coils [Source:HGNC Symbol;Acc:HGNC:29383]
ENSG00000197093	55.3451	-2.73734	0.33166	-8.25344	1.53901e-16	1.44468e-15	0.0386413	98.3333	14	ENSG00000197093	GAL3ST4	galactose-3-O-sulfotransferase 4 [Source:HGNC Symbol;Acc:HGNC:24145]
ENSG00000125149	754.327	0.678142	0.0822394	8.24596	1.63845e-16	1.53698e-15	0.00348056	595.333	910.333	ENSG00000125149	C16orf70	chromosome 16 open reading frame 70 [Source:HGNC Symbol;Acc:HGNC:29564]
ENSG00000113196	39.5831	-4.80795	0.583075	-8.24586	1.63978e-16	1.5372e-15	0.0510611	78	2.66667	ENSG00000113196	HAND1	heart and neural crest derivatives expressed 1 [Source:HGNC Symbol;Acc:HGNC:4807]
ENSG00000106034	1735.83	-0.584549	0.0709242	-8.24188	1.69528e-16	1.58816e-15	0.00302082	2131.67	1356.33	ENSG00000106034	CPED1	cadherin like and PC-esterase domain containing 1 [Source:HGNC Symbol;Acc:HGNC:26159]
ENSG00000091527	8877.85	-0.357539	0.0433906	-8.24002	1.72182e-16	1.61194e-15	0.00124186	10225.3	7609.33	ENSG00000091527	CDV3	CDV3 homolog [Source:HGNC Symbol;Acc:HGNC:26928]
ENSG00000205531	4742.48	-0.369216	0.0448616	-8.23011	1.87047e-16	1.74992e-15	0.00123498	5481.67	4048.67	ENSG00000205531	NAP1L4	nucleosome assembly protein 1 like 4 [Source:HGNC Symbol;Acc:HGNC:7640]
ENSG00000184208	1491.68	0.53027	0.0644599	8.22635	1.93003e-16	1.80443e-15	0.00230354	1252.33	1730.33	ENSG00000184208	C22orf46	chromosome 22 open reading frame 46 [Source:HGNC Symbol;Acc:HGNC:26294]
ENSG00000166670	40.5765	-3.61708	0.439839	-8.22365	1.97405e-16	1.84435e-15	0.0493036	77	6	ENSG00000166670	MMP10	matrix metallopeptidase 10 [Source:HGNC Symbol;Acc:HGNC:7156]
ENSG00000120437	3719.19	-0.43256	0.0526136	-8.22145	2.01054e-16	1.87717e-15	0.00171844	4384.33	3095.33	ENSG00000120437	ACAT2	acetyl-CoA acetyltransferase 2 [Source:HGNC Symbol;Acc:HGNC:94]
ENSG00000149328	40.6083	-3.45708	0.420527	-8.22082	2.0211e-16	1.88577e-15	0.0454722	76.3333	6.66667	ENSG00000149328	GLB1L2	galactosidase beta 1 like 2 [Source:HGNC Symbol;Acc:HGNC:25129]
ENSG00000134470	648.762	-0.798792	0.0971771	-8.21995	2.03582e-16	1.89824e-15	0.00512817	843.333	461.333	ENSG00000134470	IL15RA	interleukin 15 receptor subunit alpha [Source:HGNC Symbol;Acc:HGNC:5978]
ENSG00000167987	850.098	-0.633153	0.0770305	-8.2195	2.04348e-16	1.9041e-15	0.00303392	1060.33	651	ENSG00000167987	VPS37C	VPS37C, ESCRT-I subunit [Source:HGNC Symbol;Acc:HGNC:26097]
ENSG00000185432	84.8551	-2.41818	0.294279	-8.21731	2.08121e-16	1.93796e-15	0.0398958	147.667	26.6667	ENSG00000185432	METTL7A	methyltransferase like 7A [Source:HGNC Symbol;Acc:HGNC:24550]
ENSG00000196371	328.003	-0.965894	0.117623	-8.2118	2.17894e-16	2.02761e-15	0.00653562	444.667	217	ENSG00000196371	FUT4	fucosyltransferase 4 [Source:HGNC Symbol;Acc:HGNC:4015]
ENSG00000120889	7785.15	-0.375972	0.0458064	-8.20786	2.25166e-16	2.09388e-15	0.00138078	9016	6621	ENSG00000120889	TNFRSF10B	TNF receptor superfamily member 10b [Source:HGNC Symbol;Acc:HGNC:11905]
ENSG00000111696	3124.58	0.432607	0.0527111	8.20714	2.26518e-16	2.10504e-15	0.00167572	2725.33	3515.33	ENSG00000111696	NT5DC3	5'-nucleotidase domain containing 3 [Source:HGNC Symbol;Acc:HGNC:30826]
ENSG00000149292	642.168	-0.724163	0.0882561	-8.20524	2.30134e-16	2.13722e-15	0.0039445	820.667	475	ENSG00000149292	TTC12	tetratricopeptide repeat domain 12 [Source:HGNC Symbol;Acc:HGNC:23700]
ENSG00000229292	83.5645	-9.79154	1.19378	-8.2021	2.36233e-16	2.1924e-15	0.0241391	171.333	0	ENSG00000229292	RFPL4AL1	ret finger protein like 4A like 1 [Source:HGNC Symbol;Acc:HGNC:45147]
ENSG00000143458	444.816	0.82021	0.100089	8.19482	2.50962e-16	2.32754e-15	0.00479973	330	557	ENSG00000143458	GABPB2	GA binding protein transcription factor subunit beta 2 [Source:HGNC Symbol;Acc:HGNC:28441]
ENSG00000140995	1324	0.57697	0.0704445	8.19043	2.60293e-16	2.41248e-15	0.00279274	1087.67	1548.67	ENSG00000140995	DEF8	differentially expressed in FDCP 8 homolog [Source:HGNC Symbol;Acc:HGNC:25969]
ENSG00000115073	2043.93	-0.452473	0.0552463	-8.1901	2.61002e-16	2.41743e-15	0.0016955	2422	1688.67	ENSG00000115073	ACTR1B	ARP1 actin related protein 1 homolog B [Source:HGNC Symbol;Acc:HGNC:168]
ENSG00000219481	637.308	0.772485	0.094469	8.17713	2.90683e-16	2.69056e-15	0.00475685	483	789.667	ENSG00000219481	NBPF1	NBPF member 1 [Source:HGNC Symbol;Acc:HGNC:26088]
ENSG00000073712	5171.79	-0.369325	0.0451757	-8.17531	2.95101e-16	2.72963e-15	0.00127324	5979.67	4419.33	ENSG00000073712	FERMT2	fermitin family member 2 [Source:HGNC Symbol;Acc:HGNC:15767]
ENSG00000150760	4744.5	-0.368802	0.0451149	-8.17473	2.96539e-16	2.74111e-15	0.00125152	5487	4054	ENSG00000150760	DOCK1	dedicator of cytokinesis 1 [Source:HGNC Symbol;Acc:HGNC:2987]
ENSG00000158292	796.856	0.734206	0.0898192	8.17427	2.97668e-16	2.74973e-15	0.00448264	614.667	974.333	ENSG00000158292	GPR153	G protein-coupled receptor 153 [Source:HGNC Symbol;Acc:HGNC:23618]
ENSG00000168062	238.366	-1.10679	0.135446	-8.17143	3.04765e-16	2.81342e-15	0.00832898	334	147.667	ENSG00000168062	BATF2	basic leucine zipper ATF-like transcription factor 2 [Source:HGNC Symbol;Acc:HGNC:25163]
ENSG00000020922	2429.95	-0.452925	0.0554395	-8.16972	3.09095e-16	2.8515e-15	0.00179093	2877.67	2010.67	ENSG00000020922	MRE11	MRE11 homolog, double strand break repair nuclease [Source:HGNC Symbol;Acc:HGNC:7230]
ENSG00000160145	706.555	-0.752146	0.0920755	-8.1688	3.11482e-16	2.87161e-15	0.00458416	908.333	515.333	ENSG00000160145	KALRN	kalirin RhoGEF kinase [Source:HGNC Symbol;Acc:HGNC:4814]
ENSG00000140030	81.9673	-9.76307	1.19524	-8.16831	3.12727e-16	2.88119e-15	0.026581	167.667	0	ENSG00000140030	GPR65	G protein-coupled receptor 65 [Source:HGNC Symbol;Acc:HGNC:4517]
ENSG00000164754	22353.4	0.35088	0.0429752	8.16471	3.22209e-16	2.96658e-15	0.00128563	20156.3	24482.3	ENSG00000164754	RAD21	RAD21 cohesin complex component [Source:HGNC Symbol;Acc:HGNC:9811]
ENSG00000070182	572.236	1.74665	0.213941	8.16416	3.2369e-16	2.97825e-15	0.0305457	270.667	865	ENSG00000070182	SPTB	spectrin beta, erythrocytic [Source:HGNC Symbol;Acc:HGNC:11274]
ENSG00000117632	13522.8	0.339028	0.0415303	8.16339	3.25741e-16	2.99514e-15	0.00116808	12246	14758	ENSG00000117632	STMN1	stathmin 1 [Source:HGNC Symbol;Acc:HGNC:6510]
ENSG00000155254	1504.4	0.581197	0.0712201	8.16058	3.33423e-16	3.06375e-15	0.00296573	1236.67	1764	ENSG00000155254	MARVELD1	MARVEL domain containing 1 [Source:HGNC Symbol;Acc:HGNC:28674]
ENSG00000112852	60.9678	-2.47964	0.303889	-8.15969	3.35896e-16	3.08444e-15	0.0341636	106	18	ENSG00000112852	PCDHB2	protocadherin beta 2 [Source:HGNC Symbol;Acc:HGNC:8687]
ENSG00000170312	5723.2	0.425743	0.0521906	8.15747	3.42125e-16	3.13956e-15	0.00178475	5009.67	6415.67	ENSG00000170312	CDK1	cyclin dependent kinase 1 [Source:HGNC Symbol;Acc:HGNC:1722]
ENSG00000109861	2804.34	-0.445023	0.0545657	-8.15573	3.47066e-16	3.18281e-15	0.00177862	3319	2327	ENSG00000109861	CTSC	cathepsin C [Source:HGNC Symbol;Acc:HGNC:2528]
ENSG00000176095	3423.69	0.483582	0.059302	8.15457	3.50439e-16	3.21163e-15	0.00223477	2932	3907	ENSG00000176095	IP6K1	inositol hexakisphosphate kinase 1 [Source:HGNC Symbol;Acc:HGNC:18360]
ENSG00000198515	61.5448	-2.41536	0.296228	-8.1537	3.52956e-16	3.23257e-15	0.0321702	106.333	19	ENSG00000198515	CNGA1	cyclic nucleotide gated channel alpha 1 [Source:HGNC Symbol;Acc:HGNC:2148]
ENSG00000188643	5614.27	0.465454	0.0573239	8.11972	4.67265e-16	4.27418e-15	0.00218574	4846	6362.67	ENSG00000188643	S100A16	S100 calcium binding protein A16 [Source:HGNC Symbol;Acc:HGNC:20441]
ENSG00000197256	5493.71	0.439192	0.0540896	8.11971	4.67301e-16	4.27418e-15	0.00192254	4789.67	6185.33	ENSG00000197256	KANK2	KN motif and ankyrin repeat domains 2 [Source:HGNC Symbol;Acc:HGNC:29300]
ENSG00000174705	1309.07	-0.595778	0.0734002	-8.11685	4.78429e-16	4.37309e-15	0.00308009	1615.33	1016.67	ENSG00000174705	SH3PXD2B	SH3 and PX domains 2B [Source:HGNC Symbol;Acc:HGNC:29242]
ENSG00000131149	3220.51	0.481204	0.0592934	8.11563	4.83264e-16	4.41438e-15	0.00221524	2758.33	3680.33	ENSG00000131149	GSE1	Gse1 coiled-coil protein [Source:HGNC Symbol;Acc:HGNC:28979]
ENSG00000205542	45322	-0.391777	0.0482824	-8.11428	4.88674e-16	4.46087e-15	0.00165743	52775.3	38236.3	ENSG00000205542	TMSB4X	thymosin beta 4 X-linked [Source:HGNC Symbol;Acc:HGNC:11881]
ENSG00000064547	122.536	-1.59812	0.196956	-8.11412	4.8933e-16	4.46394e-15	0.0168733	188.667	59.3333	ENSG00000064547	LPAR2	lysophosphatidic acid receptor 2 [Source:HGNC Symbol;Acc:HGNC:3168]
ENSG00000080298	1008.57	-0.643952	0.0793758	-8.11271	4.95039e-16	4.51306e-15	0.00349178	1260.67	772	ENSG00000080298	RFX3	regulatory factor X3 [Source:HGNC Symbol;Acc:HGNC:9984]
ENSG00000162645	1507.05	-0.538269	0.0663566	-8.11176	4.98932e-16	4.54557e-15	0.00248214	1832.67	1202	ENSG00000162645	GBP2	guanylate binding protein 2 [Source:HGNC Symbol;Acc:HGNC:4183]
ENSG00000166261	715.006	-0.653214	0.0805293	-8.11151	4.99946e-16	4.55183e-15	0.00319203	896	543.667	ENSG00000166261	ZNF202	zinc finger protein 202 [Source:HGNC Symbol;Acc:HGNC:12994]
ENSG00000123892	320.335	0.957312	0.118121	8.10453	5.29515e-16	4.81789e-15	0.00660047	223.333	413.667	ENSG00000123892	RAB38	RAB38, member RAS oncogene family [Source:HGNC Symbol;Acc:HGNC:9776]
ENSG00000115652	2158.79	-0.455281	0.0561925	-8.10216	5.39913e-16	4.90929e-15	0.00179811	2561	1781	ENSG00000115652	UXS1	UDP-glucuronate decarboxylase 1 [Source:HGNC Symbol;Acc:HGNC:17729]
ENSG00000103249	2494.12	0.471357	0.0582206	8.09606	5.67692e-16	5.15851e-15	0.00203198	2144	2830	ENSG00000103249	CLCN7	chloride voltage-gated channel 7 [Source:HGNC Symbol;Acc:HGNC:2025]
ENSG00000135476	2785.52	0.411997	0.0509424	8.08751	6.08967e-16	5.52996e-15	0.00150461	2451.67	3115.33	ENSG00000135476	ESPL1	extra spindle pole bodies like 1, separase [Source:HGNC Symbol;Acc:HGNC:16856]
ENSG00000162191	1915.35	-0.461252	0.0570791	-8.08092	6.42789e-16	5.83328e-15	0.00180941	2275.67	1575.33	ENSG00000162191	UBXN1	UBX domain protein 1 [Source:HGNC Symbol;Acc:HGNC:18402]
ENSG00000181035	420.585	0.820768	0.101633	8.07581	6.70283e-16	6.07883e-15	0.00488258	311.667	524.667	ENSG00000181035	SLC25A42	solute carrier family 25 member 42 [Source:HGNC Symbol;Acc:HGNC:28380]
ENSG00000135424	149.403	1.41592	0.175457	8.06991	7.03518e-16	6.37609e-15	0.0138259	83.3333	212	ENSG00000135424	ITGA7	integrin subunit alpha 7 [Source:HGNC Symbol;Acc:HGNC:6143]
ENSG00000102287	136.316	-1.5571	0.193049	-8.0658	7.27605e-16	6.59011e-15	0.0170474	208	68	ENSG00000102287	GABRE	gamma-aminobutyric acid type A receptor epsilon subunit [Source:HGNC Symbol;Acc:HGNC:4085]
ENSG00000111186	527.077	-0.778192	0.0965347	-8.06126	7.55126e-16	6.83493e-15	0.00466036	682.333	378.667	ENSG00000111186	WNT5B	Wnt family member 5B [Source:HGNC Symbol;Acc:HGNC:16265]
ENSG00000172244	443.277	0.806065	0.100082	8.05402	8.01206e-16	7.24729e-15	0.004796	330.667	552.667	ENSG00000172244	C5orf34	chromosome 5 open reading frame 34 [Source:HGNC Symbol;Acc:HGNC:24738]
ENSG00000121895	1989.98	-0.498996	0.0619705	-8.05215	8.1351e-16	7.35078e-15	0.0022468	2391.67	1612	ENSG00000121895	TMEM156	transmembrane protein 156 [Source:HGNC Symbol;Acc:HGNC:26260]
ENSG00000213923	5775.99	-0.366007	0.0454547	-8.05212	8.13702e-16	7.35078e-15	0.00131214	6665	4932.33	ENSG00000213923	CSNK1E	casein kinase 1 epsilon [Source:HGNC Symbol;Acc:HGNC:2453]
ENSG00000007968	347.136	0.917802	0.113995	8.05126	8.19468e-16	7.39806e-15	0.00620455	246.333	445.333	ENSG00000007968	E2F2	E2F transcription factor 2 [Source:HGNC Symbol;Acc:HGNC:3114]
ENSG00000064666	4392.27	-0.412321	0.0512188	-8.05019	8.2666e-16	7.45816e-15	0.00165692	5145	3679	ENSG00000064666	CNN2	calponin 2 [Source:HGNC Symbol;Acc:HGNC:2156]
ENSG00000159593	3052.65	0.460956	0.057332	8.04011	8.97551e-16	8.09249e-15	0.0020335	2630.67	3460.33	ENSG00000159593	NAE1	NEDD8 activating enzyme E1 subunit 1 [Source:HGNC Symbol;Acc:HGNC:621]
ENSG00000073060	2515.48	-0.444408	0.0552772	-8.03963	9.01137e-16	8.11956e-15	0.00179273	2974.33	2082.67	ENSG00000073060	SCARB1	scavenger receptor class B member 1 [Source:HGNC Symbol;Acc:HGNC:1664]
ENSG00000136052	1501.8	-0.493141	0.061372	-8.03527	9.3372e-16	8.40771e-15	0.00202518	1801.67	1222	ENSG00000136052	SLC41A2	solute carrier family 41 member 2 [Source:HGNC Symbol;Acc:HGNC:31045]
ENSG00000011422	3293.73	0.462664	0.0575882	8.034	9.4348e-16	8.4901e-15	0.00207923	2844	3730.67	ENSG00000011422	PLAUR	plasminogen activator, urokinase receptor [Source:HGNC Symbol;Acc:HGNC:9053]
ENSG00000149761	536.861	-0.796949	0.0992415	-8.0304	9.71558e-16	8.73712e-15	0.00507247	698.667	382.667	ENSG00000149761	NUDT22	nudix hydrolase 22 [Source:HGNC Symbol;Acc:HGNC:28189]
ENSG00000164930	3391.71	0.475377	0.0592357	8.02518	1.01377e-15	9.11084e-15	0.00222656	2915.33	3865.67	ENSG00000164930	FZD6	frizzled class receptor 6 [Source:HGNC Symbol;Acc:HGNC:4044]
ENSG00000170989	118.516	-1.6443	0.204902	-8.0248	1.01692e-15	9.13328e-15	0.0186283	185	56.3333	ENSG00000170989	S1PR1	sphingosine-1-phosphate receptor 1 [Source:HGNC Symbol;Acc:HGNC:3165]
ENSG00000213619	1223.03	-0.541463	0.067508	-8.02073	1.05117e-15	9.43478e-15	0.00243226	1486.67	973	ENSG00000213619	NDUFS3	NADH:ubiquinone oxidoreductase core subunit S3 [Source:HGNC Symbol;Acc:HGNC:7710]
ENSG00000153214	2479.88	-0.430018	0.0536165	-8.02025	1.05528e-15	9.46558e-15	0.00165732	2921	2069.33	ENSG00000153214	TMEM87B	transmembrane protein 87B [Source:HGNC Symbol;Acc:HGNC:25913]
ENSG00000113318	1590.68	-0.544846	0.0679711	-8.01585	1.09376e-15	9.80439e-15	0.00267442	1938.67	1270.67	ENSG00000113318	MSH3	mutS homolog 3 [Source:HGNC Symbol;Acc:HGNC:7326]
ENSG00000128191	1239.81	0.559405	0.0697912	8.01542	1.09763e-15	9.83273e-15	0.00267569	1027	1446	ENSG00000128191	DGCR8	DGCR8, microprocessor complex subunit [Source:HGNC Symbol;Acc:HGNC:2847]
ENSG00000091136	4619.14	-0.388761	0.0485216	-8.01212	1.12744e-15	1.00933e-14	0.00147513	5376	3918.33	ENSG00000091136	LAMB1	laminin subunit beta 1 [Source:HGNC Symbol;Acc:HGNC:6486]
ENSG00000152413	880.563	-0.596322	0.0744455	-8.01018	1.14539e-15	1.02474e-14	0.00280211	1087.67	687	ENSG00000152413	HOMER1	homer scaffold protein 1 [Source:HGNC Symbol;Acc:HGNC:17512]
ENSG00000105639	85.2538	-1.86215	0.23254	-8.00787	1.16708e-15	1.04347e-14	0.021388	137	36	ENSG00000105639	JAK3	Janus kinase 3 [Source:HGNC Symbol;Acc:HGNC:6193]
ENSG00000165732	13739.1	-0.351471	0.043905	-8.00527	1.19208e-15	1.06515e-14	0.00131494	15791	11792.3	ENSG00000165732	DDX21	DExD-box helicase 21 [Source:HGNC Symbol;Acc:HGNC:2744]
ENSG00000173221	2368.89	-0.426323	0.0532597	-8.0046	1.19856e-15	1.07024e-14	0.00161059	2787	1978.33	ENSG00000173221	GLRX	glutaredoxin [Source:HGNC Symbol;Acc:HGNC:4330]
ENSG00000188167	724.851	0.781417	0.0976978	7.99831	1.26137e-15	1.12561e-14	0.00540403	547.667	902	ENSG00000188167	TMPPE	transmembrane protein with metallophosphoesterase domain [Source:HGNC Symbol;Acc:HGNC:33865]
ENSG00000141385	4124.7	0.394636	0.0493416	7.99805	1.26408e-15	1.1273e-14	0.00150789	3653	4576.33	ENSG00000141385	AFG3L2	AFG3 like matrix AAA peptidase subunit 2 [Source:HGNC Symbol;Acc:HGNC:315]
ENSG00000079150	574.591	0.739552	0.0924732	7.99748	1.26993e-15	1.1318e-14	0.00431334	440.667	701	ENSG00000079150	FKBP7	FK506 binding protein 7 [Source:HGNC Symbol;Acc:HGNC:3723]
ENSG00000100065	1478.52	0.598161	0.074801	7.9967	1.27795e-15	1.13822e-14	0.00332894	1209	1740.33	ENSG00000100065	CARD10	caspase recruitment domain family member 10 [Source:HGNC Symbol;Acc:HGNC:16422]
ENSG00000129646	160.675	1.43631	0.179759	7.9902	1.3472e-15	1.19913e-14	0.0154853	89	232.333	ENSG00000129646	QRICH2	glutamine rich 2 [Source:HGNC Symbol;Acc:HGNC:25326]
ENSG00000174442	1983.97	0.476406	0.0596555	7.98595	1.39448e-15	1.24042e-14	0.00204803	1700.67	2257	ENSG00000174442	ZWILCH	zwilch kinetochore protein [Source:HGNC Symbol;Acc:HGNC:25468]
ENSG00000075618	3744.31	0.490942	0.0614882	7.98434	1.4128e-15	1.25591e-14	0.00245047	3198.33	4271	ENSG00000075618	FSCN1	fascin actin-bundling protein 1 [Source:HGNC Symbol;Acc:HGNC:11148]
ENSG00000054219	49.8408	-2.7975	0.350406	-7.9836	1.42124e-15	1.26261e-14	0.0420799	89.3333	12.3333	ENSG00000054219	LY75	lymphocyte antigen 75 [Source:HGNC Symbol;Acc:HGNC:6729]
ENSG00000205250	3060.51	0.466585	0.0584519	7.98237	1.43553e-15	1.27449e-14	0.00212757	2635	3463.33	ENSG00000205250	E2F4	E2F transcription factor 4 [Source:HGNC Symbol;Acc:HGNC:3118]
ENSG00000167522	13648.1	0.443013	0.0555153	7.98002	1.46308e-15	1.29813e-14	0.00214621	11865.7	15448.7	ENSG00000167522	ANKRD11	ankyrin repeat domain 11 [Source:HGNC Symbol;Acc:HGNC:21316]
ENSG00000134321	100.391	1.86216	0.233471	7.97599	1.51159e-15	1.34031e-14	0.02479	44.6667	155.667	ENSG00000134321	RSAD2	radical S-adenosyl methionine domain containing 2 [Source:HGNC Symbol;Acc:HGNC:30908]
ENSG00000013288	1722.89	0.483607	0.0606375	7.97538	1.51916e-15	1.34616e-14	0.00205466	1475	1968	ENSG00000013288	MAN2B2	mannosidase alpha class 2B member 2 [Source:HGNC Symbol;Acc:HGNC:29623]
ENSG00000134056	671.438	-0.676118	0.0848079	-7.97236	1.55678e-15	1.37862e-14	0.00359947	846.333	505.333	ENSG00000134056	MRPS36	mitochondrial ribosomal protein S36 [Source:HGNC Symbol;Acc:HGNC:16631]
ENSG00000166900	1868.01	-0.469477	0.0588976	-7.97106	1.57313e-15	1.39222e-14	0.00194739	2224	1537	ENSG00000166900	STX3	syntaxin 3 [Source:HGNC Symbol;Acc:HGNC:11438]
ENSG00000134780	682.342	-0.680971	0.0854393	-7.97023	1.58384e-15	1.4008e-14	0.00370108	862	512.333	ENSG00000134780	DAGLA	diacylglycerol lipase alpha [Source:HGNC Symbol;Acc:HGNC:1165]
ENSG00000164329	1609.97	-0.566182	0.0711592	-7.95656	1.76891e-15	1.56349e-14	0.00299959	1968.67	1271.67	ENSG00000164329	TENT2	terminal nucleotidyltransferase 2 [Source:HGNC Symbol;Acc:HGNC:26776]
ENSG00000111679	66.6185	-2.16682	0.272451	-7.95308	1.81936e-15	1.60706e-14	0.0278908	111.667	23.6667	ENSG00000111679	PTPN6	protein tyrosine phosphatase, non-receptor type 6 [Source:HGNC Symbol;Acc:HGNC:9658]
ENSG00000124313	1073.95	0.575478	0.0723646	7.95248	1.8282e-15	1.61385e-14	0.00280882	885.667	1258.67	ENSG00000124313	IQSEC2	IQ motif and Sec7 domain 2 [Source:HGNC Symbol;Acc:HGNC:29059]
ENSG00000126016	102.273	-8.22507	1.03496	-7.9472	1.90773e-15	1.68299e-14	0.0194595	208.667	0.666667	ENSG00000126016	AMOT	angiomotin [Source:HGNC Symbol;Acc:HGNC:17810]
ENSG00000105176	1799	-0.458236	0.0576636	-7.94671	1.91529e-15	1.68858e-14	0.00182315	2134.33	1482.67	ENSG00000105176	URI1	URI1, prefoldin like chaperone [Source:HGNC Symbol;Acc:HGNC:13236]
ENSG00000147679	883.682	0.606002	0.0762755	7.94492	1.94321e-15	1.71212e-14	0.00301525	718.333	1045.33	ENSG00000147679	UTP23	UTP23, small subunit processome component [Source:HGNC Symbol;Acc:HGNC:28224]
ENSG00000149970	375.206	0.874883	0.110321	7.93036	2.18514e-15	1.92406e-14	0.00587322	272	476.667	ENSG00000149970	CNKSR2	connector enhancer of kinase suppressor of Ras 2 [Source:HGNC Symbol;Acc:HGNC:19701]
ENSG00000100439	2452.52	-0.480767	0.0606324	-7.92921	2.20546e-15	1.94072e-14	0.0022277	2933.33	1999.67	ENSG00000100439	ABHD4	abhydrolase domain containing 4 [Source:HGNC Symbol;Acc:HGNC:20154]
ENSG00000100558	1188.44	-0.644553	0.0812919	-7.92887	2.21148e-15	1.94479e-14	0.00387231	1490.67	908.667	ENSG00000100558	PLEK2	pleckstrin 2 [Source:HGNC Symbol;Acc:HGNC:19238]
ENSG00000166441	18067.5	-0.334016	0.0421272	-7.92875	2.2137e-15	1.94552e-14	0.0012226	20662.7	15613.3	ENSG00000166441	RPL27A	ribosomal protein L27a [Source:HGNC Symbol;Acc:HGNC:10329]
ENSG00000083223	3485.49	0.401455	0.0506436	7.92708	2.24364e-15	1.97058e-14	0.00155638	3079	3887	ENSG00000083223	TUT7	terminal uridylyl transferase 7 [Source:HGNC Symbol;Acc:HGNC:25817]
ENSG00000253522	131.66	-1.58239	0.199658	-7.9255	2.27233e-15	1.99452e-14	0.0184652	201.333	64.3333	ENSG00000253522	MIR3142HG	MIR3142 host gene [Source:HGNC Symbol;Acc:HGNC:51944]
ENSG00000106012	884.89	0.708149	0.0894457	7.91708	2.43152e-15	2.13291e-14	0.00457204	690.667	1076	ENSG00000106012	IQCE	IQ motif containing E [Source:HGNC Symbol;Acc:HGNC:29171]
ENSG00000185436	281.899	-1.00637	0.127151	-7.91475	2.4776e-15	2.17195e-14	0.0076186	386.667	183.333	ENSG00000185436	IFNLR1	interferon lambda receptor 1 [Source:HGNC Symbol;Acc:HGNC:18584]
ENSG00000143603	148.87	-1.54856	0.195748	-7.911	2.55325e-15	2.23686e-14	0.0186693	228.333	75	ENSG00000143603	KCNN3	potassium calcium-activated channel subfamily N member 3 [Source:HGNC Symbol;Acc:HGNC:6292]
ENSG00000215267	152.536	1.35592	0.171402	7.91078	2.55774e-15	2.23939e-14	0.0131488	88	216	ENSG00000215267	AKR1C7P	aldo-keto reductase family 1 member C7, pseudogene [Source:HGNC Symbol;Acc:HGNC:44681]
ENSG00000099256	401.757	-0.882739	0.11159	-7.91055	2.56246e-15	2.24211e-14	0.00622129	535	276	ENSG00000099256	PRTFDC1	phosphoribosyl transferase domain containing 1 [Source:HGNC Symbol;Acc:HGNC:23333]
ENSG00000101191	4522.07	0.426704	0.0539482	7.90952	2.58388e-15	2.25944e-14	0.00187189	3957	5092.67	ENSG00000101191	DIDO1	death inducer-obliterator 1 [Source:HGNC Symbol;Acc:HGNC:2680]
ENSG00000131148	1546.97	0.500365	0.0632626	7.90933	2.58779e-15	2.26143e-14	0.00221983	1312.33	1771.33	ENSG00000131148	EMC8	ER membrane protein complex subunit 8 [Source:HGNC Symbol;Acc:HGNC:7864]
ENSG00000198722	2052.93	-0.445686	0.0563712	-7.90626	2.65229e-15	2.31635e-14	0.00178865	2428.67	1703	ENSG00000198722	UNC13B	unc-13 homolog B [Source:HGNC Symbol;Acc:HGNC:12566]
ENSG00000133835	3212.37	-0.392817	0.0497121	-7.90183	2.74834e-15	2.39873e-14	0.0014623	3740.67	2720.67	ENSG00000133835	HSD17B4	hydroxysteroid 17-beta dehydrogenase 4 [Source:HGNC Symbol;Acc:HGNC:5213]
ENSG00000090861	10616.4	0.424106	0.0537003	7.89764	2.84229e-15	2.47917e-14	0.00198213	9302.33	11850.3	ENSG00000090861	AARS	alanyl-tRNA synthetase [Source:HGNC Symbol;Acc:HGNC:20]
ENSG00000143195	599.677	0.705089	0.0892855	7.89701	2.85664e-15	2.49012e-14	0.00398426	468	726.667	ENSG00000143195	ILDR2	immunoglobulin like domain containing receptor 2 [Source:HGNC Symbol;Acc:HGNC:18131]
ENSG00000155229	4972.98	-0.371825	0.0471048	-7.89357	2.93671e-15	2.55832e-14	0.00139354	5752	4233.33	ENSG00000155229	MMS19	MMS19 homolog, cytosolic iron-sulfur assembly component [Source:HGNC Symbol;Acc:HGNC:13824]
ENSG00000205730	3835.75	0.415402	0.052656	7.88898	3.0467e-15	2.65248e-14	0.00173249	3371.33	4291	ENSG00000205730	ITPRIPL2	ITPRIP like 2 [Source:HGNC Symbol;Acc:HGNC:27257]
ENSG00000186187	1663.71	0.513595	0.0651165	7.88733	3.08717e-15	2.68603e-14	0.00243704	1405.67	1910.33	ENSG00000186187	ZNRF1	zinc and ring finger 1 [Source:HGNC Symbol;Acc:HGNC:18452]
ENSG00000156471	3977.64	0.445851	0.056551	7.88405	3.16935e-15	2.75581e-14	0.00204778	3456.67	4489.33	ENSG00000156471	PTDSS1	phosphatidylserine synthase 1 [Source:HGNC Symbol;Acc:HGNC:9587]
ENSG00000135723	2445.69	0.425396	0.0539615	7.88333	3.18781e-15	2.77013e-14	0.00168142	2140.67	2738.33	ENSG00000135723	FHOD1	formin homology 2 domain containing 1 [Source:HGNC Symbol;Acc:HGNC:17905]
ENSG00000171388	179.928	-1.22	0.154795	-7.88137	3.238e-15	2.81199e-14	0.0105861	258.333	105.667	ENSG00000171388	APLN	apelin [Source:HGNC Symbol;Acc:HGNC:16665]
ENSG00000183309	1654.93	0.469957	0.0596364	7.88037	3.26414e-15	2.8326e-14	0.00194439	1423.33	1885	ENSG00000183309	ZNF623	zinc finger protein 623 [Source:HGNC Symbol;Acc:HGNC:29084]
ENSG00000185420	919.209	-0.603093	0.0765317	-7.88031	3.26581e-15	2.8326e-14	0.00307723	1136.67	712.667	ENSG00000185420	SMYD3	SET and MYND domain containing 3 [Source:HGNC Symbol;Acc:HGNC:15513]
ENSG00000178467	973.89	0.586448	0.074421	7.88014	3.27018e-15	2.83463e-14	0.00292499	797.667	1141.33	ENSG00000178467	P4HTM	prolyl 4-hydroxylase, transmembrane [Source:HGNC Symbol;Acc:HGNC:28858]
ENSG00000149743	410.244	-0.85512	0.108525	-7.87946	3.28787e-15	2.84819e-14	0.0058054	540.667	284.667	ENSG00000149743	TRPT1	tRNA phosphotransferase 1 [Source:HGNC Symbol;Acc:HGNC:20316]
ENSG00000102786	2327.27	0.436984	0.0554609	7.87913	3.2967e-15	2.85406e-14	0.00177815	2028.67	2625	ENSG00000102786	INTS6	integrator complex subunit 6 [Source:HGNC Symbol;Acc:HGNC:14879]
ENSG00000110881	493.04	-0.763033	0.0969007	-7.87438	3.42433e-15	2.96271e-14	0.00457632	636	357	ENSG00000110881	ASIC1	acid sensing ion channel subunit 1 [Source:HGNC Symbol;Acc:HGNC:100]
ENSG00000088538	644.702	0.838417	0.106504	7.87215	3.48598e-15	3.01419e-14	0.00649881	473.667	813.667	ENSG00000088538	DOCK3	dedicator of cytokinesis 3 [Source:HGNC Symbol;Acc:HGNC:2989]
ENSG00000177697	6590.44	-0.42785	0.0543665	-7.86974	3.55386e-15	3.07097e-14	0.00197408	7758.67	5482	ENSG00000177697	CD151	CD151 molecule (Raph blood group) [Source:HGNC Symbol;Acc:HGNC:1630]
ENSG00000145740	2089.92	-0.440626	0.0559925	-7.86937	3.56441e-15	3.07817e-14	0.00176712	2468.33	1736.67	ENSG00000145740	SLC30A5	solute carrier family 30 member 5 [Source:HGNC Symbol;Acc:HGNC:19089]
ENSG00000137968	332.522	0.895603	0.113823	7.86837	3.59296e-15	3.10091e-14	0.00605287	238.667	424	ENSG00000137968	SLC44A5	solute carrier family 44 member 5 [Source:HGNC Symbol;Acc:HGNC:28524]
ENSG00000005339	3818.08	-0.516552	0.0656524	-7.86797	3.60429e-15	3.10875e-14	0.00283418	4614	3092	ENSG00000005339	CREBBP	CREB binding protein [Source:HGNC Symbol;Acc:HGNC:2348]
ENSG00000128487	3272.48	0.399463	0.0507732	7.86759	3.61543e-15	3.11644e-14	0.00154691	2896.33	3642	ENSG00000128487	SPECC1	sperm antigen with calponin homology and coiled-coil domains 1 [Source:HGNC Symbol;Acc:HGNC:30615]
ENSG00000137802	2006.18	-0.522363	0.0664123	-7.86545	3.6777e-15	3.16815e-14	0.00266028	2421	1611.33	ENSG00000137802	MAPKBP1	mitogen-activated protein kinase binding protein 1 [Source:HGNC Symbol;Acc:HGNC:29536]
ENSG00000215548	53.814	-2.41589	0.307155	-7.86537	3.68012e-15	3.16827e-14	0.0324799	93	16.6667	ENSG00000215548	FRG1JP	FSHD region gene 1 family member J, pseudogene [Source:HGNC Symbol;Acc:HGNC:51768]
ENSG00000100234	12291.6	0.41853	0.0532525	7.85936	3.86101e-15	3.32195e-14	0.00196076	10809.3	13757	ENSG00000100234	TIMP3	TIMP metallopeptidase inhibitor 3 [Source:HGNC Symbol;Acc:HGNC:11822]
ENSG00000197912	2512.28	0.611695	0.0778651	7.85584	3.97105e-15	3.41451e-14	0.00395462	2033	2983	ENSG00000197912	SPG7	SPG7, paraplegin matrix AAA peptidase subunit [Source:HGNC Symbol;Acc:HGNC:11237]
ENSG00000133739	291.586	0.991083	0.126185	7.85421	4.02295e-15	3.45701e-14	0.0076549	200.667	380.667	ENSG00000133739	LRRCC1	leucine rich repeat and coiled-coil centrosomal protein 1 [Source:HGNC Symbol;Acc:HGNC:29373]
ENSG00000186687	762.763	-0.653974	0.083269	-7.85376	4.0375e-15	3.46737e-14	0.00360855	957.333	581.333	ENSG00000186687	LYRM7	LYR motif containing 7 [Source:HGNC Symbol;Acc:HGNC:28072]
ENSG00000101213	584.334	-0.808535	0.102962	-7.85277	4.06942e-15	3.49263e-14	0.00577452	760.333	415.333	ENSG00000101213	PTK6	protein tyrosine kinase 6 [Source:HGNC Symbol;Acc:HGNC:9617]
ENSG00000170961	115.34	-1.64416	0.209402	-7.8517	4.10428e-15	3.52038e-14	0.0196458	180	54.6667	ENSG00000170961	HAS2	hyaluronan synthase 2 [Source:HGNC Symbol;Acc:HGNC:4819]
ENSG00000177302	3319.71	0.416526	0.0530996	7.84424	4.35597e-15	3.73396e-14	0.00172507	2918	3724.67	ENSG00000177302	TOP3A	DNA topoisomerase III alpha [Source:HGNC Symbol;Acc:HGNC:11992]
ENSG00000090238	466.197	-0.783168	0.0998523	-7.84326	4.39e-15	3.76082e-14	0.00486019	604.333	335	ENSG00000090238	YPEL3	yippee like 3 [Source:HGNC Symbol;Acc:HGNC:18327]
ENSG00000129084	1192.55	-0.527566	0.0672997	-7.83906	4.53939e-15	3.8864e-14	0.00239232	1444.33	957.333	ENSG00000129084	PSMA1	proteasome subunit alpha 1 [Source:HGNC Symbol;Acc:HGNC:9530]
ENSG00000197603	3056.76	0.531634	0.0678201	7.83888	4.54576e-15	3.88946e-14	0.0029774	2563	3555.67	ENSG00000197603	CPLANE1	ciliogenesis and planar polarity effector 1 [Source:HGNC Symbol;Acc:HGNC:25801]
ENSG00000196839	368.812	-0.921967	0.117632	-7.83775	4.58696e-15	3.9223e-14	0.00694648	494.333	249	ENSG00000196839	ADA	adenosine deaminase [Source:HGNC Symbol;Acc:HGNC:186]
ENSG00000164366	1596.58	0.484539	0.0618453	7.8347	4.69967e-15	4.01621e-14	0.00211415	1365.33	1825.67	ENSG00000164366	CCDC127	coiled-coil domain containing 127 [Source:HGNC Symbol;Acc:HGNC:30520]
ENSG00000110237	1610.93	-0.514428	0.0656773	-7.83267	4.77622e-15	4.07913e-14	0.00246389	1940.33	1297	ENSG00000110237	ARHGEF17	Rho guanine nucleotide exchange factor 17 [Source:HGNC Symbol;Acc:HGNC:21726]
ENSG00000134202	1989.37	-0.452635	0.0577932	-7.83198	4.8024e-15	4.09897e-14	0.00188898	2356.33	1640.33	ENSG00000134202	GSTM3	glutathione S-transferase mu 3 [Source:HGNC Symbol;Acc:HGNC:4635]
ENSG00000162664	1706.06	0.527376	0.0674086	7.82357	5.13459e-15	4.37982e-14	0.00267077	1434.33	1981	ENSG00000162664	ZNF326	zinc finger protein 326 [Source:HGNC Symbol;Acc:HGNC:14104]
ENSG00000132613	1543.33	0.490457	0.0627244	7.81924	5.31449e-15	4.5305e-14	0.00217028	1316	1763.67	ENSG00000132613	MTSS1L	MTSS1L, I-BAR domain containing [Source:HGNC Symbol;Acc:HGNC:25094]
ENSG00000171467	3219.69	0.380683	0.0486918	7.8182	5.3582e-15	4.56496e-14	0.00139312	2869	3564	ENSG00000171467	ZNF318	zinc finger protein 318 [Source:HGNC Symbol;Acc:HGNC:13578]
ENSG00000149792	2710.78	-0.464881	0.05947	-7.81706	5.40733e-15	4.60401e-14	0.00216798	3226.33	2224.33	ENSG00000149792	MRPL49	mitochondrial ribosomal protein L49 [Source:HGNC Symbol;Acc:HGNC:1176]
ENSG00000186468	14436.3	-0.359029	0.0459442	-7.81445	5.52027e-15	4.69729e-14	0.00145052	16650	12346	ENSG00000186468	RPS23	ribosomal protein S23 [Source:HGNC Symbol;Acc:HGNC:10410]
ENSG00000149260	1133.2	-0.533936	0.0683349	-7.81351	5.56154e-15	4.72952e-14	0.00244686	1375.33	905.333	ENSG00000149260	CAPN5	calpain 5 [Source:HGNC Symbol;Acc:HGNC:1482]
ENSG00000180694	1053.11	0.570165	0.0730025	7.81021	5.70907e-15	4.85201e-14	0.00285663	868.333	1229.33	ENSG00000180694	TMEM64	transmembrane protein 64 [Source:HGNC Symbol;Acc:HGNC:25441]
ENSG00000100644	25846	-0.308684	0.0395359	-7.8077	5.82388e-15	4.94657e-14	0.00108715	29335.3	22589.7	ENSG00000100644	HIF1A	hypoxia inducible factor 1 subunit alpha [Source:HGNC Symbol;Acc:HGNC:4910]
ENSG00000196743	3723.11	0.401386	0.0514237	7.80547	5.92787e-15	5.03182e-14	0.00163238	3293.33	4145	ENSG00000196743	GM2A	GM2 ganglioside activator [Source:HGNC Symbol;Acc:HGNC:4367]
ENSG00000173156	61.8096	-9.35711	1.1991	-7.80347	6.02277e-15	5.10926e-14	0.0322718	127	0	ENSG00000173156	RHOD	ras homolog family member D [Source:HGNC Symbol;Acc:HGNC:670]
ENSG00000138642	491.078	0.845525	0.108362	7.8028	6.05488e-15	5.13337e-14	0.00626004	360.667	619.333	ENSG00000138642	HERC6	HECT and RLD domain containing E3 ubiquitin protein ligase family member 6 [Source:HGNC Symbol;Acc:HGNC:26072]
ENSG00000151116	1103.27	-0.559233	0.071706	-7.79897	6.24143e-15	5.28831e-14	0.00275914	1348	875.333	ENSG00000151116	UEVLD	UEV and lactate/malate dehyrogenase domains [Source:HGNC Symbol;Acc:HGNC:30866]
ENSG00000049249	108.642	-1.74538	0.223802	-7.79875	6.2521e-15	5.29413e-14	0.0229022	171.667	48.6667	ENSG00000049249	TNFRSF9	TNF receptor superfamily member 9 [Source:HGNC Symbol;Acc:HGNC:11924]
ENSG00000129354	1000.99	-0.612625	0.0785601	-7.79817	6.28105e-15	5.31541e-14	0.00339558	1240	772.333	ENSG00000129354	AP1M2	adaptor related protein complex 1 subunit mu 2 [Source:HGNC Symbol;Acc:HGNC:558]
ENSG00000263753	433.67	0.776442	0.0996167	7.79429	6.47711e-15	5.478e-14	0.00468824	328	536	ENSG00000263753	LINC00667	long intergenic non-protein coding RNA 667 [Source:HGNC Symbol;Acc:HGNC:27906]
ENSG00000150764	499.49	-0.742004	0.0952269	-7.79196	6.59789e-15	5.57676e-14	0.00438229	641	366	ENSG00000150764	DIXDC1	DIX domain containing 1 [Source:HGNC Symbol;Acc:HGNC:23695]
ENSG00000183010	2539.71	-0.462745	0.0594124	-7.78869	6.77074e-15	5.71938e-14	0.00213741	3017	2082	ENSG00000183010	PYCR1	pyrroline-5-carboxylate reductase 1 [Source:HGNC Symbol;Acc:HGNC:9721]
ENSG00000162636	5242.46	-0.339739	0.0436266	-7.78742	6.83897e-15	5.77352e-14	0.00117729	6006.33	4527.67	ENSG00000162636	FAM102B	family with sequence similarity 102 member B [Source:HGNC Symbol;Acc:HGNC:27637]
ENSG00000080031	267.001	-1.00305	0.128813	-7.78686	6.86974e-15	5.79598e-14	0.00769991	365	173.333	ENSG00000080031	PTPRH	protein tyrosine phosphatase, receptor type H [Source:HGNC Symbol;Acc:HGNC:9672]
ENSG00000181830	727.681	-0.644643	0.0828318	-7.78256	7.10739e-15	5.99285e-14	0.00349092	911	555	ENSG00000181830	SLC35C1	solute carrier family 35 member C1 [Source:HGNC Symbol;Acc:HGNC:20197]
ENSG00000164151	4762.28	0.350259	0.0450314	7.7781	7.3621e-15	6.20386e-14	0.00124859	4294.67	5229.67	ENSG00000164151	ICE1	interactor of little elongation complex ELL subunit 1 [Source:HGNC Symbol;Acc:HGNC:29154]
ENSG00000033627	4232.63	-0.386187	0.0496529	-7.77773	7.38393e-15	6.21849e-14	0.00153498	4914	3595.67	ENSG00000033627	ATP6V0A1	ATPase H+ transporting V0 subunit a1 [Source:HGNC Symbol;Acc:HGNC:865]
ENSG00000184986	56.7523	-2.42562	0.312597	-7.75957	8.52199e-15	7.17259e-14	0.0365468	98.3333	17.3333	ENSG00000184986	TMEM121	transmembrane protein 121 [Source:HGNC Symbol;Acc:HGNC:20511]
ENSG00000092439	2695.87	0.503504	0.0648967	7.75854	8.59115e-15	7.22643e-14	0.0026539	2288.67	3108.33	ENSG00000092439	TRPM7	transient receptor potential cation channel subfamily M member 7 [Source:HGNC Symbol;Acc:HGNC:17994]
ENSG00000137509	3225.96	-0.411827	0.0531133	-7.75375	8.92201e-15	7.5002e-14	0.00171492	3776.33	2702.33	ENSG00000137509	PRCP	prolylcarboxypeptidase [Source:HGNC Symbol;Acc:HGNC:9344]
ENSG00000145781	513.386	-0.749371	0.0966495	-7.75349	8.94009e-15	7.51086e-14	0.0046347	659.667	375.667	ENSG00000145781	COMMD10	COMM domain containing 10 [Source:HGNC Symbol;Acc:HGNC:30201]
ENSG00000152137	341.143	-0.910663	0.117479	-7.75174	9.06427e-15	7.6106e-14	0.00668869	457.667	233	ENSG00000152137	HSPB8	heat shock protein family B (small) member 8 [Source:HGNC Symbol;Acc:HGNC:30171]
ENSG00000137203	426.924	-0.804003	0.103826	-7.74377	9.65113e-15	8.09845e-14	0.00521889	556.333	303.667	ENSG00000137203	TFAP2A	transcription factor AP-2 alpha [Source:HGNC Symbol;Acc:HGNC:11742]
ENSG00000250510	114.735	-1.60361	0.20717	-7.74057	9.89716e-15	8.2999e-14	0.0190564	176.667	55	ENSG00000250510	GPR162	G protein-coupled receptor 162 [Source:HGNC Symbol;Acc:HGNC:16693]
ENSG00000049449	7691.76	-0.339762	0.0439223	-7.73553	1.02975e-14	8.63045e-14	0.00125782	8817.67	6640.33	ENSG00000049449	RCN1	reticulocalbin 1 [Source:HGNC Symbol;Acc:HGNC:9934]
ENSG00000266338	2145.49	-0.453781	0.0586756	-7.73374	1.04434e-14	8.74743e-14	0.0020007	2540.33	1772	ENSG00000266338	NBPF15	NBPF member 15 [Source:HGNC Symbol;Acc:HGNC:28791]
ENSG00000187091	413.571	-0.81718	0.105674	-7.73302	1.05024e-14	8.79157e-14	0.00540905	541.333	292.333	ENSG00000187091	PLCD1	phospholipase C delta 1 [Source:HGNC Symbol;Acc:HGNC:9060]
ENSG00000137841	932.932	-0.614044	0.0794098	-7.7326	1.05374e-14	8.81554e-14	0.00341567	1155	722	ENSG00000137841	PLCB2	phospholipase C beta 2 [Source:HGNC Symbol;Acc:HGNC:9055]
ENSG00000153015	1341.56	-0.491969	0.0636411	-7.73037	1.07237e-14	8.96601e-14	0.00214737	1608	1092	ENSG00000153015	CWC27	CWC27 spliceosome associated protein homolog [Source:HGNC Symbol;Acc:HGNC:10664]
ENSG00000176928	87.6385	-1.84585	0.238833	-7.72863	1.08712e-14	9.08392e-14	0.0241025	140	37.3333	ENSG00000176928	GCNT4	glucosaminyl (N-acetyl) transferase 4, core 2 [Source:HGNC Symbol;Acc:HGNC:17973]
ENSG00000123975	4231.76	0.473545	0.061274	7.72831	1.0898e-14	9.09806e-14	0.00246355	3635	4807.33	ENSG00000123975	CKS2	CDC28 protein kinase regulatory subunit 2 [Source:HGNC Symbol;Acc:HGNC:2000]
ENSG00000109445	1074.39	-0.580339	0.075093	-7.72828	1.09012e-14	9.09806e-14	0.0030882	1319	840	ENSG00000109445	ZNF330	zinc finger protein 330 [Source:HGNC Symbol;Acc:HGNC:15462]
ENSG00000149948	3475.5	0.52547	0.0679976	7.72777	1.09445e-14	9.1287e-14	0.00303563	2920	4041.33	ENSG00000149948	HMGA2	high mobility group AT-hook 2 [Source:HGNC Symbol;Acc:HGNC:5009]
ENSG00000153922	5810.37	-0.327513	0.0423824	-7.72757	1.09617e-14	9.13757e-14	0.00111937	6632.67	5047.67	ENSG00000153922	CHD1	chromodomain helicase DNA binding protein 1 [Source:HGNC Symbol;Acc:HGNC:1915]
ENSG00000086848	577.112	-0.701499	0.0907797	-7.72749	1.09688e-14	9.13801e-14	0.00409011	733.667	431.667	ENSG00000086848	ALG9	ALG9, alpha-1,2-mannosyltransferase [Source:HGNC Symbol;Acc:HGNC:15672]
ENSG00000177731	13300.8	-0.301658	0.0390642	-7.72209	1.14435e-14	9.52779e-14	0.00102338	15057.7	11644.7	ENSG00000177731	FLII	FLII, actin remodeling protein [Source:HGNC Symbol;Acc:HGNC:3750]
ENSG00000111266	1026.7	-0.569566	0.0737843	-7.71935	1.16928e-14	9.72955e-14	0.00290455	1258	808.333	ENSG00000111266	DUSP16	dual specificity phosphatase 16 [Source:HGNC Symbol;Acc:HGNC:17909]
ENSG00000141738	42.7122	-2.97624	0.385712	-7.71622	1.19831e-14	9.96513e-14	0.0474789	77.3333	9.33333	ENSG00000141738	GRB7	growth factor receptor bound protein 7 [Source:HGNC Symbol;Acc:HGNC:4567]
ENSG00000112972	5311.62	-0.379765	0.0492336	-7.71353	1.22387e-14	1.01717e-13	0.0015543	6158.33	4513.67	ENSG00000112972	HMGCS1	3-hydroxy-3-methylglutaryl-CoA synthase 1 [Source:HGNC Symbol;Acc:HGNC:5007]
ENSG00000151882	262.532	-0.993622	0.128874	-7.71	1.25814e-14	1.04502e-13	0.00765436	358.667	172.333	ENSG00000151882	CCL28	C-C motif chemokine ligand 28 [Source:HGNC Symbol;Acc:HGNC:17700]
ENSG00000112941	3509.59	0.378249	0.0490606	7.70983	1.25983e-14	1.04536e-13	0.00144525	3131.33	3887	ENSG00000112941	TENT4A	terminal nucleotidyltransferase 4A [Source:HGNC Symbol;Acc:HGNC:16705]
ENSG00000170425	2233.81	-0.432205	0.056059	-7.70981	1.26005e-14	1.04536e-13	0.00180453	2630	1860.67	ENSG00000170425	ADORA2B	adenosine A2b receptor [Source:HGNC Symbol;Acc:HGNC:264]
ENSG00000137959	148.943	1.37569	0.178438	7.70962	1.26193e-14	1.0463e-13	0.0146822	85	212.333	ENSG00000137959	IFI44L	interferon induced protein 44 like [Source:HGNC Symbol;Acc:HGNC:17817]
ENSG00000134716	113.025	1.49786	0.194512	7.70058	1.35445e-14	1.12234e-13	0.0159389	60.6667	163.333	ENSG00000134716	CYP2J2	cytochrome P450 family 2 subfamily J member 2 [Source:HGNC Symbol;Acc:HGNC:2634]
ENSG00000114790	1292.44	-0.52191	0.0677944	-7.69842	1.37756e-14	1.14081e-13	0.00250815	1561.33	1038.67	ENSG00000114790	ARHGEF26	Rho guanine nucleotide exchange factor 26 [Source:HGNC Symbol;Acc:HGNC:24490]
ENSG00000173193	3860.83	0.384981	0.0500149	7.69731	1.38957e-14	1.15007e-13	0.00153955	3437	4285	ENSG00000173193	PARP14	poly(ADP-ribose) polymerase family member 14 [Source:HGNC Symbol;Acc:HGNC:29232]
ENSG00000103490	40.4598	-3.14102	0.408138	-7.69597	1.40429e-14	1.16156e-13	0.0511338	74.6667	8	ENSG00000103490	PYCARD	PYD and CARD domain containing [Source:HGNC Symbol;Acc:HGNC:16608]
ENSG00000100592	935.391	-0.570489	0.0741598	-7.69271	1.44056e-14	1.19086e-13	0.00284567	1147.33	738.333	ENSG00000100592	DAAM1	dishevelled associated activator of morphogenesis 1 [Source:HGNC Symbol;Acc:HGNC:18142]
ENSG00000101974	1556.83	-0.46466	0.0604093	-7.69186	1.45007e-14	1.19765e-13	0.0019672	1851	1280	ENSG00000101974	ATP11C	ATPase phospholipid transporting 11C [Source:HGNC Symbol;Acc:HGNC:13554]
ENSG00000172795	4235.48	-0.434754	0.0565215	-7.69183	1.45049e-14	1.19765e-13	0.00205943	4987.33	3533.67	ENSG00000172795	DCP2	decapping mRNA 2 [Source:HGNC Symbol;Acc:HGNC:24452]
ENSG00000145476	869.188	0.589052	0.0766015	7.68982	1.47343e-14	1.21586e-13	0.00303445	711.667	1024.67	ENSG00000145476	CYP4V2	cytochrome P450 family 4 subfamily V member 2 [Source:HGNC Symbol;Acc:HGNC:23198]
ENSG00000175322	272.474	1.20954	0.157318	7.68849	1.48883e-14	1.22785e-13	0.013524	168.333	377	ENSG00000175322	ZNF519	zinc finger protein 519 [Source:HGNC Symbol;Acc:HGNC:30574]
ENSG00000134291	3512.79	0.420994	0.0547621	7.68769	1.49816e-14	1.23481e-13	0.00187096	3081	3933.67	ENSG00000134291	TMEM106C	transmembrane protein 106C [Source:HGNC Symbol;Acc:HGNC:28775]
ENSG00000189223	1088.4	0.621772	0.0808835	7.68725	1.50325e-14	1.23827e-13	0.00375651	878	1297.33	ENSG00000189223	PAX8-AS1	PAX8 antisense RNA 1 [Source:HGNC Symbol;Acc:HGNC:49271]
ENSG00000184661	2592.74	0.424797	0.0552862	7.68361	1.54673e-14	1.27333e-13	0.00180946	2270	2909	ENSG00000184661	CDCA2	cell division cycle associated 2 [Source:HGNC Symbol;Acc:HGNC:14623]
ENSG00000164283	45.6579	-2.97151	0.386776	-7.68276	1.55702e-14	1.28104e-13	0.0520345	82.3333	10	ENSG00000164283	ESM1	endothelial cell specific molecule 1 [Source:HGNC Symbol;Acc:HGNC:3466]
ENSG00000072858	80.7729	-1.85002	0.240805	-7.68264	1.55842e-14	1.28144e-13	0.0233325	130	34.3333	ENSG00000072858	SIDT1	SID1 transmembrane family member 1 [Source:HGNC Symbol;Acc:HGNC:25967]
ENSG00000106991	7207.64	0.339829	0.0442411	7.6813	1.57486e-14	1.29419e-13	0.00127002	6530.33	7878.67	ENSG00000106991	ENG	endoglin [Source:HGNC Symbol;Acc:HGNC:3349]
ENSG00000163781	3489.64	0.378692	0.0493239	7.67766	1.62018e-14	1.33065e-13	0.00146219	3111	3858.67	ENSG00000163781	TOPBP1	DNA topoisomerase II binding protein 1 [Source:HGNC Symbol;Acc:HGNC:17008]
ENSG00000188613	274.509	-0.968306	0.126324	-7.66527	1.78451e-14	1.46475e-13	0.00739395	372	181.667	ENSG00000188613	NANOS1	nanos C2HC-type zinc finger 1 [Source:HGNC Symbol;Acc:HGNC:23044]
ENSG00000147140	12425.6	0.359926	0.0469693	7.66302	1.81616e-14	1.48985e-13	0.00150823	11159.7	13653.7	ENSG00000147140	NONO	non-POU domain containing octamer binding [Source:HGNC Symbol;Acc:HGNC:7871]
ENSG00000122778	1845.23	0.537178	0.0701023	7.66276	1.81974e-14	1.49181e-13	0.00298257	1545.67	2149.33	ENSG00000122778	KIAA1549	KIAA1549 [Source:HGNC Symbol;Acc:HGNC:22219]
ENSG00000172831	1313.97	0.51154	0.0667572	7.6627	1.82069e-14	1.49181e-13	0.00242877	1111.67	1510.67	ENSG00000172831	CES2	carboxylesterase 2 [Source:HGNC Symbol;Acc:HGNC:1864]
ENSG00000143847	381.686	0.88983	0.11615	7.66105	1.84422e-14	1.5102e-13	0.00686462	274.333	487.333	ENSG00000143847	PPFIA4	PTPRF interacting protein alpha 4 [Source:HGNC Symbol;Acc:HGNC:9248]
ENSG00000142235	66.8327	-2.14053	0.279424	-7.66051	1.85194e-14	1.51563e-13	0.0310113	111.333	24	ENSG00000142235	LMTK3	lemur tyrosine kinase 3 [Source:HGNC Symbol;Acc:HGNC:19295]
ENSG00000116771	59.6399	-2.35234	0.307185	-7.65773	1.89254e-14	1.54794e-13	0.036872	102.667	19	ENSG00000116771	AGMAT	agmatinase [Source:HGNC Symbol;Acc:HGNC:18407]
ENSG00000166024	807.261	0.589393	0.0769977	7.65469	1.9378e-14	1.58404e-13	0.00298636	661	949.667	ENSG00000166024	R3HCC1L	R3H domain and coiled-coil containing 1 like [Source:HGNC Symbol;Acc:HGNC:23512]
ENSG00000185008	93.2134	-1.70357	0.222629	-7.65207	1.97762e-14	1.61564e-13	0.0205792	146	42.6667	ENSG00000185008	ROBO2	roundabout guidance receptor 2 [Source:HGNC Symbol;Acc:HGNC:10250]
ENSG00000155846	583.352	-0.726146	0.0949118	-7.65074	1.9982e-14	1.63149e-13	0.00465312	744.667	430.333	ENSG00000155846	PPARGC1B	PPARG coactivator 1 beta [Source:HGNC Symbol;Acc:HGNC:30022]
ENSG00000175048	602.85	0.758062	0.0990853	7.6506	2.00046e-14	1.63238e-13	0.00530968	460.667	744	ENSG00000175048	ZDHHC14	zinc finger DHHC-type containing 14 [Source:HGNC Symbol;Acc:HGNC:20341]
ENSG00000164221	408.906	-0.799212	0.104493	-7.64844	2.03431e-14	1.65903e-13	0.00521075	532.333	292.333	ENSG00000164221	CCDC112	coiled-coil domain containing 112 [Source:HGNC Symbol;Acc:HGNC:28599]
ENSG00000125843	688.392	0.66312	0.0867641	7.64279	2.12565e-14	1.73251e-13	0.00390155	547	827	ENSG00000125843	AP5S1	adaptor related protein complex 5 subunit sigma 1 [Source:HGNC Symbol;Acc:HGNC:15875]
ENSG00000197020	368.298	-0.863254	0.112974	-7.64116	2.15276e-14	1.75358e-13	0.00620823	487	256	ENSG00000197020	ZNF100	zinc finger protein 100 [Source:HGNC Symbol;Acc:HGNC:12880]
ENSG00000157601	526.9	-0.717883	0.0939684	-7.63962	2.17859e-14	1.77358e-13	0.00433139	672	390	ENSG00000157601	MX1	MX dynamin like GTPase 1 [Source:HGNC Symbol;Acc:HGNC:7532]
ENSG00000103091	1229.95	0.528453	0.0691842	7.63834	2.20041e-14	1.79029e-13	0.00261121	1031.33	1421	ENSG00000103091	WDR59	WD repeat domain 59 [Source:HGNC Symbol;Acc:HGNC:25706]
ENSG00000203326	45.9833	-2.76729	0.362415	-7.63572	2.24568e-14	1.82606e-13	0.0452057	82.3333	11.6667	ENSG00000203326	ZNF525	zinc finger protein 525 [Source:HGNC Symbol;Acc:HGNC:29423]
ENSG00000068024	1279.81	0.549455	0.0719603	7.63553	2.24899e-14	1.82768e-13	0.00292461	1065.33	1493	ENSG00000068024	HDAC4	histone deacetylase 4 [Source:HGNC Symbol;Acc:HGNC:14063]
ENSG00000080345	8545.82	0.392521	0.051408	7.63541	2.25105e-14	1.82829e-13	0.00178557	7579.33	9533.67	ENSG00000080345	RIF1	replication timing regulatory factor 1 [Source:HGNC Symbol;Acc:HGNC:23207]
ENSG00000135913	1171.11	0.524038	0.0686362	7.63502	2.25789e-14	1.83277e-13	0.00251568	986	1354.67	ENSG00000135913	USP37	ubiquitin specific peptidase 37 [Source:HGNC Symbol;Acc:HGNC:20063]
ENSG00000168769	1324.48	0.556182	0.0728486	7.63476	2.26238e-14	1.83535e-13	0.00304405	1101	1549.67	ENSG00000168769	TET2	tet methylcytosine dioxygenase 2 [Source:HGNC Symbol;Acc:HGNC:25941]
ENSG00000230989	3694.31	0.385872	0.0505514	7.63326	2.28892e-14	1.8558e-13	0.00156652	3285.67	4096	ENSG00000230989	HSBP1	heat shock factor binding protein 1 [Source:HGNC Symbol;Acc:HGNC:5203]
ENSG00000048649	4263.56	-0.412171	0.0540246	-7.62931	2.36012e-14	1.91241e-13	0.00186274	4994.67	3589.33	ENSG00000048649	RSF1	remodeling and spacing factor 1 [Source:HGNC Symbol;Acc:HGNC:18118]
ENSG00000233016	770.111	0.700497	0.0918235	7.62873	2.37077e-14	1.91993e-13	0.00470465	600.667	926.667	ENSG00000233016	SNHG7	small nucleolar RNA host gene 7 [Source:HGNC Symbol;Acc:HGNC:28254]
ENSG00000115866	3821.52	-0.38193	0.0501048	-7.62264	2.48542e-14	2.0116e-13	0.00154158	4437.67	3245.67	ENSG00000115866	DARS	aspartyl-tRNA synthetase [Source:HGNC Symbol;Acc:HGNC:2678]
ENSG00000108854	13558.1	-0.368603	0.0483845	-7.61819	2.57252e-14	2.08088e-13	0.00161176	15657.3	11563.3	ENSG00000108854	SMURF2	SMAD specific E3 ubiquitin protein ligase 2 [Source:HGNC Symbol;Acc:HGNC:16809]
ENSG00000072518	2430.31	-0.431457	0.0566381	-7.61779	2.58065e-14	2.08625e-13	0.00188883	2865	2024.67	ENSG00000072518	MARK2	microtubule affinity regulating kinase 2 [Source:HGNC Symbol;Acc:HGNC:3332]
ENSG00000132205	545.631	0.706643	0.0928015	7.61457	2.64581e-14	2.13768e-13	0.00427156	425.667	663	ENSG00000132205	EMILIN2	elastin microfibril interfacer 2 [Source:HGNC Symbol;Acc:HGNC:19881]
ENSG00000117983	83.2856	2.22913	0.292926	7.60988	2.74344e-14	2.21528e-13	0.0414681	30	136.667	ENSG00000117983	MUC5B	mucin 5B, oligomeric mucus/gel-forming [Source:HGNC Symbol;Acc:HGNC:7516]
ENSG00000058729	1319.31	-0.510889	0.0671441	-7.60884	2.7657e-14	2.23196e-13	0.00246274	1591	1067	ENSG00000058729	RIOK2	RIO kinase 2 [Source:HGNC Symbol;Acc:HGNC:18999]
ENSG00000107959	4132.88	0.393473	0.0517336	7.60574	2.83268e-14	2.28469e-13	0.0016827	3666	4596.33	ENSG00000107959	PITRM1	pitrilysin metallopeptidase 1 [Source:HGNC Symbol;Acc:HGNC:17663]
ENSG00000162407	379.152	0.829708	0.109097	7.60523	2.8439e-14	2.29241e-13	0.00573235	280	474.667	ENSG00000162407	PLPP3	phospholipid phosphatase 3 [Source:HGNC Symbol;Acc:HGNC:9229]
ENSG00000130962	501.963	-0.736302	0.0968204	-7.60483	2.85277e-14	2.29823e-13	0.00461504	642.333	368.667	ENSG00000130962	PRRG1	proline rich and Gla domain 1 [Source:HGNC Symbol;Acc:HGNC:9469]
ENSG00000166963	112.914	1.73996	0.228826	7.60385	2.87455e-14	2.31444e-13	0.0254162	53.3333	171.667	ENSG00000166963	MAP1A	microtubule associated protein 1A [Source:HGNC Symbol;Acc:HGNC:6835]
ENSG00000089876	2741.26	-0.417793	0.0549643	-7.60116	2.93486e-14	2.36163e-13	0.00180277	3218.67	2299.33	ENSG00000089876	DHX32	DEAH-box helicase 32 (putative) [Source:HGNC Symbol;Acc:HGNC:16717]
ENSG00000136444	1144.33	-0.59826	0.0787155	-7.60029	2.95476e-14	2.37612e-13	0.00354671	1409.67	888	ENSG00000136444	RSAD1	radical S-adenosyl methionine domain containing 1 [Source:HGNC Symbol;Acc:HGNC:25634]
ENSG00000132003	945.019	0.61983	0.0815542	7.60022	2.95628e-14	2.37612e-13	0.00368966	764.667	1119.67	ENSG00000132003	ZSWIM4	zinc finger SWIM-type containing 4 [Source:HGNC Symbol;Acc:HGNC:25704]
ENSG00000123572	52.7552	-9.12843	1.20166	-7.59655	3.04136e-14	2.44309e-13	0.0360223	108.333	0	ENSG00000123572	NRK	Nik related kinase [Source:HGNC Symbol;Acc:HGNC:25391]
ENSG00000162298	2584.18	-0.419987	0.0552879	-7.59636	3.04567e-14	2.44514e-13	0.00180565	3036.33	2165.33	ENSG00000162298	SYVN1	synoviolin 1 [Source:HGNC Symbol;Acc:HGNC:20738]
ENSG00000164744	147.409	-1.35897	0.178917	-7.59549	3.0662e-14	2.45918e-13	0.0145591	216.667	80.6667	ENSG00000164744	SUN3	Sad1 and UNC84 domain containing 3 [Source:HGNC Symbol;Acc:HGNC:22429]
ENSG00000155097	3631.95	0.377388	0.0496859	7.59547	3.06669e-14	2.45918e-13	0.00149948	3241.33	4018.67	ENSG00000155097	ATP6V1C1	ATPase H+ transporting V1 subunit C1 [Source:HGNC Symbol;Acc:HGNC:856]
ENSG00000141622	76.4967	-1.86315	0.245341	-7.59413	3.09878e-14	2.48348e-13	0.0237829	123	32.3333	ENSG00000141622	RNF165	ring finger protein 165 [Source:HGNC Symbol;Acc:HGNC:31696]
ENSG00000089902	3595.14	0.393815	0.0518643	7.59319	3.12116e-14	2.49998e-13	0.00165565	3188.67	3998	ENSG00000089902	RCOR1	REST corepressor 1 [Source:HGNC Symbol;Acc:HGNC:17441]
ENSG00000162139	970.554	-0.598996	0.0789925	-7.58294	3.37805e-14	2.70419e-13	0.00341409	1196.67	755	ENSG00000162139	NEU3	neuraminidase 3 [Source:HGNC Symbol;Acc:HGNC:7760]
ENSG00000134825	1269.64	-0.509529	0.0671966	-7.58266	3.38552e-14	2.70861e-13	0.0024369	1529.33	1024.67	ENSG00000134825	TMEM258	transmembrane protein 258 [Source:HGNC Symbol;Acc:HGNC:1164]
ENSG00000198346	109.429	-1.54813	0.204185	-7.58198	3.40309e-14	2.72111e-13	0.0178548	167.333	54.3333	ENSG00000198346	ZNF813	zinc finger protein 813 [Source:HGNC Symbol;Acc:HGNC:33257]
ENSG00000152939	168.365	-1.19148	0.157209	-7.57896	3.48345e-14	2.78376e-13	0.0107269	240	100.333	ENSG00000152939	MARVELD2	MARVEL domain containing 2 [Source:HGNC Symbol;Acc:HGNC:26401]
ENSG00000118363	1320.83	-0.535397	0.0706452	-7.57867	3.49119e-14	2.78834e-13	0.0028087	1604.67	1058	ENSG00000118363	SPCS2	signal peptidase complex subunit 2 [Source:HGNC Symbol;Acc:HGNC:28962]
ENSG00000163644	1324.84	-0.512732	0.0676651	-7.57749	3.523e-14	2.81214e-13	0.00251585	1595	1066.33	ENSG00000163644	PPM1K	protein phosphatase, Mg2+/Mn2+ dependent 1K [Source:HGNC Symbol;Acc:HGNC:25415]
ENSG00000181019	5516	0.5046	0.0666358	7.57251	3.66088e-14	2.92052e-13	0.0030136	4685.33	6338	ENSG00000181019	NQO1	NAD(P)H quinone dehydrogenase 1 [Source:HGNC Symbol;Acc:HGNC:2874]
ENSG00000185507	362.647	-0.833352	0.110061	-7.57173	3.68288e-14	2.93639e-13	0.00571229	476.333	255.333	ENSG00000185507	IRF7	interferon regulatory factor 7 [Source:HGNC Symbol;Acc:HGNC:6122]
ENSG00000139174	326.942	0.900032	0.118885	7.57063	3.71419e-14	2.95966e-13	0.00684165	233.667	417.667	ENSG00000139174	PRICKLE1	prickle planar cell polarity protein 1 [Source:HGNC Symbol;Acc:HGNC:17019]
ENSG00000085840	642.195	0.69557	0.0918911	7.56951	3.74648e-14	2.98368e-13	0.00444344	502.667	777.333	ENSG00000085840	ORC1	origin recognition complex subunit 1 [Source:HGNC Symbol;Acc:HGNC:8487]
ENSG00000249915	2139.19	0.478421	0.063222	7.56731	3.81021e-14	3.0327e-13	0.0024012	1829.67	2438.33	ENSG00000249915	PDCD6	programmed cell death 6 [Source:HGNC Symbol;Acc:HGNC:8765]
ENSG00000103248	754.758	0.596405	0.0788637	7.56248	3.95458e-14	3.14581e-13	0.00310478	616	888	ENSG00000103248	MTHFSD	methenyltetrahydrofolate synthetase domain containing [Source:HGNC Symbol;Acc:HGNC:25778]
ENSG00000155660	16024.6	-0.335987	0.0444348	-7.56136	3.98877e-14	3.1712e-13	0.00135935	18356.3	13844.7	ENSG00000155660	PDIA4	protein disulfide isomerase family A member 4 [Source:HGNC Symbol;Acc:HGNC:30167]
ENSG00000083720	940.419	0.567885	0.0751356	7.55813	4.08905e-14	3.24907e-13	0.00296753	777.333	1101	ENSG00000083720	OXCT1	3-oxoacid CoA-transferase 1 [Source:HGNC Symbol;Acc:HGNC:8527]
ENSG00000138867	2732.46	-0.388187	0.0513749	-7.55598	4.15719e-14	3.30132e-13	0.00152762	3177.67	2315.67	ENSG00000138867	GUCD1	guanylyl cyclase domain containing 1 [Source:HGNC Symbol;Acc:HGNC:14237]
ENSG00000103005	3551.03	0.368401	0.04881	7.54765	4.43187e-14	3.51745e-13	0.00143113	3179	3915	ENSG00000103005	USB1	U6 snRNA biogenesis phosphodiesterase 1 [Source:HGNC Symbol;Acc:HGNC:25792]
ENSG00000120709	2352.24	0.452087	0.0599196	7.54489	4.52655e-14	3.59055e-13	0.00215276	2038.67	2657.33	ENSG00000120709	FAM53C	family with sequence similarity 53 member C [Source:HGNC Symbol;Acc:HGNC:1336]
ENSG00000136492	2077.52	0.467102	0.0619127	7.54453	4.53917e-14	3.59851e-13	0.00226969	1789.33	2365.33	ENSG00000136492	BRIP1	BRCA1 interacting protein C-terminal helicase 1 [Source:HGNC Symbol;Acc:HGNC:20473]
ENSG00000149591	128.647	-1.46371	0.194037	-7.54347	4.57623e-14	3.62582e-13	0.0170547	193	67	ENSG00000149591	TAGLN	transgelin [Source:HGNC Symbol;Acc:HGNC:11553]
ENSG00000123104	2313.02	-0.498183	0.0660429	-7.54333	4.58125e-14	3.62723e-13	0.00269538	2778.33	1886	ENSG00000123104	ITPR2	inositol 1,4,5-trisphosphate receptor type 2 [Source:HGNC Symbol;Acc:HGNC:6181]
ENSG00000163092	81.0361	1.9096	0.253153	7.54327	4.58321e-14	3.62723e-13	0.0278528	35	125	ENSG00000163092	XIRP2	xin actin binding repeat containing 2 [Source:HGNC Symbol;Acc:HGNC:14303]
ENSG00000166881	4125.01	0.378909	0.0502323	7.54313	4.58814e-14	3.62906e-13	0.00157217	3677	4560.33	ENSG00000166881	NEMP1	nuclear envelope integral membrane protein 1 [Source:HGNC Symbol;Acc:HGNC:29001]
ENSG00000204397	140.452	-1.34295	0.178063	-7.54202	4.62758e-14	3.65818e-13	0.0139814	207	78	ENSG00000204397	CARD16	caspase recruitment domain family member 16 [Source:HGNC Symbol;Acc:HGNC:33701]
ENSG00000170175	1056.45	-0.517346	0.0686118	-7.5402	4.69267e-14	3.70753e-13	0.00240984	1276	850.667	ENSG00000170175	CHRNB1	cholinergic receptor nicotinic beta 1 subunit [Source:HGNC Symbol;Acc:HGNC:1961]
ENSG00000214900	651.37	0.676432	0.0897415	7.53757	4.78809e-14	3.78077e-13	0.00419087	514.667	787	ENSG00000214900	LINC01588	long intergenic non-protein coding RNA 1588 [Source:HGNC Symbol;Acc:HGNC:27503]
ENSG00000144366	1250.98	-0.515752	0.06843	-7.53692	4.81206e-14	3.79754e-13	0.00254452	1510	1006.33	ENSG00000144366	GULP1	GULP PTB domain containing engulfment adaptor 1 [Source:HGNC Symbol;Acc:HGNC:18649]
ENSG00000021645	141.798	-1.36533	0.181178	-7.53582	4.85263e-14	3.82739e-13	0.0147939	209	77.3333	ENSG00000021645	NRXN3	neurexin 3 [Source:HGNC Symbol;Acc:HGNC:8010]
ENSG00000054598	854.043	0.613768	0.0814753	7.53318	4.95193e-14	3.9035e-13	0.00356379	692.333	1009.67	ENSG00000054598	FOXC1	forkhead box C1 [Source:HGNC Symbol;Acc:HGNC:3800]
ENSG00000005700	5184.46	-0.3582	0.0475503	-7.53309	4.95542e-14	3.90404e-13	0.00143258	5970.33	4443.33	ENSG00000005700	IBTK	inhibitor of Bruton tyrosine kinase [Source:HGNC Symbol;Acc:HGNC:17853]
ENSG00000196150	544.617	0.678362	0.0901062	7.52846	5.13404e-14	4.04248e-13	0.00392038	429.333	656	ENSG00000196150	ZNF250	zinc finger protein 250 [Source:HGNC Symbol;Acc:HGNC:13044]
ENSG00000234593	50.1239	-9.05385	1.20282	-7.52718	5.18488e-14	4.0802e-13	0.0377976	102.667	0	ENSG00000234593	KAZN-AS1	KAZN antisense RNA 1 [Source:HGNC Symbol;Acc:HGNC:53610]
ENSG00000065183	3438.65	-0.411997	0.0547411	-7.52629	5.22017e-14	4.10565e-13	0.00186107	4022.33	2879.33	ENSG00000065183	WDR3	WD repeat domain 3 [Source:HGNC Symbol;Acc:HGNC:12755]
ENSG00000177189	6308.36	-0.316917	0.042111	-7.52576	5.24157e-14	4.12015e-13	0.00111679	7176.33	5493	ENSG00000177189	RPS6KA3	ribosomal protein S6 kinase A3 [Source:HGNC Symbol;Acc:HGNC:10432]
ENSG00000238266	184.083	-1.42677	0.189719	-7.52046	5.45837e-14	4.28815e-13	0.0189757	273.667	97.6667	ENSG00000238266	LINC00707	long intergenic non-protein coding RNA 707 [Source:HGNC Symbol;Acc:HGNC:44691]
ENSG00000179277	44.5664	-2.73526	0.36394	-7.51568	5.66146e-14	4.44519e-13	0.0451375	79.6667	11.3333	ENSG00000179277	MEIS3P1	Meis homeobox 3 pseudogene 1 [Source:HGNC Symbol;Acc:HGNC:7002]
ENSG00000197345	940.392	-0.559346	0.0744548	-7.51256	5.79844e-14	4.55017e-13	0.00288396	1148	742	ENSG00000197345	MRPL21	mitochondrial ribosomal protein L21 [Source:HGNC Symbol;Acc:HGNC:14479]
ENSG00000143545	1980.76	0.43173	0.0574836	7.51049	5.89066e-14	4.61994e-13	0.00186628	1729.67	2228	ENSG00000143545	RAB13	RAB13, member RAS oncogene family [Source:HGNC Symbol;Acc:HGNC:9762]
ENSG00000175467	3537.34	-0.387994	0.0516695	-7.50915	5.95117e-14	4.66355e-13	0.00163466	4115.33	2995.67	ENSG00000175467	SART1	spliceosome associated factor 1, recruiter of U4/U6.U5 tri-snRNP [Source:HGNC Symbol;Acc:HGNC:10538]
ENSG00000176994	4058.22	0.389	0.0518037	7.50911	5.95297e-14	4.66355e-13	0.00168352	3605.67	4515.67	ENSG00000176994	SMCR8	Smith-Magenis syndrome chromosome region, candidate 8 [Source:HGNC Symbol;Acc:HGNC:17921]
ENSG00000130956	655.588	-0.657192	0.0875588	-7.50573	6.10889e-14	4.783e-13	0.00390846	822.333	498.667	ENSG00000130956	HABP4	hyaluronan binding protein 4 [Source:HGNC Symbol;Acc:HGNC:17062]
ENSG00000159579	1888.81	0.430455	0.0573621	7.50418	6.18152e-14	4.83716e-13	0.00183129	1651	2125	ENSG00000159579	RSPRY1	ring finger and SPRY domain containing 1 [Source:HGNC Symbol;Acc:HGNC:29420]
ENSG00000082397	2623.54	-0.411202	0.0548353	-7.49885	6.4382e-14	5.03518e-13	0.00177594	3070.67	2201	ENSG00000082397	EPB41L3	erythrocyte membrane protein band 4.1 like 3 [Source:HGNC Symbol;Acc:HGNC:3380]
ENSG00000006327	2793.67	0.42265	0.0563775	7.49679	6.53981e-14	5.11177e-13	0.00192552	2449	3121.67	ENSG00000006327	TNFRSF12A	TNF receptor superfamily member 12A [Source:HGNC Symbol;Acc:HGNC:18152]
ENSG00000189171	873.665	0.571041	0.0761992	7.49405	6.67789e-14	5.21678e-13	0.00299877	721.333	1022.33	ENSG00000189171	S100A13	S100 calcium binding protein A13 [Source:HGNC Symbol;Acc:HGNC:10490]
ENSG00000198431	16900.8	-0.323694	0.0432054	-7.49197	6.78469e-14	5.29723e-13	0.00128507	19273.7	14672	ENSG00000198431	TXNRD1	thioredoxin reductase 1 [Source:HGNC Symbol;Acc:HGNC:12437]
ENSG00000152219	688.387	-0.653809	0.0872979	-7.4894	6.91891e-14	5.399e-13	0.0039524	861.333	522.667	ENSG00000152219	ARL14EP	ADP ribosylation factor like GTPase 14 effector protein [Source:HGNC Symbol;Acc:HGNC:26798]
ENSG00000004399	5531.99	0.447224	0.0597377	7.48647	7.0752e-14	5.51786e-13	0.00238703	4810	6264.67	ENSG00000004399	PLXND1	plexin D1 [Source:HGNC Symbol;Acc:HGNC:9107]
ENSG00000168701	564.921	0.707794	0.0945446	7.48635	7.08157e-14	5.51974e-13	0.00457207	440.667	685.333	ENSG00000168701	TMEM208	transmembrane protein 208 [Source:HGNC Symbol;Acc:HGNC:25015]
ENSG00000101160	6508.71	0.37784	0.0505004	7.48191	7.32499e-14	5.70628e-13	0.00168185	5813	7195.33	ENSG00000101160	CTSZ	cathepsin Z [Source:HGNC Symbol;Acc:HGNC:2547]
ENSG00000139613	4609.29	0.352853	0.0471737	7.47988	7.43896e-14	5.79182e-13	0.00138383	4152.67	5064.33	ENSG00000139613	SMARCC2	SWI/SNF related, matrix associated, actin dependent regulator of chromatin subfamily c member 2 [Source:HGNC Symbol;Acc:HGNC:11105]
ENSG00000148297	1035.6	0.518814	0.0694403	7.47136	7.93696e-14	6.1761e-13	0.00248082	872.667	1193	ENSG00000148297	MED22	mediator complex subunit 22 [Source:HGNC Symbol;Acc:HGNC:11477]
ENSG00000119139	2286.12	-0.426166	0.0570698	-7.46746	8.17598e-14	6.35853e-13	0.00189776	2687	1909.33	ENSG00000119139	TJP2	tight junction protein 2 [Source:HGNC Symbol;Acc:HGNC:11828]
ENSG00000240476	526.582	0.696526	0.0932798	7.46706	8.20064e-14	6.37416e-13	0.00426786	411.667	637.333	ENSG00000240476	LINC00973	long intergenic non-protein coding RNA 973 [Source:HGNC Symbol;Acc:HGNC:48868]
ENSG00000102317	4198.21	0.389553	0.052184	7.46498	8.33109e-14	6.47194e-13	0.00172033	3730.33	4661	ENSG00000102317	RBM3	RNA binding motif protein 3 [Source:HGNC Symbol;Acc:HGNC:9900]
ENSG00000056586	5366.5	0.349111	0.046771	7.46425	8.37729e-14	6.50419e-13	0.00138766	4841	5900	ENSG00000056586	RC3H2	ring finger and CCCH-type domains 2 [Source:HGNC Symbol;Acc:HGNC:21461]
ENSG00000183828	292.184	-0.921687	0.123538	-7.46075	8.60313e-14	6.67582e-13	0.00718344	392.667	197.667	ENSG00000183828	NUDT14	nudix hydrolase 14 [Source:HGNC Symbol;Acc:HGNC:20141]
ENSG00000104341	3904.97	0.370455	0.0496675	7.45871	8.73764e-14	6.77641e-13	0.00151781	3492.67	4304	ENSG00000104341	LAPTM4B	lysosomal protein transmembrane 4 beta [Source:HGNC Symbol;Acc:HGNC:13646]
ENSG00000269416	43.9343	-2.75372	0.369228	-7.45805	8.78097e-14	6.80623e-13	0.0466494	78.3333	11	ENSG00000269416	LINC01224	long intergenic non-protein coding RNA 1224 [Source:HGNC Symbol;Acc:HGNC:49676]
ENSG00000166444	718.122	-0.609261	0.08171	-7.45638	8.89352e-14	6.88964e-13	0.00334745	890	558	ENSG00000166444	ST5	suppression of tumorigenicity 5 [Source:HGNC Symbol;Acc:HGNC:11350]
ENSG00000175161	39.8819	3.08071	0.413201	7.4557	8.9389e-14	6.92094e-13	0.0580319	8.66667	70	ENSG00000175161	CADM2	cell adhesion molecule 2 [Source:HGNC Symbol;Acc:HGNC:29849]
ENSG00000161642	640.36	0.643062	0.0862535	7.45549	8.95323e-14	6.92818e-13	0.00372834	513.333	764.333	ENSG00000161642	ZNF385A	zinc finger protein 385A [Source:HGNC Symbol;Acc:HGNC:17521]
ENSG00000178343	525.426	-0.70411	0.0944584	-7.45418	9.04263e-14	6.99347e-13	0.00439814	668.667	392	ENSG00000178343	SHISA3	shisa family member 3 [Source:HGNC Symbol;Acc:HGNC:25159]
ENSG00000164941	1744.69	0.431417	0.0578816	7.45343	9.09421e-14	7.02946e-13	0.0018296	1523	1959.33	ENSG00000164941	INTS8	integrator complex subunit 8 [Source:HGNC Symbol;Acc:HGNC:26048]
ENSG00000015171	3059.82	0.383768	0.0515028	7.4514	9.23554e-14	7.13474e-13	0.0015795	2723	3388.67	ENSG00000015171	ZMYND11	zinc finger MYND-type containing 11 [Source:HGNC Symbol;Acc:HGNC:16966]
ENSG00000082213	2328.83	0.420611	0.056457	7.45012	9.32566e-14	7.20036e-13	0.00185929	2042.33	2605.67	ENSG00000082213	C5orf22	chromosome 5 open reading frame 22 [Source:HGNC Symbol;Acc:HGNC:25639]
ENSG00000128641	3966.07	-0.352671	0.0473478	-7.44852	9.43929e-14	7.28405e-13	0.00135844	4562.67	3407.33	ENSG00000128641	MYO1B	myosin IB [Source:HGNC Symbol;Acc:HGNC:7596]
ENSG00000085491	6690.24	-0.33528	0.0450172	-7.44781	9.48995e-14	7.31909e-13	0.00130824	7658	5791	ENSG00000085491	SLC25A24	solute carrier family 25 member 24 [Source:HGNC Symbol;Acc:HGNC:20662]
ENSG00000115363	804.517	-0.588159	0.0789762	-7.4473	9.52695e-14	7.34356e-13	0.00319096	990.333	627.333	ENSG00000115363	EVA1A	eva-1 homolog A, regulator of programmed cell death [Source:HGNC Symbol;Acc:HGNC:25816]
ENSG00000086730	585.488	-0.66606	0.0894579	-7.44551	9.65701e-14	7.43969e-13	0.00395357	735.667	442	ENSG00000086730	LAT2	linker for activation of T cells family member 2 [Source:HGNC Symbol;Acc:HGNC:12749]
ENSG00000155090	2021.76	0.446007	0.0599201	7.44335	9.81612e-14	7.55809e-13	0.00208214	1757.33	2281	ENSG00000155090	KLF10	Kruppel like factor 10 [Source:HGNC Symbol;Acc:HGNC:11810]
ENSG00000147526	10741.1	-0.305791	0.0411144	-7.43755	1.02568e-13	7.89304e-13	0.00112362	12172	9402.67	ENSG00000147526	TACC1	transforming acidic coiled-coil containing protein 1 [Source:HGNC Symbol;Acc:HGNC:11522]
ENSG00000131459	5720.94	0.371911	0.0500064	7.43726	1.02793e-13	7.90597e-13	0.00162466	5116	6321.33	ENSG00000131459	GFPT2	glutamine-fructose-6-phosphate transaminase 2 [Source:HGNC Symbol;Acc:HGNC:4242]
ENSG00000078902	2043.83	-0.469711	0.0631598	-7.43688	1.03095e-13	7.92482e-13	0.00236947	2435.33	1671.33	ENSG00000078902	TOLLIP	toll interacting protein [Source:HGNC Symbol;Acc:HGNC:16476]
ENSG00000228623	46.7503	-2.51821	0.338631	-7.43643	1.03441e-13	7.94707e-13	0.0396969	81.6667	13.6667	ENSG00000228623	ZNF883	zinc finger protein 883 [Source:HGNC Symbol;Acc:HGNC:27271]
ENSG00000172889	1107.99	-0.544448	0.0732586	-7.43186	1.07079e-13	8.22201e-13	0.0029267	1348.33	880	ENSG00000172889	EGFL7	EGF like domain multiple 7 [Source:HGNC Symbol;Acc:HGNC:20594]
ENSG00000010278	6764.65	-0.341591	0.046009	-7.42443	1.13263e-13	8.69206e-13	0.00137486	7752	5827.33	ENSG00000010278	CD9	CD9 molecule [Source:HGNC Symbol;Acc:HGNC:1709]
ENSG00000175130	4879.42	0.525842	0.0708518	7.42171	1.15615e-13	8.86761e-13	0.00340648	4114	5625	ENSG00000175130	MARCKSL1	MARCKS like 1 [Source:HGNC Symbol;Acc:HGNC:7142]
ENSG00000160972	847.3	0.554988	0.0748125	7.41839	1.18555e-13	9.08811e-13	0.00281333	704	986.333	ENSG00000160972	PPP1R16A	protein phosphatase 1 regulatory subunit 16A [Source:HGNC Symbol;Acc:HGNC:14941]
ENSG00000130303	452.154	-0.749742	0.101068	-7.41817	1.18753e-13	9.09833e-13	0.00497937	581.667	329.667	ENSG00000130303	BST2	bone marrow stromal cell antigen 2 [Source:HGNC Symbol;Acc:HGNC:1119]
ENSG00000008405	2363.17	-0.521062	0.0702941	-7.4126	1.23845e-13	9.48318e-13	0.00312098	2848.67	1895.67	ENSG00000008405	CRY1	cryptochrome circadian regulator 1 [Source:HGNC Symbol;Acc:HGNC:2384]
ENSG00000139437	1067.97	0.544182	0.0734253	7.41136	1.25009e-13	9.56473e-13	0.00291832	889.667	1241	ENSG00000139437	TCHP	trichoplein keratin filament binding [Source:HGNC Symbol;Acc:HGNC:28135]
ENSG00000055163	559.799	0.686196	0.0925875	7.41132	1.25047e-13	9.56473e-13	0.00429631	439.333	674.667	ENSG00000055163	CYFIP2	cytoplasmic FMR1 interacting protein 2 [Source:HGNC Symbol;Acc:HGNC:13760]
ENSG00000068097	1786.46	-0.427503	0.0577626	-7.40105	1.35114e-13	1.03291e-12	0.00182939	2100	1491	ENSG00000068097	HEATR6	HEAT repeat containing 6 [Source:HGNC Symbol;Acc:HGNC:24076]
ENSG00000203668	2392.65	0.3955	0.0534482	7.39969	1.36503e-13	1.04295e-12	0.00163374	2119.67	2664	ENSG00000203668	CHML	CHM like, Rab escort protein 2 [Source:HGNC Symbol;Acc:HGNC:1941]
ENSG00000144659	1448.74	0.472844	0.0639022	7.39949	1.3671e-13	1.04396e-12	0.00223566	1244.67	1646.33	ENSG00000144659	SLC25A38	solute carrier family 25 member 38 [Source:HGNC Symbol;Acc:HGNC:26054]
ENSG00000174151	647.964	0.625532	0.084608	7.39329	1.43238e-13	1.09321e-12	0.0035482	522.667	768.333	ENSG00000174151	CYB561D1	cytochrome b561 family member D1 [Source:HGNC Symbol;Acc:HGNC:26804]
ENSG00000051341	1071.93	0.646564	0.0874602	7.39266	1.43917e-13	1.09779e-12	0.00453639	857	1288.33	ENSG00000051341	POLQ	DNA polymerase theta [Source:HGNC Symbol;Acc:HGNC:9186]
ENSG00000075420	10019.8	-0.331722	0.0448753	-7.3921	1.44527e-13	1.10184e-12	0.00134965	11462.7	8690.67	ENSG00000075420	FNDC3B	fibronectin type III domain containing 3B [Source:HGNC Symbol;Acc:HGNC:24670]
ENSG00000110696	5093.42	-0.361541	0.0489103	-7.39193	1.44712e-13	1.10265e-12	0.00152355	5879	4357	ENSG00000110696	C11orf58	chromosome 11 open reading frame 58 [Source:HGNC Symbol;Acc:HGNC:16990]
ENSG00000163536	166.236	1.20561	0.163144	7.38989	1.46955e-13	1.11913e-12	0.0121163	103.333	226.667	ENSG00000163536	SERPINI1	serpin family I member 1 [Source:HGNC Symbol;Acc:HGNC:8943]
ENSG00000176783	2992.16	0.375924	0.0508721	7.38959	1.47278e-13	1.12098e-12	0.0015257	2672	3306.67	ENSG00000176783	RUFY1	RUN and FYVE domain containing 1 [Source:HGNC Symbol;Acc:HGNC:19760]
ENSG00000173786	5285.81	0.388164	0.0525291	7.38951	1.47367e-13	1.12104e-12	0.00179618	4697	5853.33	ENSG00000173786	CNP	2',3'-cyclic nucleotide 3' phosphodiesterase [Source:HGNC Symbol;Acc:HGNC:2158]
ENSG00000163251	686.14	-0.618794	0.0837592	-7.38777	1.49307e-13	1.13517e-12	0.00352117	852.667	530.667	ENSG00000163251	FZD5	frizzled class receptor 5 [Source:HGNC Symbol;Acc:HGNC:4043]
ENSG00000051180	867.167	0.580495	0.0785762	7.38766	1.49431e-13	1.13549e-12	0.00325341	712.333	1017.67	ENSG00000051180	RAD51	RAD51 recombinase [Source:HGNC Symbol;Acc:HGNC:9817]
ENSG00000101558	8807.75	0.315088	0.0426657	7.38505	1.52398e-13	1.15741e-12	0.00119708	8055	9568.67	ENSG00000101558	VAPA	VAMP associated protein A [Source:HGNC Symbol;Acc:HGNC:12648]
ENSG00000172500	2025.51	-0.49616	0.0671981	-7.38355	1.54121e-13	1.16986e-12	0.0027425	2430.33	1636	ENSG00000172500	FIBP	FGF1 intracellular binding protein [Source:HGNC Symbol;Acc:HGNC:3705]
ENSG00000143786	349.852	0.933381	0.12648	7.37965	1.58706e-13	1.204e-12	0.00838431	247	452.333	ENSG00000143786	CNIH3	cornichon family AMPA receptor auxiliary protein 3 [Source:HGNC Symbol;Acc:HGNC:26802]
ENSG00000275023	4396.92	0.361865	0.049041	7.37883	1.59687e-13	1.21079e-12	0.00150249	3945	4839.33	ENSG00000275023	MLLT6	MLLT6, PHD finger containing [Source:HGNC Symbol;Acc:HGNC:7138]
ENSG00000166478	1143.26	-0.516904	0.0700817	-7.37574	1.63438e-13	1.23855e-12	0.00263125	1380.67	920.333	ENSG00000166478	ZNF143	zinc finger protein 143 [Source:HGNC Symbol;Acc:HGNC:12928]
ENSG00000175573	1953.45	-0.483915	0.0656138	-7.3752	1.64099e-13	1.24289e-12	0.00257293	2332	1593	ENSG00000175573	C11orf68	chromosome 11 open reading frame 68 [Source:HGNC Symbol;Acc:HGNC:28801]
ENSG00000144677	1855.46	0.429497	0.0582411	7.37447	1.65005e-13	1.24907e-12	0.00189467	1621	2082	ENSG00000144677	CTDSPL	CTD small phosphatase like [Source:HGNC Symbol;Acc:HGNC:16890]
ENSG00000107771	4190.9	-0.341492	0.0463115	-7.3738	1.65828e-13	1.25462e-12	0.00130255	4806.67	3619	ENSG00000107771	CCSER2	coiled-coil serine rich protein 2 [Source:HGNC Symbol;Acc:HGNC:29197]
ENSG00000132109	510.769	-0.698855	0.0947786	-7.37355	1.6614e-13	1.25629e-12	0.00438407	648.333	380.667	ENSG00000132109	TRIM21	tripartite motif containing 21 [Source:HGNC Symbol;Acc:HGNC:11312]
ENSG00000197122	3339.32	0.375925	0.0509989	7.37124	1.69044e-13	1.27755e-12	0.00157023	2980	3685.67	ENSG00000197122	SRC	SRC proto-oncogene, non-receptor tyrosine kinase [Source:HGNC Symbol;Acc:HGNC:11283]
ENSG00000110042	31.7185	-4.46155	0.6056	-7.36715	1.74316e-13	1.31669e-12	0.07015	62	2.66667	ENSG00000110042	DTX4	deltex E3 ubiquitin ligase 4 [Source:HGNC Symbol;Acc:HGNC:29151]
ENSG00000197249	102.549	1.56324	0.212222	7.36608	1.75725e-13	1.32661e-12	0.0196871	53	149.667	ENSG00000197249	SERPINA1	serpin family A member 1 [Source:HGNC Symbol;Acc:HGNC:8941]
ENSG00000166165	1371.96	-0.481418	0.065379	-7.3635	1.79153e-13	1.35175e-12	0.00232661	1638	1118	ENSG00000166165	CKB	creatine kinase B [Source:HGNC Symbol;Acc:HGNC:1991]
ENSG00000085733	6903.28	-0.338687	0.0459981	-7.36306	1.79745e-13	1.35496e-12	0.00137721	7898.33	5962	ENSG00000085733	CTTN	cortactin [Source:HGNC Symbol;Acc:HGNC:3338]
ENSG00000253738	579.586	0.712531	0.0967713	7.36304	1.79772e-13	1.35496e-12	0.00492563	450.667	707	ENSG00000253738	OTUD6B-AS1	OTUD6B antisense RNA 1 (head to head) [Source:HGNC Symbol;Acc:HGNC:50466]
ENSG00000153933	189.209	-1.1222	0.152449	-7.36113	1.82357e-13	1.37369e-12	0.010562	265.667	116.667	ENSG00000153933	DGKE	diacylglycerol kinase epsilon [Source:HGNC Symbol;Acc:HGNC:2852]
ENSG00000071655	2640.87	0.415002	0.0563888	7.35964	1.844e-13	1.38834e-12	0.00190573	2324	2954	ENSG00000071655	MBD3	methyl-CpG binding domain protein 3 [Source:HGNC Symbol;Acc:HGNC:6918]
ENSG00000140521	4526.45	-0.383733	0.0521609	-7.35672	1.8849e-13	1.41836e-12	0.00173468	5251	3833.67	ENSG00000140521	POLG	DNA polymerase gamma, catalytic subunit [Source:HGNC Symbol;Acc:HGNC:9179]
ENSG00000028203	2615.15	-0.411306	0.0559226	-7.35491	1.91057e-13	1.4369e-12	0.0018616	3062.33	2202	ENSG00000028203	VEZT	vezatin, adherens junctions transmembrane protein [Source:HGNC Symbol;Acc:HGNC:18258]
ENSG00000122133	128.024	1.44841	0.196949	7.35426	1.91986e-13	1.44311e-12	0.0180942	70.3333	182	ENSG00000122133	PAEP	progestagen associated endometrial protein [Source:HGNC Symbol;Acc:HGNC:8573]
ENSG00000124491	43.5447	2.84335	0.386685	7.35316	1.93582e-13	1.45432e-12	0.0553513	11	75.3333	ENSG00000124491	F13A1	coagulation factor XIII A chain [Source:HGNC Symbol;Acc:HGNC:3531]
ENSG00000102931	262.455	0.963135	0.131174	7.34241	2.09783e-13	1.57519e-12	0.00817832	182.667	339	ENSG00000102931	ARL2BP	ADP ribosylation factor like GTPase 2 binding protein [Source:HGNC Symbol;Acc:HGNC:17146]
ENSG00000136261	2061.11	-0.414692	0.0564848	-7.34166	2.1096e-13	1.58317e-12	0.00180146	2415.67	1727	ENSG00000136261	BZW2	basic leucine zipper and W2 domains 2 [Source:HGNC Symbol;Acc:HGNC:18808]
ENSG00000140563	890.489	-0.638322	0.087114	-7.32743	2.34613e-13	1.75972e-12	0.00428212	1111	683.333	ENSG00000140563	MCTP2	multiple C2 and transmembrane domain containing 2 [Source:HGNC Symbol;Acc:HGNC:25636]
ENSG00000153786	3912.96	0.341322	0.0465967	7.32502	2.3886e-13	1.79061e-12	0.00130591	3540	4277.67	ENSG00000153786	ZDHHC7	zinc finger DHHC-type containing 7 [Source:HGNC Symbol;Acc:HGNC:18459]
ENSG00000168209	3424.5	0.551898	0.0753764	7.3219	2.4449e-13	1.83184e-12	0.0037926	2855.67	3977.33	ENSG00000168209	DDIT4	DNA damage inducible transcript 4 [Source:HGNC Symbol;Acc:HGNC:24944]
ENSG00000181894	64.7067	-2.18007	0.297855	-7.31925	2.4936e-13	1.86732e-12	0.0373886	108.667	22.6667	ENSG00000181894	ZNF329	zinc finger protein 329 [Source:HGNC Symbol;Acc:HGNC:14209]
ENSG00000147862	2996.3	-0.423761	0.0579102	-7.31755	2.52543e-13	1.89013e-12	0.00207403	3522.33	2512.33	ENSG00000147862	NFIB	nuclear factor I B [Source:HGNC Symbol;Acc:HGNC:7785]
ENSG00000162409	1035	0.542863	0.074208	7.31542	2.56575e-13	1.91928e-12	0.00297076	863.333	1199.67	ENSG00000162409	PRKAA2	protein kinase AMP-activated catalytic subunit alpha 2 [Source:HGNC Symbol;Acc:HGNC:9377]
ENSG00000138778	5695.35	0.394435	0.0539335	7.31336	2.60549e-13	1.94795e-12	0.00191772	5052	6353.33	ENSG00000138778	CENPE	centromere protein E [Source:HGNC Symbol;Acc:HGNC:1856]
ENSG00000135709	944.127	0.524829	0.0717637	7.31329	2.60688e-13	1.94795e-12	0.00262034	794	1090	ENSG00000135709	KIAA0513	KIAA0513 [Source:HGNC Symbol;Acc:HGNC:29058]
ENSG00000132780	5197.37	0.315113	0.0430907	7.31277	2.61693e-13	1.95441e-12	0.00114363	4749.67	5643	ENSG00000132780	NASP	nuclear autoantigenic sperm protein [Source:HGNC Symbol;Acc:HGNC:7644]
ENSG00000116663	211.456	-1.03099	0.141	-7.31198	2.6323e-13	1.96484e-12	0.00891962	291.333	136	ENSG00000116663	FBXO6	F-box protein 6 [Source:HGNC Symbol;Acc:HGNC:13585]
ENSG00000205476	1347.28	-0.504467	0.0689981	-7.31131	2.64552e-13	1.97365e-12	0.00266093	1619	1086.67	ENSG00000205476	CCDC85C	coiled-coil domain containing 85C [Source:HGNC Symbol;Acc:HGNC:35459]
ENSG00000189410	434.544	-0.914214	0.125058	-7.31034	2.66463e-13	1.98684e-12	0.00870404	579.667	292.333	ENSG00000189410	SH2D5	SH2 domain containing 5 [Source:HGNC Symbol;Acc:HGNC:28819]
ENSG00000110321	36051.1	-0.331177	0.0453252	-7.3067	2.73791e-13	2.04039e-12	0.00145229	41233	31265	ENSG00000110321	EIF4G2	eukaryotic translation initiation factor 4 gamma 2 [Source:HGNC Symbol;Acc:HGNC:3297]
ENSG00000174292	139.127	-1.26461	0.173163	-7.30301	2.81396e-13	2.09594e-12	0.0128556	201.333	80	ENSG00000174292	TNK1	tyrosine kinase non receptor 1 [Source:HGNC Symbol;Acc:HGNC:11940]
ENSG00000047365	903.211	-0.56038	0.076762	-7.30023	2.8728e-13	2.13862e-12	0.0030897	1102.67	713.667	ENSG00000047365	ARAP2	ArfGAP with RhoGAP domain, ankyrin repeat and PH domain 2 [Source:HGNC Symbol;Acc:HGNC:16924]
ENSG00000096063	12140.3	-0.313305	0.0429276	-7.29845	2.91104e-13	2.16593e-12	0.00124429	13787	10613.3	ENSG00000096063	SRPK1	SRSF protein kinase 1 [Source:HGNC Symbol;Acc:HGNC:11305]
ENSG00000184743	7971.99	-0.312033	0.042758	-7.29765	2.92839e-13	2.17768e-12	0.00119005	9061	6964.33	ENSG00000184743	ATL3	atlastin GTPase 3 [Source:HGNC Symbol;Acc:HGNC:24526]
ENSG00000107566	4362.79	-0.369307	0.0506465	-7.29187	3.05689e-13	2.27202e-12	0.00161439	5045.67	3723.67	ENSG00000107566	ERLIN1	ER lipid raft associated 1 [Source:HGNC Symbol;Acc:HGNC:16947]
ENSG00000276023	1360.16	-0.534471	0.0732985	-7.29171	3.06052e-13	2.27351e-12	0.00310617	1649.33	1083.33	ENSG00000276023	DUSP14	dual specificity phosphatase 14 [Source:HGNC Symbol;Acc:HGNC:17007]
ENSG00000085449	3537.06	-0.361769	0.0496142	-7.29163	3.06226e-13	2.27358e-12	0.00148536	4078.33	3027.67	ENSG00000085449	WDFY1	WD repeat and FYVE domain containing 1 [Source:HGNC Symbol;Acc:HGNC:20451]
ENSG00000169519	578.749	-0.638502	0.0875835	-7.2902	3.09487e-13	2.29657e-12	0.00370255	722.667	443	ENSG00000169519	METTL15	methyltransferase like 15 [Source:HGNC Symbol;Acc:HGNC:26606]
ENSG00000170322	1271.52	-0.493336	0.0676724	-7.29007	3.09799e-13	2.29767e-12	0.00248633	1524.33	1036.33	ENSG00000170322	NFRKB	nuclear factor related to kappaB binding protein [Source:HGNC Symbol;Acc:HGNC:7802]
ENSG00000160712	238.938	-0.972934	0.133501	-7.28783	3.14995e-13	2.33496e-12	0.0081226	324.667	157.667	ENSG00000160712	IL6R	interleukin 6 receptor [Source:HGNC Symbol;Acc:HGNC:6019]
ENSG00000147677	8193.87	0.322197	0.0442197	7.28628	3.18635e-13	2.36018e-12	0.00128571	7470.33	8896.67	ENSG00000147677	EIF3H	eukaryotic translation initiation factor 3 subunit H [Source:HGNC Symbol;Acc:HGNC:3273]
ENSG00000155265	966.833	-0.638466	0.0876264	-7.28623	3.18737e-13	2.36018e-12	0.00444	1209.33	738.333	ENSG00000155265	GOLGA7B	golgin A7 family member B [Source:HGNC Symbol;Acc:HGNC:31668]
ENSG00000176595	246.349	-0.957005	0.131372	-7.2847	3.22378e-13	2.38587e-12	0.00787423	333.333	163.667	ENSG00000176595	KBTBD11	kelch repeat and BTB domain containing 11 [Source:HGNC Symbol;Acc:HGNC:29104]
ENSG00000110768	2127	-0.414276	0.0568722	-7.28434	3.23251e-13	2.39106e-12	0.00184867	2491.67	1788.33	ENSG00000110768	GTF2H1	general transcription factor IIH subunit 1 [Source:HGNC Symbol;Acc:HGNC:4655]
ENSG00000075240	1119.17	-0.498929	0.068497	-7.28395	3.24196e-13	2.39678e-12	0.0024558	1345	908.333	ENSG00000075240	GRAMD4	GRAM domain containing 4 [Source:HGNC Symbol;Acc:HGNC:29113]
ENSG00000108389	4126.7	-0.339331	0.0465947	-7.2826	3.27451e-13	2.41955e-12	0.00131775	4726	3564	ENSG00000108389	MTMR4	myotubularin related protein 4 [Source:HGNC Symbol;Acc:HGNC:7452]
ENSG00000278637	1550.04	0.599872	0.0824385	7.27661	3.42315e-13	2.52805e-12	0.00422647	1264	1822	ENSG00000278637	HIST1H4A	histone cluster 1 H4 family member a [Source:HGNC Symbol;Acc:HGNC:4781]
ENSG00000068654	5557.97	0.38136	0.0524161	7.27563	3.44819e-13	2.54519e-12	0.00179721	4952.33	6176.67	ENSG00000068654	POLR1A	RNA polymerase I subunit A [Source:HGNC Symbol;Acc:HGNC:17264]
ENSG00000100380	5370.23	0.347084	0.0477161	7.27394	3.4914e-13	2.57572e-12	0.00145214	4851.33	5882	ENSG00000100380	ST13	ST13, Hsp70 interacting protein [Source:HGNC Symbol;Acc:HGNC:11343]
ENSG00000171634	6856.74	0.374524	0.0515166	7.26997	3.5958e-13	2.65133e-12	0.00176453	6122.33	7608.33	ENSG00000171634	BPTF	bromodomain PHD finger transcription factor [Source:HGNC Symbol;Acc:HGNC:3581]
ENSG00000206503	9569.91	0.428664	0.0589792	7.26805	3.64712e-13	2.68775e-12	0.00240025	8380.67	10708	ENSG00000206503	HLA-A	major histocompatibility complex, class I, A [Source:HGNC Symbol;Acc:HGNC:4931]
ENSG00000114270	2667.34	0.460636	0.0634358	7.26145	3.82958e-13	2.82072e-12	0.0025164	2300	3033.67	ENSG00000114270	COL7A1	collagen type VII alpha 1 chain [Source:HGNC Symbol;Acc:HGNC:2214]
ENSG00000124193	7902.82	0.409796	0.0564517	7.25924	3.89284e-13	2.8658e-12	0.00216774	6965.67	8844.33	ENSG00000124193	SRSF6	serine and arginine rich splicing factor 6 [Source:HGNC Symbol;Acc:HGNC:10788]
ENSG00000142686	516.405	0.677701	0.0933639	7.2587	3.90832e-13	2.87567e-12	0.00424502	407	620.667	ENSG00000142686	C1orf216	chromosome 1 open reading frame 216 [Source:HGNC Symbol;Acc:HGNC:26800]
ENSG00000126062	1775.35	0.439756	0.0605979	7.25694	3.95936e-13	2.91169e-12	0.00207125	1546.33	2000	ENSG00000126062	TMEM115	transmembrane protein 115 [Source:HGNC Symbol;Acc:HGNC:30055]
ENSG00000196923	4270.95	0.36429	0.0502169	7.25434	4.0364e-13	2.96677e-12	0.00157973	3831	4694.33	ENSG00000196923	PDLIM7	PDZ and LIM domain 7 [Source:HGNC Symbol;Acc:HGNC:22958]
ENSG00000158716	85.8843	-1.74074	0.240247	-7.24562	4.30467e-13	3.16228e-12	0.0249103	135	38.3333	ENSG00000158716	DUSP23	dual specificity phosphatase 23 [Source:HGNC Symbol;Acc:HGNC:21480]
ENSG00000075568	4805.58	0.40693	0.0562022	7.24046	4.47169e-13	3.28325e-12	0.00206451	4243.67	5380.67	ENSG00000075568	TMEM131	transmembrane protein 131 [Source:HGNC Symbol;Acc:HGNC:30366]
ENSG00000150787	646.382	-0.633122	0.0874585	-7.23911	4.5165e-13	3.3144e-12	0.00387928	805.333	497	ENSG00000150787	PTS	6-pyruvoyltetrahydropterin synthase [Source:HGNC Symbol;Acc:HGNC:9689]
ENSG00000101290	5987.12	-0.335419	0.0463611	-7.23491	4.65838e-13	3.41672e-12	0.00137888	6853.33	5192.67	ENSG00000101290	CDS2	CDP-diacylglycerol synthase 2 [Source:HGNC Symbol;Acc:HGNC:1801]
ENSG00000091409	15549.4	-0.296802	0.0410252	-7.23463	4.66797e-13	3.42195e-12	0.00114764	17593	13654	ENSG00000091409	ITGA6	integrin subunit alpha 6 [Source:HGNC Symbol;Acc:HGNC:6142]
ENSG00000101670	1436.42	-0.511213	0.0706659	-7.23423	4.68176e-13	3.43025e-12	0.00287613	1733.67	1156.33	ENSG00000101670	LIPG	lipase G, endothelial type [Source:HGNC Symbol;Acc:HGNC:6623]
ENSG00000104626	1043.76	-0.512624	0.0708788	-7.2324	4.74523e-13	3.47492e-12	0.00262619	1257.33	842.333	ENSG00000104626	ERI1	exoribonuclease 1 [Source:HGNC Symbol;Acc:HGNC:23994]
ENSG00000168297	1654.84	0.431671	0.0597156	7.22879	4.87306e-13	3.56666e-12	0.0019533	1445	1859	ENSG00000168297	PXK	PX domain containing serine/threonine kinase like [Source:HGNC Symbol;Acc:HGNC:23326]
ENSG00000243321	46.6768	-2.38297	0.329663	-7.22851	4.88332e-13	3.57229e-12	0.0379757	80.3333	14.6667	ENSG00000243321	LINC01998	long intergenic non-protein coding RNA 1998 [Source:HGNC Symbol;Acc:HGNC:52832]
ENSG00000164338	1173.25	-0.491882	0.0680861	-7.22442	5.03246e-13	3.67946e-12	0.00245883	1406.67	956	ENSG00000164338	UTP15	UTP15, small subunit processome component [Source:HGNC Symbol;Acc:HGNC:25758]
ENSG00000123473	2722.63	0.422128	0.0584589	7.22093	5.1632e-13	3.77306e-12	0.00208841	2387.33	3056.33	ENSG00000123473	STIL	STIL, centriolar assembly protein [Source:HGNC Symbol;Acc:HGNC:10879]
ENSG00000162772	205.024	-1.03896	0.143966	-7.21669	5.32699e-13	3.89072e-12	0.00934311	282.333	131	ENSG00000162772	ATF3	activating transcription factor 3 [Source:HGNC Symbol;Acc:HGNC:785]
ENSG00000124116	80.6874	1.76399	0.244436	7.2166	5.33042e-13	3.89118e-12	0.0256739	37.6667	123	ENSG00000124116	WFDC3	WAP four-disulfide core domain 3 [Source:HGNC Symbol;Acc:HGNC:15957]
ENSG00000186088	647.519	-0.6055	0.0839505	-7.21258	5.49015e-13	4.00568e-12	0.00345555	801	502.667	ENSG00000186088	GSAP	gamma-secretase activating protein [Source:HGNC Symbol;Acc:HGNC:28042]
ENSG00000143256	1516.94	-0.443443	0.0614999	-7.21047	5.57585e-13	4.06608e-12	0.00204712	1791.33	1256.33	ENSG00000143256	PFDN2	prefoldin subunit 2 [Source:HGNC Symbol;Acc:HGNC:8867]
ENSG00000094804	4828.05	0.393083	0.0545464	7.2064	5.74519e-13	4.18737e-12	0.00193354	4282.67	5361.67	ENSG00000094804	CDC6	cell division cycle 6 [Source:HGNC Symbol;Acc:HGNC:1744]
ENSG00000135124	981.634	-0.57887	0.0803499	-7.20436	5.83178e-13	4.24826e-12	0.00358544	1205	770	ENSG00000135124	P2RX4	purinergic receptor P2X 4 [Source:HGNC Symbol;Acc:HGNC:8535]
ENSG00000119777	4321.89	0.341854	0.0474754	7.20066	5.99237e-13	4.36296e-12	0.00138995	3909.67	4725.67	ENSG00000119777	TMEM214	transmembrane protein 214 [Source:HGNC Symbol;Acc:HGNC:25983]
ENSG00000135048	2287.61	0.437859	0.0608178	7.19952	6.04257e-13	4.39721e-12	0.00221943	1995.33	2584.67	ENSG00000135048	CEMIP2	cell migration inducing hyaluronidase 2 [Source:HGNC Symbol;Acc:HGNC:11869]
ENSG00000037637	902.528	0.555362	0.077169	7.1967	6.1686e-13	4.48657e-12	0.00314639	750.333	1053.33	ENSG00000037637	FBXO42	F-box protein 42 [Source:HGNC Symbol;Acc:HGNC:29249]
ENSG00000233426	634.444	-0.652714	0.0907148	-7.19523	6.23558e-13	4.53293e-12	0.00425993	795	480.667	ENSG00000233426	EIF3FP3	eukaryotic translation initiation factor 3 subunit F pseudogene 3 [Source:HGNC Symbol;Acc:HGNC:37625]
ENSG00000156042	68.2462	1.9352	0.268962	7.19506	6.24328e-13	4.53615e-12	0.0301577	29	106.333	ENSG00000156042	CFAP70	cilia and flagella associated protein 70 [Source:HGNC Symbol;Acc:HGNC:30726]
ENSG00000048740	1292.58	-0.463339	0.0644094	-7.19365	6.30802e-13	4.5808e-12	0.00219179	1536.33	1064	ENSG00000048740	CELF2	CUGBP Elav-like family member 2 [Source:HGNC Symbol;Acc:HGNC:2550]
ENSG00000142949	16304.7	-0.322856	0.0449099	-7.18897	6.52827e-13	4.73827e-12	0.00139111	18572.7	14173.7	ENSG00000142949	PTPRF	protein tyrosine phosphatase, receptor type F [Source:HGNC Symbol;Acc:HGNC:9670]
ENSG00000187049	533.95	-0.703131	0.0978234	-7.18776	6.58607e-13	4.77773e-12	0.00489535	678.667	396.667	ENSG00000187049	TMEM216	transmembrane protein 216 [Source:HGNC Symbol;Acc:HGNC:25018]
ENSG00000105137	3584.6	-0.382993	0.0532931	-7.18653	6.64595e-13	4.81866e-12	0.0017614	4163.33	3038.33	ENSG00000105137	SYDE1	synapse defective Rho GTPase homolog 1 [Source:HGNC Symbol;Acc:HGNC:25824]
ENSG00000111348	9097.13	-0.337045	0.0469221	-7.18307	6.81615e-13	4.93949e-12	0.00147469	10421.3	7856.33	ENSG00000111348	ARHGDIB	Rho GDP dissociation inhibitor beta [Source:HGNC Symbol;Acc:HGNC:679]
ENSG00000148019	2045.95	0.455911	0.0634868	7.18119	6.91078e-13	5.00546e-12	0.00240495	1771	2324	ENSG00000148019	CEP78	centrosomal protein 78 [Source:HGNC Symbol;Acc:HGNC:25740]
ENSG00000144959	9333.89	-0.320711	0.044686	-7.177	7.12577e-13	5.15724e-12	0.00133006	10629.7	8116	ENSG00000144959	NCEH1	neutral cholesterol ester hydrolase 1 [Source:HGNC Symbol;Acc:HGNC:29260]
ENSG00000133216	2933.5	-0.413779	0.0576537	-7.17696	7.12775e-13	5.15724e-12	0.00204566	3442	2460.67	ENSG00000133216	EPHB2	EPH receptor B2 [Source:HGNC Symbol;Acc:HGNC:3393]
ENSG00000164294	2992.79	-0.396351	0.0552304	-7.17632	7.16151e-13	5.17898e-12	0.00185599	3485.33	2524	ENSG00000164294	GPX8	glutathione peroxidase 8 (putative) [Source:HGNC Symbol;Acc:HGNC:33100]
ENSG00000069974	1263.51	-0.475875	0.0663262	-7.17477	7.2428e-13	5.23505e-12	0.00235248	1506.67	1032.33	ENSG00000069974	RAB27A	RAB27A, member RAS oncogene family [Source:HGNC Symbol;Acc:HGNC:9766]
ENSG00000114812	310.474	-0.888673	0.123863	-7.17466	7.24889e-13	5.23673e-12	0.00749095	413.333	213.333	ENSG00000114812	VIPR1	vasoactive intestinal peptide receptor 1 [Source:HGNC Symbol;Acc:HGNC:12694]
ENSG00000117472	310.522	0.873719	0.121845	7.17075	7.45871e-13	5.38552e-12	0.0071925	224.667	391	ENSG00000117472	TSPAN1	tetraspanin 1 [Source:HGNC Symbol;Acc:HGNC:20657]
ENSG00000184371	20727.3	-0.97575	0.136152	-7.1666	7.6882e-13	5.54652e-12	0.013305	28281	13658	ENSG00000184371	CSF1	colony stimulating factor 1 [Source:HGNC Symbol;Acc:HGNC:2432]
ENSG00000124177	4523.53	0.401051	0.0559613	7.16658	7.68966e-13	5.54652e-12	0.00203193	3999.67	5059	ENSG00000124177	CHD6	chromodomain helicase DNA binding protein 6 [Source:HGNC Symbol;Acc:HGNC:19057]
ENSG00000174370	188.763	-1.09346	0.152754	-7.15829	8.16895e-13	5.88917e-12	0.0106651	263.667	118.333	ENSG00000174370	C11orf45	chromosome 11 open reading frame 45 [Source:HGNC Symbol;Acc:HGNC:28584]
ENSG00000184517	554.203	0.650831	0.0910036	7.15171	8.5706e-13	6.17554e-12	0.00407957	442.667	664	ENSG00000184517	ZFP1	ZFP1 zinc finger protein [Source:HGNC Symbol;Acc:HGNC:23328]
ENSG00000089220	6615.07	0.327195	0.0457763	7.14769	8.82495e-13	6.35551e-12	0.00135716	6022.33	7198.67	ENSG00000089220	PEBP1	phosphatidylethanolamine binding protein 1 [Source:HGNC Symbol;Acc:HGNC:8630]
ENSG00000177700	2843.92	-0.440137	0.0615811	-7.14728	8.85156e-13	6.37139e-12	0.00237097	3361.67	2354.33	ENSG00000177700	POLR2L	RNA polymerase II subunit L [Source:HGNC Symbol;Acc:HGNC:9199]
ENSG00000006468	3301.5	0.394413	0.0552038	7.14467	9.02151e-13	6.49036e-12	0.0018882	2929.67	3676.67	ENSG00000006468	ETV1	ETS variant 1 [Source:HGNC Symbol;Acc:HGNC:3490]
ENSG00000151743	141.829	-1.28529	0.17994	-7.14288	9.13949e-13	6.57184e-12	0.0146891	205.667	80.6667	ENSG00000151743	AMN1	antagonist of mitotic exit network 1 homolog [Source:HGNC Symbol;Acc:HGNC:27281]
ENSG00000196208	118.197	-1.36451	0.191094	-7.14049	9.30001e-13	6.68381e-12	0.0157077	174.667	65	ENSG00000196208	GREB1	growth regulating estrogen receptor binding 1 [Source:HGNC Symbol;Acc:HGNC:24885]
ENSG00000172590	1589.3	-0.484365	0.0678528	-7.13848	9.43719e-13	6.7789e-12	0.00266685	1897	1294	ENSG00000172590	MRPL52	mitochondrial ribosomal protein L52 [Source:HGNC Symbol;Acc:HGNC:16655]
ENSG00000204922	316.395	-0.824081	0.115481	-7.13605	9.60516e-13	6.896e-12	0.00615813	414.667	223.333	ENSG00000204922	UQCC3	ubiquinol-cytochrome c reductase complex assembly factor 3 [Source:HGNC Symbol;Acc:HGNC:34399]
ENSG00000049883	710.37	-0.582208	0.0816073	-7.13426	9.73103e-13	6.98276e-12	0.00332525	873.667	558	ENSG00000049883	PTCD2	pentatricopeptide repeat domain 2 [Source:HGNC Symbol;Acc:HGNC:25734]
ENSG00000133316	843.673	-0.541322	0.0758808	-7.13385	9.76001e-13	6.99996e-12	0.00291483	1025	672.667	ENSG00000133316	WDR74	WD repeat domain 74 [Source:HGNC Symbol;Acc:HGNC:25529]
ENSG00000110324	29.5611	-3.75445	0.52635	-7.13298	9.82166e-13	7.04054e-12	0.0655076	56.6667	4	ENSG00000110324	IL10RA	interleukin 10 receptor subunit alpha [Source:HGNC Symbol;Acc:HGNC:5964]
ENSG00000134871	10092.4	-0.333848	0.0468079	-7.13229	9.87095e-13	7.07224e-12	0.00147806	11555.7	8739.33	ENSG00000134871	COL4A2	collagen type IV alpha 2 chain [Source:HGNC Symbol;Acc:HGNC:2203]
ENSG00000169826	3117.06	0.374179	0.0524632	7.13221	9.87718e-13	7.07306e-12	0.00165781	2785.33	3441.67	ENSG00000169826	CSGALNACT2	chondroitin sulfate N-acetylgalactosaminyltransferase 2 [Source:HGNC Symbol;Acc:HGNC:24292]
ENSG00000105220	13731.7	0.357302	0.0501125	7.13001	1.00364e-12	7.18336e-12	0.00173594	12365	15113.7	ENSG00000105220	GPI	glucose-6-phosphate isomerase [Source:HGNC Symbol;Acc:HGNC:4458]
ENSG00000104738	6651.05	0.359125	0.0503706	7.12966	1.00617e-12	7.19591e-12	0.00167596	5974.33	7308	ENSG00000104738	MCM4	minichromosome maintenance complex component 4 [Source:HGNC Symbol;Acc:HGNC:6947]
ENSG00000169750	656.633	-0.605412	0.0849149	-7.12963	1.00643e-12	7.19591e-12	0.00359464	812	508.333	ENSG00000169750	RAC3	Rac family small GTPase 3 [Source:HGNC Symbol;Acc:HGNC:9803]
ENSG00000072110	45248.5	-0.272515	0.038249	-7.12476	1.04265e-12	7.45107e-12	0.00103194	50789.7	40048	ENSG00000072110	ACTN1	actinin alpha 1 [Source:HGNC Symbol;Acc:HGNC:163]
ENSG00000168071	93.5816	-1.64352	0.23069	-7.12435	1.04571e-12	7.46914e-12	0.023581	144.667	44	ENSG00000168071	CCDC88B	coiled-coil domain containing 88B [Source:HGNC Symbol;Acc:HGNC:26757]
ENSG00000111057	6046.9	-0.345979	0.0485728	-7.12289	1.05687e-12	7.54497e-12	0.00153169	6948.33	5211	ENSG00000111057	KRT18	keratin 18 [Source:HGNC Symbol;Acc:HGNC:6430]
ENSG00000137310	4082.75	0.425967	0.0598241	7.12032	1.07673e-12	7.68281e-12	0.00232935	3575	4575	ENSG00000137310	TCF19	transcription factor 19 [Source:HGNC Symbol;Acc:HGNC:11629]
ENSG00000171867	12953	0.332633	0.0467309	7.11806	1.09457e-12	7.80611e-12	0.00149562	11772	14106	ENSG00000171867	PRNP	prion protein [Source:HGNC Symbol;Acc:HGNC:9449]
ENSG00000166897	456.973	-0.743354	0.104451	-7.11674	1.10507e-12	7.87696e-12	0.00550685	586.667	333	ENSG00000166897	ELFN2	extracellular leucine rich repeat and fibronectin type III domain containing 2 [Source:HGNC Symbol;Acc:HGNC:29396]
ENSG00000173465	349.786	-0.793594	0.111535	-7.11523	1.1173e-12	7.96003e-12	0.00586182	454.667	251	ENSG00000173465	SSSCA1	Sjogren syndrome/scleroderma autoantigen 1 [Source:HGNC Symbol;Acc:HGNC:11328]
ENSG00000011028	2256.1	0.464603	0.0653004	7.11485	1.12034e-12	7.97765e-12	0.00261921	1946.67	2556.33	ENSG00000011028	MRC2	mannose receptor C type 2 [Source:HGNC Symbol;Acc:HGNC:16875]
ENSG00000156869	361.826	-0.821148	0.11545	-7.11259	1.13882e-12	8.10446e-12	0.00658739	474.333	255.333	ENSG00000156869	FRRS1	ferric chelate reductase 1 [Source:HGNC Symbol;Acc:HGNC:27622]
ENSG00000165891	6950.46	0.322322	0.0453177	7.11249	1.13967e-12	8.10446e-12	0.00133451	6335	7578	ENSG00000165891	E2F7	E2F transcription factor 7 [Source:HGNC Symbol;Acc:HGNC:23820]
ENSG00000157456	3842.53	0.370419	0.0520802	7.11246	1.1399e-12	8.10446e-12	0.00169051	3439	4234.67	ENSG00000157456	CCNB2	cyclin B2 [Source:HGNC Symbol;Acc:HGNC:1580]
ENSG00000008083	2057.59	0.394414	0.0554595	7.11175	1.14579e-12	8.14221e-12	0.0017225	1824	2291.33	ENSG00000008083	JARID2	jumonji and AT-rich interaction domain containing 2 [Source:HGNC Symbol;Acc:HGNC:6196]
ENSG00000163283	32.8485	-5.56016	0.781862	-7.11143	1.14847e-12	8.15709e-12	0.0581214	66	1.33333	ENSG00000163283	ALPP	alkaline phosphatase, placental [Source:HGNC Symbol;Acc:HGNC:439]
ENSG00000088881	531.993	0.707285	0.0995055	7.108	1.17733e-12	8.35779e-12	0.0051495	413.667	646	ENSG00000088881	EBF4	EBF family member 4 [Source:HGNC Symbol;Acc:HGNC:29278]
ENSG00000142541	23350.8	0.326801	0.0460055	7.10351	1.21626e-12	8.62977e-12	0.00148197	21243.3	25336.3	ENSG00000142541	RPL13A	ribosomal protein L13a [Source:HGNC Symbol;Acc:HGNC:10304]
ENSG00000125124	1517.07	0.472477	0.0665159	7.10323	1.21877e-12	8.64317e-12	0.00251311	1301.67	1725.33	ENSG00000125124	BBS2	Bardet-Biedl syndrome 2 [Source:HGNC Symbol;Acc:HGNC:967]
ENSG00000167797	1734.22	-0.546162	0.0769263	-7.09981	1.24933e-12	8.85533e-12	0.00366315	2115.33	1374.33	ENSG00000167797	CDK2AP2	cyclin dependent kinase 2 associated protein 2 [Source:HGNC Symbol;Acc:HGNC:30833]
ENSG00000163884	113.315	-1.43276	0.20195	-7.09464	1.29685e-12	9.18751e-12	0.0180599	169.333	59.6667	ENSG00000163884	KLF15	Kruppel like factor 15 [Source:HGNC Symbol;Acc:HGNC:14536]
ENSG00000164045	1478.65	0.539354	0.0760534	7.09177	1.32406e-12	9.37549e-12	0.00347018	1235.67	1711	ENSG00000164045	CDC25A	cell division cycle 25A [Source:HGNC Symbol;Acc:HGNC:1725]
ENSG00000263465	1580.01	-0.487147	0.0687323	-7.0876	1.36456e-12	9.65739e-12	0.00274953	1893.33	1284.33	ENSG00000263465	SRSF8	serine and arginine rich splicing factor 8 [Source:HGNC Symbol;Acc:HGNC:16988]
ENSG00000213614	1903.35	0.403569	0.0569856	7.08195	1.42142e-12	1.00546e-11	0.00180565	1681.67	2122.33	ENSG00000213614	HEXA	hexosaminidase subunit alpha [Source:HGNC Symbol;Acc:HGNC:4878]
ENSG00000168944	1955.05	-0.402265	0.0568248	-7.07905	1.45148e-12	1.02621e-11	0.00180297	2282	1648.33	ENSG00000168944	CEP120	centrosomal protein 120 [Source:HGNC Symbol;Acc:HGNC:26690]
ENSG00000135047	5432.98	0.339091	0.0479112	7.0775	1.46775e-12	1.03718e-11	0.00146789	4924.33	5943.67	ENSG00000135047	CTSL	cathepsin L [Source:HGNC Symbol;Acc:HGNC:2537]
ENSG00000121690	50.3252	-2.29527	0.324402	-7.07539	1.49034e-12	1.05262e-11	0.039924	85.6667	16.6667	ENSG00000121690	DEPDC7	DEP domain containing 7 [Source:HGNC Symbol;Acc:HGNC:29899]
ENSG00000112343	2604.17	0.385025	0.0544227	7.07471	1.49766e-12	1.05725e-11	0.00174439	2317.67	2894.67	ENSG00000112343	TRIM38	tripartite motif containing 38 [Source:HGNC Symbol;Acc:HGNC:10059]
ENSG00000198807	96.9243	-1.53383	0.216866	-7.07271	1.51936e-12	1.07202e-11	0.0202236	148	49	ENSG00000198807	PAX9	paired box 9 [Source:HGNC Symbol;Acc:HGNC:8623]
ENSG00000156599	5994.65	-0.350255	0.0495284	-7.07179	1.52944e-12	1.07859e-11	0.00159772	6896.33	5161	ENSG00000156599	ZDHHC5	zinc finger DHHC-type containing 5 [Source:HGNC Symbol;Acc:HGNC:18472]
ENSG00000140931	2875.3	0.471081	0.0666334	7.06974	1.55227e-12	1.09414e-11	0.00284343	2476.33	3262	ENSG00000140931	CMTM3	CKLF like MARVEL transmembrane domain containing 3 [Source:HGNC Symbol;Acc:HGNC:19174]
ENSG00000021826	792.65	0.552412	0.0781586	7.06784	1.57364e-12	1.10864e-11	0.00309846	659.333	922	ENSG00000021826	CPS1	carbamoyl-phosphate synthase 1 [Source:HGNC Symbol;Acc:HGNC:2323]
ENSG00000255561	121.348	-1.33307	0.188628	-7.06718	1.58109e-12	1.11332e-11	0.0153932	178	67.3333	ENSG00000255561	FDXACB1	ferredoxin-fold anticodon binding domain containing 1 [Source:HGNC Symbol;Acc:HGNC:25110]
ENSG00000147853	1504.2	-0.434501	0.0614867	-7.06658	1.58794e-12	1.11758e-11	0.00204098	1773	1250.67	ENSG00000147853	AK3	adenylate kinase 3 [Source:HGNC Symbol;Acc:HGNC:17376]
ENSG00000104356	505.849	0.769817	0.108954	7.0655	1.60036e-12	1.12575e-11	0.0064459	384	625.667	ENSG00000104356	POP1	POP1 homolog, ribonuclease P/MRP subunit [Source:HGNC Symbol;Acc:HGNC:30129]
ENSG00000170456	2095.6	0.410684	0.0581267	7.06533	1.60239e-12	1.12661e-11	0.00194895	1845.33	2340.33	ENSG00000170456	DENND5B	DENN domain containing 5B [Source:HGNC Symbol;Acc:HGNC:28338]
ENSG00000156299	1568.23	0.469954	0.0665352	7.06324	1.62661e-12	1.14306e-11	0.00253721	1349.67	1780.67	ENSG00000156299	TIAM1	T cell lymphoma invasion and metastasis 1 [Source:HGNC Symbol;Acc:HGNC:11805]
ENSG00000083454	378.167	-0.805086	0.113995	-7.06248	1.63554e-12	1.14876e-11	0.00648465	492	268.667	ENSG00000083454	P2RX5	purinergic receptor P2X 5 [Source:HGNC Symbol;Acc:HGNC:8536]
ENSG00000181544	625.245	0.611176	0.0865822	7.05891	1.67819e-12	1.17812e-11	0.00373757	507.333	741.667	ENSG00000181544	FANCB	FA complementation group B [Source:HGNC Symbol;Acc:HGNC:3583]
ENSG00000159263	463.377	-0.696354	0.0986581	-7.05825	1.68616e-12	1.18312e-11	0.00471165	587	345.667	ENSG00000159263	SIM2	SIM bHLH transcription factor 2 [Source:HGNC Symbol;Acc:HGNC:10883]
ENSG00000174672	927.683	-0.529492	0.0750994	-7.05055	1.78213e-12	1.24983e-11	0.00294342	1124	743.333	ENSG00000174672	BRSK2	BR serine/threonine kinase 2 [Source:HGNC Symbol;Acc:HGNC:11405]
ENSG00000164252	1953.46	-0.412128	0.0584806	-7.04725	1.82484e-12	1.27914e-11	0.00193967	2289	1642.33	ENSG00000164252	AGGF1	angiogenic factor with G-patch and FHA domains 1 [Source:HGNC Symbol;Acc:HGNC:24684]
ENSG00000133134	54.9812	-2.08356	0.29568	-7.04669	1.83229e-12	1.28371e-11	0.0331532	91.3333	20.6667	ENSG00000133134	BEX2	brain expressed X-linked 2 [Source:HGNC Symbol;Acc:HGNC:30933]
ENSG00000170442	252.55	0.943637	0.133954	7.04449	1.86148e-12	1.3035e-11	0.00855777	177	323.333	ENSG00000170442	KRT86	keratin 86 [Source:HGNC Symbol;Acc:HGNC:6463]
ENSG00000140853	778.665	0.620674	0.088129	7.04279	1.88431e-12	1.31883e-11	0.0042577	628	925	ENSG00000140853	NLRC5	NLR family CARD domain containing 5 [Source:HGNC Symbol;Acc:HGNC:29933]
ENSG00000229563	67.8299	1.89723	0.269517	7.03937	1.93105e-12	1.35086e-11	0.0305435	29.3333	104.667	ENSG00000229563	LINC01204	long intergenic non-protein coding RNA 1204 [Source:HGNC Symbol;Acc:HGNC:49635]
ENSG00000104936	513.57	0.66748	0.0948247	7.03909	1.93498e-12	1.35293e-11	0.00443539	406.333	616.667	ENSG00000104936	DMPK	DM1 protein kinase [Source:HGNC Symbol;Acc:HGNC:2933]
ENSG00000034152	3199.29	-0.397577	0.0564974	-7.03708	1.96312e-12	1.37192e-11	0.00198002	3727	2693	ENSG00000034152	MAP2K3	mitogen-activated protein kinase kinase 3 [Source:HGNC Symbol;Acc:HGNC:6843]
ENSG00000160588	126.15	-1.33785	0.190211	-7.03349	2.01434e-12	1.4067e-11	0.0162189	186	70.3333	ENSG00000160588	MPZL3	myelin protein zero like 3 [Source:HGNC Symbol;Acc:HGNC:27279]
ENSG00000171700	424.737	-0.757585	0.107712	-7.03345	2.01491e-12	1.4067e-11	0.00582067	547.667	308	ENSG00000171700	RGS19	regulator of G protein signaling 19 [Source:HGNC Symbol;Acc:HGNC:13735]
ENSG00000177600	9003.31	-0.348141	0.0495057	-7.03233	2.03109e-12	1.41729e-11	0.00165295	10343.3	7725	ENSG00000177600	RPLP2	ribosomal protein lateral stalk subunit P2 [Source:HGNC Symbol;Acc:HGNC:10377]
ENSG00000175906	385.347	0.754252	0.107271	7.03129	2.04634e-12	1.42721e-11	0.00553027	294	473.333	ENSG00000175906	ARL4D	ADP ribosylation factor like GTPase 4D [Source:HGNC Symbol;Acc:HGNC:656]
ENSG00000114268	1828.74	0.497313	0.0707424	7.02991	2.06661e-12	1.44063e-11	0.00304498	1559	2099.33	ENSG00000114268	PFKFB4	6-phosphofructo-2-kinase/fructose-2,6-biphosphatase 4 [Source:HGNC Symbol;Acc:HGNC:8875]
ENSG00000137845	7748.92	-0.285383	0.0406466	-7.02109	2.20147e-12	1.53387e-11	0.00105976	8731.33	6839.67	ENSG00000137845	ADAM10	ADAM metallopeptidase domain 10 [Source:HGNC Symbol;Acc:HGNC:188]
ENSG00000154229	12113.8	-0.291396	0.0415335	-7.01591	2.28452e-12	1.59093e-11	0.0011594	13670.7	10677.7	ENSG00000154229	PRKCA	protein kinase C alpha [Source:HGNC Symbol;Acc:HGNC:9393]
[truncated: 11,922 more rows]

## Sheet: diffanal KO vs KO+MK
	baseMean	log2FoldChange	lfcSE	stat	pvalue	padj	dispersion	rowmeans.control	rowmeans.treatment	ensembl_gene_id	hgnc_symbol	description
ENSG00000117525	9392.47	-1.75228	0.0493684	-35.4938	6.11697e-276	8.51421e-272	0.00334477	16835.3	3701	ENSG00000117525	F3	coagulation factor III, tissue factor [Source:HGNC Symbol;Acc:HGNC:3541]
ENSG00000125148	14209.7	1.46155	0.0415827	35.1481	1.24252e-270	8.64735e-267	0.00240687	8744.67	18182.7	ENSG00000125148	MT2A	metallothionein 2A [Source:HGNC Symbol;Acc:HGNC:7406]
ENSG00000163171	8185.12	-0.768732	0.0228073	-33.7055	4.79524e-249	2.22483e-245	0.000612171	11939.3	5263	ENSG00000163171	CDC42EP3	CDC42 effector protein 3 [Source:HGNC Symbol;Acc:HGNC:16943]
ENSG00000130164	17728.5	0.795563	0.0250267	31.7885	9.31978e-222	3.24305e-218	0.000843634	15013.7	19490.5	ENSG00000130164	LDLR	low density lipoprotein receptor [Source:HGNC Symbol;Acc:HGNC:6547]
ENSG00000186480	11807.6	1.20047	0.0390704	30.7257	2.58523e-207	6.69655e-204	0.00210454	8288.67	14280	ENSG00000186480	INSIG1	insulin induced gene 1 [Source:HGNC Symbol;Acc:HGNC:6083]
ENSG00000095752	6675.54	1.40005	0.0455713	30.7221	2.88665e-207	6.69655e-204	0.00281063	4196.17	8497.83	ENSG00000095752	IL11	interleukin 11 [Source:HGNC Symbol;Acc:HGNC:5966]
ENSG00000138675	5509.28	-0.837304	0.0290595	-28.8135	1.45519e-182	2.89354e-179	0.000997591	8141.33	3477.17	ENSG00000138675	FGF5	fibroblast growth factor 5 [Source:HGNC Symbol;Acc:HGNC:3683]
ENSG00000114796	1850.87	1.72023	0.0604653	28.4499	4.88751e-178	8.50365e-175	0.00455307	996.167	2473.33	ENSG00000114796	KLHL24	kelch like family member 24 [Source:HGNC Symbol;Acc:HGNC:25947]
ENSG00000163661	3565.54	-1.06537	0.0388025	-27.4562	5.8602e-166	9.06313e-163	0.0018155	5587.33	1992.5	ENSG00000163661	PTX3	pentraxin 3 [Source:HGNC Symbol;Acc:HGNC:9692]
ENSG00000129474	6877.95	-0.903651	0.033251	-27.1766	1.2272e-162	1.70814e-159	0.00142375	10366.3	4177	ENSG00000129474	AJUBA	ajuba LIM protein [Source:HGNC Symbol;Acc:HGNC:20250]
ENSG00000170425	1949.16	-0.957625	0.0364767	-26.2531	6.59097e-152	8.33997e-149	0.00131263	2982.5	1149.33	ENSG00000170425	ADORA2B	adenosine A2b receptor [Source:HGNC Symbol;Acc:HGNC:264]
ENSG00000177169	1539.46	0.997001	0.038568	25.8505	2.40343e-147	2.78778e-144	0.00144025	1188.67	1785.33	ENSG00000177169	ULK1	unc-51 like autophagy activating kinase 1 [Source:HGNC Symbol;Acc:HGNC:12558]
ENSG00000179431	1172.17	-1.38959	0.0538752	-25.7928	1.06828e-146	1.1438e-143	0.00302976	1966.33	561.333	ENSG00000179431	FJX1	four-jointed box kinase 1 [Source:HGNC Symbol;Acc:HGNC:17166]
ENSG00000023171	1473.72	0.909167	0.0354084	25.6766	2.13269e-145	2.12035e-142	0.00108336	1185.5	1664.17	ENSG00000023171	GRAMD1B	GRAM domain containing 1B [Source:HGNC Symbol;Acc:HGNC:29214]
ENSG00000163811	5265.04	-0.811327	0.0316951	-25.5979	1.6094e-144	1.49341e-141	0.00123142	7769.67	3310.17	ENSG00000163811	WDR43	WD repeat domain 43 [Source:HGNC Symbol;Acc:HGNC:28945]
ENSG00000188549	2223.57	-1.17549	0.0459579	-25.5776	2.70618e-144	2.35421e-141	0.00248012	3570.67	1185.83	ENSG00000188549	CCDC9B	coiled-coil domain containing 9B [Source:HGNC Symbol;Acc:HGNC:33488]
ENSG00000110367	12317.1	0.590098	0.0231434	25.4974	2.10476e-143	1.7233e-140	0.00068893	11383.5	12844.8	ENSG00000110367	DDX6	DEAD-box helicase 6 [Source:HGNC Symbol;Acc:HGNC:2747]
ENSG00000196227	1754.01	0.891878	0.0352346	25.3126	2.32285e-141	1.79621e-138	0.00118371	1422.33	1978.5	ENSG00000196227	FAM217B	family with sequence similarity 217 member B [Source:HGNC Symbol;Acc:HGNC:16170]
ENSG00000137962	26259.6	-0.517924	0.0205736	-25.1742	7.68177e-140	5.6275e-137	0.00056916	35791.3	18785	ENSG00000137962	ARHGAP29	Rho GTPase activating protein 29 [Source:HGNC Symbol;Acc:HGNC:30207]
ENSG00000134363	1252.84	-1.28598	0.0514541	-24.9928	7.32599e-138	5.09852e-135	0.00275677	2062.33	628.833	ENSG00000134363	FST	follistatin [Source:HGNC Symbol;Acc:HGNC:3971]
ENSG00000130066	2624.81	0.933629	0.0378343	24.6768	1.89927e-134	1.25885e-131	0.00165456	2086.83	2990.5	ENSG00000130066	SAT1	spermidine/spermine N1-acetyltransferase 1 [Source:HGNC Symbol;Acc:HGNC:10540]
ENSG00000165861	1718.89	0.978145	0.0396486	24.6704	2.22492e-134	1.40767e-131	0.00163548	1337.83	1983.5	ENSG00000165861	ZFYVE1	zinc finger FYVE-type containing 1 [Source:HGNC Symbol;Acc:HGNC:13180]
ENSG00000120833	1320.55	-1.13538	0.046289	-24.528	7.42966e-133	4.49624e-130	0.00214996	2101.67	717.667	ENSG00000120833	SOCS2	suppressor of cytokine signaling 2 [Source:HGNC Symbol;Acc:HGNC:19382]
ENSG00000139211	3539.32	-1.12166	0.0466062	-24.0667	5.5758e-128	3.23373e-125	0.00277884	5607.83	1946.17	ENSG00000139211	AMIGO2	adhesion molecule with Ig like domain 2 [Source:HGNC Symbol;Acc:HGNC:24073]
ENSG00000115963	3276.28	-0.756421	0.0319594	-23.6682	7.66974e-124	4.2702e-121	0.00112942	4771.5	2111	ENSG00000115963	RND3	Rho family GTPase 3 [Source:HGNC Symbol;Acc:HGNC:671]
ENSG00000138764	1339.75	1.35862	0.0575677	23.6003	3.82444e-123	2.0474e-120	0.00389675	870	1672	ENSG00000138764	CCNG2	cyclin G2 [Source:HGNC Symbol;Acc:HGNC:1593]
ENSG00000169047	4076.9	-0.906784	0.0385863	-23.5002	4.06248e-122	2.09428e-119	0.00186053	6157	2466.83	ENSG00000169047	IRS1	insulin receptor substrate 1 [Source:HGNC Symbol;Acc:HGNC:6125]
ENSG00000183691	428.409	-1.64257	0.0699358	-23.4868	5.56232e-122	2.76507e-119	0.00359907	751.833	180.667	ENSG00000183691	NOG	noggin [Source:HGNC Symbol;Acc:HGNC:7866]
ENSG00000148730	7584.27	0.540171	0.0232902	23.1931	5.34832e-119	2.56701e-116	0.000647265	7152.5	7814.83	ENSG00000148730	EIF4EBP2	eukaryotic translation initiation factor 4E binding protein 2 [Source:HGNC Symbol;Acc:HGNC:3289]
ENSG00000185262	3267.33	0.807056	0.0349671	23.0805	7.27657e-118	3.37608e-115	0.00143974	2746	3627.67	ENSG00000185262	UBALD2	UBA like domain containing 2 [Source:HGNC Symbol;Acc:HGNC:28438]
ENSG00000162614	1591.02	-0.881889	0.0382217	-23.073	8.64026e-118	3.87948e-115	0.0013794	2387.67	971.5	ENSG00000162614	NEXN	nexilin F-actin binding protein [Source:HGNC Symbol;Acc:HGNC:29557]
ENSG00000274211	2400.03	0.699566	0.0304785	22.9528	1.38194e-116	6.011e-114	0.000907066	2115.83	2580	ENSG00000274211	SOCS7	suppressor of cytokine signaling 7 [Source:HGNC Symbol;Acc:HGNC:29846]
ENSG00000124496	2400.18	-0.805527	0.0352024	-22.8828	6.89986e-116	2.91028e-113	0.00130688	3532.67	1521	ENSG00000124496	TRERF1	transcriptional regulating factor 1 [Source:HGNC Symbol;Acc:HGNC:18273]
ENSG00000152795	7315.3	-0.509721	0.0223454	-22.811	3.56439e-115	1.4592e-112	0.000573539	9953.67	5238.67	ENSG00000152795	HNRNPDL	heterogeneous nuclear ribonucleoprotein D like [Source:HGNC Symbol;Acc:HGNC:5037]
ENSG00000187678	7132.64	0.84943	0.03724	22.8096	3.68055e-115	1.4637e-112	0.00184781	5906.5	7978.67	ENSG00000187678	SPRY4	sprouty RTK signaling antagonist 4 [Source:HGNC Symbol;Acc:HGNC:15533]
ENSG00000198408	5827.3	0.943757	0.0415436	22.7173	3.02485e-114	1.16953e-111	0.00230361	4617.67	6634.83	ENSG00000198408	OGA	O-GlcNAcase [Source:HGNC Symbol;Acc:HGNC:7056]
ENSG00000134954	15210.5	-0.550475	0.0243609	-22.5967	4.67439e-113	1.75846e-110	0.000784155	20961.2	10679.8	ENSG00000134954	ETS1	ETS proto-oncogene 1, transcription factor [Source:HGNC Symbol;Acc:HGNC:3488]
ENSG00000134324	6577.66	0.598074	0.0266872	22.4105	3.10785e-111	1.13837e-108	0.000870874	6060.5	6877.5	ENSG00000134324	LPIN1	lipin 1 [Source:HGNC Symbol;Acc:HGNC:13345]
ENSG00000265972	2573.02	1.24019	0.0554233	22.3767	6.64531e-111	2.37169e-108	0.0039844	1778.67	3127.83	ENSG00000265972	TXNIP	thioredoxin interacting protein [Source:HGNC Symbol;Acc:HGNC:16952]
ENSG00000145632	8574.28	-0.737406	0.0329768	-22.3614	9.35806e-111	3.25637e-108	0.00143634	12431	5572	ENSG00000145632	PLK2	polo like kinase 2 [Source:HGNC Symbol;Acc:HGNC:19699]
ENSG00000095383	848.859	-1.12708	0.0506406	-22.2564	9.78794e-110	3.32289e-107	0.00220816	1348.83	463.5	ENSG00000095383	TBC1D2	TBC1 domain family member 2 [Source:HGNC Symbol;Acc:HGNC:18026]
ENSG00000121797	1172.86	-1.05156	0.0473718	-22.1979	3.5948e-109	1.19133e-106	0.00220389	1831.17	662.5	ENSG00000121797	CCRL2	C-C motif chemokine receptor like 2 [Source:HGNC Symbol;Acc:HGNC:1612]
ENSG00000183508	2534.23	1.08392	0.049121	22.0663	6.66848e-108	2.15857e-105	0.00302866	1875.17	3009.67	ENSG00000183508	TENT5C	terminal nucleotidyltransferase 5C [Source:HGNC Symbol;Acc:HGNC:24712]
ENSG00000164442	3210.28	-0.771298	0.0350854	-21.9835	4.14691e-107	1.31184e-104	0.00142322	4692.67	2059.17	ENSG00000164442	CITED2	Cbp/p300 interacting transactivator with Glu/Asp rich carboxy-terminal domain 2 [Source:HGNC Symbol;Acc:HGNC:1987]
ENSG00000272886	2567.21	0.672168	0.0308168	21.8117	1.79682e-105	5.55777e-103	0.00096534	2289.5	2745.83	ENSG00000272886	DCP1A	decapping mRNA 1A [Source:HGNC Symbol;Acc:HGNC:18714]
ENSG00000022567	767.394	1.29774	0.0602357	21.5444	5.9724e-103	1.80717e-100	0.00371631	513.5	949	ENSG00000022567	SLC45A4	solute carrier family 45 member 4 [Source:HGNC Symbol;Acc:HGNC:29196]
ENSG00000169715	4462.75	2.11786	0.0986781	21.4623	3.50753e-102	1.03875e-99	0.0136952	1925.33	6324.5	ENSG00000169715	MT1E	metallothionein 1E [Source:HGNC Symbol;Acc:HGNC:7397]
ENSG00000185551	5405.15	-1.00927	0.0471115	-21.4231	8.13977e-102	2.36036e-99	0.00297748	8361.17	3131.5	ENSG00000185551	NR2F2	nuclear receptor subfamily 2 group F member 2 [Source:HGNC Symbol;Acc:HGNC:7976]
ENSG00000143384	13406.3	0.883416	0.041454	21.3108	9.02117e-101	2.56256e-98	0.00239725	10892.2	15148.2	ENSG00000143384	MCL1	MCL1, BCL2 family apoptosis regulator [Source:HGNC Symbol;Acc:HGNC:6943]
ENSG00000129566	1945.66	0.94933	0.0453086	20.9525	1.77866e-97	4.95143e-95	0.00240701	1537.67	2223.5	ENSG00000129566	TEP1	telomerase associated protein 1 [Source:HGNC Symbol;Acc:HGNC:11726]
ENSG00000127311	509.719	1.26045	0.0603954	20.87	1.00281e-96	2.73688e-94	0.00301255	347.833	622.667	ENSG00000127311	HELB	DNA helicase B [Source:HGNC Symbol;Acc:HGNC:17196]
ENSG00000146072	6206.25	-0.536051	0.0257083	-20.8513	1.48273e-96	3.96887e-94	0.000779556	8507.5	4398.67	ENSG00000146072	TNFRSF21	TNF receptor superfamily member 21 [Source:HGNC Symbol;Acc:HGNC:13469]
ENSG00000146278	1670.87	1.24406	0.0598495	20.7865	5.72939e-96	1.50467e-93	0.00447869	1146.17	2043.5	ENSG00000146278	PNRC1	proline rich nuclear receptor coactivator 1 [Source:HGNC Symbol;Acc:HGNC:17278]
ENSG00000123933	1399.02	0.800541	0.0386029	20.7379	1.5772e-95	4.06538e-93	0.00139378	1179.33	1550.5	ENSG00000123933	MXD4	MAX dimerization protein 4 [Source:HGNC Symbol;Acc:HGNC:13906]
ENSG00000197019	675.761	1.51602	0.0734237	20.6476	1.02561e-94	2.59554e-92	0.00594696	403.667	875.333	ENSG00000197019	SERTAD1	SERTA domain containing 1 [Source:HGNC Symbol;Acc:HGNC:17932]
ENSG00000049759	9148.42	-0.569018	0.0276175	-20.6035	2.55432e-94	6.34886e-92	0.000981143	12672.8	6391.33	ENSG00000049759	NEDD4L	neural precursor cell expressed, developmentally down-regulated 4-like, E3 ubiquitin protein ligase [Source:HGNC Symbol;Acc:HGNC:7728]
ENSG00000164463	1471.09	1.40328	0.0690837	20.3128	9.90464e-92	2.41864e-89	0.0060698	933.333	1855.67	ENSG00000164463	CREBRF	CREB3 regulatory factor [Source:HGNC Symbol;Acc:HGNC:24050]
ENSG00000011422	2402.49	0.713542	0.03544	20.1338	3.73292e-90	8.95837e-88	0.00137908	2111.67	2592.83	ENSG00000011422	PLAUR	plasminogen activator, urokinase receptor [Source:HGNC Symbol;Acc:HGNC:9053]
ENSG00000152778	1685.67	-0.813561	0.0405454	-20.0654	1.47973e-89	3.49091e-87	0.00169086	2492.5	1057.83	ENSG00000152778	IFIT5	interferon induced protein with tetratricopeptide repeats 5 [Source:HGNC Symbol;Acc:HGNC:13328]
ENSG00000059804	2475.76	0.845728	0.0423492	19.9703	9.97834e-89	2.31481e-86	0.0021588	2050.17	2761.83	ENSG00000059804	SLC2A3	solute carrier family 2 member 3 [Source:HGNC Symbol;Acc:HGNC:11007]
ENSG00000178385	1010.73	1.03659	0.0519271	19.9623	1.17083e-88	2.67161e-86	0.00280793	767.5	1176.33	ENSG00000178385	PLEKHM3	pleckstrin homology domain containing M3 [Source:HGNC Symbol;Acc:HGNC:34006]
ENSG00000173812	20236.4	0.481522	0.0243308	19.7906	3.58717e-87	8.0532e-85	0.000803106	19569	20465.8	ENSG00000173812	EIF1	eukaryotic translation initiation factor 1 [Source:HGNC Symbol;Acc:HGNC:3249]
ENSG00000019549	505.121	-1.17387	0.0594223	-19.7547	7.30445e-87	1.61382e-84	0.00251372	809.167	271	ENSG00000019549	SNAI2	snail family transcriptional repressor 2 [Source:HGNC Symbol;Acc:HGNC:11094]
ENSG00000115295	3058.33	-0.531018	0.0268926	-19.7459	8.70696e-87	1.89363e-84	0.000691583	4185	2172.5	ENSG00000115295	CLIP4	CAP-Gly domain containing linker protein family member 4 [Source:HGNC Symbol;Acc:HGNC:26108]
ENSG00000116991	408.472	1.41256	0.0719577	19.6305	8.4947e-86	1.81904e-83	0.00447399	256.833	519.5	ENSG00000116991	SIPA1L2	signal induced proliferation associated 1 like 2 [Source:HGNC Symbol;Acc:HGNC:23800]
ENSG00000083844	1452.47	1.08177	0.0553638	19.5393	5.08578e-85	1.07256e-82	0.0036513	1075.83	1718	ENSG00000083844	ZNF264	zinc finger protein 264 [Source:HGNC Symbol;Acc:HGNC:13057]
ENSG00000166478	852.739	-0.854445	0.0442291	-19.3186	3.74404e-83	7.7781e-81	0.0014731	1270.5	525.833	ENSG00000166478	ZNF143	zinc finger protein 143 [Source:HGNC Symbol;Acc:HGNC:12928]
ENSG00000047346	698.519	1.3659	0.0708389	19.2817	7.65179e-83	1.56625e-80	0.00553056	450.833	875.667	ENSG00000047346	FAM214A	family with sequence similarity 214 member A [Source:HGNC Symbol;Acc:HGNC:25609]
ENSG00000165355	1963.46	1.07768	0.0558981	19.2794	7.99274e-83	1.61233e-80	0.00394031	1454.5	2326.17	ENSG00000165355	FBXO33	F-box protein 33 [Source:HGNC Symbol;Acc:HGNC:19833]
ENSG00000132170	3130.95	-0.617144	0.0321027	-19.2241	2.32829e-82	4.62965e-80	0.00113691	4386.83	2148.17	ENSG00000132170	PPARG	peroxisome proliferator activated receptor gamma [Source:HGNC Symbol;Acc:HGNC:9236]
ENSG00000163961	4341.72	0.566152	0.029459	19.2183	2.60234e-82	5.1017e-80	0.00101416	4047.33	4511.83	ENSG00000163961	RNF168	ring finger protein 168 [Source:HGNC Symbol;Acc:HGNC:26661]
ENSG00000132669	3008.11	-0.807145	0.0420133	-19.2117	2.95592e-82	5.71437e-80	0.00216671	4433	1900	ENSG00000132669	RIN2	Ras and Rab interactor 2 [Source:HGNC Symbol;Acc:HGNC:18750]
ENSG00000274180	380.487	1.52667	0.0794838	19.2074	3.21159e-82	6.12358e-80	0.00585242	226.167	494.167	ENSG00000274180	NATD1	N-acetyltransferase domain containing 1 [Source:HGNC Symbol;Acc:HGNC:30770]
ENSG00000179041	700.181	-1.04222	0.0542785	-19.2013	3.6126e-82	6.7951e-80	0.00252572	1092.33	398.333	ENSG00000179041	RRS1	ribosome biogenesis regulator homolog [Source:HGNC Symbol;Acc:HGNC:17083]
ENSG00000125630	1831.4	-0.619971	0.0323032	-19.1922	4.29732e-82	7.97526e-80	0.000908295	2571.83	1252.17	ENSG00000125630	POLR1B	RNA polymerase I subunit B [Source:HGNC Symbol;Acc:HGNC:20454]
ENSG00000239305	1215.67	1.11218	0.0583332	19.066	4.83606e-81	8.85699e-79	0.00397971	886	1451.83	ENSG00000239305	RNF103	ring finger protein 103 [Source:HGNC Symbol;Acc:HGNC:12859]
ENSG00000156966	2068.55	-0.81446	0.0429355	-18.9694	3.05558e-80	5.52345e-78	0.0020969	3049.67	1311	ENSG00000156966	B3GNT7	UDP-GlcNAc:betaGal beta-1,3-N-acetylglucosaminyltransferase 7 [Source:HGNC Symbol;Acc:HGNC:18811]
ENSG00000108306	1468.58	1.01167	0.0533439	18.9651	3.31474e-80	5.91511e-78	0.00336103	1127.67	1701.83	ENSG00000108306	FBXL20	F-box and leucine rich repeat protein 20 [Source:HGNC Symbol;Acc:HGNC:24679]
ENSG00000148840	4247.04	-0.856269	0.045177	-18.9536	4.12201e-80	7.26257e-78	0.00267096	6340.67	2623.5	ENSG00000148840	PPRC1	peroxisome proliferator-activated receptor gamma, coactivator-related 1 [Source:HGNC Symbol;Acc:HGNC:30025]
[truncated: 13,840 more rows]

## Sheet: overlap KO vs AKT
	KOup	KOdn	AKTup	AKTdn	OVLPup	OVLPdn	KOnotAKT.up	KOnotAKT.dn
1	TFRC	GRAMD1B	NGFR	MMP1	MCM4	ACSS2	TFRC	GRAMD1B
[truncated: 3,154 more rows]
