# Supplementary material for: Loss of G-Protein Pathway Suppressor 2 Promotes Tumor Growth Through Activation of AKT Signaling
Source: Front Cell Dev Biol. 2021 Jan 7;8:608044. doi: 10.3389/fcell.2020.608044 (PMC7817781; doi:10.3389/fcell.2020.608044)
Supplement: Supplementary file 11 [file Table_6.XLSX]

## Sheet: up
label	pval	fdr	gset.size	genes.overlap	hits
REACTOME_METABOLISM_OF_RNA	6e-53	9.4e-50	672	272	ADAT3,BCAS2,BOP1,BYSL,CHERP,CLP1,CNOT3,CNOT9,CPSF4,CPSF7,CSTF2,CTU2,DDX1,DDX21,DDX23,DDX39A,DDX49,DDX52,DDX6,DHX15,DHX37,DHX9,DIMT1,DIS3,DKC1,DNAJC8,EBNA1BP2,EFTUD2,EIF4A1,EIF4A3,EIF4E,EIF4G1,ELAC2,ELAVL1,EMG1,ETF1,EXOSC1,EXOSC10,EXOSC2,EXOSC3,EXOSC4,EXOSC5,EXOSC8,EXOSC9,FBL,FTSJ1,FTSJ3,GAR1,GEMIN4,GEMIN5,GEMIN7,GSPT1,GTF2F1,GTF2H1,GTPBP3,HEATR1,HNRNPA0,HNRNPA1,HNRNPA2B1,HNRNPC,HNRNPD,HNRNPF,HNRN…
HALLMARK_MYC_TARGETS_V1	1.4e-46	1.1e-43	200	122	ABCE1,ACP1,AIMP2,AP3S1,APEX1,BUB3,C1QBP,CAD,CBX3,CCT2,CCT3,CCT4,CCT5,CCT7,CDC20,CDK4,CNBP,CSTF2,CTPS1,CUL1,CYC1,DDX18,DDX21,DEK,DHX15,DUT,EIF1AX,EIF2S1,EIF3B,EIF3D,EIF3J,EIF4A1,EIF4E,EIF4G2,ERH,ETF1,FAM120A,FBL,GSPT1,HDGF,HNRNPA1,HNRNPA2B1,HNRNPC,HNRNPD,HNRNPR,HNRNPU,HPRT1,HSP90AB1,HSPD1,HSPE1,IFRD1,ILF2,IMPDH2,KPNB1,LDHA,LSM7,MCM5,MCM6,MRPL9,MRPS18B,NDUFAB1,NHP2,NME1,NOLC1,NOP16,NOP56,NPM1,ODC1,…
HALLMARK_MYC_TARGETS_V2	6e-26	3.1e-23	58	46	AIMP2,BYSL,CBX3,CDK4,DCTPP1,DDX18,EXOSC5,FARSA,GRWD1,HSPD1,HSPE1,IMP4,IPO4,MAP3K6,MCM5,MPHOSPH10,MRTO4,MYBBP1A,NDUFAF4,NOC4L,NOLC1,NOP16,NOP2,NOP56,NPM1,PA2G4,PES1,PHB,PLK1,PPAN,PPRC1,PUS1,RABEPK,RCL1,RRP12,RRP9,SORD,SRM,SUPV3L1,TBRG4,TCOF1,TFB2M,TMEM97,UNG,UTP20,WDR43
REACTOME_RRNA_PROCESSING	2.6e-23	1e-20	205	94	BOP1,BYSL,DDX21,DDX49,DDX52,DHX37,DIMT1,DIS3,DKC1,EBNA1BP2,ELAC2,EMG1,EXOSC1,EXOSC10,EXOSC2,EXOSC3,EXOSC4,EXOSC5,EXOSC8,EXOSC9,FBL,FTSJ3,GAR1,HEATR1,HSD17B10,IMP3,IMP4,ISG20L2,LTV1,MPHOSPH10,MRM1,MRM2,MRM3,MTERF4,NAT10,NCL,NHP2,NOC4L,NOL11,NOL6,NOL9,NOP10,NOP14,NOP2,NOP56,NOP58,NSUN4,PES1,PNO1,RBM28,RCL1,RIOK1,RPL14,RPL15,RPL18,RPL24,RPL26L1,RPL28,RPL32,RPL35,RPL38,RPL41,RPL7A,RPP30,RPP40,RPS10,R…
REACTOME_PROCESSING_OF_CAPPED_INTRON_CONTAINING_PRE_MRNA	3.7e-21	1.1e-18	242	101	BCAS2,CHERP,CLP1,CPSF4,CPSF7,CSTF2,DDX23,DDX39A,DHX15,DHX9,DNAJC8,EFTUD2,EIF4A3,EIF4E,ELAVL1,GTF2F1,HNRNPA0,HNRNPA1,HNRNPA2B1,HNRNPC,HNRNPD,HNRNPF,HNRNPH1,HNRNPK,HNRNPL,HNRNPR,HNRNPU,LSM3,LSM7,MAGOH,MAGOHB,NDC1,NUP133,NUP153,NUP188,NUP205,NUP43,NUP50,NUP54,NUP88,NUP98,NUPL2,NXF1,NXT1,PABPN1,PCBP1,PHF5A,PLRG1,POLDIP3,POLR2A,POLR2B,POLR2D,POLR2L,POM121,PPIL1,PPWD1,PQBP1,PRCC,PRPF19,PRPF3,PRPF31,PRP…
REACTOME_RRNA_PROCESSING_IN_THE_NUCLEUS_AND_CYTOSOL	2e-20	5.2e-18	193	86	BOP1,BYSL,DDX21,DDX49,DDX52,DHX37,DIMT1,DIS3,DKC1,EBNA1BP2,EMG1,EXOSC1,EXOSC10,EXOSC2,EXOSC3,EXOSC4,EXOSC5,EXOSC8,EXOSC9,FBL,FTSJ3,GAR1,HEATR1,IMP3,IMP4,ISG20L2,LTV1,MPHOSPH10,NAT10,NCL,NHP2,NOC4L,NOL11,NOL6,NOL9,NOP10,NOP14,NOP2,NOP56,NOP58,PES1,PNO1,RBM28,RCL1,RIOK1,RPL14,RPL15,RPL18,RPL24,RPL26L1,RPL28,RPL32,RPL35,RPL38,RPL41,RPL7A,RPP30,RPP40,RPS10,RPS15,RPS2,RPS21,RPS26,RPS9,RRP1,RRP7A,RRP9,…
REACTOME_RRNA_MODIFICATION_IN_THE_NUCLEUS_AND_CYTOSOL	3.8e-19	8.4e-17	60	41	DDX49,DDX52,DHX37,DIMT1,DKC1,EMG1,FBL,GAR1,HEATR1,IMP3,IMP4,MPHOSPH10,NAT10,NHP2,NOC4L,NOL11,NOL6,NOP10,NOP14,NOP2,NOP56,NOP58,PNO1,RCL1,RPS2,RPS9,RRP7A,RRP9,SNU13,TSR3,UTP11,UTP14A,UTP15,UTP20,UTP25,UTP6,WDR3,WDR36,WDR43,WDR46,WDR75
HALLMARK_E2F_TARGETS	1.3e-18	2.6e-16	200	85	AK2,BRMS1L,CCP110,CDC20,CDCA3,CDK4,CENPM,CKS1B,CNOT9,CSE1L,CTPS1,DCTPP1,DDX39A,DEK,DIAPH3,DNMT1,DUT,E2F8,EED,EIF2S1,EXOSC8,EZH2,GSPT1,H2AFX,HNRNPD,ILF3,ING3,JPT1,LBR,LMNB1,LYAR,MCM5,MCM6,MELK,MKI67,MLH1,NCAPD2,NME1,NOLC1,NOP56,NUP153,NUP205,PA2G4,PAICS,PDS5B,PHF5A,PLK1,POLA2,POLD1,POLD2,POLD3,POLE4,POP7,PPP1R8,PRIM2,PRPS1,RAD51AP1,RAN,RANBP1,RBBP7,RFC2,RFC3,RRM2,SMC3,SNRPB,SPAG5,SPC24,SRSF2,SSRP1…
REACTOME_MRNA_SPLICING	4.9e-17	8.4e-15	188	79	BCAS2,CHERP,CLP1,CPSF4,CPSF7,CSTF2,DDX23,DHX15,DHX9,DNAJC8,EFTUD2,EIF4A3,ELAVL1,GTF2F1,HNRNPA0,HNRNPA1,HNRNPA2B1,HNRNPC,HNRNPD,HNRNPF,HNRNPH1,HNRNPK,HNRNPL,HNRNPR,HNRNPU,LSM3,LSM7,MAGOH,MAGOHB,PABPN1,PCBP1,PHF5A,PLRG1,POLR2A,POLR2B,POLR2D,POLR2L,PPIL1,PPWD1,PQBP1,PRCC,PRPF19,PRPF3,PRPF31,PRPF4,PRPF40A,PTBP1,RBM17,RBM22,RBM8A,RNPS1,SF1,SF3A1,SF3A3,SF3B5,SNRNP200,SNRNP25,SNRNP40,SNRNP48,SNRNP70,SNR…
REACTOME_CELL_CYCLE_MITOTIC	6.3e-17	9.8e-15	536	164	AHCTF1,AJUBA,AKT2,ANAPC1,ANAPC2,ANAPC4,ANAPC7,ARPP19,BUB3,CCNB1,CCND1,CCP110,CDC20,CDC23,CDC7,CDCA5,CDK4,CENPA,CENPK,CENPM,CENPP,CENPT,CEP131,CEP135,CKS1B,CSNK2B,CUL1,DBF4,DHFR,DYNC1LI1,DYRK1A,E2F6,EMD,ENSA,ERCC6L,FBXL18,FBXL7,FEN1,GSK3B,GTSE1,H2AFX,HAUS1,HAUS2,HAUS6,HIST1H2AB,HIST1H2AC,HIST1H2BB,HIST1H2BD,HIST1H2BJ,HIST1H2BK,HIST1H2BL,HIST1H2BM,HIST1H2BO,HIST1H3A,HIST1H4C,HIST1H4I,HIST2H2AC,HIST…
REACTOME_M_PHASE	2e-15	2.8e-13	392	127	AHCTF1,ANAPC1,ANAPC2,ANAPC4,ANAPC7,ARPP19,BUB3,CCNB1,CCP110,CDC20,CDC23,CDCA5,CENPA,CENPK,CENPM,CENPP,CENPT,CEP131,CEP135,CSNK2B,DYNC1LI1,EMD,ENSA,ERCC6L,H2AFX,HAUS1,HAUS2,HAUS6,HIST1H2AB,HIST1H2AC,HIST1H2BB,HIST1H2BD,HIST1H2BJ,HIST1H2BK,HIST1H2BL,HIST1H2BM,HIST1H2BO,HIST1H3A,HIST1H4C,HIST1H4I,HIST2H2AC,HIST2H2BE,KIF18A,LEMD3,LMNB1,MAD1L1,MAPK1,MAPRE1,MIS12,NCAPD2,NCAPG,NCAPG2,NCAPH2,NDC1,NUDC,NU…
REACTOME_MITOCHONDRIAL_TRANSLATION	4.4e-15	5.6e-13	96	49	AURKAIP1,DAP3,ERAL1,GADD45GIP1,GFM1,MRPL1,MRPL12,MRPL14,MRPL15,MRPL18,MRPL20,MRPL21,MRPL22,MRPL27,MRPL28,MRPL3,MRPL32,MRPL36,MRPL37,MRPL39,MRPL4,MRPL40,MRPL44,MRPL45,MRPL46,MRPL47,MRPL49,MRPL51,MRPL57,MRPL58,MRPL9,MRPS11,MRPS12,MRPS15,MRPS16,MRPS17,MRPS18A,MRPS18B,MRPS18C,MRPS2,MRPS21,MRPS25,MRPS27,MRPS34,MRPS35,MRPS6,MRPS7,MRPS9,MTRF1L
REACTOME_CELL_CYCLE	2.2e-14	2.6e-12	642	180	AHCTF1,AJUBA,AKT2,ANAPC1,ANAPC2,ANAPC4,ANAPC7,ARPP19,BRCC3,BUB3,CCNB1,CCND1,CCP110,CDC20,CDC23,CDC7,CDCA5,CDK4,CENPA,CENPK,CENPM,CENPP,CENPT,CENPX,CEP131,CEP135,CKS1B,CSNK2B,CUL1,DBF4,DHFR,DKC1,DYNC1LI1,DYRK1A,E2F6,EMD,ENSA,ERCC6L,FBXL18,FBXL7,FEN1,GSK3B,GTSE1,H2AFX,HAUS1,HAUS2,HAUS6,HIST1H2AB,HIST1H2AC,HIST1H2BB,HIST1H2BD,HIST1H2BJ,HIST1H2BK,HIST1H2BL,HIST1H2BM,HIST1H2BO,HIST1H3A,HIST1H4C,HIST1H…
REACTOME_MITOTIC_METAPHASE_AND_ANAPHASE	5.1e-14	5.6e-12	201	77	AHCTF1,ANAPC1,ANAPC2,ANAPC4,ANAPC7,BUB3,CDC20,CDC23,CDCA5,CENPA,CENPK,CENPM,CENPP,CENPT,DYNC1LI1,EMD,ERCC6L,KIF18A,LEMD3,LMNB1,MAD1L1,MAPRE1,MIS12,NUDC,NUP133,NUP43,NUP98,PAFAH1B1,PDS5A,PDS5B,PLK1,PMF1,PPP2CA,PPP2R1A,PSMA3,PSMA4,PSMA7,PSMB1,PSMB3,PSMB4,PSMB5,PSMB7,PSMC1,PSMC2,PSMC3,PSMC4,PSMC5,PSMC6,PSMD1,PSMD11,PSMD12,PSMD2,PSMD3,PSMD4,PSMD5,PSMD8,PSMD9,PSME3,RANBP2,RCC2,SEC13,SEH1L,SGO1,SKA1,SK…
REACTOME_TRANSLATION	8.9e-14	9.2e-12	295	100	AIMP2,AURKAIP1,CARS2,DAP3,DARS2,EEF1E1,EIF1AX,EIF2B1,EIF2B2,EIF2B4,EIF2B5,EIF2S1,EIF3B,EIF3D,EIF3J,EIF3K,EIF4A1,EIF4E,EIF4G1,ERAL1,ETF1,FARSA,FARSB,GADD45GIP1,GFM1,GSPT1,HARS,LARS2,MARS2,MRPL1,MRPL12,MRPL14,MRPL15,MRPL18,MRPL20,MRPL21,MRPL22,MRPL27,MRPL28,MRPL3,MRPL32,MRPL36,MRPL37,MRPL39,MRPL4,MRPL40,MRPL44,MRPL45,MRPL46,MRPL47,MRPL49,MRPL51,MRPL57,MRPL58,MRPL9,MRPS11,MRPS12,MRPS15,MRPS16,MRPS17…
REACTOME_HIV_INFECTION	7.5e-13	7.3e-11	234	83	AP1M1,AP1M2,AP2S1,CCNT2,CDK9,CHMP6,CTDP1,CXCR4,ELOA,ELOC,FEN1,GTF2A1,GTF2A2,GTF2F1,GTF2H1,KPNB1,LIG4,NDC1,NELFB,NELFCD,NMT1,NPM1,NUP133,NUP153,NUP188,NUP205,NUP43,NUP50,NUP54,NUP88,NUP98,NUPL2,POLR2A,POLR2B,POLR2D,POLR2L,POM121,PPIA,PSMA3,PSMA4,PSMA7,PSMB1,PSMB3,PSMB4,PSMB5,PSMB7,PSMC1,PSMC2,PSMC3,PSMC4,PSMC5,PSMC6,PSMD1,PSMD11,PSMD12,PSMD2,PSMD3,PSMD4,PSMD5,PSMD8,PSMD9,PSME3,RAC1,RAE1,RAN,RANBP1…
REACTOME_TRNA_PROCESSING	1.2e-12	1.1e-10	111	50	ADAT3,CLP1,CPSF4,CSTF2,CTU2,DDX1,ELAC2,FTSJ1,GTPBP3,HSD17B10,METTL1,NDC1,NSUN2,NUP133,NUP153,NUP188,NUP205,NUP43,NUP50,NUP54,NUP88,NUP98,NUPL2,POM121,POP4,POP5,POP7,PUS1,PUS7,QTRT1,QTRT2,RAE1,RAN,RANBP2,RPP30,RPP40,RTCB,SEC13,SEH1L,TP53RK,TRDMT1,TRMT1,TRMT10A,TRMT10C,TRMT6,TRMU,TSEN2,TSEN54,TYW1,WDR4
REACTOME_HOST_INTERACTIONS_OF_HIV_FACTORS	2.9e-12	2.5e-10	131	55	AP1M1,AP1M2,AP2S1,CDK9,ELOC,KPNB1,NDC1,NPM1,NUP133,NUP153,NUP188,NUP205,NUP43,NUP50,NUP54,NUP88,NUP98,NUPL2,POM121,PPIA,PSMA3,PSMA4,PSMA7,PSMB1,PSMB3,PSMB4,PSMB5,PSMB7,PSMC1,PSMC2,PSMC3,PSMC4,PSMC5,PSMC6,PSMD1,PSMD11,PSMD12,PSMD2,PSMD3,PSMD4,PSMD5,PSMD8,PSMD9,PSME3,RAC1,RAE1,RAN,RANBP1,RANBP2,RBX1,SEC13,SEH1L,SLC25A4,SLC25A5,XPO1
REACTOME_INFECTIOUS_DISEASE	5.3e-11	4.4e-09	382	113	AP1M1,AP1M2,AP2S1,CCNT2,CDK9,CHMP6,CPSF4,CTDP1,CXCR4,ELOA,ELOC,FEN1,GRB2,GRSF1,GTF2A1,GTF2A2,GTF2F1,GTF2H1,HGS,HSP90AB1,IPO5,KPNA3,KPNA4,KPNB1,LIG4,MAP2K2,NDC1,NELFB,NELFCD,NMT1,NPM1,NUP133,NUP153,NUP188,NUP205,NUP43,NUP50,NUP54,NUP88,NUP98,NUPL2,PABPN1,POLR2A,POLR2B,POLR2D,POLR2L,POM121,PPIA,PSMA3,PSMA4,PSMA7,PSMB1,PSMB3,PSMB4,PSMB5,PSMB7,PSMC1,PSMC2,PSMC3,PSMC4,PSMC5,PSMC6,PSMD1,PSMD11,PSMD12,P…
REACTOME_REGULATION_OF_MRNA_STABILITY_BY_PROTEINS_THAT_BIND_AU_RICH_ELEMENTS	9.5e-11	7.4e-09	87	40	DIS3,EIF4G1,ELAVL1,EXOSC1,EXOSC2,EXOSC3,EXOSC4,EXOSC5,EXOSC8,EXOSC9,HNRNPD,KHSRP,PABPC1,PSMA3,PSMA4,PSMA7,PSMB1,PSMB3,PSMB4,PSMB5,PSMB7,PSMC1,PSMC2,PSMC3,PSMC4,PSMC5,PSMC6,PSMD1,PSMD11,PSMD12,PSMD2,PSMD3,PSMD4,PSMD5,PSMD8,PSMD9,PSME3,SET,TNPO1,XPO1
REACTOME_S_PHASE	1.2e-10	8.6e-09	161	60	AKT2,ANAPC1,ANAPC2,ANAPC4,ANAPC7,CCND1,CDC23,CDCA5,CDK4,CKS1B,CUL1,FEN1,GSK3B,LIN52,LIN9,MAX,MCM5,MCM6,ORC4,PDS5A,PDS5B,POLA2,POLD1,POLD2,POLD3,POLE2,POLE4,PRIM1,PRIM2,PSMA3,PSMA4,PSMA7,PSMB1,PSMB3,PSMB4,PSMB5,PSMB7,PSMC1,PSMC2,PSMC3,PSMC4,PSMC5,PSMC6,PSMD1,PSMD11,PSMD12,PSMD2,PSMD3,PSMD4,PSMD5,PSMD8,PSMD9,PSME3,RB1,RBX1,RFC2,RFC3,SMC3,STAG1,TFDP1
REACTOME_TRNA_PROCESSING_IN_THE_NUCLEUS	1e-09	7.1e-08	59	30	CLP1,CPSF4,CSTF2,DDX1,ELAC2,NDC1,NUP133,NUP153,NUP188,NUP205,NUP43,NUP50,NUP54,NUP88,NUP98,NUPL2,POM121,POP4,POP5,POP7,RAE1,RAN,RANBP2,RPP30,RPP40,RTCB,SEC13,SEH1L,TSEN2,TSEN54
REACTOME_CELL_CYCLE_CHECKPOINTS	2.2e-09	1.5e-07	291	88	AHCTF1,ANAPC1,ANAPC2,ANAPC4,ANAPC7,BRCC3,BUB3,CCNB1,CDC20,CDC23,CDC7,CENPA,CENPK,CENPM,CENPP,CENPT,DBF4,DYNC1LI1,ERCC6L,GTSE1,H2AFX,HIST1H2BB,HIST1H2BD,HIST1H2BJ,HIST1H2BK,HIST1H2BL,HIST1H2BM,HIST1H2BO,HIST1H4C,HIST1H4I,HIST2H2BE,KIF18A,MAD1L1,MAPRE1,MCM5,MCM6,MIS12,NUDC,NUP133,NUP43,NUP98,ORC4,PAFAH1B1,PIAS4,PLK1,PMF1,PPP2CA,PPP2R1A,PSMA3,PSMA4,PSMA7,PSMB1,PSMB3,PSMB4,PSMB5,PSMB7,PSMC1,PSMC2,PSM…
REACTOME_THE_ROLE_OF_GTSE1_IN_G2_M_PROGRESSION_AFTER_G2_CHECKPOINT	3.1e-09	2e-07	78	35	CCNB1,GTSE1,HSP90AB1,MAPRE1,PLK1,PSMA3,PSMA4,PSMA7,PSMB1,PSMB3,PSMB4,PSMB5,PSMB7,PSMC1,PSMC2,PSMC3,PSMC4,PSMC5,PSMC6,PSMD1,PSMD11,PSMD12,PSMD2,PSMD3,PSMD4,PSMD5,PSMD8,PSMD9,PSME3,TUBA1B,TUBA1C,TUBB2A,TUBB3,TUBB4B,TUBB6
REACTOME_FBXL7_DOWN_REGULATES_AURKA_DURING_MITOTIC_ENTRY_AND_IN_EARLY_MITOSIS	3.5e-09	2.2e-07	55	28	CUL1,FBXL18,FBXL7,PSMA3,PSMA4,PSMA7,PSMB1,PSMB3,PSMB4,PSMB5,PSMB7,PSMC1,PSMC2,PSMC3,PSMC4,PSMC5,PSMC6,PSMD1,PSMD11,PSMD12,PSMD2,PSMD3,PSMD4,PSMD5,PSMD8,PSMD9,PSME3,RBX1
REACTOME_MITOCHONDRIAL_PROTEIN_IMPORT	4e-09	2.4e-07	65	31	ATP5F1A,ATP5F1B,ATP5MC1,BCS1L,CHCHD3,CHCHD4,CHCHD7,CS,CYC1,FXN,HSCB,HSPA9,HSPD1,IDH3G,PMPCA,SAMM50,SLC25A13,SLC25A4,TIMM10,TIMM13,TIMM17A,TIMM21,TIMM22,TIMM23,TIMM44,TIMM50,TIMM8A,TOMM20,TOMM22,TOMM40,TOMM5
REACTOME_METABOLISM_OF_NON_CODING_RNA	1.1e-08	6.2e-07	54	27	GEMIN4,GEMIN5,GEMIN7,NDC1,NUP133,NUP153,NUP188,NUP205,NUP43,NUP50,NUP54,NUP88,NUP98,NUPL2,PHAX,POM121,PRMT5,RAE1,RANBP2,SEC13,SEH1L,SNRPB,SNRPD1,SNRPD3,SNRPF,SNRPG,WDR77
REACTOME_NEGATIVE_REGULATION_OF_NOTCH4_SIGNALING	1.1e-08	6.2e-07	54	27	CUL1,PSMA3,PSMA4,PSMA7,PSMB1,PSMB3,PSMB4,PSMB5,PSMB7,PSMC1,PSMC2,PSMC3,PSMC4,PSMC5,PSMC6,PSMD1,PSMD11,PSMD12,PSMD2,PSMD3,PSMD4,PSMD5,PSMD8,PSMD9,PSME3,RBX1,TACC3
REACTOME_CELLULAR_RESPONSES_TO_STRESS	1.3e-08	7.1e-07	440	118	AJUBA,AKT1S1,ANAPC1,ANAPC2,ANAPC4,ANAPC7,BAG1,BAG2,CAPZA1,CAPZA2,CBX2,CCAR2,CDC23,CDK4,CITED2,CREBBP,CYCS,DCTN4,DNAJC2,DNAJC7,DYNC1LI1,EED,EGLN1,ELOC,ETS2,EZH2,FKBP5,GSK3B,H2AFX,HIRA,HIST1H1E,HIST1H2AB,HIST1H2AC,HIST1H2BB,HIST1H2BD,HIST1H2BJ,HIST1H2BK,HIST1H2BL,HIST1H2BM,HIST1H2BO,HIST1H3A,HIST1H4C,HIST1H4I,HIST2H2AC,HIST2H2BE,HSP90AB1,HSPA14,HSPA9,HSPB8,LMNB1,MAPK1,MAPK8,MLST8,MRPL18,MTOR,NDC1,N…
REACTOME_DNA_REPLICATION	1.5e-08	7.9e-07	127	47	ANAPC1,ANAPC2,ANAPC4,ANAPC7,CDC23,CDC7,CUL1,DBF4,FEN1,MCM5,MCM6,ORC4,POLA2,POLD1,POLD2,POLD3,POLE2,POLE4,PRIM1,PRIM2,PSMA3,PSMA4,PSMA7,PSMB1,PSMB3,PSMB4,PSMB5,PSMB7,PSMC1,PSMC2,PSMC3,PSMC4,PSMC5,PSMC6,PSMD1,PSMD11,PSMD12,PSMD2,PSMD3,PSMD4,PSMD5,PSMD8,PSMD9,PSME3,RBX1,RFC2,RFC3
REACTOME_AUF1_HNRNP_D0_BINDS_AND_DESTABILIZES_MRNA	1.8e-08	9.2e-07	55	27	EIF4G1,HNRNPD,PABPC1,PSMA3,PSMA4,PSMA7,PSMB1,PSMB3,PSMB4,PSMB5,PSMB7,PSMC1,PSMC2,PSMC3,PSMC4,PSMC5,PSMC6,PSMD1,PSMD11,PSMD12,PSMD2,PSMD3,PSMD4,PSMD5,PSMD8,PSMD9,PSME3
REACTOME_ACTIVATION_OF_APC_C_AND_APC_C:CDC20_MEDIATED_DEGRADATION_OF_MITOTIC_PROTEINS	2.4e-08	1.2e-06	76	33	ANAPC1,ANAPC2,ANAPC4,ANAPC7,BUB3,CCNB1,CDC20,CDC23,PLK1,PSMA3,PSMA4,PSMA7,PSMB1,PSMB3,PSMB4,PSMB5,PSMB7,PSMC1,PSMC2,PSMC3,PSMC4,PSMC5,PSMC6,PSMD1,PSMD11,PSMD12,PSMD2,PSMD3,PSMD4,PSMD5,PSMD8,PSMD9,PSME3
REACTOME_INTERACTIONS_OF_REV_WITH_HOST_CELLULAR_PROTEINS	2.6e-08	1.2e-06	37	21	KPNB1,NDC1,NPM1,NUP133,NUP153,NUP188,NUP205,NUP43,NUP50,NUP54,NUP88,NUP98,NUPL2,POM121,RAE1,RAN,RANBP1,RANBP2,SEC13,SEH1L,XPO1
HALLMARK_G2M_CHECKPOINT	3.3e-08	1.5e-06	200	64	BUB3,CCND1,CDC20,CDC7,CDK4,CENPA,CKS1B,CUL1,CUL3,CUL4A,DBF4,DDX39A,DKC1,DR1,DTYMK,EZH2,GSPT1,H2AFX,HIRA,HIST1H2BK,HNRNPD,HNRNPU,ILF3,JPT1,KIF5B,KPNB1,LBR,LMNB1,MCM5,MCM6,MEIS2,MKI67,NCL,NOLC1,NUP50,NUP98,ODC1,PAFAH1B1,PDS5B,PLK1,POLA2,PRIM2,PRMT5,RAD23B,RASAL2,RBM14,SAP30,SLC12A2,SLC7A1,SLC7A5,SMC2,SNRPD1,SRSF10,SRSF2,STAG1,SUV39H1,SYNCRIP,TACC3,TFDP1,TMPO,TNPO2,UBE2S,UCK2,XPO1
REACTOME_SCF_SKP2_MEDIATED_DEGRADATION_OF_P27_P21	4.1e-08	1.8e-06	60	28	CCND1,CDK4,CKS1B,CUL1,PSMA3,PSMA4,PSMA7,PSMB1,PSMB3,PSMB4,PSMB5,PSMB7,PSMC1,PSMC2,PSMC3,PSMC4,PSMC5,PSMC6,PSMD1,PSMD11,PSMD12,PSMD2,PSMD3,PSMD4,PSMD5,PSMD8,PSMD9,PSME3
REACTOME_DEGRADATION_OF_DVL	4.8e-08	2.1e-06	57	27	CUL3,DVL2,PSMA3,PSMA4,PSMA7,PSMB1,PSMB3,PSMB4,PSMB5,PSMB7,PSMC1,PSMC2,PSMC3,PSMC4,PSMC5,PSMC6,PSMD1,PSMD11,PSMD12,PSMD2,PSMD3,PSMD4,PSMD5,PSMD8,PSMD9,PSME3,RBX1
REACTOME_VIF_MEDIATED_DEGRADATION_OF_APOBEC3G	5.6e-08	2.4e-06	54	26	ELOC,PSMA3,PSMA4,PSMA7,PSMB1,PSMB3,PSMB4,PSMB5,PSMB7,PSMC1,PSMC2,PSMC3,PSMC4,PSMC5,PSMC6,PSMD1,PSMD11,PSMD12,PSMD2,PSMD3,PSMD4,PSMD5,PSMD8,PSMD9,PSME3,RBX1
REACTOME_DEFECTIVE_CFTR_CAUSES_CYSTIC_FIBROSIS	6.4e-08	2.6e-06	61	28	DERL2,ERLIN1,PSMA3,PSMA4,PSMA7,PSMB1,PSMB3,PSMB4,PSMB5,PSMB7,PSMC1,PSMC2,PSMC3,PSMC4,PSMC5,PSMC6,PSMD1,PSMD11,PSMD12,PSMD2,PSMD3,PSMD4,PSMD5,PSMD8,PSMD9,PSME3,RNF185,VCP
REACTOME_CELLULAR_RESPONSE_TO_HYPOXIA	6.5e-08	2.6e-06	75	32	AJUBA,CITED2,CREBBP,EGLN1,ELOC,PSMA3,PSMA4,PSMA7,PSMB1,PSMB3,PSMB4,PSMB5,PSMB7,PSMC1,PSMC2,PSMC3,PSMC4,PSMC5,PSMC6,PSMD1,PSMD11,PSMD12,PSMD2,PSMD3,PSMD4,PSMD5,PSMD8,PSMD9,PSME3,RBX1,UBE2D2,WTIP
REACTOME_MITOTIC_G1_G1_S_PHASES	7.4e-08	2.9e-06	149	51	AKT2,CCNB1,CCND1,CDC7,CDK4,CKS1B,CUL1,DBF4,DHFR,DYRK1A,E2F6,LIN52,LIN9,MAX,MCM5,MCM6,ORC4,POLA2,POLE2,POLE4,PPP2CA,PPP2R1A,PRIM1,PRIM2,PSMA3,PSMA4,PSMA7,PSMB1,PSMB3,PSMB4,PSMB5,PSMB7,PSMC1,PSMC2,PSMC3,PSMC4,PSMC5,PSMC6,PSMD1,PSMD11,PSMD12,PSMD2,PSMD3,PSMD4,PSMD5,PSMD8,PSMD9,PSME3,RB1,RRM2,TFDP1
REACTOME_APC_C:CDH1_MEDIATED_DEGRADATION_OF_CDC20_AND_OTHER_APC_C:CDH1_TARGETED_PROTEINS_IN_LATE_MITOSIS_EARLY_G1	8e-08	3e-06	72	31	ANAPC1,ANAPC2,ANAPC4,ANAPC7,CDC20,CDC23,PLK1,PSMA3,PSMA4,PSMA7,PSMB1,PSMB3,PSMB4,PSMB5,PSMB7,PSMC1,PSMC2,PSMC3,PSMC4,PSMC5,PSMC6,PSMD1,PSMD11,PSMD12,PSMD2,PSMD3,PSMD4,PSMD5,PSMD8,PSMD9,PSME3
REACTOME_RESOLUTION_OF_SISTER_CHROMATID_COHESION	8e-08	3e-06	125	45	AHCTF1,BUB3,CCNB1,CDC20,CDCA5,CENPA,CENPK,CENPM,CENPP,CENPT,DYNC1LI1,ERCC6L,KIF18A,MAD1L1,MAPRE1,MIS12,NUDC,NUP133,NUP43,NUP98,PAFAH1B1,PDS5A,PDS5B,PLK1,PMF1,PPP2CA,PPP2R1A,RANBP2,RCC2,SEC13,SEH1L,SGO1,SKA1,SKA2,SMC3,SPC24,SPDL1,STAG1,TUBA1B,TUBA1C,TUBB2A,TUBB3,TUBB4B,TUBB6,XPO1
REACTOME_REGULATION_OF_PTEN_STABILITY_AND_ACTIVITY	9.9e-08	3.6e-06	69	30	AKT2,CSNK2B,NEDD4,OTUD3,PSMA3,PSMA4,PSMA7,PSMB1,PSMB3,PSMB4,PSMB5,PSMB7,PSMC1,PSMC2,PSMC3,PSMC4,PSMC5,PSMC6,PSMD1,PSMD11,PSMD12,PSMD2,PSMD3,PSMD4,PSMD5,PSMD8,PSMD9,PSME3,STUB1,TRIM27
REACTOME_MITOTIC_PROMETAPHASE	1.3e-07	4.6e-06	198	62	AHCTF1,BUB3,CCNB1,CCP110,CDC20,CDCA5,CENPA,CENPK,CENPM,CENPP,CENPT,CEP131,CEP135,CSNK2B,DYNC1LI1,ERCC6L,HAUS1,HAUS2,HAUS6,KIF18A,MAD1L1,MAPRE1,MIS12,NCAPD2,NCAPG,NUDC,NUP133,NUP43,NUP98,PAFAH1B1,PCNT,PDS5A,PDS5B,PLK1,PMF1,PPP2CA,PPP2R1A,RANBP2,RCC2,SEC13,SEH1L,SGO1,SKA1,SKA2,SMC2,SMC3,SPC24,SPDL1,SSNA1,STAG1,TUBA1B,TUBA1C,TUBB,TUBB2A,TUBB3,TUBB4B,TUBB6,TUBG1,TUBGCP3,TUBGCP5,XPO1,YWHAG
REACTOME_CYCLIN_A:CDK2_ASSOCIATED_EVENTS_AT_S_PHASE_ENTRY	1.7e-07	5.7e-06	85	34	AKT2,CCND1,CDK4,CKS1B,CUL1,LIN52,LIN9,MAX,PSMA3,PSMA4,PSMA7,PSMB1,PSMB3,PSMB4,PSMB5,PSMB7,PSMC1,PSMC2,PSMC3,PSMC4,PSMC5,PSMC6,PSMD1,PSMD11,PSMD12,PSMD2,PSMD3,PSMD4,PSMD5,PSMD8,PSMD9,PSME3,RB1,TFDP1
REACTOME_DNA_REPLICATION_PRE_INITIATION	1.7e-07	5.7e-06	85	34	CDC7,DBF4,MCM5,MCM6,ORC4,POLA2,POLE2,POLE4,PRIM1,PRIM2,PSMA3,PSMA4,PSMA7,PSMB1,PSMB3,PSMB4,PSMB5,PSMB7,PSMC1,PSMC2,PSMC3,PSMC4,PSMC5,PSMC6,PSMD1,PSMD11,PSMD12,PSMD2,PSMD3,PSMD4,PSMD5,PSMD8,PSMD9,PSME3
REACTOME_NUCLEAR_IMPORT_OF_REV_PROTEIN	1.7e-07	5.7e-06	34	19	KPNB1,NDC1,NPM1,NUP133,NUP153,NUP188,NUP205,NUP43,NUP50,NUP54,NUP88,NUP98,NUPL2,POM121,RAE1,RAN,RANBP2,SEC13,SEH1L
REACTOME_CROSS_PRESENTATION_OF_SOLUBLE_EXOGENOUS_ANTIGENS_ENDOSOMES	2e-07	6.3e-06	50	24	PSMA3,PSMA4,PSMA7,PSMB1,PSMB3,PSMB4,PSMB5,PSMB7,PSMC1,PSMC2,PSMC3,PSMC4,PSMC5,PSMC6,PSMD1,PSMD11,PSMD12,PSMD2,PSMD3,PSMD4,PSMD5,PSMD8,PSMD9,PSME3
REACTOME_CHROMOSOME_MAINTENANCE	2.3e-07	7.3e-06	109	40	CENPA,CENPK,CENPM,CENPP,CENPT,CENPX,DKC1,FEN1,H2AFX,HIST1H2AB,HIST1H2AC,HIST1H2BB,HIST1H2BD,HIST1H2BJ,HIST1H2BK,HIST1H2BL,HIST1H2BM,HIST1H2BO,HIST1H4C,HIST1H4I,HIST2H2AC,HIST2H2BE,MIS18A,MIS18BP1,NHP2,NPM1,OIP5,POLA2,POLD1,POLD2,POLD3,POLE2,POLE4,PRIM1,PRIM2,RBBP7,RFC2,RFC3,RUVBL2,WRAP53
REACTOME_REGULATION_OF_MITOTIC_CELL_CYCLE	2.4e-07	7.3e-06	86	34	ANAPC1,ANAPC2,ANAPC4,ANAPC7,BUB3,CCNB1,CDC20,CDC23,CUL1,PLK1,PSMA3,PSMA4,PSMA7,PSMB1,PSMB3,PSMB4,PSMB5,PSMB7,PSMC1,PSMC2,PSMC3,PSMC4,PSMC5,PSMC6,PSMD1,PSMD11,PSMD12,PSMD2,PSMD3,PSMD4,PSMD5,PSMD8,PSMD9,PSME3
REACTOME_REGULATION_OF_RAS_BY_GAPS	2.7e-07	8.1e-06	68	29	CUL3,HRAS,NRAS,PSMA3,PSMA4,PSMA7,PSMB1,PSMB3,PSMB4,PSMB5,PSMB7,PSMC1,PSMC2,PSMC3,PSMC4,PSMC5,PSMC6,PSMD1,PSMD11,PSMD12,PSMD2,PSMD3,PSMD4,PSMD5,PSMD8,PSMD9,PSME3,RASAL2,RBX1
REACTOME_SUMOYLATION_OF_SUMOYLATION_PROTEINS	3.2e-07	9.5e-06	35	19	NDC1,NUP133,NUP153,NUP188,NUP205,NUP43,NUP50,NUP54,NUP88,NUP98,NUPL2,PIAS4,POM121,RAE1,RANBP2,SEC13,SEH1L,SUMO2,TOPORS
REACTOME_RHO_GTPASES_ACTIVATE_FORMINS	3.6e-07	1e-05	139	47	ACTG1,AHCTF1,BUB3,CDC20,CDC42,CENPA,CENPK,CENPM,CENPP,CENPT,DIAPH1,DIAPH3,DVL2,DYNC1LI1,ERCC6L,KIF18A,MAD1L1,MAPRE1,MIS12,MRTFA,NUDC,NUP133,NUP43,NUP98,PAFAH1B1,PFN1,PLK1,PMF1,PPP2CA,PPP2R1A,RAC1,RANBP2,RCC2,SEC13,SEH1L,SGO1,SKA1,SKA2,SPC24,SPDL1,TUBA1B,TUBA1C,TUBB2A,TUBB3,TUBB4B,TUBB6,XPO1
REACTOME_CELLULAR_RESPONSES_TO_EXTERNAL_STIMULI	3.8e-07	1.1e-05	535	132	AJUBA,AKT1S1,ANAPC1,ANAPC2,ANAPC4,ANAPC7,ATG3,ATG4D,BAG1,BAG2,CAPZA1,CAPZA2,CBX2,CCAR2,CDC23,CDK4,CHMP6,CITED2,CREBBP,CSNK2B,CYCS,DCTN4,DNAJC2,DNAJC7,DYNC1LI1,EED,EGLN1,ELOC,ETS2,EZH2,FKBP5,FUNDC1,GSK3B,H2AFX,HIRA,HIST1H1E,HIST1H2AB,HIST1H2AC,HIST1H2BB,HIST1H2BD,HIST1H2BJ,HIST1H2BK,HIST1H2BL,HIST1H2BM,HIST1H2BO,HIST1H3A,HIST1H4C,HIST1H4I,HIST2H2AC,HIST2H2BE,HSP90AB1,HSPA14,HSPA9,HSPB8,LMNB1,MAPK1…
REACTOME_HIV_LIFE_CYCLE	4e-07	1.1e-05	152	50	CCNT2,CDK9,CHMP6,CTDP1,CXCR4,ELOA,ELOC,FEN1,GTF2A1,GTF2A2,GTF2F1,GTF2H1,LIG4,NDC1,NELFB,NELFCD,NMT1,NUP133,NUP153,NUP188,NUP205,NUP43,NUP50,NUP54,NUP88,NUP98,NUPL2,POLR2A,POLR2B,POLR2D,POLR2L,POM121,PPIA,RAE1,RAN,RANBP1,RANBP2,SEC13,SEH1L,SSRP1,SUPT16H,TAF15,TAF3,TAF5,TAF6,TAF9,VPS4B,XPO1,XRCC5,XRCC6
REACTOME_DECTIN_1_MEDIATED_NONCANONICAL_NF_KB_SIGNALING	4.1e-07	1.1e-05	62	27	CHUK,CUL1,PSMA3,PSMA4,PSMA7,PSMB1,PSMB3,PSMB4,PSMB5,PSMB7,PSMC1,PSMC2,PSMC3,PSMC4,PSMC5,PSMC6,PSMD1,PSMD11,PSMD12,PSMD2,PSMD3,PSMD4,PSMD5,PSMD8,PSMD9,PSME3,UBE2M
REACTOME_METABOLISM_OF_POLYAMINES	5.1e-07	1.4e-05	59	26	ODC1,PSMA3,PSMA4,PSMA7,PSMB1,PSMB3,PSMB4,PSMB5,PSMB7,PSMC1,PSMC2,PSMC3,PSMC4,PSMC5,PSMC6,PSMD1,PSMD11,PSMD12,PSMD2,PSMD3,PSMD4,PSMD5,PSMD8,PSMD9,PSME3,SRM
REACTOME_MITOTIC_PROPHASE	5.8e-07	1.5e-05	141	47	ARPP19,CCNB1,EMD,ENSA,H2AFX,HIST1H2AB,HIST1H2AC,HIST1H2BB,HIST1H2BD,HIST1H2BJ,HIST1H2BK,HIST1H2BL,HIST1H2BM,HIST1H2BO,HIST1H3A,HIST1H4C,HIST1H4I,HIST2H2AC,HIST2H2BE,LEMD3,LMNB1,MAPK1,NCAPG2,NCAPH2,NDC1,NUP133,NUP153,NUP188,NUP205,NUP43,NUP50,NUP54,NUP88,NUP98,NUPL2,PLK1,POM121,PPP2CA,PPP2R1A,RAE1,RANBP2,RB1,SEC13,SEH1L,SET,SMC2,TMPO
REACTOME_EXPORT_OF_VIRAL_RIBONUCLEOPROTEINS_FROM_NUCLEUS	5.9e-07	1.6e-05	33	18	NDC1,NUP133,NUP153,NUP188,NUP205,NUP43,NUP50,NUP54,NUP88,NUP98,NUPL2,POM121,RAE1,RAN,RANBP2,SEC13,SEH1L,XPO1
REACTOME_ANTIVIRAL_MECHANISM_BY_IFN_STIMULATED_GENES	7.5e-07	1.9e-05	82	32	ABCE1,EIF4A1,EIF4A3,EIF4E,EIF4G1,EIF4G2,FLNA,KPNA3,KPNA4,KPNB1,NDC1,NEDD4,NUP133,NUP153,NUP188,NUP205,NUP43,NUP50,NUP54,NUP88,NUP98,NUPL2,PIN1,PLCG1,POM121,RAE1,RANBP2,SEC13,SEH1L,STAT1,TRIM25,UBE2N
REACTOME_DEGRADATION_OF_GLI1_BY_THE_PROTEASOME	7.6e-07	1.9e-05	60	26	CUL1,PSMA3,PSMA4,PSMA7,PSMB1,PSMB3,PSMB4,PSMB5,PSMB7,PSMC1,PSMC2,PSMC3,PSMC4,PSMC5,PSMC6,PSMD1,PSMD11,PSMD12,PSMD2,PSMD3,PSMD4,PSMD5,PSMD8,PSMD9,PSME3,RBX1
REACTOME_REGULATION_OF_APOPTOSIS	7.6e-07	1.9e-05	53	24	PSMA3,PSMA4,PSMA7,PSMB1,PSMB3,PSMB4,PSMB5,PSMB7,PSMC1,PSMC2,PSMC3,PSMC4,PSMC5,PSMC6,PSMD1,PSMD11,PSMD12,PSMD2,PSMD3,PSMD4,PSMD5,PSMD8,PSMD9,PSME3
REACTOME_REGULATION_OF_EXPRESSION_OF_SLITS_AND_ROBOS	7.6e-07	1.9e-05	172	54	EIF4A3,EIF4G1,ELOC,ETF1,GSPT1,MAGOH,MAGOHB,PABPC1,PSMA3,PSMA4,PSMA7,PSMB1,PSMB3,PSMB4,PSMB5,PSMB7,PSMC1,PSMC2,PSMC3,PSMC4,PSMC5,PSMC6,PSMD1,PSMD11,PSMD12,PSMD2,PSMD3,PSMD4,PSMD5,PSMD8,PSMD9,PSME3,RBM8A,RBX1,RNPS1,RPL14,RPL15,RPL18,RPL24,RPL26L1,RPL28,RPL32,RPL35,RPL38,RPL41,RPL7A,RPS10,RPS15,RPS2,RPS21,RPS26,RPS9,SLIT2,UPF3A
REACTOME_HOST_INTERACTIONS_WITH_INFLUENZA_FACTORS	7.9e-07	1.9e-05	43	21	CPSF4,KPNA3,KPNA4,KPNB1,NDC1,NUP133,NUP153,NUP188,NUP205,NUP43,NUP50,NUP54,NUP88,NUP98,NUPL2,PABPN1,POM121,RAE1,RANBP2,SEC13,SEH1L
REACTOME_ORC1_REMOVAL_FROM_CHROMATIN	8e-07	1.9e-05	71	29	CUL1,MCM5,MCM6,ORC4,PSMA3,PSMA4,PSMA7,PSMB1,PSMB3,PSMB4,PSMB5,PSMB7,PSMC1,PSMC2,PSMC3,PSMC4,PSMC5,PSMC6,PSMD1,PSMD11,PSMD12,PSMD2,PSMD3,PSMD4,PSMD5,PSMD8,PSMD9,PSME3,RBX1
REACTOME_SWITCHING_OF_ORIGINS_TO_A_POST_REPLICATIVE_STATE	8.3e-07	2e-05	90	34	ANAPC1,ANAPC2,ANAPC4,ANAPC7,CDC23,CUL1,MCM5,MCM6,ORC4,PSMA3,PSMA4,PSMA7,PSMB1,PSMB3,PSMB4,PSMB5,PSMB7,PSMC1,PSMC2,PSMC3,PSMC4,PSMC5,PSMC6,PSMD1,PSMD11,PSMD12,PSMD2,PSMD3,PSMD4,PSMD5,PSMD8,PSMD9,PSME3,RBX1
REACTOME_MITOTIC_G2_G2_M_PHASES	8.7e-07	2e-05	199	60	AJUBA,CCNB1,CCP110,CEP131,CEP135,CUL1,FBXL18,FBXL7,GTSE1,HAUS1,HAUS2,HAUS6,HSP90AB1,LIN52,LIN9,MAPRE1,PAFAH1B1,PCNT,PLK1,PPP2CA,PPP2R1A,PSMA3,PSMA4,PSMA7,PSMB1,PSMB3,PSMB4,PSMB5,PSMB7,PSMC1,PSMC2,PSMC3,PSMC4,PSMC5,PSMC6,PSMD1,PSMD11,PSMD12,PSMD2,PSMD3,PSMD4,PSMD5,PSMD8,PSMD9,PSME3,RAB8A,RBX1,SSNA1,TUBA1B,TUBA1C,TUBB,TUBB2A,TUBB3,TUBB4B,TUBB6,TUBG1,TUBGCP3,TUBGCP5,XPO1,YWHAG
REACTOME_CDK_MEDIATED_PHOSPHORYLATION_AND_REMOVAL_OF_CDC6	1.1e-06	2.6e-05	72	29	ANAPC1,ANAPC2,ANAPC4,ANAPC7,CDC23,PSMA3,PSMA4,PSMA7,PSMB1,PSMB3,PSMB4,PSMB5,PSMB7,PSMC1,PSMC2,PSMC3,PSMC4,PSMC5,PSMC6,PSMD1,PSMD11,PSMD12,PSMD2,PSMD3,PSMD4,PSMD5,PSMD8,PSMD9,PSME3
REACTOME_SUMOYLATION_OF_RNA_BINDING_PROTEINS	1.1e-06	2.5e-05	47	22	CBX2,HNRNPC,HNRNPK,NDC1,NOP58,NUP133,NUP153,NUP188,NUP205,NUP43,NUP50,NUP54,NUP88,NUP98,NUPL2,POM121,RAE1,RANBP2,RING1,SEC13,SEH1L,SUMO2
REACTOME_VIRAL_MESSENGER_RNA_SYNTHESIS	1.3e-06	2.8e-05	44	21	GTF2F1,NDC1,NUP133,NUP153,NUP188,NUP205,NUP43,NUP50,NUP54,NUP88,NUP98,NUPL2,POLR2A,POLR2B,POLR2D,POLR2L,POM121,RAE1,RANBP2,SEC13,SEH1L
REACTOME_REGULATION_OF_RUNX2_EXPRESSION_AND_ACTIVITY	1.6e-06	3.5e-05	73	29	CUL1,GSK3B,PSMA3,PSMA4,PSMA7,PSMB1,PSMB3,PSMB4,PSMB5,PSMB7,PSMC1,PSMC2,PSMC3,PSMC4,PSMC5,PSMC6,PSMD1,PSMD11,PSMD12,PSMD2,PSMD3,PSMD4,PSMD5,PSMD8,PSMD9,PSME3,RBX1,STAT1,STUB1
REACTOME_DEGRADATION_OF_AXIN	1.7e-06	3.7e-05	55	24	PSMA3,PSMA4,PSMA7,PSMB1,PSMB3,PSMB4,PSMB5,PSMB7,PSMC1,PSMC2,PSMC3,PSMC4,PSMC5,PSMC6,PSMD1,PSMD11,PSMD12,PSMD2,PSMD3,PSMD4,PSMD5,PSMD8,PSMD9,PSME3
REACTOME_REGULATION_OF_RUNX3_EXPRESSION_AND_ACTIVITY	1.7e-06	3.7e-05	55	24	PSMA3,PSMA4,PSMA7,PSMB1,PSMB3,PSMB4,PSMB5,PSMB7,PSMC1,PSMC2,PSMC3,PSMC4,PSMC5,PSMC6,PSMD1,PSMD11,PSMD12,PSMD2,PSMD3,PSMD4,PSMD5,PSMD8,PSMD9,PSME3
REACTOME_EPIGENETIC_REGULATION_OF_GENE_EXPRESSION	1.8e-06	3.7e-05	146	47	AEBP2,CBX3,CD3EAP,DDX21,DEK,DNMT1,DNMT3B,EED,EZH2,GATAD2A,GSK3B,GTF2H1,H2AFX,HIST1H2AB,HIST1H2AC,HIST1H2BB,HIST1H2BD,HIST1H2BJ,HIST1H2BK,HIST1H2BL,HIST1H2BM,HIST1H2BO,HIST1H3A,HIST1H4C,HIST1H4I,HIST2H2AC,HIST2H2BE,KAT2A,MBD2,MTA1,MTA2,MYBBP1A,POLR1B,POLR1C,POLR1E,POLR2L,RBBP7,SAP30,SAP30BP,SIRT1,SUV39H1,TAF1B,TDG,TET3,TTF1,TWISTNB,UBTF
REACTOME_CELLULAR_RESPONSE_TO_HEAT_STRESS	2e-06	4.1e-05	101	36	AKT1S1,BAG1,BAG2,CCAR2,CREBBP,DNAJC2,DNAJC7,GSK3B,HSP90AB1,HSPA14,HSPA9,HSPB8,MAPK1,MLST8,MRPL18,MTOR,NDC1,NUP133,NUP153,NUP188,NUP205,NUP43,NUP50,NUP54,NUP88,NUP98,NUPL2,POM121,RAE1,RANBP2,RPS19BP1,RPTOR,SEC13,SEH1L,SIRT1,VCP
REACTOME_PTEN_REGULATION	2e-06	4.1e-05	138	45	AKT2,CBX2,CSNK2B,EED,EZH2,GATAD2A,HDAC3,KDM1A,MAPK1,MLST8,MTA1,MTA2,MTOR,NEDD4,OTUD3,PSMA3,PSMA4,PSMA7,PSMB1,PSMB3,PSMB4,PSMB5,PSMB7,PSMC1,PSMC2,PSMC3,PSMC4,PSMC5,PSMC6,PSMD1,PSMD11,PSMD12,PSMD2,PSMD3,PSMD4,PSMD5,PSMD8,PSMD9,PSME3,RBBP7,RING1,RPTOR,STUB1,TRIM27,USP7
HALLMARK_MTORC1_SIGNALING	2.4e-06	4.7e-05	200	59	ABCF2,ARPC5L,ATP2A2,ATP5MC1,CACYBP,CCT6A,CXCR4,DDX39A,DHCR24,DHFR,EEF1E1,ETF1,GAPDH,GCLC,GGA2,GLA,GMPS,GSK3B,GTF2H1,HMGCR,HPRT1,HSPA9,HSPD1,HSPE1,IFRD1,LDHA,M6PR,NFYC,NMT1,NUP205,PITPNB,PLK1,PNO1,PPIA,PPP1R15A,PRDX1,PSMA3,PSMA4,PSMB5,PSMC2,PSMC4,PSMC6,PSMD12,PSME3,PSMG1,QDPR,RRM2,RRP9,SC5D,SLC7A5,SORD,TES,TFRC,TMEM97,TOMM40,TUBG1,TXNRD1,UNG,YKT6
HALLMARK_OXIDATIVE_PHOSPHORYLATION	2.4e-06	4.7e-05	200	59	ATP1B1,ATP5F1A,ATP5F1B,ATP5F1C,ATP5MC1,ATP5MC3,ATP5MF,ATP5PB,ATP6V0E1,ATP6V1G1,BAX,COX11,COX15,CS,CYC1,CYCS,DLST,ECHS1,FH,FXN,HCCS,HSD17B10,HSPA9,IDH3A,IDH3B,IDH3G,LDHA,LDHB,LRPPRC,MFN2,MPC1,MRPL15,MRPS11,MRPS12,MRPS15,NDUFA6,NDUFAB1,NDUFS1,NDUFS3,PHB2,PMPCA,POR,PRDX3,RHOT2,SLC25A11,SLC25A3,SLC25A4,SLC25A5,SUCLA2,SUPV3L1,TIMM10,TIMM13,TIMM17A,TIMM50,TOMM22,UQCR11,UQCRFS1,VDAC2,VDAC3
REACTOME_MITOTIC_SPINDLE_CHECKPOINT	2.6e-06	5e-05	110	38	AHCTF1,ANAPC1,ANAPC2,ANAPC4,ANAPC7,BUB3,CDC20,CDC23,CENPA,CENPK,CENPM,CENPP,CENPT,DYNC1LI1,ERCC6L,KIF18A,MAD1L1,MAPRE1,MIS12,NUDC,NUP133,NUP43,NUP98,PAFAH1B1,PLK1,PMF1,PPP2CA,PPP2R1A,RANBP2,RCC2,SEC13,SEH1L,SGO1,SKA1,SKA2,SPC24,SPDL1,XPO1
REACTOME_UCH_PROTEINASES	2.6e-06	5.1e-05	102	36	ACTR5,ACTR8,ASXL1,HCFC1,HIST1H2AB,HIST1H2AC,HIST1H2AG,HIST1H2AH,HIST1H2AI,HIST2H2AC,MCRS1,NFRKB,PSMA3,PSMA4,PSMA7,PSMB1,PSMB3,PSMB4,PSMB5,PSMB7,PSMC1,PSMC2,PSMC3,PSMC4,PSMC5,PSMC6,PSMD1,PSMD11,PSMD12,PSMD2,PSMD3,PSMD4,PSMD5,PSMD8,PSMD9,PSME3
REACTOME_TRANSPORT_OF_THE_SLBP_DEPENDANT_MATURE_MRNA	3.2e-06	6e-05	36	18	EIF4E,NDC1,NUP133,NUP153,NUP188,NUP205,NUP43,NUP50,NUP54,NUP88,NUP98,NUPL2,NXF1,POM121,RAE1,RANBP2,SEC13,SEH1L
REACTOME_ASYMMETRIC_LOCALIZATION_OF_PCP_PROTEINS	3.3e-06	6.3e-05	64	26	DVL2,PSMA3,PSMA4,PSMA7,PSMB1,PSMB3,PSMB4,PSMB5,PSMB7,PSMC1,PSMC2,PSMC3,PSMC4,PSMC5,PSMC6,PSMD1,PSMD11,PSMD12,PSMD2,PSMD3,PSMD4,PSMD5,PSMD8,PSMD9,PSME3,SCRIB
REACTOME_ASSEMBLY_OF_THE_PRE_REPLICATIVE_COMPLEX	3.7e-06	6.8e-05	68	27	MCM5,MCM6,ORC4,PSMA3,PSMA4,PSMA7,PSMB1,PSMB3,PSMB4,PSMB5,PSMB7,PSMC1,PSMC2,PSMC3,PSMC4,PSMC5,PSMC6,PSMD1,PSMD11,PSMD12,PSMD2,PSMD3,PSMD4,PSMD5,PSMD8,PSMD9,PSME3
REACTOME_STABILIZATION_OF_P53	3.7e-06	6.9e-05	57	24	PSMA3,PSMA4,PSMA7,PSMB1,PSMB3,PSMB4,PSMB5,PSMB7,PSMC1,PSMC2,PSMC3,PSMC4,PSMC5,PSMC6,PSMD1,PSMD11,PSMD12,PSMD2,PSMD3,PSMD4,PSMD5,PSMD8,PSMD9,PSME3
REACTOME_DEGRADATION_OF_BETA_CATENIN_BY_THE_DESTRUCTION_COMPLEX	4.5e-06	8e-05	84	31	APC,CTBP1,CUL1,GSK3B,PPP2CA,PPP2R1A,PSMA3,PSMA4,PSMA7,PSMB1,PSMB3,PSMB4,PSMB5,PSMB7,PSMC1,PSMC2,PSMC3,PSMC4,PSMC5,PSMC6,PSMD1,PSMD11,PSMD12,PSMD2,PSMD3,PSMD4,PSMD5,PSMD8,PSMD9,PSME3,RBX1
REACTOME_TRANSPORT_OF_MATURE_TRANSCRIPT_TO_CYTOPLASM	4.5e-06	8e-05	84	31	CPSF4,DDX39A,EIF4A3,EIF4E,MAGOH,MAGOHB,NDC1,NUP133,NUP153,NUP188,NUP205,NUP43,NUP50,NUP54,NUP88,NUP98,NUPL2,NXF1,NXT1,POLDIP3,POM121,RAE1,RANBP2,RBM8A,RNPS1,SEC13,SEH1L,SRSF2,SRSF7,SRSF9,THOC6
REACTOME_HEDGEHOG_LIGAND_BIOGENESIS	4.7e-06	8.4e-05	65	26	DERL2,PSMA3,PSMA4,PSMA7,PSMB1,PSMB3,PSMB4,PSMB5,PSMB7,PSMC1,PSMC2,PSMC3,PSMC4,PSMC5,PSMC6,PSMD1,PSMD11,PSMD12,PSMD2,PSMD3,PSMD4,PSMD5,PSMD8,PSMD9,PSME3,VCP
REACTOME_INTERACTIONS_OF_VPR_WITH_HOST_CELLULAR_PROTEINS	5.2e-06	9.2e-05	37	18	NDC1,NUP133,NUP153,NUP188,NUP205,NUP43,NUP50,NUP54,NUP88,NUP98,NUPL2,POM121,RAE1,RANBP2,SEC13,SEH1L,SLC25A4,SLC25A5
REACTOME_TRANSCRIPTIONAL_REGULATION_BY_SMALL_RNAS	5.7e-06	9.9e-05	105	36	H2AFX,HIST1H2AB,HIST1H2AC,HIST1H2BB,HIST1H2BD,HIST1H2BJ,HIST1H2BK,HIST1H2BL,HIST1H2BM,HIST1H2BO,HIST1H3A,HIST1H4C,HIST1H4I,HIST2H2AC,HIST2H2BE,NDC1,NUP133,NUP153,NUP188,NUP205,NUP43,NUP50,NUP54,NUP88,NUP98,NUPL2,POLR2A,POLR2B,POLR2D,POLR2L,POM121,RAE1,RAN,RANBP2,SEC13,SEH1L
REACTOME_DOWNSTREAM_SIGNALING_EVENTS_OF_B_CELL_RECEPTOR_BCR	5.8e-06	0.0001	81	30	CHUK,CUL1,HRAS,NRAS,PPIA,PPP3R1,PSMA3,PSMA4,PSMA7,PSMB1,PSMB3,PSMB4,PSMB5,PSMB7,PSMC1,PSMC2,PSMC3,PSMC4,PSMC5,PSMC6,PSMD1,PSMD11,PSMD12,PSMD2,PSMD3,PSMD4,PSMD5,PSMD8,PSMD9,PSME3
REACTOME_HATS_ACETYLATE_HISTONES	7.5e-06	0.00013	140	44	CREBBP,DMAP1,DR1,ELP1,ELP5,ELP6,EPC1,HAT1,HCFC1,HIST1H2AB,HIST1H2AC,HIST1H2AG,HIST1H2AH,HIST1H2AI,HIST1H2BB,HIST1H2BD,HIST1H2BJ,HIST1H2BK,HIST1H2BL,HIST1H2BM,HIST1H2BO,HIST1H3A,HIST1H4C,HIST1H4I,HIST2H2AC,HIST2H2BE,HIST2H2BF,ING3,ING5,JADE1,KANSL1,KANSL2,KAT2A,MCRS1,RBBP7,RUVBL2,SGF29,TADA2A,TAF5L,TAF6L,TAF9,USP22,WDR5,YEATS4
REACTOME_SIGNALING_BY_NOTCH4	7.7e-06	0.00013	82	30	CREBBP,CUL1,DLL4,KAT2A,PSMA3,PSMA4,PSMA7,PSMB1,PSMB3,PSMB4,PSMB5,PSMB7,PSMC1,PSMC2,PSMC3,PSMC4,PSMC5,PSMC6,PSMD1,PSMD11,PSMD12,PSMD2,PSMD3,PSMD4,PSMD5,PSMD8,PSMD9,PSME3,RBX1,TACC3
REACTOME_MRNA_SPLICING_MINOR_PATHWAY	8.6e-06	0.00014	52	22	DDX23,EFTUD2,GTF2F1,POLR2A,POLR2B,POLR2D,POLR2L,SF3B5,SNRNP200,SNRNP25,SNRNP40,SNRNP48,SNRPB,SNRPD1,SNRPD3,SNRPF,SNRPG,SNU13,SRSF2,SRSF7,TXNL4A,YBX1
REACTOME_ACTIVATION_OF_NF_KAPPAB_IN_B_CELLS	9e-06	0.00015	67	26	CHUK,CUL1,PSMA3,PSMA4,PSMA7,PSMB1,PSMB3,PSMB4,PSMB5,PSMB7,PSMC1,PSMC2,PSMC3,PSMC4,PSMC5,PSMC6,PSMD1,PSMD11,PSMD12,PSMD2,PSMD3,PSMD4,PSMD5,PSMD8,PSMD9,PSME3
REACTOME_DNA_REPAIR	9.1e-06	0.00015	331	85	ACTR5,ACTR8,ADPRHL2,APEX1,ASCC1,BRCC3,CENPX,CHD1L,COPS2,COPS3,CUL4A,DCLRE1A,EME2,ERCC1,FAAP100,FAAP24,FANCE,FANCG,FANCM,FEN1,GPS1,GTF2H1,H2AFX,HIST1H2AB,HIST1H2AC,HIST1H2BB,HIST1H2BD,HIST1H2BJ,HIST1H2BK,HIST1H2BL,HIST1H2BM,HIST1H2BO,HIST1H4C,HIST1H4I,HIST2H2AC,HIST2H2BE,HMGN1,LIG4,MAPK8,MCRS1,MLH1,NFRKB,OGG1,PALB2,PARP1,PAXIP1,PCLAF,PIAS4,PNKP,POLD1,POLD2,POLD3,POLE2,POLE4,POLH,POLR2A,POLR2B,POLR…
REACTOME_G2_M_CHECKPOINTS	1e-05	0.00016	168	50	BRCC3,CCNB1,CDC7,DBF4,GTSE1,H2AFX,HIST1H2BB,HIST1H2BD,HIST1H2BJ,HIST1H2BK,HIST1H2BL,HIST1H2BM,HIST1H2BO,HIST1H4C,HIST1H4I,HIST2H2BE,MCM5,MCM6,ORC4,PIAS4,PSMA3,PSMA4,PSMA7,PSMB1,PSMB3,PSMB4,PSMB5,PSMB7,PSMC1,PSMC2,PSMC3,PSMC4,PSMC5,PSMC6,PSMD1,PSMD11,PSMD12,PSMD2,PSMD3,PSMD4,PSMD5,PSMD8,PSMD9,PSME3,RFC2,RFC3,RHNO1,UBE2N,YWHAG,YWHAH
REACTOME_SIGNALING_BY_ROBO_RECEPTORS	1e-05	0.00016	218	61	ABL2,AKAP5,CDC42,CXCR4,EIF4A3,EIF4G1,ELOC,ETF1,GSPT1,MAGOH,MAGOHB,PABPC1,PFN1,PRKAR2A,PSMA3,PSMA4,PSMA7,PSMB1,PSMB3,PSMB4,PSMB5,PSMB7,PSMC1,PSMC2,PSMC3,PSMC4,PSMC5,PSMC6,PSMD1,PSMD11,PSMD12,PSMD2,PSMD3,PSMD4,PSMD5,PSMD8,PSMD9,PSME3,RAC1,RBM8A,RBX1,RNPS1,RPL14,RPL15,RPL18,RPL24,RPL26L1,RPL28,RPL32,RPL35,RPL38,RPL41,RPL7A,RPS10,RPS15,RPS2,RPS21,RPS26,RPS9,SLIT2,UPF3A
REACTOME_TRANSCRIPTIONAL_REGULATION_BY_RUNX2	1e-05	0.00016	120	39	AKT2,BAX,CCNB1,CCND1,CDK4,CUL1,GSK3B,HDAC3,MAPK1,PSMA3,PSMA4,PSMA7,PSMB1,PSMB3,PSMB4,PSMB5,PSMB7,PSMC1,PSMC2,PSMC3,PSMC4,PSMC5,PSMC6,PSMD1,PSMD11,PSMD12,PSMD2,PSMD3,PSMD4,PSMD5,PSMD8,PSMD9,PSME3,RB1,RBM14,RBX1,STAT1,STUB1,ZNF521
REACTOME_DEFECTIVE_TPR_MAY_CONFER_SUSCEPTIBILITY_TOWARDS_THYROID_PAPILLARY_CARCINOMA_TPC	1.1e-05	0.00017	32	16	NDC1,NUP133,NUP153,NUP188,NUP205,NUP43,NUP50,NUP54,NUP88,NUP98,NUPL2,POM121,RAE1,RANBP2,SEC13,SEH1L
REACTOME_NUCLEAR_ENVELOPE_BREAKDOWN	1.2e-05	0.00019	53	22	CCNB1,EMD,LEMD3,LMNB1,NDC1,NUP133,NUP153,NUP188,NUP205,NUP43,NUP50,NUP54,NUP88,NUP98,NUPL2,PLK1,POM121,RAE1,RANBP2,SEC13,SEH1L,TMPO
REACTOME_INFLUENZA_INFECTION	1.3e-05	0.0002	156	47	CPSF4,GRSF1,GTF2F1,IPO5,KPNA3,KPNA4,KPNB1,NDC1,NUP133,NUP153,NUP188,NUP205,NUP43,NUP50,NUP54,NUP88,NUP98,NUPL2,PABPN1,POLR2A,POLR2B,POLR2D,POLR2L,POM121,RAE1,RAN,RANBP2,RPL14,RPL15,RPL18,RPL24,RPL26L1,RPL28,RPL32,RPL35,RPL38,RPL41,RPL7A,RPS10,RPS15,RPS2,RPS21,RPS26,RPS9,SEC13,SEH1L,XPO1
REACTOME_SUMOYLATION_OF_UBIQUITINYLATION_PROTEINS	1.3e-05	0.0002	39	18	NDC1,NUP133,NUP153,NUP188,NUP205,NUP43,NUP50,NUP54,NUP88,NUP98,NUPL2,PIAS4,POM121,RAE1,RANBP2,SEC13,SEH1L,TRIM27
HALLMARK_UNFOLDED_PROTEIN_RESPONSE	1.4e-05	0.00021	113	37	CKS1B,CXXC1,DKC1,EIF2S1,EIF4A1,EIF4A3,EIF4E,EIF4G1,EXOSC1,EXOSC10,EXOSC2,EXOSC4,EXOSC5,EXOSC9,GEMIN4,GOSR2,H2AFX,HSPA9,IMP3,KHSRP,KIF5B,LSM1,NFYA,NFYB,NHP2,NOLC1,NOP14,NOP56,NPM1,POP4,PREB,RRP9,SDAD1,SLC7A5,SRPRB,TATDN2,TUBB2A
REACTOME_NUCLEAR_PORE_COMPLEX_NPC_DISASSEMBLY	1.6e-05	0.00023	36	17	CCNB1,NDC1,NUP133,NUP153,NUP188,NUP205,NUP43,NUP50,NUP54,NUP88,NUP98,NUPL2,POM121,RAE1,RANBP2,SEC13,SEH1L
REACTOME_TRANSPORT_OF_MATURE_MRNAS_DERIVED_FROM_INTRONLESS_TRANSCRIPTS	1.7e-05	0.00024	43	19	CPSF4,EIF4E,NDC1,NUP133,NUP153,NUP188,NUP205,NUP43,NUP50,NUP54,NUP88,NUP98,NUPL2,NXF1,POM121,RAE1,RANBP2,SEC13,SEH1L
REACTOME_ABC_TRANSPORTER_DISORDERS	1.8e-05	0.00026	77	28	DERL2,ERLIN1,PSMA3,PSMA4,PSMA7,PSMB1,PSMB3,PSMB4,PSMB5,PSMB7,PSMC1,PSMC2,PSMC3,PSMC4,PSMC5,PSMC6,PSMD1,PSMD11,PSMD12,PSMD2,PSMD3,PSMD4,PSMD5,PSMD8,PSMD9,PSME3,RNF185,VCP
REACTOME_EXTENSION_OF_TELOMERES	2.1e-05	0.0003	30	15	DKC1,FEN1,NHP2,POLA2,POLD1,POLD2,POLD3,POLE2,POLE4,PRIM1,PRIM2,RFC2,RFC3,RUVBL2,WRAP53
REACTOME_RUNX1_REGULATES_TRANSCRIPTION_OF_GENES_INVOLVED_IN_DIFFERENTIATION_OF_HSCS	2.2e-05	0.00032	128	40	H2AFX,HIST1H2AB,HIST1H2AC,HIST1H2BB,HIST1H2BD,HIST1H2BJ,HIST1H2BK,HIST1H2BL,HIST1H2BM,HIST1H2BO,HIST1H3A,HIST1H4C,HIST1H4I,HIST2H2AC,HIST2H2BE,PSMA3,PSMA4,PSMA7,PSMB1,PSMB3,PSMB4,PSMB5,PSMB7,PSMC1,PSMC2,PSMC3,PSMC4,PSMC5,PSMC6,PSMD1,PSMD11,PSMD12,PSMD2,PSMD3,PSMD4,PSMD5,PSMD8,PSMD9,PSME3,TCF3
REACTOME_TELOMERE_MAINTENANCE	2.3e-05	0.00033	82	29	DKC1,FEN1,H2AFX,HIST1H2AB,HIST1H2AC,HIST1H2BB,HIST1H2BD,HIST1H2BJ,HIST1H2BK,HIST1H2BL,HIST1H2BM,HIST1H2BO,HIST1H4C,HIST1H4I,HIST2H2AC,HIST2H2BE,NHP2,POLA2,POLD1,POLD2,POLD3,POLE2,POLE4,PRIM1,PRIM2,RFC2,RFC3,RUVBL2,WRAP53
REACTOME_CRISTAE_FORMATION	3.5e-05	0.00049	31	15	ATP5F1A,ATP5F1B,ATP5F1C,ATP5MC1,ATP5MC3,ATP5MF,ATP5PB,CHCHD3,DMAC2L,DNAJC11,HSPA9,MT-ATP6,MT-ATP8,SAMM50,TMEM11
REACTOME_MRNA_DECAY_BY_3_TO_5_EXORIBONUCLEASE	4.3e-05	0.00059	16	10	DIS3,EXOSC1,EXOSC2,EXOSC3,EXOSC4,EXOSC5,EXOSC8,EXOSC9,NT5C3B,WDR61
REACTOME_SUMOYLATION_OF_DNA_REPLICATION_PROTEINS	5.2e-05	0.00072	46	19	NDC1,NUP133,NUP153,NUP188,NUP205,NUP43,NUP50,NUP54,NUP88,NUP98,NUPL2,PIAS4,POM121,RAE1,RANBP2,SEC13,SEH1L,SUMO2,SUMO3
REACTOME_PROGRAMMED_CELL_DEATH	5.6e-05	0.00077	178	50	ACIN1,AKT2,APC,AVEN,BAX,BCL2,CASP3,CYCS,DBNL,DFFA,HIST1H1E,HMGB1,KPNB1,LMNB1,MAPK1,MAPK8,NMT1,PPP3R1,PSMA3,PSMA4,PSMA7,PSMB1,PSMB3,PSMB4,PSMB5,PSMB7,PSMC1,PSMC2,PSMC3,PSMC4,PSMC5,PSMC6,PSMD1,PSMD11,PSMD12,PSMD2,PSMD3,PSMD4,PSMD5,PSMD8,PSMD9,PSME3,STK24,TFDP1,TJP1,TJP2,TLR4,TP53BP2,YWHAG,YWHAH
REACTOME_REGULATION_OF_HSF1_MEDIATED_HEAT_SHOCK_RESPONSE	6.5e-05	0.00089	82	28	BAG1,BAG2,CCAR2,DNAJC2,DNAJC7,GSK3B,HSPA14,HSPA9,MAPK1,MRPL18,NDC1,NUP133,NUP153,NUP188,NUP205,NUP43,NUP50,NUP54,NUP88,NUP98,NUPL2,POM121,RAE1,RANBP2,RPS19BP1,SEC13,SEH1L,SIRT1
REACTOME_FORMATION_OF_TUBULIN_FOLDING_INTERMEDIATES_BY_CCT_TRIC	7.5e-05	0.001	26	13	CCT2,CCT3,CCT4,CCT5,CCT6A,CCT7,TCP1,TUBA1B,TUBA1C,TUBB2A,TUBB3,TUBB4B,TUBB6
REACTOME_POSITIVE_EPIGENETIC_REGULATION_OF_RRNA_EXPRESSION	8.1e-05	0.0011	104	33	CBX3,CD3EAP,DDX21,DEK,GATAD2A,GSK3B,H2AFX,HIST1H2AB,HIST1H2AC,HIST1H2BB,HIST1H2BD,HIST1H2BJ,HIST1H2BK,HIST1H2BL,HIST1H2BM,HIST1H2BO,HIST1H3A,HIST1H4C,HIST1H4I,HIST2H2AC,HIST2H2BE,KAT2A,MTA1,MTA2,MYBBP1A,POLR1B,POLR1C,POLR1E,POLR2L,RBBP7,TAF1B,TTF1,TWISTNB
REACTOME_HEDGEHOG_OFF_STATE	8.6e-05	0.0011	113	35	CUL1,GSK3B,PRKAR1B,PRKAR2A,PSMA3,PSMA4,PSMA7,PSMB1,PSMB3,PSMB4,PSMB5,PSMB7,PSMC1,PSMC2,PSMC3,PSMC4,PSMC5,PSMC6,PSMD1,PSMD11,PSMD12,PSMD2,PSMD3,PSMD4,PSMD5,PSMD8,PSMD9,PSME3,RBX1,TUBA1B,TUBA1C,TUBB2A,TUBB3,TUBB4B,TUBB6
REACTOME_CHROMATIN_ORGANIZATION	9.2e-05	0.0012	272	69	AEBP2,ASH2L,BRMS1,CCND1,CDK4,CREBBP,DMAP1,DOT1L,DR1,EED,ELP1,ELP5,ELP6,EPC1,EZH2,GATAD2A,H2AFX,HAT1,HCFC1,HDAC3,HIST1H2AB,HIST1H2AC,HIST1H2AG,HIST1H2AH,HIST1H2AI,HIST1H2BB,HIST1H2BD,HIST1H2BJ,HIST1H2BK,HIST1H2BL,HIST1H2BM,HIST1H2BO,HIST1H3A,HIST1H4C,HIST1H4I,HIST2H2AC,HIST2H2BE,HIST2H2BF,ING3,ING5,JADE1,KANSL1,KANSL2,KAT2A,KDM1A,KDM4D,MCRS1,MTA1,MTA2,PRMT1,PRMT5,RBBP7,RPS2,RUVBL2,SAP30,SGF29,SMAR…
REACTOME_PCP_CE_PATHWAY	9.6e-05	0.0013	92	30	AP2S1,CLTB,DVL2,PFN1,PSMA3,PSMA4,PSMA7,PSMB1,PSMB3,PSMB4,PSMB5,PSMB7,PSMC1,PSMC2,PSMC3,PSMC4,PSMC5,PSMC6,PSMD1,PSMD11,PSMD12,PSMD2,PSMD3,PSMD4,PSMD5,PSMD8,PSMD9,PSME3,RAC1,SCRIB
REACTOME_GENE_SILENCING_BY_RNA	0.0001	0.0013	136	40	H2AFX,HIST1H2AB,HIST1H2AC,HIST1H2BB,HIST1H2BD,HIST1H2BJ,HIST1H2BK,HIST1H2BL,HIST1H2BM,HIST1H2BO,HIST1H3A,HIST1H4C,HIST1H4I,HIST2H2AC,HIST2H2BE,NDC1,NUP133,NUP153,NUP188,NUP205,NUP43,NUP50,NUP54,NUP88,NUP98,NUPL2,PLD6,POLR2A,POLR2B,POLR2D,POLR2L,POM121,RAE1,RAN,RANBP2,SEC13,SEH1L,TARBP2,TSN,XPO5
HALLMARK_DNA_REPAIR	0.00011	0.0014	150	43	APRT,CLP1,DCTN4,DUT,ELOA,ERCC1,FEN1,GTF2A2,GTF2F1,GTF2H1,GTF3C5,HPRT1,IMPDH2,ITPA,MRPL40,NELFB,NELFCD,NME1,NT5C3A,POLA2,POLD1,POLD3,POLE4,POLH,POLR1C,POLR2A,POLR2D,POLR3C,POM121,PRIM1,RAE1,RBX1,RFC2,RFC3,SAC3D1,SEC61A1,SF3A3,SNAPC4,SSRP1,STX3,TAF6,TAF9,TARBP2
REACTOME_DEADENYLATION_DEPENDENT_MRNA_DECAY	0.00012	0.0015	56	21	CNOT3,CNOT9,DDX6,DIS3,EIF4A1,EIF4A3,EIF4E,EIF4G1,EXOSC1,EXOSC2,EXOSC3,EXOSC4,EXOSC5,EXOSC8,EXOSC9,LSM1,LSM3,LSM7,NT5C3B,PABPC1,WDR61
REACTOME_G1_S_DNA_DAMAGE_CHECKPOINTS	0.00012	0.0015	68	24	PSMA3,PSMA4,PSMA7,PSMB1,PSMB3,PSMB4,PSMB5,PSMB7,PSMC1,PSMC2,PSMC3,PSMC4,PSMC5,PSMC6,PSMD1,PSMD11,PSMD12,PSMD2,PSMD3,PSMD4,PSMD5,PSMD8,PSMD9,PSME3
REACTOME_RRNA_PROCESSING_IN_THE_MITOCHONDRION	0.00014	0.0017	12	8	ELAC2,HSD17B10,MRM1,MRM2,MRM3,MTERF4,NSUN4,TRMT10C
REACTOME_NUCLEOSOME_ASSEMBLY	0.00015	0.0019	73	25	CENPA,CENPK,CENPM,CENPP,CENPT,CENPX,H2AFX,HIST1H2AB,HIST1H2AC,HIST1H2BB,HIST1H2BD,HIST1H2BJ,HIST1H2BK,HIST1H2BL,HIST1H2BM,HIST1H2BO,HIST1H4C,HIST1H4I,HIST2H2AC,HIST2H2BE,MIS18A,MIS18BP1,NPM1,OIP5,RBBP7
REACTOME_ABC_FAMILY_PROTEINS_MEDIATED_TRANSPORT	0.00016	0.002	103	32	ABCB10,ABCF1,DERL2,EIF2S1,ERLIN1,PEX3,PSMA3,PSMA4,PSMA7,PSMB1,PSMB3,PSMB4,PSMB5,PSMB7,PSMC1,PSMC2,PSMC3,PSMC4,PSMC5,PSMC6,PSMD1,PSMD11,PSMD12,PSMD2,PSMD3,PSMD4,PSMD5,PSMD8,PSMD9,PSME3,RNF185,VCP
REACTOME_FORMATION_OF_ATP_BY_CHEMIOSMOTIC_COUPLING	0.00017	0.0021	18	10	ATP5F1A,ATP5F1B,ATP5F1C,ATP5MC1,ATP5MC3,ATP5MF,ATP5PB,DMAC2L,MT-ATP6,MT-ATP8
REACTOME_BASE_EXCISION_REPAIR	0.0002	0.0024	91	29	ADPRHL2,APEX1,FEN1,H2AFX,HIST1H2AB,HIST1H2AC,HIST1H2BB,HIST1H2BD,HIST1H2BJ,HIST1H2BK,HIST1H2BL,HIST1H2BM,HIST1H2BO,HIST1H4C,HIST1H4I,HIST2H2AC,HIST2H2BE,OGG1,PARP1,PNKP,POLD1,POLD2,POLD3,POLE2,POLE4,RFC2,RFC3,TDG,UNG
REACTOME_CLEC7A_DECTIN_1_SIGNALING	0.00021	0.0025	100	31	CARD9,CHUK,CUL1,PPP3R1,PSMA3,PSMA4,PSMA7,PSMB1,PSMB3,PSMB4,PSMB5,PSMB7,PSMC1,PSMC2,PSMC3,PSMC4,PSMC5,PSMC6,PSMD1,PSMD11,PSMD12,PSMD2,PSMD3,PSMD4,PSMD5,PSMD8,PSMD9,PSME3,UBE2D2,UBE2M,UBE2N
REACTOME_RNA_POLYMERASE_I_TRANSCRIPTION	0.00022	0.0026	109	33	CAVIN1,CBX3,CD3EAP,GATAD2A,GTF2H1,H2AFX,HIST1H2AB,HIST1H2AC,HIST1H2BB,HIST1H2BD,HIST1H2BJ,HIST1H2BK,HIST1H2BL,HIST1H2BM,HIST1H2BO,HIST1H3A,HIST1H4C,HIST1H4I,HIST2H2AC,HIST2H2BE,KAT2A,MBD2,MTA1,MTA2,POLR1B,POLR1C,POLR1E,POLR2L,RBBP7,TAF1B,TTF1,TWISTNB,UBTF
REACTOME_THE_CITRIC_ACID_TCA_CYCLE_AND_RESPIRATORY_ELECTRON_TRANSPORT	0.00022	0.0026	173	47	ATP5F1A,ATP5F1B,ATP5F1C,ATP5MC1,ATP5MC3,ATP5MF,ATP5PB,COQ10A,COX11,CS,CYC1,CYCS,DLST,DMAC2L,FAHD1,FH,IDH3A,IDH3B,IDH3G,L2HGDH,LDHA,LDHB,LRPPRC,MPC1,MT-ATP6,MT-ATP8,MT-CO3,MT-CYB,MT-ND1,MT-ND2,MT-ND3,NDUFA11,NDUFA12,NDUFA6,NDUFAB1,NDUFAF4,NDUFAF5,NDUFB10,NDUFB9,NDUFS1,NDUFS3,NDUFV3,SCO1,SUCLA2,TACO1,UQCR11,UQCRFS1
REACTOME_PROTEIN_UBIQUITINATION	0.00023	0.0027	79	26	CDC73,HIST1H2BB,HIST1H2BD,HIST1H2BJ,HIST1H2BK,HIST1H2BL,HIST1H2BM,HIST1H2BO,PAF1,PEX10,RAD18,RNF20,TMEM129,UBE2D2,UBE2G1,UBE2G2,UBE2J2,UBE2L3,UBE2N,UBE2S,UBE2Z,USP5,USP7,VCP,WAC,WDR61
REACTOME_UB_SPECIFIC_PROCESSING_PROTEASES	0.00023	0.0027	221	57	CCP110,CDC20,HGS,HIST1H2AB,HIST1H2AC,HIST1H2AG,HIST1H2AH,HIST1H2AI,HIST1H2BB,HIST1H2BD,HIST1H2BJ,HIST1H2BK,HIST1H2BL,HIST1H2BM,HIST1H2BO,HIST2H2AC,HIST2H2BE,HIST2H2BF,IDE,KAT2A,KEAP1,MUL1,PSMA3,PSMA4,PSMA7,PSMB1,PSMB3,PSMB4,PSMB5,PSMB7,PSMC1,PSMC2,PSMC3,PSMC4,PSMC5,PSMC6,PSMD1,PSMD11,PSMD12,PSMD2,PSMD3,PSMD4,PSMD5,PSMD8,PSMD9,PSME3,RCE1,TOMM20,UFD1,USP12,USP16,USP22,USP5,USP7,VDAC2,VDAC3,WDR20
REACTOME_FOLDING_OF_ACTIN_BY_CCT_TRIC	0.00024	0.0028	10	7	CCT2,CCT3,CCT4,CCT5,CCT6A,CCT7,TCP1
REACTOME_GENE_EXPRESSION_TRANSCRIPTION	0.00026	0.003	1486	292	AEBP2,AIFM2,AKT2,ASH2L,BAX,CAV1,CAVIN1,CBX2,CBX3,CCNB1,CCND1,CCNT2,CD3EAP,CDC7,CDC73,CDK12,CDK4,CDK9,CITED2,CLP1,CNOT3,CNOT9,COX11,CPSF4,CPSF7,CRCP,CREBBP,CSNK2B,CSTF2,CTDP1,CUL1,CYCS,DAXX,DDX21,DDX39A,DEK,DNMT1,DNMT3B,E2F6,E2F8,EED,EIF4A3,ELOA,ELOC,EPC1,EZH2,FKBP5,GAMT,GATAD2A,GPAM,GSK3B,GTF2A1,GTF2A2,GTF2F1,GTF2H1,GTF3A,GTF3C1,GTF3C5,GTF3C6,H2AFX,HDAC3,HIST1H2AB,HIST1H2AC,HIST1H2BB,HIST1H2BD,HI…
REACTOME_DEUBIQUITINATION	0.00032	0.0037	298	72	ABRAXAS2,ACTR5,ACTR8,APC,ASXL1,BRCC3,CCP110,CDC20,HCFC1,HGS,HIST1H2AB,HIST1H2AC,HIST1H2AG,HIST1H2AH,HIST1H2AI,HIST1H2BB,HIST1H2BD,HIST1H2BJ,HIST1H2BK,HIST1H2BL,HIST1H2BM,HIST1H2BO,HIST2H2AC,HIST2H2BE,HIST2H2BF,IDE,KAT2A,KEAP1,MCRS1,MUL1,NFRKB,OTUD3,PSMA3,PSMA4,PSMA7,PSMB1,PSMB3,PSMB4,PSMB5,PSMB7,PSMC1,PSMC2,PSMC3,PSMC4,PSMC5,PSMC6,PSMD1,PSMD11,PSMD12,PSMD2,PSMD3,PSMD4,PSMD5,PSMD8,PSMD9,PSME3,RAD2…
REACTOME_NEGATIVE_EPIGENETIC_REGULATION_OF_RRNA_EXPRESSION	0.00035	0.0039	107	32	CD3EAP,DNMT1,DNMT3B,GTF2H1,H2AFX,HIST1H2AB,HIST1H2AC,HIST1H2BB,HIST1H2BD,HIST1H2BJ,HIST1H2BK,HIST1H2BL,HIST1H2BM,HIST1H2BO,HIST1H3A,HIST1H4C,HIST1H4I,HIST2H2AC,HIST2H2BE,MBD2,POLR1B,POLR1C,POLR1E,POLR2L,SAP30,SAP30BP,SIRT1,SUV39H1,TAF1B,TTF1,TWISTNB,UBTF
REACTOME_MITOCHONDRIAL_BIOGENESIS	0.00036	0.0041	94	29	ATP5F1A,ATP5F1B,ATP5F1C,ATP5MC1,ATP5MC3,ATP5MF,ATP5PB,CHCHD3,CREBBP,CRTC1,CYCS,DMAC2L,DNAJC11,GABPB1,HCFC1,HDAC3,HSPA9,MED1,MT-ATP6,MT-ATP8,MTERF1,NRF1,PPRC1,PRKAG2,SAMM50,TFAM,TFB2M,TMEM11,TWNK
REACTOME_ATF4_ACTIVATES_GENES_IN_RESPONSE_TO_ENDOPLASMIC_RETICULUM_STRESS	0.00037	0.0041	26	12	DIS3,EXOSC1,EXOSC2,EXOSC3,EXOSC4,EXOSC5,EXOSC8,EXOSC9,KHSRP,NFYA,NFYB,NFYC
REACTOME_SUMOYLATION_OF_DNA_DAMAGE_RESPONSE_AND_REPAIR_PROTEINS	0.00038	0.0042	77	25	CBX2,NDC1,NUP133,NUP153,NUP188,NUP205,NUP43,NUP50,NUP54,NUP88,NUP98,NUPL2,PARP1,PIAS4,POM121,RAE1,RANBP2,RING1,SEC13,SEH1L,SMC3,STAG1,SUMO2,SUMO3,TDG
REACTOME_DISORDERS_OF_TRANSMEMBRANE_TRANSPORTERS	0.00039	0.0043	177	47	DERL2,ERLIN1,NDC1,NUP133,NUP153,NUP188,NUP205,NUP43,NUP50,NUP54,NUP88,NUP98,NUPL2,POM121,PSMA3,PSMA4,PSMA7,PSMB1,PSMB3,PSMB4,PSMB5,PSMB7,PSMC1,PSMC2,PSMC3,PSMC4,PSMC5,PSMC6,PSMD1,PSMD11,PSMD12,PSMD2,PSMD3,PSMD4,PSMD5,PSMD8,PSMD9,PSME3,RAE1,RANBP2,RNF185,SEC13,SEH1L,SLC29A3,SLC3A2,SLC9A6,VCP
REACTOME_HEDGEHOG_ON_STATE	0.00042	0.0046	86	27	CDC73,CUL3,PSMA3,PSMA4,PSMA7,PSMB1,PSMB3,PSMB4,PSMB5,PSMB7,PSMC1,PSMC2,PSMC3,PSMC4,PSMC5,PSMC6,PSMD1,PSMD11,PSMD12,PSMD2,PSMD3,PSMD4,PSMD5,PSMD8,PSMD9,PSME3,RBX1
REACTOME_RHO_GTPASE_EFFECTORS	0.00043	0.0047	321	76	ACTG1,AHCTF1,ARPC4,BAIAP2,BUB3,CDC20,CDC42,CENPA,CENPK,CENPM,CENPP,CENPT,DIAPH1,DIAPH3,DVL2,DYNC1LI1,ERCC6L,FLNA,GRB2,H2AFX,HIST1H2AB,HIST1H2AC,HIST1H2BB,HIST1H2BD,HIST1H2BJ,HIST1H2BK,HIST1H2BL,HIST1H2BM,HIST1H2BO,HIST1H3A,HIST1H4C,HIST1H4I,HIST2H2AC,HIST2H2BE,KDM1A,KIF18A,KIF5B,KLC1,LIMK2,MAD1L1,MAPK1,MAPRE1,MIS12,MRTFA,NUDC,NUP133,NUP43,NUP98,PAFAH1B1,PFN1,PIN1,PLK1,PMF1,PPP2CA,PPP2R1A,RAC1,RAN…
REACTOME_RESPIRATORY_ELECTRON_TRANSPORT_ATP_SYNTHESIS_BY_CHEMIOSMOTIC_COUPLING_AND_HEAT_PRODUCTION_BY_UNCOUPLING_PROTEINS	0.00045	0.0048	122	35	ATP5F1A,ATP5F1B,ATP5F1C,ATP5MC1,ATP5MC3,ATP5MF,ATP5PB,COQ10A,COX11,CYC1,CYCS,DMAC2L,LRPPRC,MT-ATP6,MT-ATP8,MT-CO3,MT-CYB,MT-ND1,MT-ND2,MT-ND3,NDUFA11,NDUFA12,NDUFA6,NDUFAB1,NDUFAF4,NDUFAF5,NDUFB10,NDUFB9,NDUFS1,NDUFS3,NDUFV3,SCO1,TACO1,UQCR11,UQCRFS1
REACTOME_PROTEIN_LOCALIZATION	0.00046	0.0049	164	44	AGPS,ATP5F1A,ATP5F1B,ATP5MC1,BCS1L,CHCHD3,CHCHD4,CHCHD7,CS,CYC1,EMD,FXN,HACL1,HSCB,HSPA9,HSPD1,IDE,IDH3G,NUDT19,PEX10,PEX26,PEX3,PMPCA,PXMP2,SAMM50,SGTA,SLC25A13,SLC25A17,SLC25A4,TIMM10,TIMM13,TIMM17A,TIMM21,TIMM22,TIMM23,TIMM44,TIMM50,TIMM8A,TOMM20,TOMM22,TOMM40,TOMM5,UBE2D2,UBE2J2
REACTOME_RESOLUTION_OF_ABASIC_SITES_AP_SITES	0.00057	0.006	38	15	ADPRHL2,APEX1,FEN1,OGG1,PARP1,PNKP,POLD1,POLD2,POLD3,POLE2,POLE4,RFC2,RFC3,TDG,UNG
REACTOME_KSRP_KHSRP_BINDS_AND_DESTABILIZES_MRNA	0.00058	0.0061	17	9	DIS3,EXOSC1,EXOSC2,EXOSC3,EXOSC4,EXOSC5,EXOSC8,EXOSC9,KHSRP
REACTOME_TRISTETRAPROLIN_TTP_ZFP36_BINDS_AND_DESTABILIZES_MRNA	0.00058	0.0061	17	9	DIS3,EXOSC1,EXOSC2,EXOSC3,EXOSC4,EXOSC5,EXOSC8,EXOSC9,TNPO1
REACTOME_NUCLEOTIDE_EXCISION_REPAIR	0.00059	0.0062	110	32	ACTR5,ACTR8,CHD1L,COPS2,COPS3,CUL4A,ERCC1,GPS1,GTF2H1,HMGN1,MCRS1,NFRKB,PARP1,POLD1,POLD2,POLD3,POLE2,POLE4,POLR2A,POLR2B,POLR2D,POLR2L,PRPF19,RAD23B,RBX1,RFC2,RFC3,SUMO2,SUMO3,UBE2N,USP7,XPA
REACTOME_LEADING_STRAND_SYNTHESIS	0.00061	0.0063	14	8	POLA2,POLD1,POLD2,POLD3,PRIM1,PRIM2,RFC2,RFC3
REACTOME_PERK_REGULATES_GENE_EXPRESSION	0.00067	0.0068	31	13	DIS3,EIF2S1,EXOSC1,EXOSC2,EXOSC3,EXOSC4,EXOSC5,EXOSC8,EXOSC9,KHSRP,NFYA,NFYB,NFYC
REACTOME_RNA_POLYMERASE_II_PRE_TRANSCRIPTION_EVENTS	0.00068	0.0069	84	26	CCNT2,CDC73,CDK9,CTDP1,ELOA,ELOC,GTF2A1,GTF2A2,GTF2F1,GTF2H1,MLLT1,NELFB,NELFCD,PAF1,POLR2A,POLR2B,POLR2D,POLR2L,SSRP1,SUPT16H,TAF15,TAF3,TAF5,TAF6,TAF9,WDR61
REACTOME_MAPK6_MAPK4_SIGNALING	0.0007	0.0071	93	28	CDC42,PSMA3,PSMA4,PSMA7,PSMB1,PSMB3,PSMB4,PSMB5,PSMB7,PSMC1,PSMC2,PSMC3,PSMC4,PSMC5,PSMC6,PSMD1,PSMD11,PSMD12,PSMD2,PSMD3,PSMD4,PSMD5,PSMD8,PSMD9,PSME3,RAC1,SEPT7,XPO1
REACTOME_TELOMERE_C_STRAND_LAGGING_STRAND_SYNTHESIS	0.0007	0.0071	24	11	FEN1,POLA2,POLD1,POLD2,POLD3,POLE2,POLE4,PRIM1,PRIM2,RFC2,RFC3
REACTOME_INTERLEUKIN_1_SIGNALING	0.00071	0.0071	102	30	CHUK,CUL1,HMGB1,IRAK1,PSMA3,PSMA4,PSMA7,PSMB1,PSMB3,PSMB4,PSMB5,PSMB7,PSMC1,PSMC2,PSMC3,PSMC4,PSMC5,PSMC6,PSMD1,PSMD11,PSMD12,PSMD2,PSMD3,PSMD4,PSMD5,PSMD8,PSMD9,PSME3,RBX1,UBE2N
REACTOME_E3_UBIQUITIN_LIGASES_UBIQUITINATE_TARGET_PROTEINS	0.00077	0.0077	59	20	CDC73,HIST1H2BB,HIST1H2BD,HIST1H2BJ,HIST1H2BK,HIST1H2BL,HIST1H2BM,HIST1H2BO,PAF1,PEX10,RAD18,RNF20,TMEM129,UBE2D2,UBE2J2,UBE2L3,UBE2N,VCP,WAC,WDR61
REACTOME_TRNA_MODIFICATION_IN_THE_NUCLEUS_AND_CYTOSOL	0.00081	0.008	43	16	ADAT3,CTU2,FTSJ1,METTL1,NSUN2,PUS1,PUS7,QTRT1,QTRT2,TP53RK,TRDMT1,TRMT1,TRMT10A,TRMT6,TYW1,WDR4
REACTOME_GLYCOLYSIS	0.00083	0.0082	72	23	ADPGK,GAPDH,GNPDA1,NDC1,NUP133,NUP153,NUP188,NUP205,NUP43,NUP50,NUP54,NUP88,NUP98,NUPL2,PGAM1,PGP,POM121,PPP2CA,PPP2R1A,RAE1,RANBP2,SEC13,SEH1L
REACTOME_PREFOLDIN_MEDIATED_TRANSFER_OF_SUBSTRATE_TO_CCT_TRIC	0.00085	0.0082	28	12	CCT2,CCT3,CCT4,CCT5,CCT6A,CCT7,TCP1,TUBA1C,TUBB2A,TUBB3,TUBB4B,TUBB6
REACTOME_METABOLISM_OF_NUCLEOTIDES	0.00093	0.009	99	29	ADAL,ADSL,AK2,AK6,APRT,ATIC,CAD,CTPS1,DCTD,DCTPP1,DTYMK,DUT,ENTPD7,GMPS,HPRT1,IMPDH2,ITPA,NME1,NT5C3A,NUDT15,PAICS,PFAS,PPAT,RRM1,RRM2,SAMHD1,TXN,TXNRD1,UCK2
REACTOME_HIV_ELONGATION_ARREST_AND_RECOVERY	0.001	0.0099	36	14	CCNT2,CDK9,CTDP1,ELOA,ELOC,GTF2F1,NELFB,NELFCD,POLR2A,POLR2B,POLR2D,POLR2L,SSRP1,SUPT16H
REACTOME_NUCLEOBASE_BIOSYNTHESIS	0.0011	0.011	15	8	ADSL,ATIC,CAD,GMPS,IMPDH2,PAICS,PFAS,PPAT
REACTOME_RESOLUTION_OF_AP_SITES_VIA_THE_MULTIPLE_NUCLEOTIDE_PATCH_REPLACEMENT_PATHWAY	0.0011	0.01	25	11	ADPRHL2,APEX1,FEN1,PARP1,POLD1,POLD2,POLD3,POLE2,POLE4,RFC2,RFC3
REACTOME_INTERCONVERSION_OF_NUCLEOTIDE_DI_AND_TRIPHOSPHATES	0.0012	0.011	29	12	AK2,AK6,CTPS1,DCTD,DCTPP1,DTYMK,DUT,NME1,RRM1,RRM2,TXN,TXNRD1
REACTOME_PURINE_RIBONUCLEOSIDE_MONOPHOSPHATE_BIOSYNTHESIS	0.0012	0.011	12	7	ADSL,ATIC,GMPS,IMPDH2,PAICS,PFAS,PPAT
REACTOME_TRANSCRIPTIONAL_REGULATION_BY_RUNX3	0.0012	0.011	96	28	CCND1,CREBBP,KAT2A,PSMA3,PSMA4,PSMA7,PSMB1,PSMB3,PSMB4,PSMB5,PSMB7,PSMC1,PSMC2,PSMC3,PSMC4,PSMC5,PSMC6,PSMD1,PSMD11,PSMD12,PSMD2,PSMD3,PSMD4,PSMD5,PSMD8,PSMD9,PSME3,TEAD4
REACTOME_COOPERATION_OF_PREFOLDIN_AND_TRIC_CCT_IN_ACTIN_AND_TUBULIN_FOLDING	0.0013	0.012	33	13	CCT2,CCT3,CCT4,CCT5,CCT6A,CCT7,TCP1,TUBA1B,TUBA1C,TUBB2A,TUBB3,TUBB4B,TUBB6
REACTOME_ANTIGEN_PROCESSING:_UBIQUITINATION_PROTEASOME_DEGRADATION	0.0014	0.013	308	71	ANAPC1,ANAPC2,ANAPC4,ANAPC7,ASB6,BTBD1,BTBD6,CDC20,CDC23,CUL1,CUL3,ELOC,FBXL14,FBXL18,FBXL3,FBXL7,FBXO21,FBXW5,GLMN,KCTD7,KEAP1,KLHL11,LRR1,NEDD4,PSMA3,PSMA4,PSMA7,PSMB1,PSMB3,PSMB4,PSMB5,PSMB7,PSMC1,PSMC2,PSMC3,PSMC4,PSMC5,PSMC6,PSMD1,PSMD11,PSMD12,PSMD2,PSMD3,PSMD4,PSMD5,PSMD8,PSMD9,PSME3,RBX1,RNF115,RNF138,RNF144B,RNF25,RNF4,RNF6,SOCS3,STUB1,TRIM37,UBAC1,UBE2D2,UBE2G1,UBE2G2,UBE2J2,UBE2L3,UBE2…
REACTOME_SUMOYLATION	0.0014	0.013	187	47	CBX2,CREBBP,CTBP1,DAXX,DNMT1,DNMT3B,HIST1H4C,HIST1H4I,HNRNPC,HNRNPK,ING2,MITF,MRTFA,MTA1,NDC1,NOP58,NPM1,NUP133,NUP153,NUP188,NUP205,NUP43,NUP50,NUP54,NUP88,NUP98,NUPL2,PARP1,PIAS4,POM121,RAE1,RANBP2,RING1,SAE1,SAFB,SEC13,SEH1L,SMC3,SP3,STAG1,SUMO2,SUMO3,TDG,TOPORS,TRIM27,TRIM28,VDR
REACTOME_TCF_DEPENDENT_SIGNALING_IN_RESPONSE_TO_WNT	0.0014	0.013	232	56	AKT2,APC,ASH2L,CAV1,CDC73,CREBBP,CSNK2B,CTBP1,CUL3,DVL2,GSK3B,H2AFX,HIST1H2AB,HIST1H2AC,HIST1H2BB,HIST1H2BD,HIST1H2BJ,HIST1H2BK,HIST1H2BL,HIST1H2BM,HIST1H2BO,HIST1H3A,HIST1H4C,HIST1H4I,HIST2H2AC,HIST2H2BE,PPP2CA,PPP2R1A,PSMA3,PSMA4,PSMA7,PSMB1,PSMB3,PSMB4,PSMB5,PSMB7,PSMC1,PSMC2,PSMC3,PSMC4,PSMC5,PSMC6,PSMD1,PSMD11,PSMD12,PSMD2,PSMD3,PSMD4,PSMD5,PSMD8,PSMD9,PSME3,PYGO2,RBX1,SMARCA4,XPO1
REACTOME_RNA_POLYMERASE_II_TRANSCRIPTION_TERMINATION	0.0015	0.013	66	21	CLP1,CPSF4,CPSF7,CSTF2,DDX39A,EIF4A3,MAGOH,MAGOHB,PABPN1,POLDIP3,RBM8A,RNPS1,SNRPB,SNRPD3,SNRPF,SNRPG,SRSF2,SRSF7,SRSF9,THOC6,ZNF473
REACTOME_GLOBAL_GENOME_NUCLEOTIDE_EXCISION_REPAIR_GG_NER	0.0016	0.014	84	25	ACTR5,ACTR8,CHD1L,COPS2,COPS3,CUL4A,ERCC1,GPS1,GTF2H1,MCRS1,NFRKB,PARP1,POLD1,POLD2,POLD3,POLE2,POLE4,RAD23B,RBX1,RFC2,RFC3,SUMO2,SUMO3,UBE2N,XPA
REACTOME_SUMOYLATION_OF_CHROMATIN_ORGANIZATION_PROTEINS	0.0017	0.015	71	22	CBX2,HIST1H4C,HIST1H4I,NDC1,NUP133,NUP153,NUP188,NUP205,NUP43,NUP50,NUP54,NUP88,NUP98,NUPL2,POM121,RAE1,RANBP2,RING1,SEC13,SEH1L,SUMO2,SUMO3
REACTOME_SIGNALING_BY_HEDGEHOG	0.0018	0.016	150	39	CDC73,CUL1,CUL3,DERL2,GSK3B,PRKAR1B,PRKAR2A,PSMA3,PSMA4,PSMA7,PSMB1,PSMB3,PSMB4,PSMB5,PSMB7,PSMC1,PSMC2,PSMC3,PSMC4,PSMC5,PSMC6,PSMD1,PSMD11,PSMD12,PSMD2,PSMD3,PSMD4,PSMD5,PSMD8,PSMD9,PSME3,RBX1,TUBA1B,TUBA1C,TUBB2A,TUBB3,TUBB4B,TUBB6,VCP
REACTOME_CONDENSATION_OF_PROPHASE_CHROMOSOMES	0.002	0.018	72	22	CCNB1,H2AFX,HIST1H2AB,HIST1H2AC,HIST1H2BB,HIST1H2BD,HIST1H2BJ,HIST1H2BK,HIST1H2BL,HIST1H2BM,HIST1H2BO,HIST1H3A,HIST1H4C,HIST1H4I,HIST2H2AC,HIST2H2BE,NCAPG2,NCAPH2,PLK1,RB1,SET,SMC2
REACTOME_INHIBITION_OF_REPLICATION_INITIATION_OF_DAMAGED_DNA_BY_RB1_E2F1	0.0022	0.019	13	7	POLA2,PPP2CA,PPP2R1A,PRIM1,PRIM2,RB1,TFDP1
REACTOME_LAGGING_STRAND_SYNTHESIS	0.0025	0.022	20	9	FEN1,POLA2,POLD1,POLD2,POLD3,PRIM1,PRIM2,RFC2,RFC3
REACTOME_TRANSCRIPTION_OF_THE_HIV_GENOME	0.0025	0.022	73	22	CCNT2,CDK9,CTDP1,ELOA,ELOC,GTF2A1,GTF2A2,GTF2F1,GTF2H1,NELFB,NELFCD,POLR2A,POLR2B,POLR2D,POLR2L,SSRP1,SUPT16H,TAF15,TAF3,TAF5,TAF6,TAF9
REACTOME_DOWNSTREAM_TCR_SIGNALING	0.0028	0.024	101	28	CHUK,CUL1,PSMA3,PSMA4,PSMA7,PSMB1,PSMB3,PSMB4,PSMB5,PSMB7,PSMC1,PSMC2,PSMC3,PSMC4,PSMC5,PSMC6,PSMD1,PSMD11,PSMD12,PSMD2,PSMD3,PSMD4,PSMD5,PSMD8,PSMD9,PSME3,UBE2D2,UBE2N
REACTOME_HDACS_DEACETYLATE_HISTONES	0.0029	0.025	92	26	BRMS1,GATAD2A,HDAC3,HIST1H2AB,HIST1H2AC,HIST1H2AG,HIST1H2AH,HIST1H2AI,HIST1H2BB,HIST1H2BD,HIST1H2BJ,HIST1H2BK,HIST1H2BL,HIST1H2BM,HIST1H2BO,HIST1H3A,HIST1H4C,HIST1H4I,HIST2H2AC,HIST2H2BE,HIST2H2BF,KDM1A,MTA1,MTA2,RBBP7,SAP30
REACTOME_NEDDYLATION	0.003	0.025	234	55	ASB6,BTBD1,BTBD6,CAND1,COMMD2,COMMD9,COPS2,COPS3,CUL1,CUL3,CUL4A,DCUN1D2,ELOC,FBXL14,FBXL18,FBXL3,FBXL7,FBXO21,FBXW5,GPS1,KCTD7,KEAP1,KLHL11,LRR1,PSMA3,PSMA4,PSMA7,PSMB1,PSMB3,PSMB4,PSMB5,PSMB7,PSMC1,PSMC2,PSMC3,PSMC4,PSMC5,PSMC6,PSMD1,PSMD11,PSMD12,PSMD2,PSMD3,PSMD4,PSMD5,PSMD8,PSMD9,PSME3,RBBP7,RBX1,SOCS2,SOCS3,UBE2D2,UBE2M,WDR5
REACTOME_BUTYRATE_RESPONSE_FACTOR_1_BRF1_BINDS_AND_DESTABILIZES_MRNA	0.0031	0.026	17	8	DIS3,EXOSC1,EXOSC2,EXOSC3,EXOSC4,EXOSC5,EXOSC8,EXOSC9
REACTOME_DNA_DAMAGE_BYPASS	0.0031	0.026	48	16	CUL4A,PCLAF,POLD1,POLD2,POLD3,POLE2,POLE4,POLH,RAD18,RBX1,RFC2,RFC3,SPRTN,TRIM25,UFD1,VCP
REACTOME_NONSENSE_MEDIATED_DECAY_NMD	0.0032	0.027	116	31	EIF4A3,EIF4G1,ETF1,GSPT1,MAGOH,MAGOHB,PABPC1,PPP2CA,PPP2R1A,RBM8A,RNPS1,RPL14,RPL15,RPL18,RPL24,RPL26L1,RPL28,RPL32,RPL35,RPL38,RPL41,RPL7A,RPS10,RPS15,RPS2,RPS21,RPS26,RPS9,SMG7,SMG8,UPF3A
REACTOME_RNA_POLYMERASE_III_TRANSCRIPTION_INITIATION_FROM_TYPE_1_PROMOTER	0.0032	0.027	28	11	CRCP,GTF3A,GTF3C1,GTF3C5,GTF3C6,POLR1C,POLR2L,POLR3B,POLR3C,POLR3F,POLR3K
REACTOME_RNA_POLYMERASE_II_TRANSCRIPTION_ELONGATION	0.0032	0.027	61	19	CCNT2,CDC73,CDK9,CTDP1,ELOA,ELOC,GTF2F1,GTF2H1,MLLT1,NELFB,NELFCD,PAF1,POLR2A,POLR2B,POLR2D,POLR2L,SSRP1,SUPT16H,WDR61
REACTOME_PCNA_DEPENDENT_LONG_PATCH_BASE_EXCISION_REPAIR	0.0038	0.031	21	9	APEX1,FEN1,POLD1,POLD2,POLD3,POLE2,POLE4,RFC2,RFC3
REACTOME_RNA_POLYMERASE_I_PROMOTER_ESCAPE	0.0038	0.031	89	25	CBX3,CD3EAP,GTF2H1,H2AFX,HIST1H2AB,HIST1H2AC,HIST1H2BB,HIST1H2BD,HIST1H2BJ,HIST1H2BK,HIST1H2BL,HIST1H2BM,HIST1H2BO,HIST1H3A,HIST1H4C,HIST1H4I,HIST2H2AC,HIST2H2BE,POLR1B,POLR1C,POLR1E,POLR2L,TAF1B,TWISTNB,UBTF
REACTOME_PRC2_METHYLATES_HISTONES_AND_DNA	0.0039	0.032	71	21	AEBP2,DNMT1,DNMT3B,EED,EZH2,H2AFX,HIST1H2AB,HIST1H2AC,HIST1H2BB,HIST1H2BD,HIST1H2BJ,HIST1H2BK,HIST1H2BL,HIST1H2BM,HIST1H2BO,HIST1H3A,HIST1H4C,HIST1H4I,HIST2H2AC,HIST2H2BE,RBBP7
REACTOME_TRANSCRIPTIONAL_REGULATION_BY_RUNX1	0.004	0.032	237	55	ASH2L,CBX2,CCND1,CREBBP,CSNK2B,GPAM,H2AFX,HIST1H2AB,HIST1H2AC,HIST1H2BB,HIST1H2BD,HIST1H2BJ,HIST1H2BK,HIST1H2BL,HIST1H2BM,HIST1H2BO,HIST1H3A,HIST1H4C,HIST1H4I,HIST2H2AC,HIST2H2BE,PRMT1,PSMA3,PSMA4,PSMA7,PSMB1,PSMB3,PSMB4,PSMB5,PSMB7,PSMC1,PSMC2,PSMC3,PSMC4,PSMC5,PSMC6,PSMD1,PSMD11,PSMD12,PSMD2,PSMD3,PSMD4,PSMD5,PSMD8,PSMD9,PSME3,PTPN11,RING1,SMARCA4,SMARCB1,SOCS3,TCF3,THBS1,TJP1,WDR5
REACTOME_ANTIGEN_PROCESSING_CROSS_PRESENTATION	0.0042	0.034	99	27	CHUK,PSMA3,PSMA4,PSMA7,PSMB1,PSMB3,PSMB4,PSMB5,PSMB7,PSMC1,PSMC2,PSMC3,PSMC4,PSMC5,PSMC6,PSMD1,PSMD11,PSMD12,PSMD2,PSMD3,PSMD4,PSMD5,PSMD8,PSMD9,PSME3,SEC61A1,TLR4
REACTOME_DNA_REPLICATION_INITIATION	0.0043	0.034	8	5	POLA2,POLE2,POLE4,PRIM1,PRIM2
REACTOME_DUAL_INCISION_IN_GG_NER	0.0043	0.034	41	14	CHD1L,CUL4A,ERCC1,GTF2H1,PARP1,POLD1,POLD2,POLD3,POLE2,POLE4,RBX1,RFC2,RFC3,XPA
REACTOME_RECYCLING_OF_EIF2:GDP	0.0043	0.034	8	5	EIF2B1,EIF2B2,EIF2B4,EIF2B5,EIF2S1
REACTOME_RRNA_MODIFICATION_IN_THE_MITOCHONDRION	0.0043	0.034	8	5	MRM1,MRM2,MRM3,MTERF4,NSUN4
REACTOME_TNFR2_NON_CANONICAL_NF_KB_PATHWAY	0.0049	0.038	100	27	CHUK,CUL1,PSMA3,PSMA4,PSMA7,PSMB1,PSMB3,PSMB4,PSMB5,PSMB7,PSMC1,PSMC2,PSMC3,PSMC4,PSMC5,PSMC6,PSMD1,PSMD11,PSMD12,PSMD2,PSMD3,PSMD4,PSMD5,PSMD8,PSMD9,PSME3,UBE2M
REACTOME_INTERLEUKIN_1_FAMILY_SIGNALING	0.0052	0.041	139	35	CHUK,CUL1,HMGB1,IL1RAPL1,IRAK1,MAPK8,PSMA3,PSMA4,PSMA7,PSMB1,PSMB3,PSMB4,PSMB5,PSMB7,PSMC1,PSMC2,PSMC3,PSMC4,PSMC5,PSMC6,PSMD1,PSMD11,PSMD12,PSMD2,PSMD3,PSMD4,PSMD5,PSMD8,PSMD9,PSME3,PTPN11,PTPN2,PTPN23,RBX1,UBE2N
REACTOME_E2F_MEDIATED_REGULATION_OF_DNA_REPLICATION	0.0055	0.043	22	9	CCNB1,ORC4,POLA2,PPP2CA,PPP2R1A,PRIM1,PRIM2,RB1,TFDP1
REACTOME_EUKARYOTIC_TRANSLATION_INITIATION	0.0055	0.043	120	31	EIF1AX,EIF2B1,EIF2B2,EIF2B4,EIF2B5,EIF2S1,EIF3B,EIF3D,EIF3J,EIF3K,EIF4A1,EIF4E,EIF4G1,PABPC1,RPL14,RPL15,RPL18,RPL24,RPL26L1,RPL28,RPL32,RPL35,RPL38,RPL41,RPL7A,RPS10,RPS15,RPS2,RPS21,RPS26,RPS9
REACTOME_C_TYPE_LECTIN_RECEPTORS_CLRS	0.0058	0.045	140	35	CARD9,CHUK,CREBBP,CUL1,HRAS,NRAS,PPP3R1,PSMA3,PSMA4,PSMA7,PSMB1,PSMB3,PSMB4,PSMB5,PSMB7,PSMC1,PSMC2,PSMC3,PSMC4,PSMC5,PSMC6,PSMD1,PSMD11,PSMD12,PSMD2,PSMD3,PSMD4,PSMD5,PSMD8,PSMD9,PSME3,RAF1,UBE2D2,UBE2M,UBE2N
REACTOME_TRANSCRIPTIONAL_REGULATION_BY_E2F6	0.0059	0.045	34	12	CBX3,CDC7,E2F6,EED,EPC1,EZH2,MAX,PCGF6,RBBP7,RING1,RRM2,TFDP1
REACTOME_GLUCOSE_METABOLISM	0.006	0.046	92	25	ADPGK,GAPDH,GNPDA1,NDC1,NUP133,NUP153,NUP188,NUP205,NUP43,NUP50,NUP54,NUP88,NUP98,NUPL2,PGAM1,PGP,POM121,PPP2CA,PPP2R1A,RAE1,RANBP2,SEC13,SEH1L,SLC25A11,SLC25A13
REACTOME_PROCESSIVE_SYNTHESIS_ON_THE_LAGGING_STRAND	0.006	0.046	15	7	FEN1,POLA2,POLD1,POLD2,POLD3,PRIM1,PRIM2
REACTOME_TRANSCRIPTION_COUPLED_NUCLEOTIDE_EXCISION_REPAIR_TC_NER	0.006	0.046	78	22	COPS2,COPS3,CUL4A,ERCC1,GPS1,GTF2H1,HMGN1,POLD1,POLD2,POLD3,POLE2,POLE4,POLR2A,POLR2B,POLR2D,POLR2L,PRPF19,RBX1,RFC2,RFC3,USP7,XPA
REACTOME_RNA_POLYMERASE_I_TRANSCRIPTION_INITIATION	0.0064	0.049	47	15	CD3EAP,GATAD2A,GTF2H1,KAT2A,MTA1,MTA2,POLR1B,POLR1C,POLR1E,POLR2L,RBBP7,TAF1B,TTF1,TWISTNB,UBTF
REACTOME_DNA_DOUBLE_STRAND_BREAK_REPAIR	0.0066	0.05	166	40	BRCC3,EME2,ERCC1,FEN1,H2AFX,HIST1H2BB,HIST1H2BD,HIST1H2BJ,HIST1H2BK,HIST1H2BL,HIST1H2BM,HIST1H2BO,HIST1H4C,HIST1H4I,HIST2H2BE,LIG4,MAPK8,PALB2,PARP1,PAXIP1,PIAS4,POLD1,POLD2,POLD3,POLE2,POLE4,POLH,PPP5C,RAD51AP1,RFC2,RFC3,RHNO1,RNF4,SUMO2,TDP2,TIPIN,UBE2N,XRCC3,XRCC5,XRCC6
REACTOME_ERCC6_CSB_AND_EHMT2_G9A_POSITIVELY_REGULATE_RRNA_EXPRESSION	0.0067	0.05	74	21	CBX3,GATAD2A,H2AFX,HIST1H2AB,HIST1H2AC,HIST1H2BB,HIST1H2BD,HIST1H2BJ,HIST1H2BK,HIST1H2BL,HIST1H2BM,HIST1H2BO,HIST1H3A,HIST1H4C,HIST1H4I,HIST2H2AC,HIST2H2BE,MTA1,MTA2,RBBP7,TTF1
REACTOME_DUAL_INCISION_IN_TC_NER	0.0068	0.051	65	19	CUL4A,ERCC1,GTF2H1,HMGN1,POLD1,POLD2,POLD3,POLE2,POLE4,POLR2A,POLR2B,POLR2D,POLR2L,PRPF19,RBX1,RFC2,RFC3,USP7,XPA
REACTOME_SUMOYLATION_OF_TRANSCRIPTION_COFACTORS	0.0069	0.051	43	14	CBX2,CREBBP,CTBP1,DAXX,ING2,MRTFA,NPM1,PIAS4,RING1,SAFB,SUMO2,SUMO3,TOPORS,TRIM28
REACTOME_ASSOCIATION_OF_TRIC_CCT_WITH_TARGET_PROTEINS_DURING_BIOSYNTHESIS	0.0073	0.053	39	13	CCT2,CCT3,CCT4,CCT5,CCT6A,CCT7,FBXL3,FBXW5,HDAC3,NOP56,TCP1,WRAP53,XRN2
REACTOME_PROLONGED_ERK_ACTIVATION_EVENTS	0.0073	0.053	12	6	CRK,CRKL,FRS2,KIDINS220,MAPK1,RAPGEF1
REACTOME_TRANSLESION_SYNTHESIS_BY_Y_FAMILY_DNA_POLYMERASES_BYPASSES_LESIONS_ON_DNA_TEMPLATE	0.0073	0.053	39	13	PCLAF,POLD1,POLD2,POLD3,POLE2,POLE4,POLH,RFC2,RFC3,SPRTN,TRIM25,UFD1,VCP
REACTOME_MITOCHONDRIAL_CALCIUM_ION_TRANSPORT	0.0077	0.056	23	9	AKAP1,LETM1,MAIP1,PHB,PHB2,PMPCA,STOML2,VDAC2,VDAC3
REACTOME_RNA_POLYMERASE_I_TRANSCRIPTION_TERMINATION	0.0078	0.057	31	11	CAVIN1,CD3EAP,GTF2H1,POLR1B,POLR1C,POLR1E,POLR2L,TAF1B,TTF1,TWISTNB,UBTF
REACTOME_FGFR2_ALTERNATIVE_SPLICING	0.0079	0.057	27	10	GTF2F1,HNRNPA1,HNRNPF,HNRNPH1,POLR2A,POLR2B,POLR2D,POLR2L,PTBP1,TIAL1
REACTOME_FORMATION_OF_HIV_ELONGATION_COMPLEX_IN_THE_ABSENCE_OF_HIV_TAT	0.008	0.057	48	15	CCNT2,CDK9,CTDP1,ELOA,ELOC,GTF2F1,GTF2H1,NELFB,NELFCD,POLR2A,POLR2B,POLR2D,POLR2L,SSRP1,SUPT16H
REACTOME_SYNTHESIS_OF_DOLICHYL_PHOSPHATE	0.0082	0.058	6	4	DHDDS,DOLK,DOLPP1,NUS1
REACTOME_TELOMERE_EXTENSION_BY_TELOMERASE	0.0082	0.058	6	4	DKC1,NHP2,RUVBL2,WRAP53
REACTOME_TRNA_MODIFICATION_IN_THE_MITOCHONDRION	0.0083	0.059	9	5	GTPBP3,HSD17B10,PUS1,TRMT10C,TRMU
REACTOME_ACTIVATION_OF_HOX_GENES_DURING_DIFFERENTIATION	0.01	0.071	120	30	AJUBA,ASH2L,CNOT9,CREBBP,EED,EZH2,H2AFX,HDAC3,HIST1H2AB,HIST1H2AC,HIST1H2BB,HIST1H2BD,HIST1H2BJ,HIST1H2BK,HIST1H2BL,HIST1H2BM,HIST1H2BO,HIST1H3A,HIST1H4C,HIST1H4I,HIST2H2AC,HIST2H2BE,PAXIP1,POLR2A,POLR2B,POLR2D,POLR2L,RBBP7,WDR5,ZNF335
REACTOME_DNA_STRAND_ELONGATION	0.01	0.071	32	11	FEN1,MCM5,MCM6,POLA2,POLD1,POLD2,POLD3,PRIM1,PRIM2,RFC2,RFC3
REACTOME_SIGNALING_BY_HIPPO	0.01	0.071	20	8	AMOTL2,CASP3,DVL2,LATS1,LATS2,STK4,TJP1,TJP2
REACTOME_PROCESSING_OF_CAPPED_INTRONLESS_PRE_MRNA	0.011	0.073	28	10	CLP1,CPSF4,CPSF7,CSTF2,PABPN1,SNRPB,SNRPD3,SNRPF,SNRPG,ZNF473
REACTOME_RNA_POLYMERASE_III_TRANSCRIPTION	0.011	0.079	41	13	CRCP,GTF3A,GTF3C1,GTF3C5,GTF3C6,POLR1C,POLR2L,POLR3B,POLR3C,POLR3F,POLR3K,SNAPC1,SNAPC4
REACTOME_NUCLEAR_ENVELOPE_REASSEMBLY	0.012	0.08	13	6	EMD,LEMD3,LMNB1,PPP2CA,PPP2R1A,TMPO
REACTOME_SIGNALING_BY_FGFR2	0.012	0.082	73	20	FGF22,FRS2,GRB2,GTF2F1,HNRNPA1,HNRNPF,HNRNPH1,HRAS,MAPK1,NRAS,PLCG1,POLR2A,POLR2B,POLR2D,POLR2L,PPP2CA,PPP2R1A,PTBP1,PTPN11,TIAL1
REACTOME_NONHOMOLOGOUS_END_JOINING_NHEJ	0.013	0.091	69	19	BRCC3,H2AFX,HIST1H2BB,HIST1H2BD,HIST1H2BJ,HIST1H2BK,HIST1H2BL,HIST1H2BM,HIST1H2BO,HIST1H4C,HIST1H4I,HIST2H2BE,LIG4,PAXIP1,PIAS4,TDP2,UBE2N,XRCC5,XRCC6
REACTOME_TCR_SIGNALING	0.013	0.087	122	30	CHUK,CSK,CUL1,PLCG1,PSMA3,PSMA4,PSMA7,PSMB1,PSMB3,PSMB4,PSMB5,PSMB7,PSMC1,PSMC2,PSMC3,PSMC4,PSMC5,PSMC6,PSMD1,PSMD11,PSMD12,PSMD2,PSMD3,PSMD4,PSMD5,PSMD8,PSMD9,PSME3,UBE2D2,UBE2N
REACTOME_ESTROGEN_DEPENDENT_GENE_EXPRESSION	0.014	0.095	148	35	BCL2,CCND1,CDK9,CHD1,CREBBP,EBAG9,GPAM,GTF2A1,GTF2A2,GTF2F1,H2AFX,HIST1H2AB,HIST1H2AC,HIST1H2BB,HIST1H2BD,HIST1H2BJ,HIST1H2BK,HIST1H2BL,HIST1H2BM,HIST1H2BO,HIST1H3A,HIST1H4C,HIST1H4I,HIST2H2AC,HIST2H2BE,HSP90AB1,KDM1A,MED1,POLR2A,POLR2B,POLR2D,POLR2L,PRMT1,SMC3,STAG1
REACTOME_HOMOLOGY_DIRECTED_REPAIR	0.014	0.096	138	33	BRCC3,EME2,ERCC1,FEN1,H2AFX,HIST1H2BB,HIST1H2BD,HIST1H2BJ,HIST1H2BK,HIST1H2BL,HIST1H2BM,HIST1H2BO,HIST1H4C,HIST1H4I,HIST2H2BE,PALB2,PARP1,PIAS4,POLD1,POLD2,POLD3,POLE2,POLE4,POLH,RAD51AP1,RFC2,RFC3,RHNO1,RNF4,SUMO2,TIPIN,UBE2N,XRCC3
REACTOME_MASTL_FACILITATES_MITOTIC_PROGRESSION	0.014	0.097	10	5	ARPP19,CCNB1,ENSA,PPP2CA,PPP2R1A
REACTOME_RESPIRATORY_ELECTRON_TRANSPORT	0.016	0.1	99	25	COQ10A,COX11,CYC1,CYCS,LRPPRC,MT-CO3,MT-CYB,MT-ND1,MT-ND2,MT-ND3,NDUFA11,NDUFA12,NDUFA6,NDUFAB1,NDUFAF4,NDUFAF5,NDUFB10,NDUFB9,NDUFS1,NDUFS3,NDUFV3,SCO1,TACO1,UQCR11,UQCRFS1
REACTOME_SIRT1_NEGATIVELY_REGULATES_RRNA_EXPRESSION	0.017	0.11	66	18	H2AFX,HIST1H2AB,HIST1H2AC,HIST1H2BB,HIST1H2BD,HIST1H2BJ,HIST1H2BK,HIST1H2BL,HIST1H2BM,HIST1H2BO,HIST1H3A,HIST1H4C,HIST1H4I,HIST2H2AC,HIST2H2BE,SIRT1,SUV39H1,TAF1B
REACTOME_SOS_MEDIATED_SIGNALLING	0.017	0.11	7	4	GRB2,HRAS,IRS2,NRAS
REACTOME_EARLY_PHASE_OF_HIV_LIFE_CYCLE	0.018	0.11	14	6	CXCR4,FEN1,LIG4,PPIA,XRCC5,XRCC6
REACTOME_ERYTHROPOIETIN_ACTIVATES_RAS	0.018	0.11	14	6	CRKL,GRB2,HRAS,IRS2,NRAS,RAPGEF1
REACTOME_MITOTIC_TELOPHASE_CYTOKINESIS	0.018	0.11	14	6	NUDC,PDS5A,PDS5B,PLK1,SMC3,STAG1
REACTOME_RECOGNITION_OF_DNA_DAMAGE_BY_PCNA_CONTAINING_REPLICATION_COMPLEX	0.018	0.11	30	10	CUL4A,POLD1,POLD2,POLD3,POLE2,POLE4,RAD18,RBX1,RFC2,RFC3
REACTOME_CITRIC_ACID_CYCLE_TCA_CYCLE	0.019	0.12	22	8	CS,DLST,FAHD1,FH,IDH3A,IDH3B,IDH3G,SUCLA2
REACTOME_RNA_POLYMERASE_III_CHAIN_ELONGATION	0.019	0.12	18	7	CRCP,POLR1C,POLR2L,POLR3B,POLR3C,POLR3F,POLR3K
REACTOME_ORGANELLE_BIOGENESIS_AND_MAINTENANCE	0.021	0.14	295	62	ATP5F1A,ATP5F1B,ATP5F1C,ATP5MC1,ATP5MC3,ATP5MF,ATP5PB,C2CD3,CCP110,CCT2,CCT3,CCT4,CCT5,CEP131,CEP135,CEP83,CHCHD3,CREBBP,CRTC1,CYCS,DMAC2L,DNAJC11,EXOC7,GABPB1,HAUS1,HAUS2,HAUS6,HCFC1,HDAC3,HSPA9,MAPRE1,MED1,MT-ATP6,MT-ATP8,MTERF1,NRF1,PAFAH1B1,PCNT,PLK1,PPP2R1A,PPRC1,PRKAG2,RAB8A,SAMM50,SEPT2,SSNA1,TCP1,TFAM,TFB2M,TMEM11,TNPO1,TUBA1B,TUBA1C,TUBB,TUBB2A,TUBB3,TUBB4B,TUBB6,TUBG1,TWNK,WDR34,YWHAG
REACTOME_RMTS_METHYLATE_HISTONE_ARGININES	0.021	0.14	77	20	CCND1,CDK4,H2AFX,HIST1H2AB,HIST1H2AC,HIST1H2AG,HIST1H2AH,HIST1H2AI,HIST1H3A,HIST1H4C,HIST1H4I,HIST2H2AC,PRMT1,PRMT5,RBBP7,RPS2,SMARCA4,SMARCB1,WDR5,WDR77
REACTOME_ACTIVATED_NTRK2_SIGNALS_THROUGH_FRS2_AND_FRS3	0.023	0.14	11	5	FRS2,GRB2,HRAS,NRAS,PTPN11
REACTOME_BASE_EXCISION_REPAIR_AP_SITE_FORMATION	0.023	0.14	63	17	H2AFX,HIST1H2AB,HIST1H2AC,HIST1H2BB,HIST1H2BD,HIST1H2BJ,HIST1H2BK,HIST1H2BL,HIST1H2BM,HIST1H2BO,HIST1H4C,HIST1H4I,HIST2H2AC,HIST2H2BE,OGG1,TDG,UNG
REACTOME_CONDENSATION_OF_PROMETAPHASE_CHROMOSOMES	0.023	0.14	11	5	CCNB1,CSNK2B,NCAPD2,NCAPG,SMC2
REACTOME_DNA_METHYLATION	0.023	0.14	63	17	DNMT1,DNMT3B,H2AFX,HIST1H2AB,HIST1H2AC,HIST1H2BB,HIST1H2BD,HIST1H2BJ,HIST1H2BK,HIST1H2BL,HIST1H2BM,HIST1H2BO,HIST1H3A,HIST1H4C,HIST1H4I,HIST2H2AC,HIST2H2BE
REACTOME_ESTABLISHMENT_OF_SISTER_CHROMATID_COHESION	0.023	0.14	11	5	CDCA5,PDS5A,PDS5B,SMC3,STAG1
REACTOME_MET_ACTIVATES_RAP1_AND_RAC1	0.023	0.14	11	5	CRK,CRKL,GRB2,RAC1,RAPGEF1
REACTOME_SIGNALING_BY_FGFR4_IN_DISEASE	0.023	0.14	11	5	FRS2,GRB2,HRAS,NRAS,PLCG1
REACTOME_SLBP_DEPENDENT_PROCESSING_OF_REPLICATION_DEPENDENT_HISTONE_PRE_MRNAS	0.023	0.14	11	5	SNRPB,SNRPD3,SNRPF,SNRPG,ZNF473
REACTOME_ABORTIVE_ELONGATION_OF_HIV_1_TRANSCRIPT_IN_THE_ABSENCE_OF_TAT	0.025	0.15	23	8	CTDP1,GTF2F1,NELFB,NELFCD,POLR2A,POLR2B,POLR2D,POLR2L
REACTOME_TRANSCRIPTIONAL_REGULATION_BY_TP53	0.025	0.15	363	74	AIFM2,AKT2,BAX,CCNB1,CCNT2,CDK12,CDK9,CNOT3,CNOT9,COX11,CREBBP,CSNK2B,CTDP1,CYCS,DAXX,E2F8,ELOA,ELOC,GATAD2A,GTF2F1,GTF2H1,ING2,ING5,LRPPRC,MLH1,MLST8,MT-CO3,MTA2,MTOR,NELFB,NELFCD,NOC2L,NPM1,PIN1,PLK2,POLR2A,POLR2B,POLR2D,POLR2L,PPP2CA,PPP2R1A,PRDX1,PRELID1,PRELID3A,PRKAG2,PRMT1,PRMT5,RBBP7,RFC2,RFC3,RHNO1,RPTOR,SCO1,SETD9,SMYD2,SSRP1,SUPT16H,TACO1,TAF15,TAF3,TAF5,TAF6,TAF9,TFDP1,TIGAR,TP53BP2,T…
REACTOME_PHOSPHORYLATION_OF_THE_APC_C	0.026	0.16	19	7	ANAPC1,ANAPC2,ANAPC4,ANAPC7,CCNB1,CDC23,PLK1
REACTOME_SIGNALING_BY_NOTCH	0.026	0.16	244	52	ATP2A2,CCND1,CREBBP,CUL1,DLL4,H2AFX,HDAC3,HIST1H2AB,HIST1H2AC,HIST1H2BB,HIST1H2BD,HIST1H2BJ,HIST1H2BK,HIST1H2BL,HIST1H2BM,HIST1H2BO,HIST1H3A,HIST1H4C,HIST1H4I,HIST2H2AC,HIST2H2BE,KAT2A,POGLUT1,PSMA3,PSMA4,PSMA7,PSMB1,PSMB3,PSMB4,PSMB5,PSMB7,PSMC1,PSMC2,PSMC3,PSMC4,PSMC5,PSMC6,PSMD1,PSMD11,PSMD12,PSMD2,PSMD3,PSMD4,PSMD5,PSMD8,PSMD9,PSME3,RBX1,STAT1,TACC3,TFDP1,YBX1
REACTOME_CLASS_I_MHC_MEDIATED_ANTIGEN_PROCESSING_PRESENTATION	0.027	0.16	370	75	ANAPC1,ANAPC2,ANAPC4,ANAPC7,ASB6,BTBD1,BTBD6,CDC20,CDC23,CHUK,CUL1,CUL3,ELOC,FBXL14,FBXL18,FBXL3,FBXL7,FBXO21,FBXW5,GLMN,KCTD7,KEAP1,KLHL11,LRR1,NEDD4,PSMA3,PSMA4,PSMA7,PSMB1,PSMB3,PSMB4,PSMB5,PSMB7,PSMC1,PSMC2,PSMC3,PSMC4,PSMC5,PSMC6,PSMD1,PSMD11,PSMD12,PSMD2,PSMD3,PSMD4,PSMD5,PSMD8,PSMD9,PSME3,RBX1,RNF115,RNF138,RNF144B,RNF25,RNF4,RNF6,SEC13,SEC61A1,SOCS3,STUB1,TLR4,TRIM37,UBAC1,UBE2D2,UBE2G1,U…
REACTOME_BETA_CATENIN_INDEPENDENT_WNT_SIGNALING	0.028	0.17	145	33	AP2S1,CLTB,DVL2,GNG12,GNG5,PFN1,PPP3R1,PSMA3,PSMA4,PSMA7,PSMB1,PSMB3,PSMB4,PSMB5,PSMB7,PSMC1,PSMC2,PSMC3,PSMC4,PSMC5,PSMC6,PSMD1,PSMD11,PSMD12,PSMD2,PSMD3,PSMD4,PSMD5,PSMD8,PSMD9,PSME3,RAC1,SCRIB
REACTOME_RECRUITMENT_OF_NUMA_TO_MITOTIC_CENTROSOMES	0.028	0.17	94	23	CCP110,CEP131,CEP135,HAUS1,HAUS2,HAUS6,MAPRE1,PAFAH1B1,PCNT,PLK1,PPP2R1A,SSNA1,TUBA1B,TUBA1C,TUBB,TUBB2A,TUBB3,TUBB4B,TUBB6,TUBG1,TUBGCP3,TUBGCP5,YWHAG
REACTOME_TERMINATION_OF_TRANSLESION_DNA_SYNTHESIS	0.028	0.17	32	10	PCLAF,POLD1,POLD2,POLD3,POLE2,POLE4,POLH,RFC2,RFC3,TRIM25
REACTOME_ACTIVATION_OF_THE_MRNA_UPON_BINDING_OF_THE_CAP_BINDING_COMPLEX_AND_EIFS_AND_SUBSEQUENT_BINDING_TO_43S	0.029	0.18	60	16	EIF1AX,EIF2S1,EIF3B,EIF3D,EIF3J,EIF3K,EIF4A1,EIF4E,EIF4G1,PABPC1,RPS10,RPS15,RPS2,RPS21,RPS26,RPS9
REACTOME_POLB_DEPENDENT_LONG_PATCH_BASE_EXCISION_REPAIR	0.029	0.17	8	4	ADPRHL2,APEX1,FEN1,PARP1
REACTOME_RNA_POLYMERASE_III_TRANSCRIPTION_INITIATION_FROM_TYPE_3_PROMOTER	0.03	0.18	28	9	CRCP,POLR1C,POLR2L,POLR3B,POLR3C,POLR3F,POLR3K,SNAPC1,SNAPC4
REACTOME_TP53_REGULATES_TRANSCRIPTION_OF_DNA_REPAIR_GENES	0.03	0.18	65	17	CCNT2,CDK12,CDK9,CTDP1,ELOA,ELOC,GTF2F1,GTF2H1,MLH1,NELFB,NELFCD,POLR2A,POLR2B,POLR2D,POLR2L,SSRP1,SUPT16H
REACTOME_INTRINSIC_PATHWAY_FOR_APOPTOSIS	0.032	0.19	51	14	AKT2,AVEN,BAX,BCL2,CASP3,CYCS,MAPK1,MAPK8,NMT1,PPP3R1,TFDP1,TP53BP2,YWHAG,YWHAH
REACTOME_DEPURINATION	0.033	0.19	56	15	H2AFX,HIST1H2AB,HIST1H2AC,HIST1H2BB,HIST1H2BD,HIST1H2BJ,HIST1H2BK,HIST1H2BL,HIST1H2BM,HIST1H2BO,HIST1H4C,HIST1H4I,HIST2H2AC,HIST2H2BE,OGG1
REACTOME_INTRACELLULAR_SIGNALING_BY_SECOND_MESSENGERS	0.033	0.19	302	62	AKT1S1,AKT2,CBX2,CHUK,CSNK2B,EED,EZH2,FGF22,FRS2,GATAD2A,GRB2,GSK3B,HDAC3,IRAK1,IRS2,KDM1A,KITLG,MAPK1,MLST8,MTA1,MTA2,MTOR,NEDD4,OTUD3,PIP5K1A,PLCG1,PPP2CA,PPP2R1A,PRKAR1B,PRKAR2A,PSMA3,PSMA4,PSMA7,PSMB1,PSMB3,PSMB4,PSMB5,PSMB7,PSMC1,PSMC2,PSMC3,PSMC4,PSMC5,PSMC6,PSMD1,PSMD11,PSMD12,PSMD2,PSMD3,PSMD4,PSMD5,PSMD8,PSMD9,PSME3,PTPN11,RAC1,RBBP7,RING1,RPTOR,STUB1,TRIM27,USP7
REACTOME_ACTIVATION_OF_THE_PRE_REPLICATIVE_COMPLEX	0.034	0.2	33	10	CDC7,DBF4,MCM5,MCM6,ORC4,POLA2,POLE2,POLE4,PRIM1,PRIM2
REACTOME_INHIBITION_OF_THE_PROTEOLYTIC_ACTIVITY_OF_APC_C_REQUIRED_FOR_THE_ONSET_OF_ANAPHASE_BY_MITOTIC_SPINDLE_CHECKPOINT_COMPONENTS	0.034	0.2	20	7	ANAPC1,ANAPC2,ANAPC4,ANAPC7,BUB3,CDC20,CDC23
REACTOME_SUMO_IS_CONJUGATED_TO_E1_UBA2:SAE1	0.034	0.2	5	3	SAE1,SUMO2,SUMO3
REACTOME_TFAP2A_ACTS_AS_A_TRANSCRIPTIONAL_REPRESSOR_DURING_RETINOIC_ACID_INDUCED_CELL_DIFFERENTIATION	0.034	0.2	5	3	HSPD1,NOP2,NPM1
REACTOME_TP53_REGULATES_TRANSCRIPTION_OF_GENES_INVOLVED_IN_CYTOCHROME_C_RELEASE	0.034	0.2	20	7	AIFM2,BAX,CREBBP,PRELID1,PRELID3A,TP53BP2,TRIAP1
REACTOME_TRNA_AMINOACYLATION	0.034	0.2	42	12	AIMP2,CARS2,DARS2,EEF1E1,FARSA,FARSB,HARS,LARS2,MARS2,RARS,VARS2,YARS2
REACTOME_RNA_POLYMERASE_II_TRANSCRIPTION_PRE_INITIATION_AND_PROMOTER_OPENING	0.036	0.2	47	13	GTF2A1,GTF2A2,GTF2F1,GTF2H1,POLR2A,POLR2B,POLR2D,POLR2L,TAF15,TAF3,TAF5,TAF6,TAF9
REACTOME_DNA_DAMAGE_RECOGNITION_IN_GG_NER	0.037	0.21	38	11	ACTR5,ACTR8,COPS2,COPS3,CUL4A,GPS1,MCRS1,NFRKB,PARP1,RAD23B,RBX1
REACTOME_DOWNSTREAM_SIGNAL_TRANSDUCTION	0.038	0.21	29	9	CRK,CRKL,GRB2,HRAS,NRAS,PLCG1,PTPN11,RAPGEF1,STAT1
REACTOME_SIGNALING_BY_WNT	0.039	0.22	327	66	AKT2,AP2S1,APC,ASH2L,CAV1,CDC73,CLTB,CREBBP,CSNK2B,CTBP1,CUL1,CUL3,DVL2,GNG12,GNG5,GSK3B,H2AFX,HIST1H2AB,HIST1H2AC,HIST1H2BB,HIST1H2BD,HIST1H2BJ,HIST1H2BK,HIST1H2BL,HIST1H2BM,HIST1H2BO,HIST1H3A,HIST1H4C,HIST1H4I,HIST2H2AC,HIST2H2BE,PFN1,PPP2CA,PPP2R1A,PPP3R1,PSMA3,PSMA4,PSMA7,PSMB1,PSMB3,PSMB4,PSMB5,PSMB7,PSMC1,PSMC2,PSMC3,PSMC4,PSMC5,PSMC6,PSMD1,PSMD11,PSMD12,PSMD2,PSMD3,PSMD4,PSMD5,PSMD8,PSMD9,…
REACTOME_ESR_MEDIATED_SIGNALING	0.042	0.24	219	46	AKT2,BCL2,CAV1,CCND1,CDK9,CHD1,CREBBP,EBAG9,FKBP5,GNAI3,GNG12,GNG5,GPAM,GTF2A1,GTF2A2,GTF2F1,H2AFX,HIST1H2AB,HIST1H2AC,HIST1H2BB,HIST1H2BD,HIST1H2BJ,HIST1H2BK,HIST1H2BL,HIST1H2BM,HIST1H2BO,HIST1H3A,HIST1H4C,HIST1H4I,HIST2H2AC,HIST2H2BE,HRAS,HSP90AB1,KDM1A,MAPK1,MED1,NRAS,POLR2A,POLR2B,POLR2D,POLR2L,PPP5C,PRMT1,SMC3,STAG1,XPO1
REACTOME_FORMATION_OF_TC_NER_PRE_INCISION_COMPLEX	0.043	0.24	53	14	COPS2,COPS3,CUL4A,GPS1,GTF2H1,HMGN1,POLR2A,POLR2B,POLR2D,POLR2L,PRPF19,RBX1,USP7,XPA
REACTOME_DISPLACEMENT_OF_DNA_GLYCOSYLASE_BY_APEX1	0.046	0.25	9	4	APEX1,OGG1,TDG,UNG
REACTOME_INTEGRATION_OF_PROVIRUS	0.046	0.25	9	4	LIG4,PPIA,XRCC5,XRCC6
REACTOME_MAPK1_ERK2_ACTIVATION	0.046	0.25	9	4	IL6R,MAP2K2,MAPK1,PTPN11
REACTOME_SIGNALING_BY_NTRK3_TRKC	0.047	0.26	17	6	BAX,GRB2,HRAS,NELFB,NRAS,PLCG1
REACTOME_APOPTOSIS_INDUCED_DNA_FRAGMENTATION	0.048	0.26	13	5	CASP3,DFFA,HIST1H1E,HMGB1,KPNB1
REACTOME_MTORC1_MEDIATED_SIGNALLING	0.056	0.31	22	7	AKT1S1,EIF4E,EIF4G1,MLST8,MTOR,RPS6KB1,RPTOR
REACTOME_RHO_GTPASES_ACTIVATE_IQGAPS	0.056	0.31	31	9	ACTG1,CDC42,RAC1,TUBA1B,TUBA1C,TUBB2A,TUBB3,TUBB4B,TUBB6
REACTOME_COMPLEX_I_BIOGENESIS	0.057	0.31	55	14	MT-ND1,MT-ND2,MT-ND3,NDUFA11,NDUFA12,NDUFA6,NDUFAB1,NDUFAF4,NDUFAF5,NDUFB10,NDUFB9,NDUFS1,NDUFS3,NDUFV3
REACTOME_TRANSCRIPTIONAL_ACTIVATION_OF_MITOCHONDRIAL_BIOGENESIS	0.057	0.31	55	14	ATP5F1B,CREBBP,CRTC1,CYCS,GABPB1,HCFC1,HDAC3,MED1,MTERF1,NRF1,PPRC1,TFAM,TFB2M,TWNK
REACTOME_ACTIVATED_PKN1_STIMULATES_TRANSCRIPTION_OF_AR_ANDROGEN_RECEPTOR_REGULATED_GENES_KLK2_AND_KLK3	0.058	0.31	65	16	H2AFX,HIST1H2AB,HIST1H2AC,HIST1H2BB,HIST1H2BD,HIST1H2BJ,HIST1H2BK,HIST1H2BL,HIST1H2BM,HIST1H2BO,HIST1H3A,HIST1H4C,HIST1H4I,HIST2H2AC,HIST2H2BE,KDM1A
REACTOME_ESTROGEN_STIMULATED_SIGNALING_THROUGH_PRKCZ	0.06	0.32	6	3	HRAS,MAPK1,NRAS
REACTOME_MOLYBDENUM_COFACTOR_BIOSYNTHESIS	0.06	0.32	6	3	GPHN,MOCS2,MOCS3
REACTOME_NEGATIVE_FEEDBACK_REGULATION_OF_MAPK_PATHWAY	0.06	0.32	6	3	MAP2K2,MAPK1,RAF1
REACTOME_PHOSPHORYLATION_OF_EMI1	0.06	0.32	6	3	CCNB1,CDC20,PLK1
REACTOME_PROTEIN_REPAIR	0.06	0.32	6	3	MSRB1,PCMT1,TXN
REACTOME_UNFOLDED_PROTEIN_RESPONSE_UPR	0.061	0.32	91	21	CREB3,CXXC1,DDX11,DIS3,EIF2S1,EXOSC1,EXOSC2,EXOSC3,EXOSC4,EXOSC5,EXOSC8,EXOSC9,GOSR2,HDGF,KHSRP,NFYA,NFYB,NFYC,PREB,SRPRB,TATDN2
REACTOME_RNA_POLYMERASE_II_TRANSCRIBES_SNRNA_GENES	0.063	0.33	81	19	CCNT2,CDK9,GTF2A1,GTF2A2,GTF2F1,INTS5,INTS7,PHAX,POLR2A,POLR2B,POLR2D,POLR2L,SNAPC1,SNAPC4,SRRT,SSU72,TAF5,TAF6,TAF9
REACTOME_PROTEIN_FOLDING	0.065	0.34	102	23	CCT2,CCT3,CCT4,CCT5,CCT6A,CCT7,CSNK2B,FBXL3,FBXW5,GNAI3,GNG12,GNG5,HDAC3,NOP56,TCP1,TUBA1B,TUBA1C,TUBB2A,TUBB3,TUBB4B,TUBB6,WRAP53,XRN2
REACTOME_REGULATION_OF_IFNG_SIGNALING	0.065	0.34	14	5	PTPN1,PTPN11,PTPN2,SOCS3,STAT1
REACTOME_COHESIN_LOADING_ONTO_CHROMATIN	0.066	0.34	10	4	PDS5A,PDS5B,SMC3,STAG1
REACTOME_FRS2_MEDIATED_ACTIVATION	0.066	0.34	10	4	CRKL,FRS2,MAPK1,RAPGEF1
REACTOME_SIGNALING_BY_FGFR3_FUSIONS_IN_CANCER	0.066	0.34	10	4	FRS2,GRB2,HRAS,NRAS
REACTOME_SIGNALLING_TO_ERKS	0.067	0.35	32	9	CRK,CRKL,FRS2,GRB2,HRAS,KIDINS220,MAPK1,NRAS,RAPGEF1
REACTOME_REGULATION_OF_PLK1_ACTIVITY_AT_G2_M_TRANSITION	0.069	0.35	87	20	AJUBA,CCNB1,CCP110,CEP131,CEP135,CUL1,HAUS1,HAUS2,HAUS6,MAPRE1,PAFAH1B1,PCNT,PLK1,PPP2R1A,RAB8A,SSNA1,TUBB,TUBB4B,TUBG1,YWHAG
REACTOME_SIGNALING_BY_FGFR	0.069	0.35	87	20	FGF22,FRS2,GRB2,GTF2F1,HNRNPA1,HNRNPF,HNRNPH1,HRAS,MAPK1,NRAS,PLCG1,POLR2A,POLR2B,POLR2D,POLR2L,PPP2CA,PPP2R1A,PTBP1,PTPN11,TIAL1
REACTOME_APC_C:CDC20_MEDIATED_DEGRADATION_OF_CYCLIN_B	0.07	0.36	23	7	ANAPC1,ANAPC2,ANAPC4,ANAPC7,CCNB1,CDC20,CDC23
REACTOME_RNA_POLYMERASE_III_TRANSCRIPTION_TERMINATION	0.07	0.36	23	7	CRCP,POLR1C,POLR2L,POLR3B,POLR3C,POLR3F,POLR3K
REACTOME_COOPERATION_OF_PDCL_PHLP1_AND_TRIC_CCT_IN_G_PROTEIN_BETA_FOLDING	0.072	0.36	42	11	CCT2,CCT3,CCT4,CCT5,CCT6A,CCT7,CSNK2B,GNAI3,GNG12,GNG5,TCP1
REACTOME_TRANSCRIPTIONAL_REGULATION_OF_GRANULOPOIESIS	0.076	0.38	88	20	CDK4,DEK,H2AFX,HIST1H2AB,HIST1H2AC,HIST1H2BB,HIST1H2BD,HIST1H2BJ,HIST1H2BK,HIST1H2BL,HIST1H2BM,HIST1H2BO,HIST1H3A,HIST1H4C,HIST1H4I,HIST2H2AC,HIST2H2BE,IL6R,KLF5,TFDP1
REACTOME_CONVERSION_FROM_APC_C:CDC20_TO_APC_C:CDH1_IN_LATE_ANAPHASE	0.077	0.39	19	6	ANAPC1,ANAPC2,ANAPC4,ANAPC7,CDC20,CDC23
REACTOME_TRANSLESION_SYNTHESIS_BY_POLH	0.077	0.39	19	6	POLH,RFC2,RFC3,SPRTN,UFD1,VCP
REACTOME_FORMATION_OF_THE_EARLY_ELONGATION_COMPLEX	0.079	0.4	33	9	CTDP1,GTF2F1,GTF2H1,NELFB,NELFCD,POLR2A,POLR2B,POLR2D,POLR2L
REACTOME_GENE_AND_PROTEIN_EXPRESSION_BY_JAK_STAT_SIGNALING_AFTER_INTERLEUKIN_12_STIMULATION	0.082	0.41	38	10	CAPZA1,CDC42,HNRNPA2B1,HNRNPDL,HNRNPF,HSPA9,LMNB1,PPIA,SNRPA1,TCP1
REACTOME_INTERFERON_SIGNALING	0.082	0.41	202	41	ABCE1,EIF4A1,EIF4A3,EIF4E,EIF4G1,EIF4G2,FLNA,IFNAR1,KPNA3,KPNA4,KPNB1,NDC1,NEDD4,NUP133,NUP153,NUP188,NUP205,NUP43,NUP50,NUP54,NUP88,NUP98,NUPL2,PIN1,PLCG1,POM121,PTPN1,PTPN11,PTPN2,RAE1,RANBP2,SAMHD1,SEC13,SEH1L,SOCS3,STAT1,TRIM14,TRIM25,TRIM35,TRIM6,UBE2N
REACTOME_FORMATION_OF_INCISION_COMPLEX_IN_GG_NER	0.083	0.41	43	11	CHD1L,CUL4A,ERCC1,GTF2H1,PARP1,RAD23B,RBX1,SUMO2,SUMO3,UBE2N,XPA
REACTOME_SIGNALING_BY_FGFR2_IN_DISEASE	0.083	0.41	43	11	FGF22,FRS2,GRB2,GTF2F1,HRAS,NRAS,PLCG1,POLR2A,POLR2B,POLR2D,POLR2L
HALLMARK_PI3K_AKT_MTOR_SIGNALING	0.085	0.42	105	23	AKT1S1,ARHGDIA,ATF1,CDK4,CSNK2B,CXCR4,DUSP3,EIF4E,FGF22,GRB2,GSK3B,HRAS,MAPK1,MAPK8,PFN1,PIN1,PLCG1,PRKAR2A,PTPN11,RAC1,RAF1,RPTOR,UBE2N
REACTOME_ACTIVATION_OF_BAD_AND_TRANSLOCATION_TO_MITOCHONDRIA	0.085	0.42	15	5	AKT2,BCL2,PPP3R1,YWHAG,YWHAH
REACTOME_DEPOLYMERISATION_OF_THE_NUCLEAR_LAMINA	0.085	0.42	15	5	CCNB1,EMD,LEMD3,LMNB1,TMPO
REACTOME_SIGNALING_BY_RHO_GTPASES	0.085	0.42	450	85	ACTG1,AHCTF1,ARHGAP17,ARHGDIA,ARHGDIB,ARHGEF18,ARPC4,BAIAP2,BUB3,CDC20,CDC42,CENPA,CENPK,CENPM,CENPP,CENPT,DIAPH1,DIAPH3,DVL2,DYNC1LI1,ERCC6L,FLNA,GDI2,GRB2,H2AFX,HIST1H2AB,HIST1H2AC,HIST1H2BB,HIST1H2BD,HIST1H2BJ,HIST1H2BK,HIST1H2BL,HIST1H2BM,HIST1H2BO,HIST1H3A,HIST1H4C,HIST1H4I,HIST2H2AC,HIST2H2BE,KDM1A,KIF18A,KIF5B,KLC1,LIMK2,MAD1L1,MAPK1,MAPRE1,MIS12,MRTFA,NUDC,NUP133,NUP43,NUP98,PAFAH1B1,PFN1…
REACTOME_MITOPHAGY	0.09	0.44	29	8	CSNK2B,FUNDC1,MFN2,PGAM5,TOMM20,TOMM22,TOMM40,TOMM5
REACTOME_INTERLEUKIN_6_SIGNALING	0.091	0.44	11	4	IL6R,PTPN11,SOCS3,STAT1
REACTOME_MET_ACTIVATES_RAS_SIGNALING	0.091	0.44	11	4	GRB2,HRAS,NRAS,RANBP9
REACTOME_PROCESSIVE_SYNTHESIS_ON_THE_C_STRAND_OF_THE_TELOMERE	0.091	0.44	11	4	FEN1,POLD1,POLD2,POLD3
REACTOME_RHO_GTPASES_ACTIVATE_KTN1	0.091	0.44	11	4	CDC42,KIF5B,KLC1,RAC1
REACTOME_2_LTR_CIRCLE_FORMATION	0.092	0.44	7	3	LIG4,XRCC5,XRCC6
REACTOME_FORMATION_OF_THE_BETA_CATENIN:TCF_TRANSACTIVATING_COMPLEX	0.092	0.44	90	20	ASH2L,CDC73,CREBBP,H2AFX,HIST1H2AB,HIST1H2AC,HIST1H2BB,HIST1H2BD,HIST1H2BJ,HIST1H2BK,HIST1H2BL,HIST1H2BM,HIST1H2BO,HIST1H3A,HIST1H4C,HIST1H4I,HIST2H2AC,HIST2H2BE,PYGO2,SMARCA4
REACTOME_SUMO_IS_TRANSFERRED_FROM_E1_TO_E2_UBE2I_UBC9	0.092	0.44	7	3	SAE1,SUMO2,SUMO3
REACTOME_TRNA_PROCESSING_IN_THE_MITOCHONDRION	0.092	0.44	7	3	ELAC2,HSD17B10,TRMT10C
REACTOME_DNA_DAMAGE_TELOMERE_STRESS_INDUCED_SENESCENCE	0.096	0.45	80	18	H2AFX,HIRA,HIST1H1E,HIST1H2AB,HIST1H2AC,HIST1H2BB,HIST1H2BD,HIST1H2BJ,HIST1H2BK,HIST1H2BL,HIST1H2BM,HIST1H2BO,HIST1H4C,HIST1H4I,HIST2H2AC,HIST2H2BE,LMNB1,RB1
REACTOME_SUMOYLATION_OF_TRANSCRIPTION_FACTORS	0.096	0.45	20	6	MITF,MTA1,PIAS4,SP3,SUMO2,SUMO3
REACTOME_TRANSPORT_OF_CONNEXONS_TO_THE_PLASMA_MEMBRANE	0.096	0.45	20	6	TUBA1B,TUBA1C,TUBB2A,TUBB3,TUBB4B,TUBB6
REACTOME_NONSENSE_MEDIATED_DECAY_NMD_INDEPENDENT_OF_THE_EXON_JUNCTION_COMPLEX_EJC	0.098	0.46	96	21	EIF4G1,ETF1,GSPT1,PABPC1,RPL14,RPL15,RPL18,RPL24,RPL26L1,RPL28,RPL32,RPL35,RPL38,RPL41,RPL7A,RPS10,RPS15,RPS2,RPS21,RPS26,RPS9
REACTOME_APC_CDC20_MEDIATED_DEGRADATION_OF_NEK2A	0.1	0.47	25	7	ANAPC1,ANAPC2,ANAPC4,ANAPC7,BUB3,CDC20,CDC23
REACTOME_BASIGIN_INTERACTIONS	0.1	0.47	25	7	ATP1B1,ATP1B3,CAV1,PPIA,PPIL2,SLC3A2,SLC7A5
REACTOME_CHOLESTEROL_BIOSYNTHESIS	0.1	0.47	25	7	ACAT2,DHCR24,HMGCR,LBR,MVK,NSDHL,SC5D
REACTOME_DEADENYLATION_OF_MRNA	0.1	0.47	25	7	CNOT3,CNOT9,EIF4A1,EIF4A3,EIF4E,EIF4G1,PABPC1
REACTOME_GAP_FILLING_DNA_REPAIR_SYNTHESIS_AND_LIGATION_IN_GG_NER	0.1	0.47	25	7	POLD1,POLD2,POLD3,POLE2,POLE4,RFC2,RFC3
REACTOME_MICRORNA_MIRNA_BIOGENESIS	0.1	0.47	25	7	POLR2A,POLR2B,POLR2D,POLR2L,RAN,TARBP2,XPO5
REACTOME_REGULATION_OF_PTEN_GENE_TRANSCRIPTION	0.1	0.48	60	14	CBX2,EED,EZH2,GATAD2A,HDAC3,KDM1A,MAPK1,MLST8,MTA1,MTA2,MTOR,RBBP7,RING1,RPTOR
REACTOME_SIGNALING_BY_ERYTHROPOIETIN	0.1	0.47	25	7	CRKL,GRB2,HRAS,IRS2,NRAS,PLCG1,RAPGEF1
REACTOME_SIGNALING_BY_NTRK2_TRKB	0.1	0.47	25	7	FRS2,GRB2,HRAS,NRAS,PLCG1,PTPN11,RAC1
REACTOME_ACTIVATION_OF_BH3_ONLY_PROTEINS	0.11	0.48	30	8	AKT2,BCL2,MAPK8,PPP3R1,TFDP1,TP53BP2,YWHAG,YWHAH
REACTOME_APOPTOTIC_FACTOR_MEDIATED_RESPONSE	0.11	0.48	16	5	AVEN,BAX,CASP3,CYCS,MAPK1
REACTOME_CENTROSOME_MATURATION	0.11	0.48	81	18	CCP110,CEP131,CEP135,HAUS1,HAUS2,HAUS6,MAPRE1,PAFAH1B1,PCNT,PLK1,PPP2R1A,SSNA1,TUBB,TUBB4B,TUBG1,TUBGCP3,TUBGCP5,YWHAG
REACTOME_FOXO_MEDIATED_TRANSCRIPTION_OF_CELL_DEATH_GENES	0.11	0.48	16	5	CITED2,CREBBP,NFYA,NFYB,NFYC
REACTOME_PROCESSING_OF_SMDT1	0.11	0.48	16	5	MAIP1,PHB,PHB2,PMPCA,STOML2
REACTOME_RAF_ACTIVATION	0.11	0.48	30	8	BRAP,HRAS,MAP2K2,NRAS,PHB,PPP2CA,PPP2R1A,RAF1
REACTOME_SPRY_REGULATION_OF_FGF_SIGNALING	0.11	0.48	16	5	GRB2,MAPK1,PPP2CA,PPP2R1A,PTPN11
REACTOME_SYNTHESIS_OF_ACTIVE_UBIQUITIN:_ROLES_OF_E1_AND_E2_ENZYMES	0.11	0.48	30	8	UBE2D2,UBE2G1,UBE2G2,UBE2L3,UBE2S,UBE2Z,USP5,USP7
REACTOME_AURKA_ACTIVATION_BY_TPX2	0.12	0.53	72	16	CCP110,CEP131,CEP135,HAUS1,HAUS2,HAUS6,MAPRE1,PAFAH1B1,PCNT,PLK1,PPP2R1A,SSNA1,TUBB,TUBB4B,TUBG1,YWHAG
REACTOME_FCERI_MEDIATED_NF_KB_ACTIVATION	0.12	0.51	136	28	CHUK,CUL1,PSMA3,PSMA4,PSMA7,PSMB1,PSMB3,PSMB4,PSMB5,PSMB7,PSMC1,PSMC2,PSMC3,PSMC4,PSMC5,PSMC6,PSMD1,PSMD11,PSMD12,PSMD2,PSMD3,PSMD4,PSMD5,PSMD8,PSMD9,PSME3,UBE2D2,UBE2N
REACTOME_GLUTATHIONE_SYNTHESIS_AND_RECYCLING	0.12	0.53	12	4	CHAC2,CNDP2,GCLC,GGCT
REACTOME_MITOCHONDRIAL_TRNA_AMINOACYLATION	0.12	0.51	21	6	CARS2,DARS2,LARS2,MARS2,VARS2,YARS2
REACTOME_NEGATIVE_REGULATION_OF_MET_ACTIVITY	0.12	0.51	21	6	GRB2,HGS,PTPN1,PTPN2,SH3GL1,STAM
REACTOME_TRANSPORT_OF_NUCLEOSIDES_AND_FREE_PURINE_AND_PYRIMIDINE_BASES_ACROSS_THE_PLASMA_MEMBRANE	0.12	0.53	12	4	SLC25A4,SLC25A5,SLC29A1,SLC29A3
REACTOME_ACTIVATED_NTRK3_SIGNALS_THROUGH_RAS	0.13	0.57	8	3	GRB2,HRAS,NRAS
REACTOME_APOPTOTIC_EXECUTION_PHASE	0.13	0.58	52	12	ACIN1,APC,CASP3,DBNL,DFFA,HIST1H1E,HMGB1,KPNB1,LMNB1,STK24,TJP1,TJP2
REACTOME_COPI_INDEPENDENT_GOLGI_TO_ER_RETROGRADE_TRAFFIC	0.13	0.58	52	12	CAPZA1,CAPZA2,DCTN4,DYNC1LI1,PAFAH1B1,PAFAH1B3,TUBA1B,TUBA1C,TUBB2A,TUBB3,TUBB4B,TUBB6
REACTOME_DISEASES_ASSOCIATED_WITH_N_GLYCOSYLATION_OF_PROTEINS	0.13	0.58	17	5	ALG1,ALG11,ALG2,MGAT2,MPDU1
REACTOME_HUR_ELAVL1_BINDS_AND_STABILIZES_MRNA	0.13	0.57	8	3	ELAVL1,SET,XPO1
REACTOME_INACTIVATION_OF_CDC42_AND_RAC1	0.13	0.57	8	3	CDC42,RAC1,SLIT2
REACTOME_CYTOSOLIC_SENSORS_OF_PATHOGEN_ASSOCIATED_DNA	0.14	0.6	63	14	CHUK,CRCP,CREBBP,DDX41,DHX36,DHX9,POLR1C,POLR2L,POLR3B,POLR3C,POLR3F,POLR3K,XRCC5,XRCC6
REACTOME_G2_M_DNA_DAMAGE_CHECKPOINT	0.14	0.6	95	20	BRCC3,CCNB1,H2AFX,HIST1H2BB,HIST1H2BD,HIST1H2BJ,HIST1H2BK,HIST1H2BL,HIST1H2BM,HIST1H2BO,HIST1H4C,HIST1H4I,HIST2H2BE,PIAS4,RFC2,RFC3,RHNO1,UBE2N,YWHAG,YWHAH
REACTOME_INTERLEUKIN_12_SIGNALING	0.14	0.59	47	11	CAPZA1,CDC42,HNRNPA2B1,HNRNPDL,HNRNPF,HSPA9,LMNB1,PPIA,SNRPA1,TCP1,VAMP7
REACTOME_MEIOTIC_SYNAPSIS	0.14	0.6	79	17	H2AFX,HIST1H2AB,HIST1H2AC,HIST1H2BB,HIST1H2BD,HIST1H2BJ,HIST1H2BK,HIST1H2BL,HIST1H2BM,HIST1H2BO,HIST1H4C,HIST1H4I,HIST2H2AC,HIST2H2BE,LMNB1,SMC3,STAG1
REACTOME_METALLOPROTEASE_DUBS	0.14	0.6	37	9	ABRAXAS2,BRCC3,HIST1H2AB,HIST1H2AC,HIST1H2AG,HIST1H2AH,HIST1H2AI,HIST2H2AC,STAM
REACTOME_ADVANCED_GLYCOSYLATION_ENDPRODUCT_RECEPTOR_SIGNALING	0.15	0.64	13	4	CAPZA1,CAPZA2,HMGB1,MAPK1
REACTOME_CYTOCHROME_C_MEDIATED_APOPTOTIC_RESPONSE	0.15	0.64	13	4	AVEN,CASP3,CYCS,MAPK1
REACTOME_CYTOSOLIC_IRON_SULFUR_CLUSTER_ASSEMBLY	0.15	0.64	13	4	CIAO3,NDOR1,NUBP2,POLD1
REACTOME_ERKS_ARE_INACTIVATED	0.15	0.64	13	4	DUSP3,MAPK1,PPP2CA,PPP2R1A
REACTOME_RECYCLING_PATHWAY_OF_L1	0.15	0.64	48	11	ACTG1,AP2S1,EZR,MAPK1,RPS6KA4,TUBA1B,TUBA1C,TUBB2A,TUBB3,TUBB4B,TUBB6
REACTOME_ACTIVATION_OF_AMPK_DOWNSTREAM_OF_NMDARS	0.16	0.67	28	7	PRKAG2,TUBA1B,TUBA1C,TUBB2A,TUBB3,TUBB4B,TUBB6
REACTOME_ANCHORING_OF_THE_BASAL_BODY_TO_THE_PLASMA_MEMBRANE	0.16	0.67	97	20	C2CD3,CCP110,CEP131,CEP135,CEP83,HAUS1,HAUS2,HAUS6,MAPRE1,PAFAH1B1,PCNT,PLK1,PPP2R1A,RAB8A,SEPT2,SSNA1,TUBB,TUBB4B,TUBG1,YWHAG
REACTOME_FC_EPSILON_RECEPTOR_FCERI_SIGNALING	0.16	0.67	186	36	CHUK,CUL1,GRB2,HRAS,MAPK1,MAPK8,NRAS,PLCG1,PPP3R1,PSMA3,PSMA4,PSMA7,PSMB1,PSMB3,PSMB4,PSMB5,PSMB7,PSMC1,PSMC2,PSMC3,PSMC4,PSMC5,PSMC6,PSMD1,PSMD11,PSMD12,PSMD2,PSMD3,PSMD4,PSMD5,PSMD8,PSMD9,PSME3,RAC1,UBE2D2,UBE2N
REACTOME_FRS_MEDIATED_FGFR1_SIGNALING	0.16	0.67	23	6	FGF22,FRS2,GRB2,HRAS,NRAS,PTPN11
REACTOME_OXIDATIVE_STRESS_INDUCED_SENESCENCE	0.16	0.65	124	25	CBX2,CDK4,EED,EZH2,H2AFX,HIST1H2AB,HIST1H2AC,HIST1H2BB,HIST1H2BD,HIST1H2BJ,HIST1H2BK,HIST1H2BL,HIST1H2BM,HIST1H2BO,HIST1H3A,HIST1H4C,HIST1H4I,HIST2H2AC,HIST2H2BE,MAPK1,MAPK8,RBBP7,RING1,TFDP1,TXN
REACTOME_POST_CHAPERONIN_TUBULIN_FOLDING_PATHWAY	0.16	0.67	23	6	TUBA1B,TUBA1C,TUBB2A,TUBB3,TUBB4B,TUBB6
REACTOME_SENESCENCE_ASSOCIATED_SECRETORY_PHENOTYPE_SASP	0.16	0.67	108	22	ANAPC1,ANAPC2,ANAPC4,ANAPC7,CDC23,CDK4,H2AFX,HIST1H2AB,HIST1H2AC,HIST1H2BB,HIST1H2BD,HIST1H2BJ,HIST1H2BK,HIST1H2BL,HIST1H2BM,HIST1H2BO,HIST1H3A,HIST1H4C,HIST1H4I,HIST2H2AC,HIST2H2BE,MAPK1
REACTOME_SRP_DEPENDENT_COTRANSLATIONAL_PROTEIN_TARGETING_TO_MEMBRANE	0.16	0.65	113	23	RPL14,RPL15,RPL18,RPL24,RPL26L1,RPL28,RPL32,RPL35,RPL38,RPL41,RPL7A,RPS10,RPS15,RPS2,RPS21,RPS26,RPS9,SEC61A1,SRP19,SRP68,SRP72,SRPRB,TRAM1
REACTOME_ACTIVATED_NTRK2_SIGNALS_THROUGH_RAS	0.17	0.7	9	3	GRB2,HRAS,NRAS
REACTOME_EGFR_TRANSACTIVATION_BY_GASTRIN	0.17	0.7	9	3	GRB2,HRAS,NRAS
REACTOME_PROCESSING_OF_DNA_DOUBLE_STRAND_BREAK_ENDS	0.17	0.7	98	20	BRCC3,H2AFX,HIST1H2BB,HIST1H2BD,HIST1H2BJ,HIST1H2BK,HIST1H2BL,HIST1H2BM,HIST1H2BO,HIST1H4C,HIST1H4I,HIST2H2BE,PIAS4,RFC2,RFC3,RHNO1,RNF4,SUMO2,TIPIN,UBE2N
REACTOME_RHO_GTPASES_ACTIVATE_PKNS	0.17	0.68	92	19	H2AFX,HIST1H2AB,HIST1H2AC,HIST1H2BB,HIST1H2BD,HIST1H2BJ,HIST1H2BK,HIST1H2BL,HIST1H2BM,HIST1H2BO,HIST1H3A,HIST1H4C,HIST1H4I,HIST2H2AC,HIST2H2BE,KDM1A,RAC1,YWHAG,YWHAH
REACTOME_SHC_RELATED_EVENTS_TRIGGERED_BY_IGF1R	0.17	0.7	9	3	GRB2,HRAS,NRAS
REACTOME_SIGNALING_BY_EGFR	0.17	0.69	49	11	CDC42,CSK,EPN1,GRB2,HGS,HRAS,NRAS,PLCG1,PTPN11,SH3GL1,STAM
REACTOME_FANCONI_ANEMIA_PATHWAY	0.18	0.72	39	9	CENPX,DCLRE1A,EME2,ERCC1,FAAP100,FAAP24,FANCE,FANCG,FANCM
REACTOME_MTOR_SIGNALLING	0.18	0.72	39	9	AKT1S1,AKT2,EIF4E,EIF4G1,MLST8,MTOR,PRKAG2,RPS6KB1,RPTOR
REACTOME_PYRUVATE_METABOLISM_AND_CITRIC_ACID_TCA_CYCLE	0.18	0.72	55	12	CS,DLST,FAHD1,FH,IDH3A,IDH3B,IDH3G,L2HGDH,LDHA,LDHB,MPC1,SUCLA2
REACTOME_REGULATION_OF_TP53_ACTIVITY	0.18	0.72	160	31	AKT2,CSNK2B,DAXX,GATAD2A,ING2,ING5,MLST8,MTA2,MTOR,NOC2L,PIN1,PPP2CA,PPP2R1A,PRKAG2,PRMT5,RBBP7,RFC2,RFC3,RHNO1,SETD9,SMYD2,SSRP1,SUPT16H,TAF15,TAF3,TAF5,TAF6,TAF9,TP53BP2,TP53RK,USP7
REACTOME_TRANSLOCATION_OF_SLC2A4_GLUT4_TO_THE_PLASMA_MEMBRANE	0.18	0.72	71	15	ACTG1,AKT2,ASPSCR1,EXOC7,PRKAG2,RAB8A,RAC1,TUBA1B,TUBA1C,TUBB2A,TUBB3,TUBB4B,TUBB6,YWHAG,YWHAH
REACTOME_ACTIVATION_OF_RAS_IN_B_CELLS	0.19	0.73	5	2	HRAS,NRAS
REACTOME_AKT_PHOSPHORYLATES_TARGETS_IN_THE_CYTOSOL	0.19	0.73	14	4	AKT1S1,AKT2,CHUK,GSK3B
REACTOME_CYTOSOLIC_TRNA_AMINOACYLATION	0.19	0.73	24	6	AIMP2,EEF1E1,FARSA,FARSB,HARS,RARS
REACTOME_DEFECTS_IN_COBALAMIN_B12_METABOLISM	0.19	0.73	14	4	CD320,MMACHC,MMADHC,MTR
REACTOME_DNA_DOUBLE_STRAND_BREAK_RESPONSE	0.19	0.73	77	16	BRCC3,H2AFX,HIST1H2BB,HIST1H2BD,HIST1H2BJ,HIST1H2BK,HIST1H2BL,HIST1H2BM,HIST1H2BO,HIST1H4C,HIST1H4I,HIST2H2BE,MAPK8,PIAS4,PPP5C,UBE2N
REACTOME_FBXW7_MUTANTS_AND_NOTCH1_IN_CANCER	0.19	0.73	5	2	CUL1,RBX1
REACTOME_FORMATION_OF_XYLULOSE_5_PHOSPHATE	0.19	0.73	5	2	DCXR,SORD
REACTOME_GROWTH_HORMONE_RECEPTOR_SIGNALING	0.19	0.73	24	6	IRS2,MAPK1,PTPN1,SOCS2,SOCS3,STAT1
REACTOME_INTERLEUKIN_6_FAMILY_SIGNALING	0.19	0.73	24	6	CNTF,IL11,IL6R,PTPN11,SOCS3,STAT1
REACTOME_MET_ACTIVATES_PTPN11	0.19	0.73	5	2	GRB2,PTPN11
REACTOME_PROCESSING_OF_INTRONLESS_PRE_MRNAS	0.19	0.73	19	5	CLP1,CPSF4,CPSF7,CSTF2,PABPN1
REACTOME_PTK6_REGULATES_RHO_GTPASES_RAS_GTPASE_AND_MAP_KINASES	0.19	0.73	14	4	CRK,HRAS,NRAS,RAC1
REACTOME_RELEASE_OF_APOPTOTIC_FACTORS_FROM_THE_MITOCHONDRIA	0.19	0.73	5	2	BAX,CYCS
REACTOME_SIGNALING_BY_EGFRVIII_IN_CANCER	0.19	0.73	14	4	GRB2,HRAS,NRAS,PLCG1
REACTOME_SIGNALING_BY_FGFR2_IIIA_TM	0.19	0.73	19	5	GTF2F1,POLR2A,POLR2B,POLR2D,POLR2L
REACTOME_SIGNALING_BY_NTRKS	0.19	0.73	99	20	AP2S1,ATF1,BAX,CRK,CRKL,DUSP3,FRS2,GRB2,HRAS,IRS2,KIDINS220,MAPK1,NELFB,NRAS,PLCG1,PPP2CA,PPP2R1A,PTPN11,RAC1,RAPGEF1
REACTOME_HSP90_CHAPERONE_CYCLE_FOR_STEROID_HORMONE_RECEPTORS_SHR	0.2	0.76	56	12	CAPZA1,CAPZA2,DCTN4,DYNC1LI1,FKBP5,HSP90AB1,TUBA1B,TUBA1C,TUBB2A,TUBB3,TUBB4B,TUBB6
REACTOME_NEGATIVE_REGULATION_OF_MAPK_PATHWAY	0.2	0.76	40	9	BRAP,HRAS,MAP2K2,MAPK1,NRAS,PPP2CA,PPP2R1A,PPP5C,RAF1
REACTOME_OTHER_INTERLEUKIN_SIGNALING	0.2	0.76	288	53	ACTG1,AKT2,BRAP,CASP3,CSK,CUL3,FGF22,FRS2,GRB2,HRAS,IRS2,KITLG,MAP2K2,MAPK1,NRAS,PDE3B,PEA15,PHB,PPP2CA,PPP2R1A,PPP5C,PSMA3,PSMA4,PSMA7,PSMB1,PSMB3,PSMB4,PSMB5,PSMB7,PSMC1,PSMC2,PSMC3,PSMC4,PSMC5,PSMC6,PSMD1,PSMD11,PSMD12,PSMD2,PSMD3,PSMD4,PSMD5,PSMD8,PSMD9,PSME3,PTPN11,RAF1,RANBP9,RASAL2,RBX1,SDC1,SPTBN1,STX3
REACTOME_SIGNALING_BY_FGFR3	0.2	0.76	40	9	FRS2,GRB2,HRAS,MAPK1,NRAS,PLCG1,PPP2CA,PPP2R1A,PTPN11
REACTOME_SIGNALING_BY_NTRK1_TRKA	0.2	0.76	78	16	AP2S1,ATF1,CRK,CRKL,DUSP3,FRS2,GRB2,HRAS,IRS2,KIDINS220,MAPK1,NRAS,PLCG1,PPP2CA,PPP2R1A,RAPGEF1
REACTOME_DOWNSTREAM_SIGNALING_OF_ACTIVATED_FGFR2	0.21	0.79	30	7	FGF22,FRS2,GRB2,HRAS,NRAS,PLCG1,PTPN11
REACTOME_REGULATION_OF_TP53_ACTIVITY_THROUGH_ACETYLATION	0.21	0.79	30	7	AKT2,GATAD2A,ING2,ING5,MTA2,PIN1,RBBP7
REACTOME_SELENOAMINO_ACID_METABOLISM	0.21	0.8	118	23	AHCY,AIMP2,EEF1E1,PSTK,RARS,RPL14,RPL15,RPL18,RPL24,RPL26L1,RPL28,RPL32,RPL35,RPL38,RPL41,RPL7A,RPS10,RPS15,RPS2,RPS21,RPS26,RPS9,TXNRD1
REACTOME_TP53_REGULATES_METABOLIC_GENES	0.21	0.78	84	17	AKT2,COX11,CYCS,LRPPRC,MLST8,MT-CO3,MTOR,PRDX1,PRKAG2,RPTOR,SCO1,TACO1,TIGAR,TXN,TXNRD1,YWHAG,YWHAH
REACTOME_ATF6_ATF6_ALPHA_ACTIVATES_CHAPERONE_GENES	0.22	0.8	10	3	NFYA,NFYB,NFYC
REACTOME_DOWNSTREAM_SIGNALING_OF_ACTIVATED_FGFR3	0.22	0.8	25	6	FRS2,GRB2,HRAS,NRAS,PLCG1,PTPN11
REACTOME_FRS_MEDIATED_FGFR2_SIGNALING	0.22	0.8	25	6	FGF22,FRS2,GRB2,HRAS,NRAS,PTPN11
REACTOME_FRS_MEDIATED_FGFR3_SIGNALING	0.22	0.8	20	5	FRS2,GRB2,HRAS,NRAS,PTPN11
REACTOME_INLB_MEDIATED_ENTRY_OF_LISTERIA_MONOCYTOGENES_INTO_HOST_CELL	0.22	0.8	15	4	GRB2,HGS,SH3GL1,STAM
REACTOME_INTERLEUKIN_12_FAMILY_SIGNALING	0.22	0.8	57	12	CAPZA1,CDC42,HNRNPA2B1,HNRNPDL,HNRNPF,HSPA9,LMNB1,PPIA,SNRPA1,STAT1,TCP1,VAMP7
REACTOME_MEIOTIC_RECOMBINATION	0.22	0.8	85	17	CDK4,H2AFX,HIST1H2AB,HIST1H2AC,HIST1H2BB,HIST1H2BD,HIST1H2BJ,HIST1H2BK,HIST1H2BL,HIST1H2BM,HIST1H2BO,HIST1H3A,HIST1H4C,HIST1H4I,HIST2H2AC,HIST2H2BE,MLH1
REACTOME_METABOLISM_OF_AMINO_ACIDS_AND_DERIVATIVES	0.22	0.8	372	67	ADI1,AHCY,AIMP2,BCKDK,CARNMT1,DLST,EEF1E1,ENOPH1,GAMT,GCSH,HSD17B10,IVD,LIAS,MTR,NDUFAB1,ODC1,PSMA3,PSMA4,PSMA7,PSMB1,PSMB3,PSMB4,PSMB5,PSMB7,PSMC1,PSMC2,PSMC3,PSMC4,PSMC5,PSMC6,PSMD1,PSMD11,PSMD12,PSMD2,PSMD3,PSMD4,PSMD5,PSMD8,PSMD9,PSME3,PSTK,PXMP2,QDPR,RARS,RPL14,RPL15,RPL18,RPL24,RPL26L1,RPL28,RPL32,RPL35,RPL38,RPL41,RPL7A,RPS10,RPS15,RPS2,RPS21,RPS26,RPS9,SLC25A13,SLC3A2,SLC7A5,SRM,TPH1,TXNR…
REACTOME_METABOLISM_OF_NITRIC_OXIDE:_ENOS_ACTIVATION_AND_REGULATION	0.22	0.8	15	4	CAV1,DDAH1,LYPLA1,NOSIP
REACTOME_MET_RECEPTOR_RECYCLING	0.22	0.8	10	3	CRK,CRKL,GRB2
REACTOME_MISMATCH_REPAIR	0.22	0.8	15	4	MLH1,POLD1,POLD2,POLD3
REACTOME_MRNA_DECAY_BY_5_TO_3_EXORIBONUCLEASE	0.22	0.8	15	4	DDX6,LSM1,LSM3,LSM7
REACTOME_PHOSPHORYLATION_SITE_MUTANTS_OF_CTNNB1_ARE_NOT_TARGETED_TO_THE_PROTEASOME_BY_THE_DESTRUCTION_COMPLEX	0.22	0.8	15	4	APC,GSK3B,PPP2CA,PPP2R1A
REACTOME_PROCESSING_AND_ACTIVATION_OF_SUMO	0.22	0.8	10	3	SAE1,SUMO2,SUMO3
REACTOME_REGULATION_OF_FOXO_TRANSCRIPTIONAL_ACTIVITY_BY_ACETYLATION	0.22	0.8	10	3	CREBBP,SIRT1,TXN
REACTOME_RUNX1_REGULATES_GENES_INVOLVED_IN_MEGAKARYOCYTE_DIFFERENTIATION_AND_PLATELET_FUNCTION	0.22	0.8	96	19	ASH2L,H2AFX,HIST1H2AB,HIST1H2AC,HIST1H2BB,HIST1H2BD,HIST1H2BJ,HIST1H2BK,HIST1H2BL,HIST1H2BM,HIST1H2BO,HIST1H3A,HIST1H4C,HIST1H4I,HIST2H2AC,HIST2H2BE,PRMT1,THBS1,WDR5
REACTOME_SIGNALING_BY_FGFR4	0.22	0.8	41	9	FRS2,GRB2,HRAS,MAPK1,NRAS,PLCG1,PPP2CA,PPP2R1A,PTPN11
REACTOME_SIGNAL_ATTENUATION	0.22	0.8	10	3	GRB2,IRS2,MAPK1
REACTOME_ACTIVATION_OF_GENE_EXPRESSION_BY_SREBF_SREBP	0.24	0.86	42	9	CREBBP,GPAM,HMGCR,MED1,MVK,NFYA,NFYB,NFYC,SC5D
REACTOME_CARBOXYTERMINAL_POST_TRANSLATIONAL_MODIFICATIONS_OF_TUBULIN	0.24	0.86	42	9	AGBL3,TPGS1,TTLL12,TUBA1B,TUBA1C,TUBB2A,TUBB3,TUBB4B,TUBB6
REACTOME_DOWNSTREAM_SIGNALING_OF_ACTIVATED_FGFR1	0.24	0.85	31	7	FGF22,FRS2,GRB2,HRAS,NRAS,PLCG1,PTPN11
REACTOME_SIGNALING_BY_THE_B_CELL_RECEPTOR_BCR	0.24	0.86	166	31	CHUK,CUL1,GRB2,HRAS,NRAS,PPIA,PPP3R1,PSMA3,PSMA4,PSMA7,PSMB1,PSMB3,PSMB4,PSMB5,PSMB7,PSMC1,PSMC2,PSMC3,PSMC4,PSMC5,PSMC6,PSMD1,PSMD11,PSMD12,PSMD2,PSMD3,PSMD4,PSMD5,PSMD8,PSMD9,PSME3
REACTOME_TRANSFERRIN_ENDOCYTOSIS_AND_RECYCLING	0.24	0.85	31	7	ATP6V0A2,ATP6V0E1,ATP6V0E2,ATP6V1B2,ATP6V1G1,MCOLN1,TFRC
REACTOME_CONSTITUTIVE_SIGNALING_BY_AKT1_E17K_IN_CANCER	0.25	0.87	26	6	AKT1S1,AKT2,CHUK,GSK3B,MLST8,MTOR
REACTOME_ACTIVATION_OF_CASPASES_THROUGH_APOPTOSOME_MEDIATED_CLEAVAGE	0.26	0.9	6	2	CASP3,CYCS
REACTOME_ALPHA_OXIDATION_OF_PHYTANATE	0.26	0.9	6	2	HACL1,SLC25A17
REACTOME_APOPTOTIC_CLEAVAGE_OF_CELL_ADHESION_PROTEINS	0.26	0.91	11	3	CASP3,TJP1,TJP2
REACTOME_ENOS_ACTIVATION	0.26	0.91	11	3	CAV1,DDAH1,LYPLA1
REACTOME_MAPK_FAMILY_SIGNALING_CASCADES	0.26	0.91	296	53	ACTG1,BRAP,CDC42,CSK,CUL3,FGF22,FRS2,GRB2,HRAS,IL6R,IRS2,KITLG,MAP2K2,MAPK1,NRAS,PEA15,PHB,PPP2CA,PPP2R1A,PPP5C,PSMA3,PSMA4,PSMA7,PSMB1,PSMB3,PSMB4,PSMB5,PSMB7,PSMC1,PSMC2,PSMC3,PSMC4,PSMC5,PSMC6,PSMD1,PSMD11,PSMD12,PSMD2,PSMD3,PSMD4,PSMD5,PSMD8,PSMD9,PSME3,PTPN11,RAC1,RAF1,RANBP9,RASAL2,RBX1,SEPT7,SPTBN1,XPO1
REACTOME_METHIONINE_SALVAGE_PATHWAY	0.26	0.9	6	2	ADI1,ENOPH1
REACTOME_P75NTR_NEGATIVELY_REGULATES_CELL_CYCLE_VIA_SC1	0.26	0.9	6	2	HDAC3,PRDM4
REACTOME_POLO_LIKE_KINASE_MEDIATED_EVENTS	0.26	0.91	16	4	CCNB1,LIN52,LIN9,PLK1
REACTOME_PTK6_REGULATES_CELL_CYCLE	0.26	0.9	6	2	CCND1,CDK4
REACTOME_RECEPTOR_MEDIATED_MITOPHAGY	0.26	0.91	11	3	CSNK2B,FUNDC1,PGAM5
REACTOME_SIGNALING_BY_LEPTIN	0.26	0.91	11	3	IRS2,PTPN11,SOCS3
REACTOME_SUMOYLATION_OF_DNA_METHYLATION_PROTEINS	0.26	0.91	16	4	CBX2,DNMT1,DNMT3B,RING1
REACTOME_SUMOYLATION_OF_IMMUNE_RESPONSE_PROTEINS	0.26	0.91	11	3	PIAS4,SUMO3,TOPORS
REACTOME_SUMO_IS_PROTEOLYTICALLY_PROCESSED	0.26	0.9	6	2	SUMO2,SUMO3
REACTOME_UPTAKE_AND_FUNCTION_OF_DIPHTHERIA_TOXIN	0.26	0.9	6	2	HSP90AB1,TXNRD1
REACTOME_VITAMIN_D_CALCIFEROL_METABOLISM	0.26	0.91	11	3	PIAS4,SUMO2,VDR
REACTOME_DISEASE	0.27	0.92	1075	184	ACTG1,ADAMTS1,ADAMTS17,AGK,AHCY,AKT1S1,AKT2,ALG1,ALG11,ALG2,AP1M1,AP1M2,AP2S1,APC,ARSB,B3GALT6,BRAP,CAPN2,CAPNS1,CCNT2,CD320,CDK4,CDK9,CHMP6,CHST3,CHUK,CPSF4,CREBBP,CSK,CTBP1,CTDP1,CUL1,CXCR4,DCXR,DERL2,DHDDS,DLL4,DOLK,DPM1,ELOA,ELOC,ERLIN1,FEN1,FGF22,FRS2,GCLC,GRB2,GRSF1,GSK3B,GTF2A1,GTF2A2,GTF2F1,GTF2H1,HDAC3,HGS,HRAS,HSP90AB1,IPO5,IRS2,KAT2A,KITLG,KPNA3,KPNA4,KPNB1,LIG4,LMNB1,MAP2K2,MAPK1,MGAT…
HALLMARK_REACTIVE_OXYGEN_SPECIES_PATHWAY	0.28	0.94	49	10	FTL,GCLC,GLRX2,NDUFA6,PRDX1,PRDX6,SCAF4,TXN,TXNRD1,TXNRD2
REACTOME_APOPTOTIC_CLEAVAGE_OF_CELLULAR_PROTEINS	0.28	0.94	38	8	ACIN1,APC,CASP3,DBNL,LMNB1,STK24,TJP1,TJP2
REACTOME_DOWNSTREAM_SIGNALING_OF_ACTIVATED_FGFR4	0.28	0.94	27	6	FRS2,GRB2,HRAS,NRAS,PLCG1,PTPN11
REACTOME_HSF1_DEPENDENT_TRANSACTIVATION	0.28	0.94	38	8	AKT1S1,CREBBP,HSP90AB1,HSPB8,MLST8,MRPL18,MTOR,RPTOR
REACTOME_SLC_TRANSPORTER_DISORDERS	0.28	0.94	100	19	NDC1,NUP133,NUP153,NUP188,NUP205,NUP43,NUP50,NUP54,NUP88,NUP98,NUPL2,POM121,RAE1,RANBP2,SEC13,SEH1L,SLC29A3,SLC3A2,SLC9A6
REACTOME_FRS_MEDIATED_FGFR4_SIGNALING	0.29	0.96	22	5	FRS2,GRB2,HRAS,NRAS,PTPN11
REACTOME_NEGATIVE_REGULATION_OF_FGFR1_SIGNALING	0.29	0.97	33	7	FGF22,FRS2,GRB2,MAPK1,PPP2CA,PPP2R1A,PTPN11
REACTOME_PINK_PARKIN_MEDIATED_MITOPHAGY	0.29	0.96	22	5	MFN2,TOMM20,TOMM22,TOMM40,TOMM5
REACTOME_REGULATION_OF_CHOLESTEROL_BIOSYNTHESIS_BY_SREBP_SREBF	0.29	0.96	55	11	CREBBP,GPAM,HMGCR,KPNB1,MED1,MVK,NFYA,NFYB,NFYC,RAN,SC5D
REACTOME_SIGNALING_BY_INSULIN_RECEPTOR	0.29	0.98	78	15	AKT2,ATP6V0A2,ATP6V0E1,ATP6V0E2,ATP6V1B2,ATP6V1G1,FGF22,FRS2,GRB2,HRAS,IRS2,MAPK1,NRAS,PDE3B,PTPN11
REACTOME_BETA_CATENIN_PHOSPHORYLATION_CASCADE	0.3	0.99	17	4	APC,GSK3B,PPP2CA,PPP2R1A
REACTOME_CELLULAR_SENESCENCE	0.3	0.99	194	35	ANAPC1,ANAPC2,ANAPC4,ANAPC7,CBX2,CDC23,CDK4,EED,ETS2,EZH2,H2AFX,HIRA,HIST1H1E,HIST1H2AB,HIST1H2AC,HIST1H2BB,HIST1H2BD,HIST1H2BJ,HIST1H2BK,HIST1H2BL,HIST1H2BM,HIST1H2BO,HIST1H3A,HIST1H4C,HIST1H4I,HIST2H2AC,HIST2H2BE,LMNB1,MAPK1,MAPK8,RB1,RBBP7,RING1,TFDP1,TXN
REACTOME_FORMATION_OF_SENESCENCE_ASSOCIATED_HETEROCHROMATIN_FOCI_SAHF	0.3	0.99	17	4	HIRA,HIST1H1E,LMNB1,RB1
REACTOME_GAP_JUNCTION_TRAFFICKING_AND_REGULATION	0.3	0.99	50	10	ACTG1,CLTB,GJB3,TJP1,TUBA1B,TUBA1C,TUBB2A,TUBB3,TUBB4B,TUBB6
REACTOME_HDR_THROUGH_HOMOLOGOUS_RECOMBINATION_HRR	0.3	0.99	67	13	EME2,PALB2,POLD1,POLD2,POLD3,POLE2,POLE4,POLH,RAD51AP1,RFC2,RFC3,RHNO1,XRCC3
REACTOME_METABOLISM_OF_FOLATE_AND_PTERINES	0.3	0.99	17	4	DHFR,FPGS,MTHFD1,SLC25A32
REACTOME_PROTEIN_METHYLATION	0.3	0.99	17	4	EEF1AKMT1,EEF2KMT,RPS2,VCP
REACTOME_SIGNALING_BY_FGFR1	0.3	0.99	50	10	FGF22,FRS2,GRB2,HRAS,MAPK1,NRAS,PLCG1,PPP2CA,PPP2R1A,PTPN11
REACTOME_ACTIVATION_OF_THE_TFAP2_AP_2_FAMILY_OF_TRANSCRIPTION_FACTORS	0.31	1	12	3	CITED2,CREBBP,YEATS4
REACTOME_ATF6_ATF6_ALPHA_ACTIVATES_CHAPERONES	0.31	1	12	3	NFYA,NFYB,NFYC
REACTOME_CD28_DEPENDENT_VAV1_PATHWAY	0.31	1	12	3	CDC42,GRB2,RAC1
REACTOME_SIGNALING_BY_MET	0.31	1	79	15	CRK,CRKL,GRB2,HGS,HRAS,LAMA1,NRAS,PTPN1,PTPN11,PTPN2,RAC1,RANBP9,RAPGEF1,SH3GL1,STAM
REACTOME_SIGNALING_BY_MODERATE_KINASE_ACTIVITY_BRAF_MUTANTS	0.31	1	45	9	ACTG1,BRAP,CSK,HRAS,MAP2K2,MAPK1,NRAS,PHB,RAF1
REACTOME_ACTIVATION_OF_NIMA_KINASES_NEK9_NEK6_NEK7	0.32	1	7	2	CCNB1,PLK1
REACTOME_APEX1_INDEPENDENT_RESOLUTION_OF_AP_SITES_VIA_THE_SINGLE_NUCLEOTIDE_REPLACEMENT_PATHWAY	0.32	1	7	2	OGG1,PNKP
REACTOME_ARMS_MEDIATED_ACTIVATION	0.32	1	7	2	CRK,KIDINS220
REACTOME_BBSOME_MEDIATED_CARGO_TARGETING_TO_CILIUM	0.32	1	23	5	CCT2,CCT3,CCT4,CCT5,TCP1
REACTOME_DEX_H_BOX_HELICASES_ACTIVATE_TYPE_I_IFN_AND_INFLAMMATORY_CYTOKINES_PRODUCTION	0.32	1	7	2	DHX36,DHX9
REACTOME_ERYTHROPOIETIN_ACTIVATES_PHOSPHOLIPASE_C_GAMMA_PLCG	0.32	1	7	2	IRS2,PLCG1
REACTOME_NEGATIVE_REGULATION_OF_FGFR2_SIGNALING	0.32	1	34	7	FGF22,FRS2,GRB2,MAPK1,PPP2CA,PPP2R1A,PTPN11
REACTOME_PP2A_MEDIATED_DEPHOSPHORYLATION_OF_KEY_METABOLIC_FACTORS	0.32	1	7	2	PPP2CA,PPP2R1A
REACTOME_RAF_INDEPENDENT_MAPK1_3_ACTIVATION	0.32	1	23	5	IL6R,MAP2K2,MAPK1,PEA15,PTPN11
REACTOME_STAT5_ACTIVATION	0.32	1	7	2	GRB2,PTPN11
REACTOME_DISEASES_OF_SIGNAL_TRANSDUCTION	0.33	1	386	67	ACTG1,AGK,AKT1S1,AKT2,APC,BRAP,CHUK,CREBBP,CSK,CTBP1,CUL1,DERL2,DLL4,FGF22,FRS2,GRB2,GSK3B,GTF2F1,HDAC3,HRAS,IRS2,KAT2A,KITLG,MAP2K2,MAPK1,MLST8,MTOR,NRAS,PHB,PLCG1,POLR2A,POLR2B,POLR2D,POLR2L,PPP2CA,PPP2R1A,PSMA3,PSMA4,PSMA7,PSMB1,PSMB3,PSMB4,PSMB5,PSMB7,PSMC1,PSMC2,PSMC3,PSMC4,PSMC5,PSMC6,PSMD1,PSMD11,PSMD12,PSMD2,PSMD3,PSMD4,PSMD5,PSMD8,PSMD9,PSME3,PTPN11,RAC1,RAF1,RASAL2,RBX1,STAT1,VCP
REACTOME_SIGNALING_BY_FGFR_IN_DISEASE	0.33	1	63	12	FGF22,FRS2,GRB2,GTF2F1,HRAS,NRAS,PLCG1,POLR2A,POLR2B,POLR2D,POLR2L,STAT1
REACTOME_SIGNALING_BY_NUCLEAR_RECEPTORS	0.33	1	262	46	AKT2,BCL2,CAV1,CCND1,CDK9,CHD1,CREBBP,EBAG9,FKBP5,GNAI3,GNG12,GNG5,GPAM,GTF2A1,GTF2A2,GTF2F1,H2AFX,HIST1H2AB,HIST1H2AC,HIST1H2BB,HIST1H2BD,HIST1H2BJ,HIST1H2BK,HIST1H2BL,HIST1H2BM,HIST1H2BO,HIST1H3A,HIST1H4C,HIST1H4I,HIST2H2AC,HIST2H2BE,HRAS,HSP90AB1,KDM1A,MAPK1,MED1,NRAS,POLR2A,POLR2B,POLR2D,POLR2L,PPP5C,PRMT1,SMC3,STAG1,XPO1
REACTOME_CELL_EXTRACELLULAR_MATRIX_INTERACTIONS	0.34	1	18	4	ACTG1,FLNA,FLNC,RSU1
REACTOME_DISEASES_ASSOCIATED_WITH_GLYCOSYLATION_PRECURSOR_BIOSYNTHESIS	0.34	1	18	4	DHDDS,DOLK,DPM1,NUS1
REACTOME_G1_S_SPECIFIC_TRANSCRIPTION	0.34	1	29	6	DHFR,E2F6,LIN52,LIN9,RRM2,TFDP1
REACTOME_GASTRIN_CREB_SIGNALLING_PATHWAY_VIA_PKC_AND_MAPK	0.34	1	18	4	GRB2,HRAS,MAPK1,NRAS
REACTOME_MRNA_CAPPING	0.34	1	29	6	GTF2F1,GTF2H1,POLR2A,POLR2B,POLR2D,POLR2L
REACTOME_NEGATIVE_REGULATION_OF_FGFR3_SIGNALING	0.34	1	29	6	FRS2,GRB2,MAPK1,PPP2CA,PPP2R1A,PTPN11
REACTOME_PKMTS_METHYLATE_HISTONE_LYSINES	0.34	1	69	13	AEBP2,ASH2L,DOT1L,EED,EZH2,HIST1H3A,HIST1H4C,HIST1H4I,RBBP7,SMYD2,SUV39H1,SUV39H2,WDR5
REACTOME_SIGNALING_BY_LIGAND_RESPONSIVE_EGFR_VARIANTS_IN_CANCER	0.34	1	18	4	GRB2,HRAS,NRAS,PLCG1
REACTOME_TIE2_SIGNALING	0.34	1	18	4	GRB2,HRAS,NRAS,PTPN11
REACTOME_TP53_REGULATES_TRANSCRIPTION_OF_GENES_INVOLVED_IN_G2_CELL_CYCLE_ARREST	0.34	1	18	4	BAX,CCNB1,PRMT1,TFDP1
REACTOME_GENERIC_TRANSCRIPTION_PATHWAY	0.35	1	1218	205	AIFM2,AKT2,ASH2L,BAX,CAV1,CBX2,CBX3,CCNB1,CCND1,CCNT2,CDC7,CDK12,CDK4,CDK9,CITED2,CNOT3,CNOT9,COX11,CREBBP,CSNK2B,CTDP1,CUL1,CYCS,DAXX,DEK,E2F6,E2F8,EED,ELOA,ELOC,EPC1,EZH2,FKBP5,GAMT,GATAD2A,GPAM,GSK3B,GTF2F1,GTF2H1,H2AFX,HDAC3,HIST1H2AB,HIST1H2AC,HIST1H2BB,HIST1H2BD,HIST1H2BJ,HIST1H2BK,HIST1H2BL,HIST1H2BM,HIST1H2BO,HIST1H3A,HIST1H4C,HIST1H4I,HIST2H2AC,HIST2H2BE,HSPD1,ING2,ING5,IRAK1,KAT2A,LBR,L…
REACTOME_IRON_UPTAKE_AND_TRANSPORT	0.35	1	58	11	ATP6V0A2,ATP6V0E1,ATP6V0E2,ATP6V1B2,ATP6V1G1,CAND1,CUL1,FTL,GLRX3,MCOLN1,TFRC
REACTOME_LYSOSOME_VESICLE_BIOGENESIS	0.35	1	35	7	AP1M1,AP1M2,AP4M1,CLTB,HGS,M6PR,VAMP7
REACTOME_SIGNALING_BY_PDGF	0.35	1	58	11	CRK,CRKL,GRB2,HRAS,NRAS,PDGFC,PLCG1,PTPN11,RAPGEF1,STAT1,THBS1
REACTOME_CARGO_RECOGNITION_FOR_CLATHRIN_MEDIATED_ENDOCYTOSIS	0.36	1	105	19	AGFG1,AP2S1,CLTB,COPS2,COPS3,DVL2,EPN1,FCHO2,GPS1,GRB2,HGS,LDLRAP1,M6PR,REPS1,SH3GL1,SLC2A8,STAM,TFRC,VAMP7
REACTOME_CHK1_CHK2_CDS1_MEDIATED_INACTIVATION_OF_CYCLIN_B:CDK1_COMPLEX	0.36	1	13	3	CCNB1,YWHAG,YWHAH
REACTOME_DARPP_32_EVENTS	0.36	1	24	5	PPP2CA,PPP2R1A,PPP3R1,PRKAR1B,PRKAR2A
REACTOME_ESTROGEN_DEPENDENT_NUCLEAR_EVENTS_DOWNSTREAM_OF_ESR_MEMBRANE_SIGNALING	0.36	1	24	5	AKT2,BCL2,CCND1,MAPK1,XPO1
REACTOME_IRF3_MEDIATED_INDUCTION_OF_TYPE_I_IFN	0.36	1	13	3	DDX41,XRCC5,XRCC6
REACTOME_MITOCHONDRIAL_IRON_SULFUR_CLUSTER_BIOGENESIS	0.36	1	13	3	FXN,HSCB,SLC25A28
REACTOME_PURINE_SALVAGE	0.36	1	13	3	ADAL,APRT,HPRT1
REACTOME_SYNTHESIS_OF_PE	0.36	1	13	3	CHKA,PISD,SELENOI
REACTOME_EPHB_MEDIATED_FORWARD_SIGNALING	0.38	1	42	8	ACTG1,ARPC4,CDC42,EPHB2,HRAS,LIMK2,RAC1,SDC2
REACTOME_PRE_NOTCH_EXPRESSION_AND_PROCESSING	0.38	1	118	21	ATP2A2,CCND1,CREBBP,H2AFX,HIST1H2AB,HIST1H2AC,HIST1H2BB,HIST1H2BD,HIST1H2BJ,HIST1H2BK,HIST1H2BL,HIST1H2BM,HIST1H2BO,HIST1H3A,HIST1H4C,HIST1H4I,HIST2H2AC,HIST2H2BE,KAT2A,POGLUT1,TFDP1
REACTOME_RHO_GTPASES_ACTIVATE_WASPS_AND_WAVES	0.38	1	36	7	ACTG1,ARPC4,BAIAP2,CDC42,GRB2,MAPK1,RAC1
REACTOME_TRANSCRIPTION_OF_E2F_TARGETS_UNDER_NEGATIVE_CONTROL_BY_DREAM_COMPLEX	0.38	1	19	4	LIN52,LIN9,MAX,TFDP1
REACTOME_CYCLIN_A_B1_B2_ASSOCIATED_EVENTS_DURING_G2_M_TRANSITION	0.39	1	25	5	CCNB1,PLK1,PPP2CA,PPP2R1A,XPO1
REACTOME_INSULIN_RECEPTOR_SIGNALLING_CASCADE	0.39	1	54	10	AKT2,FGF22,FRS2,GRB2,HRAS,IRS2,MAPK1,NRAS,PDE3B,PTPN11
REACTOME_IRS_MEDIATED_SIGNALLING	0.39	1	48	9	AKT2,FGF22,FRS2,GRB2,HRAS,IRS2,NRAS,PDE3B,PTPN11
REACTOME_NUCLEAR_EVENTS_KINASE_AND_TRANSCRIPTION_FACTOR_ACTIVATION	0.39	1	25	5	ATF1,DUSP3,MAPK1,PPP2CA,PPP2R1A
REACTOME_ROLE_OF_ABL_IN_ROBO_SLIT_SIGNALING	0.39	1	8	2	ABL2,SLIT2
REACTOME_SMAC_XIAP_REGULATED_APOPTOTIC_RESPONSE	0.39	1	8	2	CASP3,CYCS
REACTOME_SYNTHESIS_OF_DIPHTHAMIDE_EEF2	0.39	1	8	2	DPH2,DPH7
REACTOME_SYNTHESIS_OF_UDP_N_ACETYL_GLUCOSAMINE	0.39	1	8	2	GNPNAT1,NAGK
REACTOME_WNT_MEDIATED_ACTIVATION_OF_DVL	0.39	1	8	2	CSNK2B,DVL2
REACTOME_BIOSYNTHESIS_OF_THE_N_GLYCAN_PRECURSOR_DOLICHOL_LIPID_LINKED_OLIGOSACCHARIDE_LLO_AND_TRANSFER_TO_A_NASCENT_PROTEIN	0.4	1	78	14	ALG1,ALG11,ALG2,ALG5,DHDDS,DOLK,DOLPP1,DPM1,GNPNAT1,MPDU1,NAGK,NANS,NUS1,TSTA3
REACTOME_DISASSEMBLY_OF_THE_DESTRUCTION_COMPLEX_AND_RECRUITMENT_OF_AXIN_TO_THE_MEMBRANE	0.4	1	31	6	APC,CAV1,DVL2,GSK3B,PPP2CA,PPP2R1A
REACTOME_EGFR_DOWNREGULATION	0.4	1	31	6	CDC42,EPN1,GRB2,HGS,SH3GL1,STAM
REACTOME_MAPK_TARGETS_NUCLEAR_EVENTS_MEDIATED_BY_MAP_KINASES	0.4	1	31	6	ATF1,DUSP3,MAPK1,MAPK8,PPP2CA,PPP2R1A
REACTOME_NEGATIVE_REGULATION_OF_FGFR4_SIGNALING	0.4	1	31	6	FRS2,GRB2,MAPK1,PPP2CA,PPP2R1A,PTPN11
REACTOME_ACTIVATION_OF_ATR_IN_RESPONSE_TO_REPLICATION_STRESS	0.41	1	37	7	CDC7,DBF4,MCM5,MCM6,ORC4,RFC2,RFC3
REACTOME_DETOXIFICATION_OF_REACTIVE_OXYGEN_SPECIES	0.41	1	37	7	CYCS,PRDX1,PRDX3,PRDX6,TXN,TXNRD1,TXNRD2
REACTOME_GAP_JUNCTION_ASSEMBLY	0.41	1	37	7	GJB3,TUBA1B,TUBA1C,TUBB2A,TUBB3,TUBB4B,TUBB6
REACTOME_GOLGI_CISTERNAE_PERICENTRIOLAR_STACK_REORGANIZATION	0.41	1	14	3	CCNB1,MAPK1,PLK1
REACTOME_IRAK1_RECRUITS_IKK_COMPLEX	0.41	1	14	3	CHUK,IRAK1,UBE2N
REACTOME_MACROAUTOPHAGY	0.41	1	90	16	ATG3,ATG4D,CHMP6,CSNK2B,FUNDC1,MFN2,MLST8,MTOR,PGAM5,PRKAG2,RPTOR,TOMM20,TOMM22,TOMM40,TOMM5,WDR45B
REACTOME_REGULATION_OF_TP53_EXPRESSION_AND_DEGRADATION	0.41	1	37	7	AKT2,DAXX,MLST8,MTOR,PPP2CA,PPP2R1A,USP7
REACTOME_SHC1_EVENTS_IN_EGFR_SIGNALING	0.41	1	14	3	GRB2,HRAS,NRAS
REACTOME_SHC1_EVENTS_IN_ERBB4_SIGNALING	0.41	1	14	3	GRB2,HRAS,NRAS
REACTOME_TP53_REGULATES_TRANSCRIPTION_OF_CELL_CYCLE_GENES	0.41	1	49	9	BAX,CCNB1,CNOT3,CNOT9,E2F8,NPM1,PLK2,PRMT1,TFDP1
REACTOME_AXON_GUIDANCE	0.42	1	554	93	ABL2,ACTG1,AKAP5,AP2S1,ARPC4,CDC42,CLTB,CSNK2B,CXCR4,EIF4A3,EIF4G1,ELOC,EPHB2,ETF1,EZR,FRS2,GRB2,GSK3B,GSPT1,HRAS,HSP90AB1,IRS2,KCNQ3,LAMA1,LIMK2,MAGOH,MAGOHB,MAP2K2,MAPK1,MAPK8,NRAS,PABPC1,PFN1,PLCG1,PRKAR2A,PSMA3,PSMA4,PSMA7,PSMB1,PSMB3,PSMB4,PSMB5,PSMB7,PSMC1,PSMC2,PSMC3,PSMC4,PSMC5,PSMC6,PSMD1,PSMD11,PSMD12,PSMD2,PSMD3,PSMD4,PSMD5,PSMD8,PSMD9,PSME3,PTPN11,RAC1,RANBP9,RBM8A,RBX1,RNPS1,RPL14,RP…
REACTOME_CLASS_I_PEROXISOMAL_MEMBRANE_PROTEIN_IMPORT	0.42	1	20	4	PEX26,PEX3,PXMP2,SLC25A17
REACTOME_LISTERIA_MONOCYTOGENES_ENTRY_INTO_HOST_CELLS	0.42	1	20	4	GRB2,HGS,SH3GL1,STAM
REACTOME_INSULIN_RECEPTOR_RECYCLING	0.43	1	26	5	ATP6V0A2,ATP6V0E1,ATP6V0E2,ATP6V1B2,ATP6V1G1
REACTOME_REGULATION_OF_IFNA_SIGNALING	0.43	1	26	5	IFNAR1,PTPN1,PTPN11,SOCS3,STAT1
REACTOME_TRANSCRIPTIONAL_REGULATION_BY_THE_AP_2_TFAP2_FAMILY_OF_TRANSCRIPTION_FACTORS	0.43	1	38	7	CITED2,CREBBP,DEK,HSPD1,NOP2,NPM1,YEATS4
REACTOME_COPII_MEDIATED_VESICLE_TRANSPORT	0.44	1	68	12	CNIH1,GOSR2,NSF,PPP6C,PPP6R1,PREB,SCFD1,SEC13,SEC23IP,TRAPPC10,TRAPPC6B,YKT6
REACTOME_G1_PHASE	0.44	1	44	8	CCND1,CDK4,CKS1B,CUL1,PPP2CA,PPP2R1A,RB1,TFDP1
REACTOME_TP53_REGULATES_TRANSCRIPTION_OF_CELL_DEATH_GENES	0.44	1	44	8	AIFM2,BAX,CREBBP,PRELID1,PRELID3A,TP53BP2,TP53I3,TRIAP1
REACTOME_ACTIVATION_OF_PUMA_AND_TRANSLOCATION_TO_MITOCHONDRIA	0.45	1	9	2	TFDP1,TP53BP2
REACTOME_CALCINEURIN_ACTIVATES_NFAT	0.45	1	9	2	PPIA,PPP3R1
REACTOME_E2F_ENABLED_INHIBITION_OF_PRE_REPLICATION_COMPLEX_FORMATION	0.45	1	9	2	CCNB1,ORC4
REACTOME_MULTIFUNCTIONAL_ANION_EXCHANGERS	0.45	1	9	2	SLC26A1,SLC26A11
REACTOME_OAS_ANTIVIRAL_RESPONSE	0.45	1	9	2	ABCE1,FLNA
REACTOME_PI5P_REGULATES_TP53_ACETYLATION	0.45	1	9	2	ING2,PIN1
REACTOME_REGULATION_OF_PTEN_LOCALIZATION	0.45	1	9	2	NEDD4,USP7
REACTOME_RHO_GTPASES_ACTIVATE_RHOTEKIN_AND_RHOPHILINS	0.45	1	9	2	RHPN2,TAX1BP3
REACTOME_ROBO_RECEPTORS_BIND_AKAP5	0.45	1	9	2	AKAP5,PRKAR2A
REACTOME_SMALL_INTERFERING_RNA_SIRNA_BIOGENESIS	0.45	1	9	2	TARBP2,TSN
REACTOME_SODIUM_PROTON_EXCHANGERS	0.45	1	9	2	SLC9A1,SLC9A6
REACTOME_CD209_DC_SIGN_SIGNALING	0.46	1	21	4	CREBBP,HRAS,NRAS,RAF1
REACTOME_CD28_CO_STIMULATION	0.46	1	33	6	AKT2,CDC42,GRB2,MLST8,MTOR,RAC1
REACTOME_COBALAMIN_CBL_VITAMIN_B12_TRANSPORT_AND_METABOLISM	0.46	1	21	4	CD320,MMACHC,MMADHC,MTR
REACTOME_CTLA4_INHIBITORY_SIGNALING	0.46	1	21	4	AKT2,PPP2CA,PPP2R1A,PTPN11
REACTOME_FGFR2_MUTANT_RECEPTOR_ACTIVATION	0.46	1	33	6	FGF22,GTF2F1,POLR2A,POLR2B,POLR2D,POLR2L
REACTOME_G0_AND_EARLY_G1	0.46	1	27	5	DYRK1A,LIN52,LIN9,MAX,TFDP1
REACTOME_GAMMA_CARBOXYLATION_HYPUSINE_FORMATION_AND_ARYLSULFATASE_ACTIVATION	0.46	1	39	7	ARSB,DOHH,DPH2,DPH7,EIF5A,FN3KRP,ICMT
REACTOME_MEIOSIS	0.46	1	117	20	CDK4,H2AFX,HIST1H2AB,HIST1H2AC,HIST1H2BB,HIST1H2BD,HIST1H2BJ,HIST1H2BK,HIST1H2BL,HIST1H2BM,HIST1H2BO,HIST1H3A,HIST1H4C,HIST1H4I,HIST2H2AC,HIST2H2BE,LMNB1,MLH1,SMC3,STAG1
REACTOME_PI_3K_CASCADE:FGFR1	0.46	1	21	4	FGF22,FRS2,GRB2,PTPN11
REACTOME_PROLACTIN_RECEPTOR_SIGNALING	0.46	1	15	3	CUL1,PTPN11,RBX1
REACTOME_SHC_MEDIATED_CASCADE:FGFR1	0.46	1	21	4	FGF22,GRB2,HRAS,NRAS
REACTOME_SIGNAL_TRANSDUCTION_BY_L1	0.46	1	21	4	CSNK2B,MAP2K2,MAPK1,RAC1
REACTOME_TP53_REGULATES_TRANSCRIPTION_OF_ADDITIONAL_CELL_CYCLE_GENES_WHOSE_EXACT_ROLE_IN_THE_P53_PATHWAY_REMAIN_UNCERTAIN	0.46	1	21	4	CNOT3,CNOT9,NPM1,PLK2
REACTOME_VEGFR2_MEDIATED_VASCULAR_PERMEABILITY	0.46	1	27	5	AKT2,CAV1,MLST8,MTOR,RAC1
REACTOME_WNT5A_DEPENDENT_INTERNALIZATION_OF_FZD4	0.46	1	15	3	AP2S1,CLTB,DVL2
HALLMARK_ANDROGEN_RESPONSE	0.48	1	100	17	ADAMTS1,BMPR1B,CCND1,DHCR24,FKBP5,GNAI3,HMGCR,MERTK,NCOA4,NKX3-1,PA2G4,RRP12,SLC38A2,SORD,SRP19,XRCC5,XRCC6
REACTOME_MAP2K_AND_MAPK_ACTIVATION	0.49	1	40	7	ACTG1,CSK,HRAS,MAP2K2,MAPK1,NRAS,RAF1
REACTOME_SIGNALING_BY_RAS_MUTANTS	0.49	1	58	10	ACTG1,BRAP,CSK,HRAS,MAP2K2,MAPK1,NRAS,PHB,RAF1,RASAL2
REACTOME_DEFECTS_IN_VITAMIN_AND_COFACTOR_METABOLISM	0.5	1	22	4	CD320,MMACHC,MMADHC,MTR
REACTOME_GRB2_EVENTS_IN_ERBB2_SIGNALING	0.5	1	16	3	GRB2,HRAS,NRAS
REACTOME_NEURODEGENERATIVE_DISEASES	0.5	1	22	4	CAPN2,CAPNS1,LMNB1,PRDX1
REACTOME_REGULATION_OF_SIGNALING_BY_CBL	0.5	1	22	4	CRK,CRKL,GRB2,RAPGEF1
REACTOME_STING_MEDIATED_INDUCTION_OF_HOST_IMMUNE_RESPONSES	0.5	1	16	3	DDX41,XRCC5,XRCC6
REACTOME_TRANSCRIPTION_OF_E2F_TARGETS_UNDER_NEGATIVE_CONTROL_BY_P107_RBL1_AND_P130_RBL2_IN_COMPLEX_WITH_HDAC1	0.5	1	16	3	LIN52,LIN9,TFDP1
REACTOME_ACTIVATION_OF_THE_AP_1_FAMILY_OF_TRANSCRIPTION_FACTORS	0.51	1	10	2	MAPK1,MAPK8
REACTOME_HDR_THROUGH_MMEJ_ALT_NHEJ	0.51	1	10	2	FEN1,PARP1
REACTOME_MAPK3_ERK1_ACTIVATION	0.51	1	10	2	IL6R,PTPN11
REACTOME_NEF_MEDIATED_DOWNREGULATION_OF_MHC_CLASS_I_COMPLEX_CELL_SURFACE_EXPRESSION	0.51	1	10	2	AP1M1,AP1M2
REACTOME_REACTIONS_SPECIFIC_TO_THE_COMPLEX_N_GLYCAN_SYNTHESIS_PATHWAY	0.51	1	10	2	CHST10,MGAT2
REACTOME_ZINC_INFLUX_INTO_CELLS_BY_THE_SLC39_GENE_FAMILY	0.51	1	10	2	SLC39A14,SLC39A3
REACTOME_N_GLYCAN_TRIMMING_IN_THE_ER_AND_CALNEXIN_CALRETICULIN_CYCLE	0.52	1	35	6	DERL2,PSMC1,RAD23B,RNF185,TRIM13,VCP
REACTOME_CILIUM_ASSEMBLY	0.53	1	201	33	C2CD3,CCP110,CCT2,CCT3,CCT4,CCT5,CEP131,CEP135,CEP83,EXOC7,HAUS1,HAUS2,HAUS6,MAPRE1,PAFAH1B1,PCNT,PLK1,PPP2R1A,RAB8A,SEPT2,SSNA1,TCP1,TNPO1,TUBA1B,TUBA1C,TUBB,TUBB2A,TUBB3,TUBB4B,TUBB6,TUBG1,WDR34,YWHAG
REACTOME_DAP12_SIGNALING	0.53	1	29	5	GRB2,HRAS,NRAS,PLCG1,RAC1
REACTOME_PIWI_INTERACTING_RNA_PIRNA_BIOGENESIS	0.53	1	29	5	PLD6,POLR2A,POLR2B,POLR2D,POLR2L
REACTOME_POST_TRANSLATIONAL_PROTEIN_MODIFICATION	0.53	1	1429	234	ABRAXAS2,ACTR5,ACTR8,ADAMTS1,ADAMTS17,AGBL3,ALG1,ALG11,ALG2,ALG5,APC,ARFGAP2,ARSB,ASB6,ASXL1,BRCC3,BTBD1,BTBD6,CAND1,CAPZA1,CAPZA2,CBX2,CCP110,CDC20,CDC73,CHST10,CNIH1,COMMD2,COMMD9,COPS2,COPS3,CREBBP,CTBP1,CUL1,CUL3,CUL4A,DAXX,DCTN4,DCUN1D2,DERL2,DHDDS,DNMT1,DNMT3B,DOHH,DOLK,DOLPP1,DPH2,DPH7,DPM1,DYNC1LI1,EEF1AKMT1,EEF2KMT,EIF5A,ELOC,FBXL14,FBXL18,FBXL3,FBXL7,FBXO21,FBXW5,FN3KRP,GNPNAT1,GOSR1,GO…
REACTOME_IKK_COMPLEX_RECRUITMENT_MEDIATED_BY_RIP1	0.54	1	23	4	CHUK,TLR4,UBE2D2,UBE2N
REACTOME_NUCLEOTIDE_SALVAGE	0.54	1	23	4	ADAL,APRT,HPRT1,UCK2
REACTOME_PI_3K_CASCADE:FGFR2	0.54	1	23	4	FGF22,FRS2,GRB2,PTPN11
REACTOME_SHC_MEDIATED_CASCADE:FGFR2	0.54	1	23	4	FGF22,GRB2,HRAS,NRAS
REACTOME_SIGNALING_BY_NON_RECEPTOR_TYROSINE_KINASES	0.54	1	54	9	CCND1,CDK4,CRK,HRAS,KHDRBS1,NRAS,PTPN1,RAC1,SOCS3
REACTOME_SIGNALING_BY_TYPE_1_INSULIN_LIKE_GROWTH_FACTOR_1_RECEPTOR_IGF1R	0.54	1	54	9	AKT2,FGF22,FRS2,GRB2,HRAS,IRS2,NRAS,PDE3B,PTPN11
REACTOME_ACTIVATION_OF_NMDA_RECEPTORS_AND_POSTSYNAPTIC_EVENTS	0.55	1	92	15	HRAS,LIN7C,MAPK1,NRAS,PPM1F,PRKAG2,PRKAR1B,PRKAR2A,RAC1,TUBA1B,TUBA1C,TUBB2A,TUBB3,TUBB4B,TUBB6
REACTOME_ASSEMBLY_AND_CELL_SURFACE_PRESENTATION_OF_NMDA_RECEPTORS	0.55	1	42	7	LIN7C,TUBA1B,TUBA1C,TUBB2A,TUBB3,TUBB4B,TUBB6
REACTOME_GAB1_SIGNALOSOME	0.55	1	17	3	CSK,GRB2,PTPN11
REACTOME_PLATELET_SENSITIZATION_BY_LDL	0.55	1	17	3	PPP2CA,PPP2R1A,PTPN11
REACTOME_REGULATION_OF_TP53_ACTIVITY_THROUGH_PHOSPHORYLATION	0.55	1	92	15	CSNK2B,NOC2L,PIN1,PRKAG2,RFC2,RFC3,RHNO1,SSRP1,SUPT16H,TAF15,TAF3,TAF5,TAF6,TAF9,TP53RK
REACTOME_ZINC_TRANSPORTERS	0.55	1	17	3	SLC30A6,SLC39A14,SLC39A3
REACTOME_DSCAM_INTERACTIONS	0.56	1	11	2	MAPK8,RAC1
REACTOME_ER_TO_GOLGI_ANTEROGRADE_TRANSPORT	0.56	1	154	25	ARFGAP2,CAPZA1,CAPZA2,CNIH1,DCTN4,DYNC1LI1,GOSR1,GOSR2,NSF,PPP6C,PPP6R1,PREB,SCFD1,SEC13,SEC23IP,SPTBN1,TRAPPC10,TRAPPC6B,TUBA1B,TUBA1C,TUBB2A,TUBB3,TUBB4B,TUBB6,YKT6
REACTOME_HEME_BIOSYNTHESIS	0.56	1	11	2	COX15,UROS
REACTOME_REGULATION_OF_GENE_EXPRESSION_BY_HYPOXIA_INDUCIBLE_FACTOR	0.56	1	11	2	CITED2,CREBBP
REACTOME_RETROGRADE_TRANSPORT_AT_THE_TRANS_GOLGI_NETWORK	0.57	1	49	8	GOLGA1,M6PR,NAA35,NSF,RABEPK,SYS1,USP6NL,VTI1A
REACTOME_RUNX2_REGULATES_OSTEOBLAST_DIFFERENTIATION	0.57	1	24	4	HDAC3,MAPK1,RB1,ZNF521
REACTOME_SIGNALING_BY_EGFR_IN_CANCER	0.57	1	24	4	GRB2,HRAS,NRAS,PLCG1
REACTOME_SIGNALING_BY_SCF_KIT	0.57	1	43	7	GRB2,HRAS,KITLG,NRAS,PTPN11,RAC1,STAT1
REACTOME_ABACAVIR_METABOLISM	0.59	1	5	1	ADAL
REACTOME_ACTIVATION_OF_NOXA_AND_TRANSLOCATION_TO_MITOCHONDRIA	0.59	1	5	1	TFDP1
REACTOME_APOBEC3G_MEDIATED_RESISTANCE_TO_HIV_1_INFECTION	0.59	1	5	1	PPIA
REACTOME_ARACHIDONATE_PRODUCTION_FROM_DAG	0.59	1	5	1	DAGLB
REACTOME_BETA_OXIDATION_OF_BUTANOYL_COA_TO_ACETYL_COA	0.59	1	5	1	ECHS1
REACTOME_BETA_OXIDATION_OF_HEXANOYL_COA_TO_BUTANOYL_COA	0.59	1	5	1	ECHS1
REACTOME_BETA_OXIDATION_OF_LAUROYL_COA_TO_DECANOYL_COA_COA	0.59	1	5	1	ECHS1
REACTOME_BETA_OXIDATION_OF_OCTANOYL_COA_TO_HEXANOYL_COA	0.59	1	5	1	ECHS1
REACTOME_CHYLOMICRON_CLEARANCE	0.59	1	5	1	LDLRAP1
REACTOME_DISEASES_OF_MISMATCH_REPAIR_MMR	0.59	1	5	1	MLH1
REACTOME_EXTRA_NUCLEAR_ESTROGEN_SIGNALING	0.59	1	75	12	AKT2,BCL2,CAV1,CCND1,GNAI3,GNG12,GNG5,HRAS,MAPK1,NRAS,PRMT1,XPO1
REACTOME_EXTRINSIC_PATHWAY_OF_FIBRIN_CLOT_FORMATION	0.59	1	5	1	F3
REACTOME_FICOLINS_BIND_TO_REPETITIVE_CARBOHYDRATE_STRUCTURES_ON_THE_TARGET_CELL_SURFACE	0.59	1	5	1	MASP2
REACTOME_G2_M_DNA_REPLICATION_CHECKPOINT	0.59	1	5	1	CCNB1
REACTOME_GALACTOSE_CATABOLISM	0.59	1	5	1	PGM2
REACTOME_GLYOXYLATE_METABOLISM_AND_GLYCINE_DEGRADATION	0.59	1	31	5	DLST,GCSH,LIAS,NDUFAB1,PXMP2
REACTOME_IRS_ACTIVATION	0.59	1	5	1	IRS2
REACTOME_LRR_FLII_INTERACTING_PROTEIN_1_LRRFIP1_ACTIVATES_TYPE_I_IFN_PRODUCTION	0.59	1	5	1	CREBBP
REACTOME_NEGATIVE_REGULATION_OF_TCF_DEPENDENT_SIGNALING_BY_DVL_INTERACTING_PROTEINS	0.59	1	5	1	DVL2
REACTOME_NOSTRIN_MEDIATED_ENOS_TRAFFICKING	0.59	1	5	1	CAV1
REACTOME_NTRK2_ACTIVATES_RAC1	0.59	1	5	1	RAC1
REACTOME_PI_3K_CASCADE:FGFR3	0.59	1	18	3	FRS2,GRB2,PTPN11
REACTOME_PTK6_REGULATES_PROTEINS_INVOLVED_IN_RNA_PROCESSING	0.59	1	5	1	KHDRBS1
REACTOME_RUNX1_REGULATES_EXPRESSION_OF_COMPONENTS_OF_TIGHT_JUNCTIONS	0.59	1	5	1	TJP1
REACTOME_RUNX2_REGULATES_BONE_DEVELOPMENT	0.59	1	31	5	HDAC3,MAPK1,RB1,RBM14,ZNF521
REACTOME_SEROTONIN_AND_MELATONIN_BIOSYNTHESIS	0.59	1	5	1	TPH1
REACTOME_SHC_MEDIATED_CASCADE:FGFR3	0.59	1	18	3	GRB2,HRAS,NRAS
REACTOME_SYNTHESIS_OF_GLYCOSYLPHOSPHATIDYLINOSITOL_GPI	0.59	1	18	3	PIGG,PIGL,PIGW
REACTOME_VITAMIN_B1_THIAMIN_METABOLISM	0.59	1	5	1	SLC25A19
REACTOME_COPI_MEDIATED_ANTEROGRADE_TRANSPORT	0.6	1	101	16	ARFGAP2,CAPZA1,CAPZA2,DCTN4,DYNC1LI1,GOSR1,GOSR2,NSF,SPTBN1,TUBA1B,TUBA1C,TUBB2A,TUBB3,TUBB4B,TUBB6,YKT6
REACTOME_INTRA_GOLGI_TRAFFIC	0.6	1	44	7	GOSR1,GOSR2,NSF,RAB30,RAB33B,VTI1A,YKT6
REACTOME_SYNTHESIS_OF_SUBSTRATES_IN_N_GLYCAN_BIOSYTHESIS	0.6	1	63	10	ALG5,DHDDS,DOLK,DOLPP1,DPM1,GNPNAT1,NAGK,NANS,NUS1,TSTA3
REACTOME_CASPASE_MEDIATED_CLEAVAGE_OF_CYTOSKELETAL_PROTEINS	0.61	1	12	2	CASP3,DBNL
REACTOME_CREB1_PHOSPHORYLATION_THROUGH_THE_ACTIVATION_OF_ADENYLATE_CYCLASE	0.61	1	12	2	PRKAR1B,PRKAR2A
REACTOME_GAP_JUNCTION_DEGRADATION	0.61	1	12	2	ACTG1,CLTB
REACTOME_GP1B_IX_V_ACTIVATION_SIGNALLING	0.61	1	12	2	FLNA,RAF1
REACTOME_JOSEPHIN_DOMAIN_DUBS	0.61	1	12	2	RAD23B,VCP
REACTOME_L1CAM_INTERACTIONS	0.61	1	120	19	ACTG1,AP2S1,CSNK2B,EPHB2,EZR,KCNQ3,LAMA1,MAP2K2,MAPK1,RAC1,RANBP9,RPS6KA4,SPTBN1,TUBA1B,TUBA1C,TUBB2A,TUBB3,TUBB4B,TUBB6
REACTOME_NF_KB_ACTIVATION_THROUGH_FADD_RIP_1_PATHWAY_MEDIATED_BY_CASPASE_8_AND_10	0.61	1	12	2	CHUK,TRIM25
REACTOME_PECAM1_INTERACTIONS	0.61	1	12	2	PLCG1,PTPN11
REACTOME_REGULATION_OF_GLYCOLYSIS_BY_FRUCTOSE_2_6_BISPHOSPHATE_METABOLISM	0.61	1	12	2	PPP2CA,PPP2R1A
REACTOME_REGULATION_OF_LOCALIZATION_OF_FOXO_TRANSCRIPTION_FACTORS	0.61	1	12	2	AKT2,YWHAG
REACTOME_SIGNALING_BY_FGFR1_IN_DISEASE	0.61	1	38	6	FRS2,GRB2,HRAS,NRAS,PLCG1,STAT1
REACTOME_UNWINDING_OF_DNA	0.61	1	12	2	MCM5,MCM6
HALLMARK_NOTCH_SIGNALING	0.62	1	32	5	CCND1,CUL1,KAT2A,RBX1,SAP30
REACTOME_BRANCHED_CHAIN_AMINO_ACID_CATABOLISM	0.62	1	19	3	BCKDK,HSD17B10,IVD
REACTOME_LDL_CLEARANCE	0.62	1	19	3	AP2S1,LDLRAP1,SOAT1
REACTOME_REGULATION_OF_TP53_ACTIVITY_THROUGH_METHYLATION	0.62	1	19	3	PRMT5,SETD9,SMYD2
REACTOME_TICAM1_RIP1_MEDIATED_IKK_COMPLEX_RECRUITMENT	0.62	1	19	3	CHUK,UBE2D2,UBE2N
REACTOME_VEGFR2_MEDIATED_CELL_PROLIFERATION	0.62	1	19	3	HRAS,NRAS,PLCG1
REACTOME_AUTOPHAGY	0.63	1	109	17	ATG3,ATG4D,CHMP6,CSNK2B,FUNDC1,HSP90AB1,MFN2,MLST8,MTOR,PGAM5,PRKAG2,RPTOR,TOMM20,TOMM22,TOMM40,TOMM5,WDR45B
HALLMARK_PEROXISOME	0.65	1	104	16	CNBP,CTBP1,CTPS1,DHCR24,ERCC1,HRAS,IDE,ITGB1BP1,NUDT19,PABPC1,PRDX1,SLC25A17,SLC25A19,SLC25A4,VPS4B,YWHAH
REACTOME_ACTIVATION_OF_RAC1	0.65	1	13	2	RAC1,SLIT2
REACTOME_AMINO_ACID_TRANSPORT_ACROSS_THE_PLASMA_MEMBRANE	0.65	1	33	5	SLC36A1,SLC38A2,SLC3A2,SLC7A1,SLC7A5
REACTOME_P38MAPK_EVENTS	0.65	1	13	2	HRAS,NRAS
REACTOME_TRANS_GOLGI_NETWORK_VESICLE_BUDDING	0.65	1	72	11	AP1M1,AP1M2,AP3S1,AP4M1,CLTB,FTL,HGS,M6PR,SNX5,TFRC,VAMP7
REACTOME_WNT5A_DEPENDENT_INTERNALIZATION_OF_FZD2_FZD5_AND_ROR2	0.65	1	13	2	AP2S1,CLTB
REACTOME_ACTIVATED_NTRK2_SIGNALS_THROUGH_CDK5	0.66	1	6	1	RAC1
REACTOME_ACYL_CHAIN_REMODELING_OF_CL	0.66	1	6	1	LCLAT1
REACTOME_ASSEMBLY_OF_THE_ORC_COMPLEX_AT_THE_ORIGIN_OF_REPLICATION	0.66	1	6	1	ORC4
REACTOME_BETA_OXIDATION_OF_DECANOYL_COA_TO_OCTANOYL_COA_COA	0.66	1	6	1	ECHS1
REACTOME_FGFR1B_LIGAND_BINDING_AND_ACTIVATION	0.66	1	6	1	FGF22
REACTOME_FOXO_MEDIATED_TRANSCRIPTION	0.66	1	66	10	AKT2,CAV1,CITED2,CREBBP,NFYA,NFYB,NFYC,SIRT1,TXN,YWHAG
REACTOME_GDP_FUCOSE_BIOSYNTHESIS	0.66	1	6	1	TSTA3
REACTOME_G_BETA:GAMMA_SIGNALLING_THROUGH_CDC42	0.66	1	20	3	CDC42,GNG12,GNG5
REACTOME_INFLAMMASOMES	0.66	1	20	3	BCL2,HSP90AB1,TXN
REACTOME_MET_ACTIVATES_PI3K_AKT_SIGNALING	0.66	1	6	1	GRB2
REACTOME_NADE_MODULATES_DEATH_SIGNALLING	0.66	1	6	1	CASP3
REACTOME_PHENYLALANINE_METABOLISM	0.66	1	6	1	QDPR
REACTOME_PI_3K_CASCADE:FGFR4	0.66	1	20	3	FRS2,GRB2,PTPN11
REACTOME_PRE_NOTCH_PROCESSING_IN_THE_ENDOPLASMIC_RETICULUM	0.66	1	6	1	POGLUT1
REACTOME_RUNX1_REGULATES_ESTROGEN_RECEPTOR_MEDIATED_TRANSCRIPTION	0.66	1	6	1	GPAM
REACTOME_SHC_MEDIATED_CASCADE:FGFR4	0.66	1	20	3	GRB2,HRAS,NRAS
REACTOME_SIGNALLING_TO_RAS	0.66	1	20	3	GRB2,HRAS,NRAS
REACTOME_SYNTHESIS_OF_WYBUTOSINE_AT_G37_OF_TRNA_PHE	0.66	1	6	1	TYW1
REACTOME_TRANSPORT_AND_SYNTHESIS_OF_PAPS	0.66	1	6	1	SLC26A1
REACTOME_INTEGRIN_SIGNALING	0.67	1	27	4	CRK,CSK,GRB2,PTPN1
REACTOME_KINESINS	0.67	1	60	9	KIF18A,KIF5B,KLC1,TUBA1B,TUBA1C,TUBB2A,TUBB3,TUBB4B,TUBB6
HALLMARK_TGF_BETA_SIGNALING	0.68	1	54	8	APC,CDK9,ID3,PPP1R15A,SKI,SPTBN1,THBS1,TJP1
REACTOME_INTRAFLAGELLAR_TRANSPORT	0.68	1	54	8	TNPO1,TUBA1B,TUBA1C,TUBB2A,TUBB3,TUBB4B,TUBB6,WDR34
REACTOME_MET_PROMOTES_CELL_MOTILITY	0.68	1	41	6	CRK,CRKL,GRB2,LAMA1,RAC1,RAPGEF1
REACTOME_SIGNALING_BY_WNT_IN_CANCER	0.68	1	34	5	APC,CTBP1,GSK3B,PPP2CA,PPP2R1A
REACTOME_CELLULAR_HEXOSE_TRANSPORT	0.69	1	21	3	SLC2A6,SLC2A8,SLC45A3
REACTOME_CLATHRIN_MEDIATED_ENDOCYTOSIS	0.69	1	145	22	ACTG1,AGFG1,AP2S1,ARPC4,CLTB,COPS2,COPS3,DVL2,EPN1,FCHO2,FNBP1,GPS1,GRB2,HGS,LDLRAP1,M6PR,REPS1,SH3GL1,SLC2A8,STAM,TFRC,VAMP7
REACTOME_ER_QUALITY_CONTROL_COMPARTMENT_ERQC	0.69	1	21	3	DERL2,RNF185,TRIM13
REACTOME_INTERLEUKIN_37_SIGNALING	0.69	1	21	3	PTPN11,PTPN2,PTPN23
REACTOME_NEF_MEDIATES_DOWN_MODULATION_OF_CELL_SURFACE_RECEPTORS_BY_RECRUITING_THEM_TO_CLATHRIN_ADAPTERS	0.69	1	21	3	AP1M1,AP1M2,AP2S1
REACTOME_RHO_GTPASES_ACTIVATE_PAKS	0.69	1	21	3	CDC42,FLNA,RAC1
REACTOME_AMYLOID_FIBER_FORMATION	0.7	1	107	16	GGA2,H2AFX,HIST1H2AB,HIST1H2AC,HIST1H2BB,HIST1H2BD,HIST1H2BJ,HIST1H2BK,HIST1H2BL,HIST1H2BM,HIST1H2BO,HIST1H3A,HIST1H4C,HIST1H4I,HIST2H2AC,HIST2H2BE
REACTOME_ASPARAGINE_N_LINKED_GLYCOSYLATION	0.7	1	304	47	ALG1,ALG11,ALG2,ALG5,ARFGAP2,CAPZA1,CAPZA2,CHST10,CNIH1,DCTN4,DERL2,DHDDS,DOLK,DOLPP1,DPM1,DYNC1LI1,GNPNAT1,GOSR1,GOSR2,MGAT2,MPDU1,NAGK,NANS,NSF,NUS1,PPP6C,PPP6R1,PREB,PSMC1,RAD23B,RNF185,SCFD1,SEC13,SEC23IP,SPTBN1,TRAPPC10,TRAPPC6B,TRIM13,TSTA3,TUBA1B,TUBA1C,TUBB2A,TUBB3,TUBB4B,TUBB6,VCP,YKT6
REACTOME_DCC_MEDIATED_ATTRACTIVE_SIGNALING	0.7	1	14	2	CDC42,RAC1
REACTOME_DEFECTIVE_EXT2_CAUSES_EXOSTOSES_2	0.7	1	14	2	SDC1,SDC2
REACTOME_ENERGY_DEPENDENT_REGULATION_OF_MTOR_BY_LKB1_AMPK	0.7	1	28	4	MLST8,MTOR,PRKAG2,RPTOR
REACTOME_METHYLATION	0.7	1	14	2	AHCY,MTR
REACTOME_ONCOGENE_INDUCED_SENESCENCE	0.7	1	35	5	CDK4,ETS2,MAPK1,RB1,TFDP1
REACTOME_REGULATION_OF_TP53_ACTIVITY_THROUGH_ASSOCIATION_WITH_CO_FACTORS	0.7	1	14	2	AKT2,TP53BP2
REACTOME_RUNX3_REGULATES_NOTCH_SIGNALING	0.7	1	14	2	CREBBP,KAT2A
REACTOME_SULFUR_AMINO_ACID_METABOLISM	0.7	1	28	4	ADI1,AHCY,ENOPH1,MTR
REACTOME_SYNTHESIS_OF_PC	0.7	1	28	4	CHKA,CSNK2B,MFSD2A,STARD7
REACTOME_THE_ROLE_OF_NEF_IN_HIV_1_REPLICATION_AND_DISEASE_PATHOGENESIS	0.7	1	28	4	AP1M1,AP1M2,AP2S1,RAC1
REACTOME_TP53_REGULATES_TRANSCRIPTION_OF_SEVERAL_ADDITIONAL_CELL_DEATH_GENES_WHOSE_SPECIFIC_ROLES_IN_P53_DEPENDENT_APOPTOSIS_REMAIN_UNCERTAIN	0.7	1	14	2	TP53BP2,TP53I3
REACTOME_TRAF3_DEPENDENT_IRF_ACTIVATION_PATHWAY	0.7	1	14	2	CREBBP,TRIM25
REACTOME_TRAF6_MEDIATED_IRF7_ACTIVATION_IN_TLR7_8_OR_9_SIGNALING	0.7	1	14	2	IRAK1,UBE2N
REACTOME_TRYPTOPHAN_CATABOLISM	0.7	1	14	2	SLC3A2,SLC7A5
REACTOME_ACTIVATED_NTRK2_SIGNALS_THROUGH_FYN	0.71	1	7	1	RAC1
REACTOME_ACTIVATED_NTRK2_SIGNALS_THROUGH_PI3K	0.71	1	7	1	GRB2
REACTOME_ACTIVATION_OF_RAC1_DOWNSTREAM_OF_NMDARS	0.71	1	7	1	RAC1
REACTOME_ARYL_HYDROCARBON_RECEPTOR_SIGNALLING	0.71	1	7	1	HSP90AB1
REACTOME_CATION_COUPLED_CHLORIDE_COTRANSPORTERS	0.71	1	7	1	SLC12A2
REACTOME_CREB_PHOSPHORYLATION	0.71	1	7	1	ATF1
REACTOME_DEACTIVATION_OF_THE_BETA_CATENIN_TRANSACTIVATING_COMPLEX	0.71	1	42	6	AKT2,APC,ASH2L,CTBP1,PYGO2,XPO1
REACTOME_ERYTHROPOIETIN_ACTIVATES_STAT5	0.71	1	7	1	IRS2
REACTOME_FRUCTOSE_METABOLISM	0.71	1	7	1	SORD
REACTOME_HOMOLOGOUS_DNA_PAIRING_AND_STRAND_EXCHANGE	0.71	1	42	6	PALB2,RAD51AP1,RFC2,RFC3,RHNO1,XRCC3
REACTOME_IKBA_VARIANT_LEADS_TO_EDA_ID	0.71	1	7	1	CHUK
REACTOME_LOSS_OF_MECP2_BINDING_ABILITY_TO_THE_NCOR_SMRT_COMPLEX	0.71	1	7	1	HDAC3
REACTOME_NEF_MEDIATED_CD8_DOWN_REGULATION	0.71	1	7	1	AP2S1
REACTOME_PHOSPHATE_BOND_HYDROLYSIS_BY_NUDT_PROTEINS	0.71	1	7	1	NUDT15
REACTOME_RSK_ACTIVATION	0.71	1	7	1	MAPK1
REACTOME_RUNX1_REGULATES_TRANSCRIPTION_OF_GENES_INVOLVED_IN_DIFFERENTIATION_OF_MYELOID_CELLS	0.71	1	7	1	CREBBP
REACTOME_SIGNALING_BY_ERBB2	0.71	1	49	7	AKT2,DIAPH1,GRB2,HRAS,NRAS,PLCG1,STUB1
REACTOME_SIGNALING_BY_NOTCH1_T_7_9_NOTCH1:M1580_K2555_TRANSLOCATION_MUTANT	0.71	1	7	1	DLL4
REACTOME_TYSND1_CLEAVES_PEROXISOMAL_PROTEINS	0.71	1	7	1	AGPS
REACTOME_WAX_AND_PLASMALOGEN_BIOSYNTHESIS	0.71	1	7	1	AGPS
REACTOME_ZINC_EFFLUX_AND_COMPARTMENTALIZATION_BY_THE_SLC30_FAMILY	0.71	1	7	1	SLC30A6
REACTOME_ADP_SIGNALLING_THROUGH_P2Y_PURINOCEPTOR_12	0.72	1	22	3	GNAI3,GNG12,GNG5
REACTOME_CD28_DEPENDENT_PI3K_AKT_SIGNALING	0.72	1	22	3	AKT2,MLST8,MTOR
REACTOME_INSERTION_OF_TAIL_ANCHORED_PROTEINS_INTO_THE_ENDOPLASMIC_RETICULUM_MEMBRANE	0.72	1	22	3	EMD,SGTA,UBE2J2
REACTOME_JNK_C_JUN_KINASES_PHOSPHORYLATION_AND_ACTIVATION_MEDIATED_BY_ACTIVATED_HUMAN_TAK1	0.72	1	22	3	IRAK1,MAPK8,UBE2N
REACTOME_SHC1_EVENTS_IN_ERBB2_SIGNALING	0.72	1	22	3	GRB2,HRAS,NRAS
HALLMARK_GLYCOLYSIS	0.73	1	200	30	ALG1,ARPP19,B3GALT6,BPNT1,CENPA,CHST12,CITED2,CXCR4,GCLC,GNPDA1,IRS2,LDHA,MERTK,NDUFV3,NSDHL,PAXIP1,PGAM1,PGM2,PKP2,POLR3K,PPIA,PRPS1,PSMC4,RARS,SAP30,SDC1,SDC2,SLC25A13,TSTA3,TXN
HALLMARK_PROTEIN_SECRETION	0.73	1	96	14	AP2S1,AP3S1,DST,GLA,GOSR2,M6PR,MAPK1,RER1,SGMS1,STAM,TMX1,VAMP7,VPS4B,YKT6
REACTOME_GLYCOGEN_BREAKDOWN_GLYCOGENOLYSIS	0.73	1	15	2	PGM2,PHKG2
REACTOME_IRE1ALPHA_ACTIVATES_CHAPERONES	0.73	1	50	7	CXXC1,DDX11,GOSR2,HDGF,PREB,SRPRB,TATDN2
REACTOME_NETRIN_1_SIGNALING	0.73	1	50	7	CDC42,EZR,MAPK8,PLCG1,PTPN11,RAC1,SLIT2
REACTOME_NUCLEOBASE_CATABOLISM	0.73	1	36	5	ENTPD7,ITPA,NT5C3A,NUDT15,SAMHD1
REACTOME_PENTOSE_PHOSPHATE_PATHWAY	0.73	1	15	2	PGM2,PRPS1
REACTOME_ROS_AND_RNS_PRODUCTION_IN_PHAGOCYTES	0.73	1	36	5	ATP6V0A2,ATP6V0E1,ATP6V0E2,ATP6V1B2,ATP6V1G1
REACTOME_SYNTHESIS_OF_PROSTAGLANDINS_PG_AND_THROMBOXANES_TX	0.73	1	15	2	PRXL2B,PTGES2
REACTOME_THE_NLRP3_INFLAMMASOME	0.73	1	15	2	HSP90AB1,TXN
REACTOME_VASOPRESSIN_REGULATES_RENAL_WATER_HOMEOSTASIS_VIA_AQUAPORINS	0.73	1	43	6	AQP3,GNG12,GNG5,PRKAR1B,PRKAR2A,RAB11FIP2
REACTOME_TRANSCRIPTIONAL_REGULATION_OF_WHITE_ADIPOCYTE_DIFFERENTIATION	0.74	1	84	12	CDK4,CREBBP,HDAC3,KLF5,MED1,MED15,MED16,MED26,MED28,MED6,NR2F2,THRAP3
REACTOME_TRIF_TICAM1_MEDIATED_TLR4_SIGNALING	0.74	1	97	14	ATF1,CHUK,CUL1,DUSP3,HMGB1,IRAK1,MAPK1,MAPK8,PPP2CA,PPP2R1A,PTPN11,TLR4,UBE2D2,UBE2N
REACTOME_CARGO_TRAFFICKING_TO_THE_PERICILIARY_MEMBRANE	0.75	1	51	7	CCT2,CCT3,CCT4,CCT5,EXOC7,RAB8A,TCP1
REACTOME_INTERLEUKIN_17_SIGNALING	0.75	1	71	10	ATF1,CHUK,CUL1,DUSP3,IRAK1,MAPK1,MAPK8,PPP2CA,PPP2R1A,UBE2N
REACTOME_RUNX1_INTERACTS_WITH_CO_FACTORS_WHOSE_PRECISE_EFFECT_ON_RUNX1_TARGETS_IS_NOT_KNOWN	0.75	1	37	5	CBX2,CSNK2B,RING1,SMARCA4,SMARCB1
REACTOME_SUMOYLATION_OF_INTRACELLULAR_RECEPTORS	0.75	1	30	4	PIAS4,SUMO2,SUMO3,VDR
REACTOME_TBC_RABGAPS	0.75	1	44	6	GGA2,RAB33B,RAB8A,RABEP1,TBC1D10B,TBC1D13
REACTOME_THROMBOXANE_SIGNALLING_THROUGH_TP_RECEPTOR	0.75	1	23	3	GNA11,GNG12,GNG5
REACTOME_AMPK_INHIBITS_CHREBP_TRANSCRIPTIONAL_ACTIVATION_ACTIVITY	0.76	1	8	1	PRKAG2
REACTOME_CHAPERONE_MEDIATED_AUTOPHAGY	0.76	1	16	2	HSP90AB1,PRKAG2
REACTOME_COENZYME_A_BIOSYNTHESIS	0.76	1	8	1	SLC25A16
REACTOME_DEFECTIVE_CHST3_CAUSES_SEDCJD	0.76	1	8	1	CHST3
REACTOME_DNA_DAMAGE_REVERSAL	0.76	1	8	1	ASCC1
REACTOME_FATTY_ACIDS_BOUND_TO_GPR40_FFAR1_REGULATE_INSULIN_SECRETION	0.76	1	8	1	GNA11
REACTOME_FORMYL_PEPTIDE_RECEPTORS_BIND_FORMYL_PEPTIDES_AND_MANY_OTHER_LIGANDS	0.76	1	8	1	ANXA1
REACTOME_HISTIDINE_CATABOLISM	0.76	1	8	1	CARNMT1
REACTOME_LECTIN_PATHWAY_OF_COMPLEMENT_ACTIVATION	0.76	1	8	1	MASP2
REACTOME_LINOLEIC_ACID_LA_METABOLISM	0.76	1	8	1	ELOVL1
REACTOME_MAP3K8_TPL2_DEPENDENT_MAPK1_3_ACTIVATION	0.76	1	16	2	CHUK,CUL1
REACTOME_METABOLISM_OF_INGESTED_SEMET_SEC_MESEC_INTO_H2SE	0.76	1	8	1	AHCY
REACTOME_METABOLISM_OF_PORPHYRINS	0.76	1	16	2	COX15,UROS
REACTOME_NEF_AND_SIGNAL_TRANSDUCTION	0.76	1	8	1	RAC1
REACTOME_NETRIN_MEDIATED_REPULSION_SIGNALS	0.76	1	8	1	PTPN11
REACTOME_NONCANONICAL_ACTIVATION_OF_NOTCH3	0.76	1	8	1	YBX1
REACTOME_PHOSPHATE_BOND_HYDROLYSIS_BY_NTPDASE_PROTEINS	0.76	1	8	1	ENTPD7
REACTOME_REGULATION_OF_CYTOSKELETAL_REMODELING_AND_CELL_SPREADING_BY_IPP_COMPLEX_COMPONENTS	0.76	1	8	1	RSU1
REACTOME_REGULATION_OF_GENE_EXPRESSION_IN_LATE_STAGE_BRANCHING_MORPHOGENESIS_PANCREATIC_BUD_PRECURSOR_CELLS	0.76	1	16	2	CREBBP,KAT2A
REACTOME_REGULATION_OF_KIT_SIGNALING	0.76	1	16	2	GRB2,KITLG
REACTOME_RUNX1_REGULATES_TRANSCRIPTION_OF_GENES_INVOLVED_IN_DIFFERENTIATION_OF_KERATINOCYTES	0.76	1	8	1	SOCS3
REACTOME_RUNX2_REGULATES_GENES_INVOLVED_IN_CELL_MIGRATION	0.76	1	8	1	AKT2
REACTOME_RUNX3_REGULATES_WNT_SIGNALING	0.76	1	8	1	CCND1
REACTOME_RUNX3_REGULATES_YAP1_MEDIATED_TRANSCRIPTION	0.76	1	8	1	TEAD4
REACTOME_SEMA3A_PAK_DEPENDENT_AXON_REPULSION	0.76	1	16	2	HSP90AB1,RAC1
REACTOME_SEMA4D_MEDIATED_INHIBITION_OF_CELL_ATTACHMENT_AND_MIGRATION	0.76	1	8	1	RAC1
REACTOME_SIGNAL_REGULATORY_PROTEIN_FAMILY_INTERACTIONS	0.76	1	16	2	GRB2,PTPN11
REACTOME_SYNTHESIS_OF_KETONE_BODIES	0.76	1	8	1	BDH1
REACTOME_SYNTHESIS_OF_PG	0.76	1	8	1	PLD6
REACTOME_UBIQUINOL_BIOSYNTHESIS	0.76	1	8	1	PDSS1
HALLMARK_FATTY_ACID_METABOLISM	0.77	1	158	23	ACAT2,ADSL,APEX1,BMPR1B,CCDC58,DHCR24,DLST,ECHS1,FH,HCCS,HSD17B10,IDH3B,IDH3G,LDHA,METAP1,NCAPH2,NSDHL,ODC1,OSTC,PRDX6,SUCLA2,UROS,YWHAH
REACTOME_ENDOSOMAL_SORTING_COMPLEX_REQUIRED_FOR_TRANSPORT_ESCRT	0.77	1	31	4	CHMP6,HGS,STAM,VPS4B
REACTOME_OVARIAN_TUMOR_DOMAIN_PROTEASES	0.77	1	38	5	APC,OTUD3,TRIM25,VCP,YOD1
REACTOME_COSTIMULATION_BY_THE_CD28_FAMILY	0.78	1	73	10	AKT2,CDC42,CSK,GRB2,MLST8,MTOR,PPP2CA,PPP2R1A,PTPN11,RAC1
REACTOME_RHO_GTPASES_ACTIVATE_NADPH_OXIDASES	0.78	1	24	3	MAPK1,PIN1,RAC1
REACTOME_SIGNALING_BY_TGF_BETA_RECEPTOR_COMPLEX	0.78	1	73	10	ARHGEF18,CCNT2,CDK9,PARP1,PPP1R15A,SKI,STUB1,TFDP1,UBE2M,XPO1
REACTOME_SYNTHESIS_OF_VERY_LONG_CHAIN_FATTY_ACYL_COAS	0.78	1	24	3	ELOVL1,HACD1,HACD2
REACTOME_TRAF6_MEDIATED_NF_KB_ACTIVATION	0.78	1	24	3	CHUK,HMGB1,TRIM25
REACTOME_TRANSPORT_TO_THE_GOLGI_AND_SUBSEQUENT_MODIFICATION	0.78	1	185	27	ARFGAP2,CAPZA1,CAPZA2,CHST10,CNIH1,DCTN4,DYNC1LI1,GOSR1,GOSR2,MGAT2,NSF,PPP6C,PPP6R1,PREB,SCFD1,SEC13,SEC23IP,SPTBN1,TRAPPC10,TRAPPC6B,TUBA1B,TUBA1C,TUBB2A,TUBB3,TUBB4B,TUBB6,YKT6
HALLMARK_ADIPOGENESIS	0.79	1	200	29	AK2,ARL4A,ATL2,ATP1B3,CAVIN1,CHUK,CS,CYC1,ECHS1,G3BP2,GPAM,GPHN,HSPB8,IDH3A,IDH3G,JAGN1,MRPL15,NDUFAB1,NDUFS3,NMT1,POR,PRDX3,PREB,QDPR,RMDN3,SAMM50,SLC5A6,UQCR11,YWHAG
HALLMARK_P53_PATHWAY	0.79	1	200	29	AEN,BAIAP2,BAX,BLCAP,CCP110,CGRRF1,DCXR,DNTTIP2,ELP1,EPS8L2,HDAC3,HINT1,HRAS,IRAK1,LDHB,NOL8,NUDT15,PLK2,POLH,POM121,PPP1R15A,RB1,RPL18,SDC1,SEC61A1,SLC3A2,TAX1BP3,TRIAP1,VDR
REACTOME_ACTIVATION_OF_IRF3_IRF7_MEDIATED_BY_TBK1_IKK_EPSILON	0.79	1	17	2	PTPN11,TLR4
REACTOME_G_PROTEIN_BETA:GAMMA_SIGNALLING	0.79	1	32	4	AKT2,CDC42,GNG12,GNG5
REACTOME_IL_6_TYPE_CYTOKINE_RECEPTOR_LIGAND_INTERACTIONS	0.79	1	17	2	CNTF,IL11
REACTOME_PKA_ACTIVATION_IN_GLUCAGON_SIGNALLING	0.79	1	17	2	PRKAR1B,PRKAR2A
REACTOME_REGULATION_OF_RUNX1_EXPRESSION_AND_ACTIVITY	0.79	1	17	2	CCND1,PTPN11
REACTOME_RIP_MEDIATED_NFKB_ACTIVATION_VIA_ZBP1	0.79	1	17	2	CHUK,DHX9
REACTOME_SIGNAL_AMPLIFICATION	0.79	1	32	4	GNA11,GNAI3,GNG12,GNG5
REACTOME_TAK1_ACTIVATES_NFKB_BY_PHOSPHORYLATION_AND_ACTIVATION_OF_IKKS_COMPLEX	0.79	1	32	4	CHUK,HMGB1,IRAK1,UBE2N
REACTOME_TGF_BETA_RECEPTOR_SIGNALING_ACTIVATES_SMADS	0.79	1	32	4	PPP1R15A,STUB1,UBE2M,XPO1
REACTOME_THROMBIN_SIGNALLING_THROUGH_PROTEINASE_ACTIVATED_RECEPTORS_PARS	0.79	1	32	4	GNA11,GNG12,GNG5,MAPK1
REACTOME_TRAFFICKING_OF_GLUR2_CONTAINING_AMPA_RECEPTORS	0.79	1	17	2	AP2S1,NSF
REACTOME_TRANSLESION_SYNTHESIS_BY_POLK	0.79	1	17	2	RFC2,RFC3
REACTOME_VITAMIN_B5_PANTOTHENATE_METABOLISM	0.79	1	17	2	SLC25A16,SLC5A6
REACTOME_ADP_SIGNALLING_THROUGH_P2Y_PURINOCEPTOR_1	0.8	1	25	3	GNA11,GNG12,GNG5
REACTOME_BH3_ONLY_PROTEINS_ASSOCIATE_WITH_AND_INACTIVATE_ANTI_APOPTOTIC_BCL_2_MEMBERS	0.8	1	9	1	BCL2
REACTOME_CREB3_FACTORS_ACTIVATE_GENES	0.8	1	9	1	CREB3
REACTOME_DOWNREGULATION_OF_ERBB4_SIGNALING	0.8	1	9	1	NEDD4
REACTOME_EGFR_INTERACTS_WITH_PHOSPHOLIPASE_C_GAMMA	0.8	1	9	1	PLCG1
REACTOME_G_BETA:GAMMA_SIGNALLING_THROUGH_PI3KGAMMA	0.8	1	25	3	AKT2,GNG12,GNG5
REACTOME_INTERLEUKIN_9_SIGNALING	0.8	1	9	1	STAT1
REACTOME_LIPOPHAGY	0.8	1	9	1	PRKAG2
REACTOME_NEF_MEDIATED_CD4_DOWN_REGULATION	0.8	1	9	1	AP2S1
REACTOME_NOTCH3_ACTIVATION_AND_TRANSMISSION_OF_SIGNAL_TO_THE_NUCLEUS	0.8	1	25	3	DLL4,TACC3,YBX1
REACTOME_NOTCH3_INTRACELLULAR_DOMAIN_REGULATES_TRANSCRIPTION	0.8	1	25	3	CREBBP,KAT2A,STAT1
REACTOME_NUCLEOTIDE_BINDING_DOMAIN_LEUCINE_RICH_REPEAT_CONTAINING_RECEPTOR_NLR_SIGNALING_PATHWAYS	0.8	1	54	7	BCL2,CARD9,CHUK,HSP90AB1,IRAK1,TXN,UBE2N
REACTOME_ONCOGENIC_MAPK_SIGNALING	0.8	1	81	11	ACTG1,AGK,BRAP,CSK,HRAS,MAP2K2,MAPK1,NRAS,PHB,RAF1,RASAL2
REACTOME_PI3K_AKT_ACTIVATION	0.8	1	9	1	IRS2
REACTOME_TRIF_MEDIATED_PROGRAMMED_CELL_DEATH	0.8	1	9	1	TLR4
REACTOME_DAP12_INTERACTIONS	0.81	1	40	5	GRB2,HRAS,NRAS,PLCG1,RAC1
REACTOME_GLUCAGON_SIGNALING_IN_METABOLIC_REGULATION	0.81	1	33	4	GNG12,GNG5,PRKAR1B,PRKAR2A
REACTOME_INTRA_GOLGI_AND_RETROGRADE_GOLGI_TO_ER_TRAFFIC	0.81	1	202	29	ARFGAP2,CAPZA1,CAPZA2,DCTN4,DYNC1LI1,GOLGA1,GOSR1,GOSR2,KIF18A,KIF5B,KLC1,M6PR,NAA35,NSF,PAFAH1B1,PAFAH1B3,RAB30,RAB33B,RABEPK,SYS1,TUBA1B,TUBA1C,TUBB2A,TUBB3,TUBB4B,TUBB6,USP6NL,VTI1A,YKT6
REACTOME_REPRODUCTION	0.81	1	143	20	CDK4,H2AFX,HIST1H2AB,HIST1H2AC,HIST1H2BB,HIST1H2BD,HIST1H2BJ,HIST1H2BK,HIST1H2BL,HIST1H2BM,HIST1H2BO,HIST1H3A,HIST1H4C,HIST1H4I,HIST2H2AC,HIST2H2BE,LMNB1,MLH1,SMC3,STAG1
REACTOME_A_TETRASACCHARIDE_LINKER_SEQUENCE_IS_REQUIRED_FOR_GAG_SYNTHESIS	0.82	1	26	3	B3GALT6,SDC1,SDC2
REACTOME_CALNEXIN_CALRETICULIN_CYCLE	0.82	1	26	3	DERL2,RNF185,TRIM13
REACTOME_DOWNREGULATION_OF_TGF_BETA_RECEPTOR_SIGNALING	0.82	1	26	3	PPP1R15A,STUB1,XPO1
REACTOME_INTERLEUKIN_20_FAMILY_SIGNALING	0.82	1	26	3	PTPN11,SOCS3,STAT1
REACTOME_MECP2_REGULATES_NEURONAL_RECEPTORS_AND_CHANNELS	0.82	1	18	2	FKBP5,PTPN1
REACTOME_METAL_ION_SLC_TRANSPORTERS	0.82	1	26	3	SLC30A6,SLC39A14,SLC39A3
REACTOME_MHC_CLASS_II_ANTIGEN_PRESENTATION	0.82	1	124	17	AP1M1,AP1M2,AP2S1,CAPZA1,CAPZA2,DCTN4,DYNC1LI1,KIF18A,KIF5B,KLC1,SEC13,TUBA1B,TUBA1C,TUBB2A,TUBB3,TUBB4B,TUBB6
REACTOME_MISCELLANEOUS_TRANSPORT_AND_BINDING_EVENTS	0.82	1	26	3	CTNS,LRRC8B,NIPA2
REACTOME_PHOSPHOLIPASE_C_MEDIATED_CASCADE_FGFR2	0.82	1	18	2	FGF22,PLCG1
REACTOME_PURINE_CATABOLISM	0.82	1	18	2	ITPA,NUDT15
REACTOME_RESOLUTION_OF_D_LOOP_STRUCTURES_THROUGH_SYNTHESIS_DEPENDENT_STRAND_ANNEALING_SDSA	0.82	1	26	3	PALB2,RAD51AP1,XRCC3
REACTOME_RORA_ACTIVATES_GENE_EXPRESSION	0.82	1	18	2	CREBBP,MED1
REACTOME_SIGNALING_BY_CYTOSOLIC_FGFR1_FUSION_MUTANTS	0.82	1	18	2	GRB2,STAT1
REACTOME_SYNTHESIS_OF_IP3_AND_IP4_IN_THE_CYTOSOL	0.82	1	26	3	PLCD3,PLCD4,PLCG1
REACTOME_ABACAVIR_TRANSPORT_AND_METABOLISM	0.83	1	10	1	ADAL
REACTOME_ACETYLCHOLINE_REGULATES_INSULIN_SECRETION	0.83	1	10	1	GNA11
REACTOME_ACTIVATION_OF_PPARGC1A_PGC_1ALPHA_BY_PHOSPHORYLATION	0.83	1	10	1	PRKAG2
REACTOME_AKT_PHOSPHORYLATES_TARGETS_IN_THE_NUCLEUS	0.83	1	10	1	AKT2
REACTOME_CALCITONIN_LIKE_LIGAND_RECEPTORS	0.83	1	10	1	ADM
REACTOME_CASPASE_ACTIVATION_VIA_DEPENDENCE_RECEPTORS_IN_THE_ABSENCE_OF_LIGAND	0.83	1	10	1	CASP3
REACTOME_FGFR2B_LIGAND_BINDING_AND_ACTIVATION	0.83	1	10	1	FGF22
REACTOME_GLUCONEOGENESIS	0.83	1	34	4	GAPDH,PGAM1,SLC25A11,SLC25A13
REACTOME_GOLGI_ASSOCIATED_VESICLE_BIOGENESIS	0.83	1	56	7	AP1M1,AP1M2,AP3S1,FTL,SNX5,TFRC,VAMP7
REACTOME_INTERLEUKIN_21_SIGNALING	0.83	1	10	1	STAT1
REACTOME_INTERLEUKIN_7_SIGNALING	0.83	1	34	4	HIST1H3A,IRS2,SMARCA4,SOCS2
REACTOME_KETONE_BODY_METABOLISM	0.83	1	10	1	BDH1
REACTOME_MYD88_CASCADE_INITIATED_ON_PLASMA_MEMBRANE	0.83	1	84	11	ATF1,CHUK,CUL1,DUSP3,HMGB1,IRAK1,MAPK1,MAPK8,PPP2CA,PPP2R1A,UBE2N
REACTOME_P75NTR_REGULATES_AXONOGENESIS	0.83	1	10	1	ARHGDIA
REACTOME_REGULATION_OF_COMMISSURAL_AXON_PATHFINDING_BY_SLIT_AND_ROBO	0.83	1	10	1	SLIT2
REACTOME_RESOLUTION_OF_D_LOOP_STRUCTURES	0.83	1	34	4	EME2,PALB2,RAD51AP1,XRCC3
REACTOME_RET_SIGNALING	0.83	1	41	5	FRS2,GRB2,IRS2,PLCG1,PTPN11
REACTOME_ROLE_OF_SECOND_MESSENGERS_IN_NETRIN_1_SIGNALING	0.83	1	10	1	PLCG1
REACTOME_RUNX3_REGULATES_P14_ARF	0.83	1	10	1	CCND1
REACTOME_SYNTHESIS_OF_PYROPHOSPHATES_IN_THE_CYTOSOL	0.83	1	10	1	PPIP5K2
REACTOME_TETRAHYDROBIOPTERIN_BH4_SYNTHESIS_RECYCLING_SALVAGE_AND_REGULATION	0.83	1	10	1	DHFR
REACTOME_THE_PHOTOTRANSDUCTION_CASCADE	0.83	1	34	4	GRK4,METAP1,METAP2,NMT1
REACTOME_BMAL1:CLOCK_NPAS2_ACTIVATES_CIRCADIAN_GENE_EXPRESSION	0.84	1	27	3	CREBBP,MED1,NOCT
REACTOME_EPHRIN_SIGNALING	0.84	1	19	2	EPHB2,RAC1
REACTOME_GLUCAGON_LIKE_PEPTIDE_1_GLP1_REGULATES_INSULIN_SECRETION	0.84	1	42	5	AKAP5,GNG12,GNG5,PRKAR1B,PRKAR2A
REACTOME_INSULIN_PROCESSING	0.84	1	27	3	EXOC7,KIF5B,SLC30A6
REACTOME_METABOLISM_OF_COFACTORS	0.84	1	19	2	DHFR,PDSS1
REACTOME_PKA_MEDIATED_PHOSPHORYLATION_OF_CREB	0.84	1	19	2	PRKAR1B,PRKAR2A
REACTOME_PROSTACYCLIN_SIGNALLING_THROUGH_PROSTACYCLIN_RECEPTOR	0.84	1	19	2	GNG12,GNG5
REACTOME_REGULATION_OF_TLR_BY_ENDOGENOUS_LIGAND	0.84	1	19	2	HMGB1,TLR4
REACTOME_SIGNALING_BY_NOTCH3	0.84	1	49	6	CREBBP,DLL4,KAT2A,STAT1,TACC3,YBX1
REACTOME_SYNDECAN_INTERACTIONS	0.84	1	27	3	SDC1,SDC2,THBS1
REACTOME_CHONDROITIN_SULFATE_DERMATAN_SULFATE_METABOLISM	0.85	1	50	6	ARSB,B3GALT6,CHST12,CHST3,SDC1,SDC2
REACTOME_NOD1_2_SIGNALING_PATHWAY	0.85	1	35	4	CARD9,CHUK,IRAK1,UBE2N
REACTOME_ASPARTATE_AND_ASPARAGINE_METABOLISM	0.86	1	11	1	SLC25A13
REACTOME_ATTENUATION_PHASE	0.86	1	28	3	CREBBP,HSP90AB1,MRPL18
REACTOME_BIOTIN_TRANSPORT_AND_METABOLISM	0.86	1	11	1	SLC5A6
REACTOME_BUDDING_AND_MATURATION_OF_HIV_VIRION	0.86	1	28	3	CHMP6,PPIA,VPS4B
REACTOME_CDC6_ASSOCIATION_WITH_THE_ORC:ORIGIN_COMPLEX	0.86	1	11	1	ORC4
REACTOME_CHONDROITIN_SULFATE_BIOSYNTHESIS	0.86	1	20	2	CHST12,CHST3
REACTOME_CLEC7A_DECTIN_1_INDUCES_NFAT_ACTIVATION	0.86	1	11	1	PPP3R1
REACTOME_CREATINE_METABOLISM	0.86	1	11	1	GAMT
REACTOME_CREB1_PHOSPHORYLATION_THROUGH_NMDA_RECEPTOR_MEDIATED_ACTIVATION_OF_RAS_SIGNALING	0.86	1	28	3	HRAS,MAPK1,NRAS
REACTOME_DEFECTIVE_B4GALT7_CAUSES_EDS_PROGEROID_TYPE	0.86	1	20	2	SDC1,SDC2
REACTOME_FREE_FATTY_ACIDS_REGULATE_INSULIN_SECRETION	0.86	1	11	1	GNA11
REACTOME_GLUTATHIONE_CONJUGATION	0.86	1	36	4	CHAC2,CNDP2,GCLC,GGCT
REACTOME_G_PROTEIN_ACTIVATION	0.86	1	28	3	GNAI3,GNG12,GNG5
REACTOME_INTERLEUKIN_27_SIGNALING	0.86	1	11	1	STAT1
REACTOME_IRAK4_DEFICIENCY_TLR2_4	0.86	1	11	1	TLR4
REACTOME_METALLOTHIONEINS_BIND_METALS	0.86	1	11	1	MT1E
REACTOME_MITOCHONDRIAL_FATTY_ACID_BETA_OXIDATION_OF_SATURATED_FATTY_ACIDS	0.86	1	11	1	ECHS1
REACTOME_MUCOPOLYSACCHARIDOSES	0.86	1	11	1	ARSB
REACTOME_NOTCH4_ACTIVATION_AND_TRANSMISSION_OF_SIGNAL_TO_THE_NUCLEUS	0.86	1	11	1	DLL4
REACTOME_NOTCH4_INTRACELLULAR_DOMAIN_REGULATES_TRANSCRIPTION	0.86	1	20	2	CREBBP,KAT2A
REACTOME_NOTCH_HLH_TRANSCRIPTION_PATHWAY	0.86	1	28	3	CREBBP,HDAC3,KAT2A
REACTOME_PHENYLALANINE_AND_TYROSINE_METABOLISM	0.86	1	11	1	QDPR
REACTOME_PYRIMIDINE_SALVAGE	0.86	1	11	1	UCK2
REACTOME_RAS_ACTIVATION_UPON_CA2PLUS_INFLUX_THROUGH_NMDA_RECEPTOR	0.86	1	20	2	HRAS,NRAS
REACTOME_RECEPTOR_TYPE_TYROSINE_PROTEIN_PHOSPHATASES	0.86	1	20	2	IL1RAPL1,PPFIA1
REACTOME_SIGNALING_BY_BMP	0.86	1	28	3	BMPR1B,SKI,ZFYVE16
REACTOME_SIGNALING_BY_BRAF_AND_RAF_FUSIONS	0.86	1	65	8	ACTG1,AGK,CSK,HRAS,MAP2K2,MAPK1,NRAS,RAF1
REACTOME_SYNTHESIS_OF_PIPS_AT_THE_LATE_ENDOSOME_MEMBRANE	0.86	1	11	1	MTMR9
REACTOME_TYPE_I_HEMIDESMOSOME_ASSEMBLY	0.86	1	11	1	DST
REACTOME_UPTAKE_AND_FUNCTION_OF_ANTHRAX_TOXINS	0.86	1	11	1	MAP2K2
REACTOME_PI3K_AKT_SIGNALING_IN_CANCER	0.87	1	102	13	AKT1S1,AKT2,CHUK,FGF22,FRS2,GRB2,GSK3B,IRS2,KITLG,MLST8,MTOR,PTPN11,RAC1
REACTOME_SIGNALING_BY_TGF_BETA_FAMILY_MEMBERS	0.87	1	102	13	ARHGEF18,BMPR1B,CCNT2,CDK9,FST,PARP1,PPP1R15A,SKI,STUB1,TFDP1,UBE2M,XPO1,ZFYVE16
REACTOME_SPHINGOLIPID_DE_NOVO_BIOSYNTHESIS	0.87	1	44	5	CERS2,DEGS1,ORMDL1,SGMS1,SGMS2
REACTOME_TOLL_LIKE_RECEPTOR_9_TLR9_CASCADE	0.87	1	95	12	ATF1,CHUK,CUL1,DUSP3,HMGB1,IRAK1,MAPK1,MAPK8,PPP2CA,PPP2R1A,TLR4,UBE2N
REACTOME_TRANSCRIPTIONAL_ACTIVITY_OF_SMAD2_SMAD3:SMAD4_HETEROTRIMER	0.87	1	44	5	CCNT2,CDK9,PARP1,SKI,TFDP1
REACTOME_TRANSPORT_OF_VITAMINS_NUCLEOSIDES_AND_RELATED_MOLECULES	0.87	1	44	5	SLC25A4,SLC25A5,SLC29A1,SLC29A3,SLC5A6
HALLMARK_MITOTIC_SPINDLE	0.88	1	199	27	APC,ARHGDIA,CDC42,CEP131,CNTROB,DST,EZR,FLNA,GEMIN4,KIF5B,KLC1,LATS1,LMNB1,LRPPRC,MAPRE1,PAFAH1B1,PCNT,PLK1,RANBP9,RASAL2,RHOT2,SAC3D1,SMC3,SPTBN1,SYNPO,TUBGCP3,TUBGCP5
REACTOME_AQUAPORIN_MEDIATED_TRANSPORT	0.88	1	52	6	AQP3,GNG12,GNG5,PRKAR1B,PRKAR2A,RAB11FIP2
REACTOME_ERYTHROPOIETIN_ACTIVATES_PHOSPHOINOSITIDE_3_KINASE_PI3K	0.88	1	12	1	IRS2
REACTOME_FATTY_ACYL_COA_BIOSYNTHESIS	0.88	1	37	4	ELOVL1,HACD1,HACD2,PPT2
REACTOME_GLYCOSPHINGOLIPID_METABOLISM	0.88	1	45	5	ARSB,B3GALNT1,CPTP,GLA,SMPD4
REACTOME_HDR_THROUGH_SINGLE_STRAND_ANNEALING_SSA	0.88	1	37	4	ERCC1,RFC2,RFC3,RHNO1
REACTOME_HYALURONAN_UPTAKE_AND_DEGRADATION	0.88	1	12	1	SLC9A1
REACTOME_INTERLEUKIN_35_SIGNALLING	0.88	1	12	1	STAT1
REACTOME_LYSINE_CATABOLISM	0.88	1	12	1	DLST
REACTOME_MITOCHONDRIAL_FATTY_ACID_BETA_OXIDATION	0.88	1	37	4	ACOT9,ECHS1,MCAT,NDUFAB1
REACTOME_P2Y_RECEPTORS	0.88	1	12	1	P2RY11
REACTOME_PEROXISOMAL_LIPID_METABOLISM	0.88	1	29	3	HACL1,NUDT19,SLC25A17
REACTOME_PRESYNAPTIC_FUNCTION_OF_KAINATE_RECEPTORS	0.88	1	21	2	GNG12,GNG5
REACTOME_PYRIMIDINE_CATABOLISM	0.88	1	12	1	NT5C3A
REACTOME_REDUCTION_OF_CYTOSOLIC_CAPLUSPLUS_LEVELS	0.88	1	12	1	ATP2A2
REACTOME_SEROTONIN_RECEPTORS	0.88	1	12	1	HTR2C
REACTOME_TP53_REGULATES_TRANSCRIPTION_OF_DEATH_RECEPTORS_AND_LIGANDS	0.88	1	12	1	TP53BP2
REACTOME_UPTAKE_AND_ACTIONS_OF_BACTERIAL_TOXINS	0.88	1	29	3	HSP90AB1,MAP2K2,TXNRD1
REACTOME_VLDLR_INTERNALISATION_AND_DEGRADATION	0.88	1	12	1	AP2S1
REACTOME_VXPX_CARGO_TARGETING_TO_CILIUM	0.88	1	21	2	EXOC7,RAB8A
REACTOME_ZBP1_DAI_MEDIATED_INDUCTION_OF_TYPE_I_IFNS	0.88	1	21	2	CHUK,DHX9
REACTOME_SYNTHESIS_OF_PIPS_AT_THE_PLASMA_MEMBRANE	0.89	1	53	6	MTMR1,MTMR6,MTMR9,PI4K2A,PIP5K1A,PLEKHA6
REACTOME_TOLL_LIKE_RECEPTOR_TLR1:TLR2_CASCADE	0.89	1	97	12	ATF1,CHUK,CUL1,DUSP3,HMGB1,IRAK1,MAPK1,MAPK8,PPP2CA,PPP2R1A,TLR4,UBE2N
REACTOME_ALPHA_LINOLENIC_OMEGA3_AND_LINOLEIC_OMEGA6_ACID_METABOLISM	0.9	1	13	1	ELOVL1
REACTOME_DOWNREGULATION_OF_ERBB2:ERBB3_SIGNALING	0.9	1	13	1	AKT2
REACTOME_FGFRL1_MODULATION_OF_FGFR1_SIGNALING	0.9	1	13	1	FGF22
REACTOME_GLUTAMATE_BINDING_ACTIVATION_OF_AMPA_RECEPTORS_AND_SYNAPTIC_PLASTICITY	0.9	1	31	3	AKAP5,AP2S1,NSF
REACTOME_GOLGI_TO_ER_RETROGRADE_TRANSPORT	0.9	1	133	17	ARFGAP2,CAPZA1,CAPZA2,DCTN4,DYNC1LI1,KIF18A,KIF5B,KLC1,NSF,PAFAH1B1,PAFAH1B3,TUBA1B,TUBA1C,TUBB2A,TUBB3,TUBB4B,TUBB6
REACTOME_HSF1_ACTIVATION	0.9	1	31	3	HSP90AB1,MRPL18,VCP
REACTOME_HS_GAG_BIOSYNTHESIS	0.9	1	31	3	NDST1,SDC1,SDC2
REACTOME_HS_GAG_DEGRADATION	0.9	1	22	2	SDC1,SDC2
REACTOME_INTERACTION_BETWEEN_L1_AND_ANKYRINS	0.9	1	31	3	ACTG1,KCNQ3,SPTBN1
REACTOME_NF_KB_IS_ACTIVATED_AND_SIGNALS_SURVIVAL	0.9	1	13	1	IRAK1
REACTOME_NOTCH1_INTRACELLULAR_DOMAIN_REGULATES_TRANSCRIPTION	0.9	1	47	5	CREBBP,CUL1,HDAC3,KAT2A,RBX1
REACTOME_P75NTR_RECRUITS_SIGNALLING_COMPLEXES	0.9	1	13	1	IRAK1
REACTOME_PASSIVE_TRANSPORT_BY_AQUAPORINS	0.9	1	13	1	AQP3
REACTOME_PERVASIVE_DEVELOPMENTAL_DISORDERS	0.9	1	13	1	HDAC3
REACTOME_PLATELET_AGGREGATION_PLUG_FORMATION	0.9	1	39	4	CRK,CSK,GRB2,PTPN1
REACTOME_PYRUVATE_METABOLISM	0.9	1	31	3	LDHA,LDHB,MPC1
REACTOME_REGULATION_OF_LIPID_METABOLISM_BY_PEROXISOME_PROLIFERATOR_ACTIVATED_RECEPTOR_ALPHA_PPARALPHA	0.9	1	119	15	CREBBP,HDAC3,HMGCR,MED1,MED15,MED16,MED26,MED28,MED6,NFYA,NFYB,NFYC,NRF1,THRAP3,TXNRD1
REACTOME_SIGNALING_BY_ACTIVIN	0.9	1	13	1	FST
REACTOME_SYNTHESIS_OF_PA	0.9	1	39	4	AGPAT5,GPAM,LCLAT1,PLD6
REACTOME_THE_ACTIVATION_OF_ARYLSULFATASES	0.9	1	13	1	ARSB
REACTOME_ACTIVATED_TAK1_MEDIATES_P38_MAPK_ACTIVATION	0.91	1	23	2	IRAK1,UBE2N
REACTOME_CIRCADIAN_CLOCK	0.91	1	70	8	CREBBP,CRTC1,CUL1,FBXL3,HDAC3,MED1,NOCT,SIRT1
REACTOME_DOPAMINE_NEUROTRANSMITTER_RELEASE_CYCLE	0.91	1	23	2	LIN7C,PPFIA1
REACTOME_DOWNREGULATION_OF_SMAD2_3:SMAD4_TRANSCRIPTIONAL_ACTIVITY	0.91	1	23	2	PARP1,SKI
REACTOME_HDMS_DEMETHYLATE_HISTONES	0.91	1	48	5	HIST1H3A,HIST1H4C,HIST1H4I,KDM1A,KDM4D
REACTOME_INOSITOL_PHOSPHATE_METABOLISM	0.91	1	48	5	MTMR9,PLCD3,PLCD4,PLCG1,PPIP5K2
REACTOME_INTERLEUKIN_3_INTERLEUKIN_5_AND_GM_CSF_SIGNALING	0.91	1	48	5	CRK,CRKL,GRB2,PTPN11,RAPGEF1
REACTOME_NEPHRIN_FAMILY_INTERACTIONS	0.91	1	23	2	KIRREL1,SPTBN1
REACTOME_PEROXISOMAL_PROTEIN_IMPORT	0.91	1	63	7	AGPS,HACL1,IDE,NUDT19,PEX10,PEX26,UBE2D2
REACTOME_SMAD2_SMAD3:SMAD4_HETEROTRIMER_REGULATES_TRANSCRIPTION	0.91	1	32	3	CCNT2,CDK9,TFDP1
HALLMARK_UV_RESPONSE_UP	0.92	1	158	20	AP2S1,AQP3,CASP3,CHKA,CLTB,DDX21,FEN1,H2AFX,HNRNPU,NAT1,NXF1,PPAT,PPIF,PRPF3,PSMC3,SIGMAR1,SLC25A4,TFRC,WIZ,YKT6
REACTOME_ADENYLATE_CYCLASE_INHIBITORY_PATHWAY	0.92	1	14	1	GNAI3
REACTOME_CS_DS_DEGRADATION	0.92	1	14	1	ARSB
REACTOME_CYTOKINE_SIGNALING_IN_IMMUNE_SYSTEM	0.92	1	856	126	ABCE1,ACTG1,AKT2,ANXA1,ATF1,BCL2,BRAP,CAPZA1,CASP3,CCND1,CDC42,CHUK,CNTF,CRK,CRKL,CSK,CUL1,CUL3,DUSP3,EIF4A1,EIF4A3,EIF4E,EIF4G1,EIF4G2,FGF22,FLNA,FRS2,GRB2,HIST1H3A,HMGB1,HNRNPA2B1,HNRNPDL,HNRNPF,HRAS,HSPA9,IFNAR1,IL11,IL1RAPL1,IL6R,IRAK1,IRS2,KITLG,KPNA3,KPNA4,KPNB1,LMNB1,MAP2K2,MAPK1,MAPK8,NDC1,NEDD4,NRAS,NUP133,NUP153,NUP188,NUP205,NUP43,NUP50,NUP54,NUP88,NUP98,NUPL2,PDE3B,PEA15,PHB,PIN1,PLCG…
REACTOME_CYTOSOLIC_SULFONATION_OF_SMALL_MOLECULES	0.92	1	24	2	BPNT1,SLC26A1
REACTOME_DISEASES_ASSOCIATED_WITH_GLYCOSAMINOGLYCAN_METABOLISM	0.92	1	41	4	B3GALT6,CHST3,SDC1,SDC2
REACTOME_DISEASES_OF_IMMUNE_SYSTEM	0.92	1	24	2	CHUK,TLR4
REACTOME_GLUTAMATE_NEUROTRANSMITTER_RELEASE_CYCLE	0.92	1	24	2	PPFIA1,SLC38A2
REACTOME_IMPORT_OF_PALMITOYL_COA_INTO_THE_MITOCHONDRIAL_MATRIX	0.92	1	14	1	PRKAG2
REACTOME_INTERLEUKIN_15_SIGNALING	0.92	1	14	1	GRB2
REACTOME_METABOLISM_OF_WATER_SOLUBLE_VITAMINS_AND_COFACTORS	0.92	1	123	15	CD320,DHFR,FPGS,GPHN,MMACHC,MMADHC,MOCS2,MOCS3,MTHFD1,MTR,NADK,SLC25A16,SLC25A19,SLC25A32,SLC5A6
REACTOME_REPRESSION_OF_WNT_TARGET_GENES	0.92	1	14	1	CTBP1
REACTOME_RESPONSE_TO_METAL_IONS	0.92	1	14	1	MT1E
REACTOME_RETROGRADE_NEUROTROPHIN_SIGNALLING	0.92	1	14	1	AP2S1
REACTOME_SEMA3A_PLEXIN_REPULSION_SIGNALING_BY_INHIBITING_INTEGRIN_ADHESION	0.92	1	14	1	RAC1
REACTOME_SEMA4D_IN_SEMAPHORIN_SIGNALING	0.92	1	24	2	LIMK2,RAC1
REACTOME_SYNTHESIS_OF_IP2_IP_AND_INS_IN_THE_CYTOSOL	0.92	1	14	1	MTMR9
REACTOME_TP53_REGULATES_TRANSCRIPTION_OF_GENES_INVOLVED_IN_G1_CELL_CYCLE_ARREST	0.92	1	14	1	E2F8
REACTOME_TRIGLYCERIDE_BIOSYNTHESIS	0.92	1	14	1	GPAM
REACTOME_TRIGLYCERIDE_CATABOLISM	0.92	1	24	2	ABHD5,CAV1
HALLMARK_CHOLESTEROL_HOMEOSTASIS	0.93	1	74	8	ACAT2,ACTG1,CHKA,HMGCR,MVK,NSDHL,SC5D,TMEM97
REACTOME_CARGO_CONCENTRATION_IN_THE_ER	0.93	1	33	3	CNIH1,GOSR2,PREB
REACTOME_ERBB2_REGULATES_CELL_MOTILITY	0.93	1	15	1	DIAPH1
REACTOME_GRB2:SOS_PROVIDES_LINKAGE_TO_MAPK_SIGNALING_FOR_INTEGRINS	0.93	1	15	1	GRB2
REACTOME_G_PROTEIN_GATED_POTASSIUM_CHANNELS	0.93	1	25	2	GNG12,GNG5
REACTOME_NEGATIVE_REGULATION_OF_THE_PI3K_AKT_NETWORK	0.93	1	110	13	AKT2,FGF22,FRS2,GRB2,IRAK1,IRS2,KITLG,MAPK1,PIP5K1A,PPP2CA,PPP2R1A,PTPN11,RAC1
REACTOME_NEGATIVE_REGULATORS_OF_DDX58_IFIH1_SIGNALING	0.93	1	34	3	PIN1,TRIM25,UBE2D2
REACTOME_P130CAS_LINKAGE_TO_MAPK_SIGNALING_FOR_INTEGRINS	0.93	1	15	1	CRK
REACTOME_PHOSPHOLIPASE_C_MEDIATED_CASCADE_FGFR4	0.93	1	15	1	PLCG1
REACTOME_PLASMA_LIPOPROTEIN_CLEARANCE	0.93	1	33	3	AP2S1,LDLRAP1,SOAT1
REACTOME_REGULATION_OF_INNATE_IMMUNE_RESPONSES_TO_CYTOSOLIC_DNA	0.93	1	15	1	DDX41
REACTOME_SIGNALING_BY_NOTCH1_HD_DOMAIN_MUTANTS_IN_CANCER	0.93	1	15	1	DLL4
REACTOME_SIGNALING_BY_NOTCH1_IN_CANCER	0.93	1	58	6	CREBBP,CUL1,DLL4,HDAC3,KAT2A,RBX1
REACTOME_SPHINGOLIPID_METABOLISM	0.93	1	89	10	ARSB,B3GALNT1,CERS2,CPTP,DEGS1,GLA,ORMDL1,SGMS1,SGMS2,SMPD4
REACTOME_YAP1_AND_WWTR1_TAZ_STIMULATED_GENE_EXPRESSION	0.93	1	15	1	TEAD4
REACTOME_ASSEMBLY_OF_THE_HIV_VIRION	0.94	1	16	1	PPIA
REACTOME_CASPASE_ACTIVATION_VIA_DEATH_RECEPTORS_IN_THE_PRESENCE_OF_LIGAND	0.94	1	16	1	TLR4
REACTOME_CASPASE_ACTIVATION_VIA_EXTRINSIC_APOPTOTIC_SIGNALLING_PATHWAY	0.94	1	26	2	CASP3,TLR4
REACTOME_CRMPS_IN_SEMA3A_SIGNALING	0.94	1	16	1	GSK3B
REACTOME_EPH_EPHRIN_MEDIATED_REPULSION_OF_CELLS	0.94	1	51	5	ACTG1,AP2S1,CLTB,EPHB2,RAC1
REACTOME_FGFR1_LIGAND_BINDING_AND_ACTIVATION	0.94	1	16	1	FGF22
REACTOME_GLYCOGEN_SYNTHESIS	0.94	1	16	1	PGM2
REACTOME_GPVI_MEDIATED_ACTIVATION_CASCADE	0.94	1	35	3	CDC42,PTPN11,RAC1
REACTOME_METABOLISM_OF_CARBOHYDRATES	0.94	1	293	39	ADPGK,ARSB,B3GALT6,CHST12,CHST3,DCXR,GAPDH,GNPDA1,NDC1,NDST1,NUP133,NUP153,NUP188,NUP205,NUP43,NUP50,NUP54,NUP88,NUP98,NUPL2,PGAM1,PGM2,PGP,PHKG2,POM121,PPP2CA,PPP2R1A,PRPS1,RAE1,RANBP2,SDC1,SDC2,SEC13,SEH1L,SLC25A11,SLC25A13,SLC26A1,SLC9A1,SORD
REACTOME_NRIF_SIGNALS_CELL_DEATH_FROM_THE_NUCLEUS	0.94	1	16	1	MAPK8
REACTOME_NUCLEOTIDE_LIKE_PURINERGIC_RECEPTORS	0.94	1	16	1	P2RY11
REACTOME_N_GLYCAN_ANTENNAE_ELONGATION_IN_THE_MEDIAL_TRANS_GOLGI	0.94	1	26	2	CHST10,MGAT2
REACTOME_P75NTR_SIGNALS_VIA_NF_KB	0.94	1	16	1	IRAK1
REACTOME_PI3K_EVENTS_IN_ERBB2_SIGNALING	0.94	1	16	1	GRB2
REACTOME_RAP1_SIGNALLING	0.94	1	16	1	RAF1
REACTOME_SIGNALING_BY_VEGF	0.94	1	105	12	ACTG1,AKT2,BAIAP2,CAV1,CDC42,CRK,HRAS,MLST8,MTOR,NRAS,PLCG1,RAC1
REACTOME_SYNTHESIS_OF_PIPS_AT_THE_EARLY_ENDOSOME_MEMBRANE	0.94	1	16	1	PI4K2A
REACTOME_TGF_BETA_RECEPTOR_SIGNALING_IN_EMT_EPITHELIAL_TO_MESENCHYMAL_TRANSITION	0.94	1	16	1	ARHGEF18
REACTOME_TRAF6_MEDIATED_INDUCTION_OF_TAK1_COMPLEX_WITHIN_TLR4_COMPLEX	0.94	1	16	1	TLR4
REACTOME_ACETYLCHOLINE_NEUROTRANSMITTER_RELEASE_CYCLE	0.95	1	17	1	PPFIA1
REACTOME_CA_DEPENDENT_EVENTS	0.95	1	36	3	MAPK1,PRKAR1B,PRKAR2A
REACTOME_COPI_DEPENDENT_GOLGI_TO_ER_RETROGRADE_TRAFFIC	0.95	1	99	11	ARFGAP2,KIF18A,KIF5B,KLC1,NSF,TUBA1B,TUBA1C,TUBB2A,TUBB3,TUBB4B,TUBB6
REACTOME_DISEASES_OF_GLYCOSYLATION	0.95	1	143	17	ADAMTS1,ADAMTS17,ALG1,ALG11,ALG2,B3GALT6,CHST3,DHDDS,DOLK,DPM1,MGAT2,MPDU1,NUS1,POMT2,SDC1,SDC2,THBS1
REACTOME_EFFECTS_OF_PIP2_HYDROLYSIS	0.95	1	27	2	DAGLB,DGKZ
REACTOME_EPH_EPHRIN_SIGNALING	0.95	1	92	10	ACTG1,AP2S1,ARPC4,CDC42,CLTB,EPHB2,HRAS,LIMK2,RAC1,SDC2
REACTOME_FOXO_MEDIATED_TRANSCRIPTION_OF_CELL_CYCLE_GENES	0.95	1	17	1	CAV1
REACTOME_GLYCOGEN_METABOLISM	0.95	1	27	2	PGM2,PHKG2
REACTOME_HYALURONAN_METABOLISM	0.95	1	17	1	SLC9A1
REACTOME_INTERFERON_ALPHA_BETA_SIGNALING	0.95	1	70	7	ABCE1,IFNAR1,PTPN1,PTPN11,SAMHD1,SOCS3,STAT1
REACTOME_ION_HOMEOSTASIS	0.95	1	54	5	ATP1A3,ATP1B1,ATP1B3,ATP2A2,RYR3
REACTOME_METABOLISM_OF_STEROIDS	0.95	1	150	18	ACAT2,CREBBP,DHCR24,GPAM,HMGCR,KPNB1,LBR,MED1,MVK,NFYA,NFYB,NFYC,NSDHL,PIAS4,RAN,SC5D,SUMO2,VDR
REACTOME_PD_1_SIGNALING	0.95	1	27	2	CSK,PTPN11
REACTOME_SIGNALING_BY_INTERLEUKINS	0.95	1	631	89	ACTG1,AKT2,ANXA1,ATF1,BCL2,BRAP,CAPZA1,CASP3,CCND1,CDC42,CHUK,CNTF,CRK,CRKL,CSK,CUL1,CUL3,DUSP3,FGF22,FRS2,GRB2,HIST1H3A,HMGB1,HNRNPA2B1,HNRNPDL,HNRNPF,HRAS,HSPA9,IL11,IL1RAPL1,IL6R,IRAK1,IRS2,KITLG,LMNB1,MAP2K2,MAPK1,MAPK8,NRAS,PDE3B,PEA15,PHB,PPIA,PPP2CA,PPP2R1A,PPP5C,PSMA3,PSMA4,PSMA7,PSMB1,PSMB3,PSMB4,PSMB5,PSMB7,PSMC1,PSMC2,PSMC3,PSMC4,PSMC5,PSMC6,PSMD1,PSMD11,PSMD12,PSMD2,PSMD3,PSMD4,PSMD5,…
REACTOME_ABC_TRANSPORTERS_IN_LIPID_HOMEOSTASIS	0.96	1	18	1	PEX3
REACTOME_ACYL_CHAIN_REMODELLING_OF_PG	0.96	1	18	1	CRLS1
REACTOME_ADRENALINE_NORADRENALINE_INHIBITS_INSULIN_SECRETION	0.96	1	28	2	GNG12,GNG5
REACTOME_DOWNREGULATION_OF_ERBB2_SIGNALING	0.96	1	28	2	AKT2,STUB1
REACTOME_FACTORS_INVOLVED_IN_MEGAKARYOCYTE_DEVELOPMENT_AND_PLATELET_PRODUCTION	0.96	1	167	20	AKAP1,CAPZA1,CAPZA2,CDC42,EHD1,HIST1H3A,KDM1A,KIF18A,KIF5B,KLC1,MFN2,PRKAR1B,PRKAR2A,RAC1,TUBA1B,TUBA1C,TUBB2A,TUBB3,TUBB4B,TUBB6
REACTOME_METABOLISM_OF_AMINE_DERIVED_HORMONES	0.96	1	18	1	TPH1
REACTOME_MICROAUTOPHAGY	0.96	1	28	2	CHMP6,PRKAG2
REACTOME_MYOGENESIS	0.96	1	29	2	CDC42,TCF3
REACTOME_NOREPINEPHRINE_NEUROTRANSMITTER_RELEASE_CYCLE	0.96	1	18	1	PPFIA1
REACTOME_PRE_NOTCH_PROCESSING_IN_GOLGI	0.96	1	18	1	ATP2A2
REACTOME_SEROTONIN_NEUROTRANSMITTER_RELEASE_CYCLE	0.96	1	18	1	PPFIA1
REACTOME_SYNTHESIS_OF_PIPS_AT_THE_GOLGI_MEMBRANE	0.96	1	18	1	PI4K2A
REACTOME_TRAF6_MEDIATED_IRF7_ACTIVATION	0.96	1	29	2	CREBBP,TRIM25
REACTOME_TRANSCRIPTIONAL_REGULATION_BY_MECP2	0.96	1	63	6	FKBP5,GAMT,HDAC3,IRAK1,LBR,PTPN1
REACTOME_TRIGLYCERIDE_METABOLISM	0.96	1	38	3	ABHD5,CAV1,GPAM
HALLMARK_SPERMATOGENESIS	0.97	1	135	15	AGFG1,ARL4A,DBF4,EZH2,IDE,JAM3,MTOR,PHKG2,PRKAR2A,PSMG1,SIRT1,SLC12A2,TSN,VDAC3,ZC3H14
REACTOME_ACTIVATION_OF_KAINATE_RECEPTORS_UPON_GLUTAMATE_BINDING	0.97	1	30	2	GNG12,GNG5
REACTOME_ASSEMBLY_OF_ACTIVE_LPL_AND_LIPC_LIPASE_COMPLEXES	0.97	1	19	1	LMF2
REACTOME_CONSTITUTIVE_SIGNALING_BY_ABERRANT_PI3K_IN_CANCER	0.97	1	75	7	FGF22,FRS2,GRB2,IRS2,KITLG,PTPN11,RAC1
REACTOME_DAG_AND_IP3_SIGNALING	0.97	1	40	3	PLCG1,PRKAR1B,PRKAR2A
REACTOME_FGFR1_MUTANT_RECEPTOR_ACTIVATION	0.97	1	31	2	GRB2,STAT1
REACTOME_FGFR2_LIGAND_BINDING_AND_ACTIVATION	0.97	1	20	1	FGF22
REACTOME_GABA_B_RECEPTOR_ACTIVATION	0.97	1	39	3	GNAI3,GNG12,GNG5
REACTOME_INWARDLY_RECTIFYING_KPLUS_CHANNELS	0.97	1	31	2	GNG12,GNG5
REACTOME_OPIOID_SIGNALLING	0.97	1	89	9	GNAI3,GNG12,GNG5,MAPK1,PPP2CA,PPP2R1A,PPP3R1,PRKAR1B,PRKAR2A
REACTOME_O_GLYCOSYLATION_OF_TSR_DOMAIN_CONTAINING_PROTEINS	0.97	1	39	3	ADAMTS1,ADAMTS17,THBS1
REACTOME_RHO_GTPASES_ACTIVATE_CIT	0.97	1	19	1	RAC1
REACTOME_RHO_GTPASES_ACTIVATE_ROCKS	0.97	1	19	1	LIMK2
REACTOME_SCAVENGING_BY_CLASS_A_RECEPTORS	0.97	1	19	1	FTL
REACTOME_SEMA4D_INDUCED_CELL_MIGRATION_AND_GROWTH_CONE_COLLAPSE	0.97	1	20	1	LIMK2
REACTOME_SURFACTANT_METABOLISM	0.97	1	30	2	CCDC59,TTF1
REACTOME_TNFR1_INDUCED_NFKAPPAB_SIGNALING_PATHWAY	0.97	1	30	2	CHUK,RNF31
REACTOME_TOLL_LIKE_RECEPTOR_4_TLR4_CASCADE	0.97	1	127	14	ATF1,CHUK,CUL1,DUSP3,HMGB1,IRAK1,MAPK1,MAPK8,PPP2CA,PPP2R1A,PTPN11,TLR4,UBE2D2,UBE2N
REACTOME_TRANSPORT_OF_INORGANIC_CATIONS_ANIONS_AND_AMINO_ACIDS_OLIGOPEPTIDES	0.97	1	106	11	CTNS,SLC12A2,SLC26A1,SLC26A11,SLC36A1,SLC38A2,SLC3A2,SLC7A1,SLC7A5,SLC9A1,SLC9A6
HALLMARK_HYPOXIA	0.98	1	200	23	ADM,B3GALT6,BCL2,CAV1,CAVIN1,CAVIN3,CHST3,CITED2,CXCR4,F3,GAPDH,ILVBL,IRS2,LDHA,MT1E,NAGK,NDST1,NOCT,PGM2,PPP1R15A,SAP30,SDC2,TES
HALLMARK_IL6_JAK_STAT3_SIGNALING	0.98	1	87	8	GRB2,IFNAR1,PDGFC,PTPN1,PTPN11,PTPN2,SOCS3,STAT1
HALLMARK_WNT_BETA_CATENIN_SIGNALING	0.98	1	42	3	CUL1,DVL2,KAT2A
REACTOME_DISEASES_OF_CARBOHYDRATE_METABOLISM	0.98	1	34	2	ARSB,DCXR
REACTOME_GLUCAGON_TYPE_LIGAND_RECEPTORS	0.98	1	33	2	GNG12,GNG5
REACTOME_GLYCEROPHOSPHOLIPID_BIOSYNTHESIS	0.98	1	128	13	AGK,AGPAT5,CHKA,CRLS1,CSNK2B,GPAM,LCLAT1,MFSD2A,PISD,PITPNB,PLD6,SELENOI,STARD7
REACTOME_G_PROTEIN_MEDIATED_EVENTS	0.98	1	53	4	GNAI3,MAPK1,PRKAR1B,PRKAR2A
REACTOME_INTERFERON_GAMMA_SIGNALING	0.98	1	93	9	PTPN1,PTPN11,PTPN2,SOCS3,STAT1,TRIM14,TRIM25,TRIM35,TRIM6
REACTOME_INTRINSIC_PATHWAY_OF_FIBRIN_CLOT_FORMATION	0.98	1	22	1	C1QBP
REACTOME_NCAM_SIGNALING_FOR_NEURITE_OUT_GROWTH	0.98	1	63	5	GRB2,HRAS,MAPK1,NRAS,SPTBN1
REACTOME_NEGATIVE_REGULATION_OF_NMDA_RECEPTOR_MEDIATED_NEURONAL_TRANSMISSION	0.98	1	21	1	PPM1F
REACTOME_NOTCH2_ACTIVATION_AND_TRANSMISSION_OF_SIGNAL_TO_THE_NUCLEUS	0.98	1	22	1	DLL4
REACTOME_P75_NTR_RECEPTOR_MEDIATED_SIGNALLING	0.98	1	97	9	AATF,ARHGDIA,ARHGEF18,CASP3,HDAC3,IRAK1,MAPK8,PRDM4,RAC1
REACTOME_REGULATION_OF_BETA_CELL_DEVELOPMENT	0.98	1	42	3	AKT2,CREBBP,KAT2A
REACTOME_REGULATION_OF_GENE_EXPRESSION_IN_BETA_CELLS	0.98	1	21	1	AKT2
REACTOME_REGULATION_OF_MECP2_EXPRESSION_AND_ACTIVITY	0.98	1	32	2	HDAC3,LBR
REACTOME_REGULATION_OF_TNFR1_SIGNALING	0.98	1	33	2	CHUK,RNF31
REACTOME_SYNAPTIC_ADHESION_LIKE_MOLECULES	0.98	1	21	1	LRFN4
HALLMARK_ESTROGEN_RESPONSE_LATE	0.99	1	200	21	BAG1,BCL2,CAV1,CCND1,CDC20,DCXR,FKBP5,GJB3,GLA,HPRT1,HSPB8,MOCS2,NXT1,PPIF,RABEP1,SLC29A1,SLC2A8,SLC7A5,SORD,TSTA3,XRCC3
HALLMARK_PANCREAS_BETA_CELLS	0.99	1	40	2	SRPRB,VDR
REACTOME_ADAPTIVE_IMMUNE_SYSTEM	0.99	1	811	109	AKT2,ANAPC1,ANAPC2,ANAPC4,ANAPC7,AP1M1,AP1M2,AP2S1,ASB6,BTBD1,BTBD6,CAPZA1,CAPZA2,CDC20,CDC23,CDC42,CHUK,CSK,CUL1,CUL3,DCTN4,DYNC1LI1,ELOC,FBXL14,FBXL18,FBXL3,FBXL7,FBXO21,FBXW5,GLMN,GRB2,HRAS,KCTD7,KEAP1,KIF18A,KIF5B,KLC1,KLHL11,LILRB3,LRR1,MLST8,MTOR,NEDD4,NRAS,PLCG1,PPIA,PPP2CA,PPP2R1A,PPP3R1,PSMA3,PSMA4,PSMA7,PSMB1,PSMB3,PSMB4,PSMB5,PSMB7,PSMC1,PSMC2,PSMC3,PSMC4,PSMC5,PSMC6,PSMD1,PSMD11,PSMD1…
REACTOME_ANTIGEN_PRESENTATION:_FOLDING_ASSEMBLY_AND_PEPTIDE_LOADING_OF_CLASS_I_MHC	0.99	1	25	1	SEC13
REACTOME_DDX58_IFIH1_MEDIATED_INDUCTION_OF_INTERFERON_ALPHA_BETA	0.99	1	78	6	CHUK,CREBBP,HMGB1,PIN1,TRIM25,UBE2D2
REACTOME_FCERI_MEDIATED_MAPK_ACTIVATION	0.99	1	87	7	GRB2,HRAS,MAPK1,MAPK8,NRAS,PLCG1,RAC1
REACTOME_FORMATION_OF_FIBRIN_CLOT_CLOTTING_CASCADE	0.99	1	39	2	C1QBP,F3
REACTOME_G_ALPHA_Z_SIGNALLING_EVENTS	0.99	1	48	3	GNAI3,GNG12,GNG5
REACTOME_HEPARAN_SULFATE_HEPARIN_HS_GAG_METABOLISM	0.99	1	55	4	B3GALT6,NDST1,SDC1,SDC2
REACTOME_INTERLEUKIN_RECEPTOR_SHC_SIGNALING	0.99	1	27	1	GRB2
REACTOME_ION_TRANSPORT_BY_P_TYPE_ATPASES	0.99	1	55	4	ATP1A3,ATP1B1,ATP1B3,ATP2A2
REACTOME_METABOLIC_DISORDERS_OF_BIOLOGICAL_OXIDATION_ENZYMES	0.99	1	36	2	AHCY,GCLC
REACTOME_METABOLISM_OF_FAT_SOLUBLE_VITAMINS	0.99	1	48	3	SDC1,SDC2,UBIAD1
REACTOME_MOLECULES_ASSOCIATED_WITH_ELASTIC_FIBRES	0.99	1	38	2	EMILIN1,MFAP3
REACTOME_NEUROTRANSMITTER_RELEASE_CYCLE	0.99	1	51	3	LIN7C,PPFIA1,SLC38A2
REACTOME_NON_INTEGRIN_MEMBRANE_ECM_INTERACTIONS	0.99	1	59	4	LAMA1,SDC1,SDC2,THBS1
REACTOME_NRAGE_SIGNALS_DEATH_THROUGH_JNK	0.99	1	59	4	AATF,ARHGEF18,MAPK8,RAC1
REACTOME_PHOSPHORYLATION_OF_CD3_AND_TCR_ZETA_CHAINS	0.99	1	26	1	CSK
REACTOME_PI_METABOLISM	0.99	1	84	7	MTMR1,MTMR6,MTMR9,PI4K2A,PIP5K1A,PITPNB,PLEKHA6
REACTOME_PLATELET_CALCIUM_HOMEOSTASIS	0.99	1	28	1	ATP2A2
REACTOME_RAB_GERANYLGERANYLATION	0.99	1	65	5	RAB15,RAB23,RAB30,RAB33B,RAB8A
REACTOME_RAB_REGULATION_OF_TRAFFICKING	0.99	1	122	11	AKT2,GDI2,GGA2,MON1A,RAB33B,RAB8A,RABEP1,TBC1D10B,TBC1D13,TRAPPC10,TRAPPC6B
REACTOME_REGULATION_OF_INSULIN_SECRETION	0.99	1	78	6	AKAP5,GNA11,GNG12,GNG5,PRKAR1B,PRKAR2A
REACTOME_SIGNALING_BY_ERBB4	0.99	1	58	4	GRB2,HRAS,NEDD4,NRAS
REACTOME_SIGNALING_BY_NOTCH1	0.99	1	73	6	CREBBP,CUL1,DLL4,HDAC3,KAT2A,RBX1
REACTOME_SIGNALING_BY_RECEPTOR_TYROSINE_KINASES	0.99	1	468	60	ACTG1,AKT2,AP2S1,ATF1,ATP6V0A2,ATP6V0E1,ATP6V0E2,ATP6V1B2,ATP6V1G1,BAIAP2,BAX,CAV1,CDC42,CRK,CRKL,CSK,DIAPH1,DUSP3,EPN1,FGF22,FRS2,GRB2,GTF2F1,HGS,HNRNPA1,HNRNPF,HNRNPH1,HRAS,IRS2,KIDINS220,KITLG,LAMA1,MAPK1,MLST8,MTOR,NEDD4,NELFB,NRAS,PDE3B,PDGFC,PLCG1,POLR2A,POLR2B,POLR2D,POLR2L,PPP2CA,PPP2R1A,PTBP1,PTPN1,PTPN11,PTPN2,RAC1,RANBP9,RAPGEF1,SH3GL1,STAM,STAT1,STUB1,THBS1,TIAL1
REACTOME_SMOOTH_MUSCLE_CONTRACTION	0.99	1	38	2	ANXA1,TPM3
REACTOME_TRP_CHANNELS	0.99	1	28	1	MCOLN1
REACTOME_WNT_LIGAND_BIOGENESIS_AND_TRAFFICKING	0.99	1	26	1	VPS26A
HALLMARK_ALLOGRAFT_REJECTION	1	1	200	17	ABCE1,CSK,DEGS1,DYRK3,EIF3D,EIF3J,EIF5A,FLNA,GLMN,IL11,MRPL3,NME1,NPM1,RARS,RPS9,STAT1,UBE2N
HALLMARK_ANGIOGENESIS	1	1	36	0
HALLMARK_APICAL_JUNCTION	1	1	200	19	ACTG1,AKT2,ATP1A3,BAIAP2,FLNC,GAMT,GTF2F1,HRAS,JAM3,LDLRAP1,NEXN,PFN1,PLCG1,RSU1,SLIT2,TIAL1,TJP1,TUBG1,YWHAH
HALLMARK_APICAL_SURFACE	1	1	44	0
HALLMARK_APOPTOSIS	1	1	161	14	ANXA1,BAX,CASP3,CAV1,CCND1,CREBBP,DAP3,DFFA,ETF1,PEA15,PPP3R1,RHOT2,SC5D,VDAC2
HALLMARK_BILE_ACID_METABOLISM	1	1	112	6	DHCR24,HACL1,NEDD4,PEX26,PXMP2,SLC29A1
HALLMARK_COAGULATION	1	1	138	9	ANXA1,CAPN2,DUSP14,F3,GNG12,MASP2,RABIF,RAC1,THBS1
HALLMARK_COMPLEMENT	1	1	200	14	CASP3,EHD1,F3,GNAI3,GRB2,L3MBTL4,MSRB1,PFN1,PRDM4,RABIF,RAF1,RCE1,RNF4,USP16
HALLMARK_EPITHELIAL_MESENCHYMAL_TRANSITION	1	1	200	8	DST,EMP3,FLNA,LAMA1,SDC1,SLIT2,TAGLN,THBS1
HALLMARK_ESTROGEN_RESPONSE_EARLY	1	1	200	14	AKAP1,AQP3,BAG1,BCL2,CCND1,FKBP5,GLA,HSPB8,ISG20L2,MYBBP1A,NXT1,PPIF,RRP12,SLC7A5
HALLMARK_HEDGEHOG_SIGNALING	1	1	36	1	ETS2
HALLMARK_HEME_METABOLISM	1	1	200	16	AQP3,BMP2K,CTNS,GCLC,GMPS,HDGF,HIST1H4C,MFHAS1,MOSPD1,NCOA4,PSMD9,RCL1,SLC10A3,TFRC,UBAC1,UROS
HALLMARK_IL2_STAT5_SIGNALING	1	1	200	12	AHCY,ARL4A,BCL2,CASP3,EEF1AKMT1,LCLAT1,NOP2,ODC1,PHTF2,PUS1,SOCS2,UCK2
HALLMARK_INFLAMMATORY_RESPONSE	1	1	200	12	ADM,ATP2A2,CCRL2,EDN1,EMP3,F3,GNAI3,IFNAR1,RAF1,RNF144B,SGMS2,SLC7A1
HALLMARK_INTERFERON_ALPHA_RESPONSE	1	1	97	7	CCRL2,PNPT1,PSMA3,RNF31,SLC25A28,TRIM14,TRIM25
HALLMARK_INTERFERON_GAMMA_RESPONSE	1	1	200	14	ARL4A,CASP3,LATS2,PNPT1,PSMA3,PTPN1,PTPN2,RNF31,SAMHD1,SLC25A28,SOCS3,STAT1,TRIM14,TRIM25
HALLMARK_KRAS_SIGNALING_DN	1	1	200	8	BMPR1B,EDN1,ENTPD7,FGF22,GAMT,GTF3C5,SLC29A3,SYNPO
HALLMARK_KRAS_SIGNALING_UP	1	1	200	9	AKT2,CXCR4,EPHB2,HIST1H2BB,HKDC1,PPP1R15A,TPH1,USP12,ZNF639
HALLMARK_MYOGENESIS	1	1	200	11	AKT2,BAG1,FLII,FST,HSPB8,IFRD1,KLF5,RB1,TAGLN,TEAD4,TPM3
HALLMARK_TNFA_SIGNALING_VIA_NFKB	1	1	200	13	CCND1,CCNL1,CCRL2,EDN1,EHD1,ETS2,F3,IRS2,PLK2,PPP1R15A,SLC2A6,SOCS3,TUBB2A
HALLMARK_UV_RESPONSE_DN	1	1	144	12	CAV1,CITED2,DDAH1,DMAC2L,DYRK1A,F3,MT1E,MTA1,RND3,SDC2,SLC7A1,TJP1
HALLMARK_XENOBIOTIC_METABOLISM	1	1	200	16	ACP1,AHCY,ARPP19,ATOH8,ATP2A2,CNDP2,DCXR,ETS2,GCLC,HACL1,HPRT1,MTHFD1,NMT1,PGRMC1,POR,TMEM97
REACTOME_ABACAVIR_TRANSMEMBRANE_TRANSPORT	1	1	5	0
REACTOME_ACETYLCHOLINE_BINDING_AND_DOWNSTREAM_EVENTS	1	1	14	0
REACTOME_ACROSOME_REACTION_AND_SPERM:OOCYTE_MEMBRANE_BINDING	1	1	6	0
REACTOME_ACTIVATED_NOTCH1_TRANSMITS_SIGNAL_TO_THE_NUCLEUS	1	1	31	1	DLL4
REACTOME_ACTIVATED_NTRK3_SIGNALS_THROUGH_PI3K	1	1	6	0
REACTOME_ACTIVATION_OF_C3_AND_C5	1	1	7	0
REACTOME_ACTIVATION_OF_MATRIX_METALLOPROTEINASES	1	1	33	0
REACTOME_ACTIVATION_OF_SMO	1	1	18	0
REACTOME_ACTIVATION_OF_THE_PHOTOTRANSDUCTION_CASCADE	1	1	11	0
REACTOME_ACTIVATION_OF_TRKA_RECEPTORS	1	1	6	0
REACTOME_ACYL_CHAIN_REMODELING_OF_DAG_AND_TAG	1	1	7	0
REACTOME_ACYL_CHAIN_REMODELLING_OF_PC	1	1	27	0
REACTOME_ACYL_CHAIN_REMODELLING_OF_PE	1	1	29	0
REACTOME_ACYL_CHAIN_REMODELLING_OF_PI	1	1	17	0
REACTOME_ACYL_CHAIN_REMODELLING_OF_PS	1	1	22	0
REACTOME_ADENYLATE_CYCLASE_ACTIVATING_PATHWAY	1	1	10	0
REACTOME_ADHERENS_JUNCTIONS_INTERACTIONS	1	1	33	1	ACTG1
REACTOME_ADRENOCEPTORS	1	1	9	0
REACTOME_AFLATOXIN_ACTIVATION_AND_DETOXIFICATION	1	1	19	0
REACTOME_ALPHA_DEFENSINS	1	1	10	0
REACTOME_ALTERNATIVE_COMPLEMENT_ACTIVATION	1	1	5	0
REACTOME_AMINE_LIGAND_BINDING_RECEPTORS	1	1	42	1	HTR2C
REACTOME_AMINO_ACID_CONJUGATION	1	1	9	0
REACTOME_ANCHORING_FIBRIL_FORMATION	1	1	15	0
REACTOME_ANDROGEN_BIOSYNTHESIS	1	1	11	0
REACTOME_ANTIGEN_ACTIVATES_B_CELL_RECEPTOR_BCR_LEADING_TO_GENERATION_OF_SECOND_MESSENGERS	1	1	86	1	GRB2
REACTOME_ANTIMICROBIAL_PEPTIDES	1	1	97	0
REACTOME_ARACHIDONIC_ACID_METABOLISM	1	1	59	2	PRXL2B,PTGES2
REACTOME_ASSEMBLY_OF_COLLAGEN_FIBRILS_AND_OTHER_MULTIMERIC_STRUCTURES	1	1	61	1	DST
REACTOME_ATTACHMENT_OF_GPI_ANCHOR_TO_UPAR	1	1	7	0
REACTOME_BETA_DEFENSINS	1	1	42	0
REACTOME_BETA_OXIDATION_OF_PRISTANOYL_COA	1	1	9	0
REACTOME_BETA_OXIDATION_OF_VERY_LONG_CHAIN_FATTY_ACIDS	1	1	11	0
REACTOME_BICARBONATE_TRANSPORTERS	1	1	10	0
REACTOME_BILE_ACID_AND_BILE_SALT_METABOLISM	1	1	43	0
REACTOME_BINDING_AND_UPTAKE_OF_LIGANDS_BY_SCAVENGER_RECEPTORS	1	1	98	1	FTL
REACTOME_BINDING_OF_TCF_LEF:CTNNB1_TO_TARGET_GENE_PROMOTERS	1	1	8	0
REACTOME_BIOLOGICAL_OXIDATIONS	1	1	221	11	AHCY,BPNT1,CHAC2,CNDP2,GCLC,GGCT,HSP90AB1,MTR,NAT1,POR,SLC26A1
REACTOME_BIOSYNTHESIS_OF_EPA_DERIVED_SPMS	1	1	6	0
REACTOME_BIOSYNTHESIS_OF_E_SERIES_18_S_RESOLVINS	1	1	5	0
REACTOME_BIOSYNTHESIS_OF_MARESINS	1	1	8	0
REACTOME_BIOSYNTHESIS_OF_MARESIN_LIKE_SPMS	1	1	6	0
REACTOME_BIOSYNTHESIS_OF_SPECIALIZED_PRORESOLVING_MEDIATORS_SPMS	1	1	19	0
REACTOME_BLOOD_GROUP_SYSTEMS_BIOSYNTHESIS	1	1	21	0
REACTOME_BUTYROPHILIN_BTN_FAMILY_INTERACTIONS	1	1	12	0
REACTOME_CA2PLUS_ACTIVATED_KPLUS_CHANNELS	1	1	9	0
REACTOME_CA2PLUS_PATHWAY	1	1	61	3	GNG12,GNG5,PPP3R1
REACTOME_CAMK_IV_MEDIATED_PHOSPHORYLATION_OF_CREB	1	1	10	0
REACTOME_CARDIAC_CONDUCTION	1	1	139	5	ATP1A3,ATP1B1,ATP1B3,ATP2A2,RYR3
REACTOME_CD22_MEDIATED_BCR_REGULATION	1	1	61	0
REACTOME_CELL_CELL_COMMUNICATION	1	1	130	10	ACTG1,DST,FLNA,FLNC,GRB2,KIRREL1,PARD6B,PTPN11,RSU1,SPTBN1
REACTOME_CELL_CELL_JUNCTION_ORGANIZATION	1	1	65	2	ACTG1,PARD6B
REACTOME_CELL_DEATH_SIGNALLING_VIA_NRAGE_NRIF_AND_NADE	1	1	76	5	AATF,ARHGEF18,CASP3,MAPK8,RAC1
REACTOME_CELL_JUNCTION_ORGANIZATION	1	1	92	6	ACTG1,DST,FLNA,FLNC,PARD6B,RSU1
REACTOME_CELL_SURFACE_INTERACTIONS_AT_THE_VASCULAR_WALL	1	1	194	16	ATP1B1,ATP1B3,CAV1,GRB2,HRAS,JAM3,MERTK,NRAS,PLCG1,PPIA,PPIL2,PTPN11,SDC1,SDC2,SLC3A2,SLC7A5
REACTOME_CGMP_EFFECTS	1	1	16	0
REACTOME_CHEMOKINE_RECEPTORS_BIND_CHEMOKINES	1	1	48	2	CCRL2,CXCR4
REACTOME_CHL1_INTERACTIONS	1	1	9	0
REACTOME_CHOLINE_CATABOLISM	1	1	6	0
REACTOME_CHREBP_ACTIVATES_METABOLIC_GENE_EXPRESSION	1	1	8	0
REACTOME_CHYLOMICRON_ASSEMBLY	1	1	10	0
REACTOME_CHYLOMICRON_REMODELING	1	1	10	0
REACTOME_CLASS_A_1_RHODOPSIN_LIKE_RECEPTORS	1	1	321	7	ANXA1,APLN,CCRL2,CXCR4,EDN1,HTR2C,P2RY11
REACTOME_CLASS_B_2_SECRETIN_FAMILY_RECEPTORS	1	1	94	3	ADM,GNG12,GNG5
REACTOME_CLASS_C_3_METABOTROPIC_GLUTAMATE_PHEROMONE_RECEPTORS	1	1	39	0
REACTOME_CLEC7A_INFLAMMASOME_PATHWAY	1	1	6	0
REACTOME_COLLAGEN_BIOSYNTHESIS_AND_MODIFYING_ENZYMES	1	1	67	0
REACTOME_COLLAGEN_CHAIN_TRIMERIZATION	1	1	44	0
REACTOME_COLLAGEN_DEGRADATION	1	1	64	0
REACTOME_COLLAGEN_FORMATION	1	1	90	1	DST
REACTOME_COMMON_PATHWAY_OF_FIBRIN_CLOT_FORMATION	1	1	22	0
REACTOME_COMPETING_ENDOGENOUS_RNAS_CERNAS_REGULATE_PTEN_TRANSLATION	1	1	8	0
REACTOME_COMPLEMENT_CASCADE	1	1	114	1	MASP2
REACTOME_CONJUGATION_OF_BENZOATE_WITH_GLYCINE	1	1	6	0
REACTOME_CREATION_OF_C4_AND_C2_ACTIVATORS	1	1	71	1	MASP2
REACTOME_CREB1_PHOSPHORYLATION_THROUGH_THE_ACTIVATION_OF_CAMKII_CAMKK_CAMKIV_CASCASDE	1	1	8	0
REACTOME_CROSSLINKING_OF_COLLAGEN_FIBRILS	1	1	18	0
REACTOME_CROSS_PRESENTATION_OF_PARTICULATE_EXOGENOUS_ANTIGENS_PHAGOSOMES	1	1	8	0
REACTOME_CYP2E1_REACTIONS	1	1	11	0
REACTOME_CYTOCHROME_P450_ARRANGED_BY_SUBSTRATE_TYPE	1	1	65	1	POR
REACTOME_DEATH_RECEPTOR_SIGNALLING	1	1	141	11	AATF,ARHGDIA,ARHGEF18,CASP3,CHUK,HDAC3,IRAK1,MAPK8,PRDM4,RAC1,RNF31
REACTOME_DECTIN_2_FAMILY	1	1	26	0
REACTOME_DEFECTIVE_B4GALT1_CAUSES_B4GALT1_CDG_CDG_2D	1	1	8	0
REACTOME_DEFECTIVE_C1GALT1C1_CAUSES_TN_POLYAGGLUTINATION_SYNDROME_TNPS	1	1	17	0
REACTOME_DEFECTIVE_CHST14_CAUSES_EDS_MUSCULOCONTRACTURAL_TYPE	1	1	8	0
REACTOME_DEFECTIVE_CHST6_CAUSES_MCDC1	1	1	8	0
REACTOME_DEFECTIVE_CHSY1_CAUSES_TPBS	1	1	8	0
REACTOME_DEFECTIVE_CSF2RB_CAUSES_PULMONARY_SURFACTANT_METABOLISM_DYSFUNCTION_5_SMDP5	1	1	8	0
REACTOME_DEFECTIVE_GALNT3_CAUSES_FAMILIAL_HYPERPHOSPHATEMIC_TUMORAL_CALCINOSIS_HFTC	1	1	16	0
REACTOME_DEFECTIVE_LFNG_CAUSES_SCDO3	1	1	5	0
REACTOME_DEFECTIVE_ST3GAL3_CAUSES_MCT12_AND_EIEE15	1	1	8	0
REACTOME_DEFECTS_IN_BIOTIN_BTN_METABOLISM	1	1	8	0
REACTOME_DEFENSINS	1	1	52	0
REACTOME_DEGRADATION_OF_CYSTEINE_AND_HOMOCYSTEINE	1	1	14	0
REACTOME_DEGRADATION_OF_THE_EXTRACELLULAR_MATRIX	1	1	140	4	ADAMTS1,CAPN2,CAPNS1,CASP3
REACTOME_DERMATAN_SULFATE_BIOSYNTHESIS	1	1	11	0
REACTOME_DEVELOPMENTAL_BIOLOGY	1	1	1104	143	ABL2,ACTG1,AJUBA,AKAP5,AKT2,AP2S1,ARPC4,ASH2L,CAPNS1,CDC42,CDK4,CLTB,CNOT9,CREBBP,CSNK2B,CXCR4,DEK,EED,EIF4A3,EIF4G1,ELOC,EPHB2,ETF1,EZH2,EZR,FLG,FRS2,GRB2,GSK3B,GSPT1,H2AFX,HDAC3,HIST1H2AB,HIST1H2AC,HIST1H2BB,HIST1H2BD,HIST1H2BJ,HIST1H2BK,HIST1H2BL,HIST1H2BM,HIST1H2BO,HIST1H3A,HIST1H4C,HIST1H4I,HIST2H2AC,HIST2H2BE,HRAS,HSP90AB1,IL6R,IRS2,KAT2A,KCNQ3,KLF5,LAMA1,LIMK2,MAGOH,MAGOHB,MAP2K2,MAPK1,MAP…
REACTOME_DIGESTION	1	1	23	0
REACTOME_DIGESTION_AND_ABSORPTION	1	1	28	0
REACTOME_DIGESTION_OF_DIETARY_CARBOHYDRATE	1	1	11	0
REACTOME_DIGESTION_OF_DIETARY_LIPID	1	1	7	0
REACTOME_DISEASES_ASSOCIATED_WITH_O_GLYCOSYLATION_OF_PROTEINS	1	1	68	4	ADAMTS1,ADAMTS17,POMT2,THBS1
REACTOME_DISEASES_ASSOCIATED_WITH_SURFACTANT_METABOLISM	1	1	10	0
REACTOME_DISEASES_ASSOCIATED_WITH_VISUAL_TRANSDUCTION	1	1	13	0
REACTOME_DISEASES_OF_METABOLISM	1	1	104	8	AHCY,ARSB,CD320,DCXR,GCLC,MMACHC,MMADHC,MTR
REACTOME_DISINHIBITION_OF_SNARE_FORMATION	1	1	5	0
REACTOME_DISSOLUTION_OF_FIBRIN_CLOT	1	1	13	0
REACTOME_DOPAMINE_RECEPTORS	1	1	5	0
REACTOME_ECM_PROTEOGLYCANS	1	1	76	1	LAMA1
REACTOME_EICOSANOIDS	1	1	12	0
REACTOME_EICOSANOID_LIGAND_BINDING_RECEPTORS	1	1	15	0
REACTOME_ELASTIC_FIBRE_FORMATION	1	1	45	2	EMILIN1,MFAP3
REACTOME_ELEVATION_OF_CYTOSOLIC_CA2PLUS_LEVELS	1	1	16	0
REACTOME_ENDOGENOUS_STEROLS	1	1	27	0
REACTOME_ENDOSOMAL_VACUOLAR_PATHWAY	1	1	11	0
REACTOME_EPHA_MEDIATED_GROWTH_CONE_COLLAPSE	1	1	29	0
REACTOME_ERBB2_ACTIVATES_PTK6_SIGNALING	1	1	13	0
REACTOME_ERYTHROCYTES_TAKE_UP_OXYGEN_AND_RELEASE_CARBON_DIOXIDE	1	1	9	0
REACTOME_ESTROGEN_BIOSYNTHESIS	1	1	6	0
REACTOME_ETHANOL_OXIDATION	1	1	12	0
REACTOME_EXTRACELLULAR_MATRIX_ORGANIZATION	1	1	301	12	ADAMTS1,CAPN2,CAPNS1,CASP3,DST,EMILIN1,JAM3,LAMA1,MFAP3,SDC1,SDC2,THBS1
REACTOME_FASL_CD95L_SIGNALING	1	1	5	0
REACTOME_FATTY_ACIDS	1	1	15	0
REACTOME_FATTY_ACID_METABOLISM	1	1	177	14	ACOT9,ECHS1,ELOVL1,HACD1,HACD2,HACL1,MCAT,NDUFAB1,NUDT19,PPT2,PRKAG2,PRXL2B,PTGES2,SLC25A17
REACTOME_FCERI_MEDIATED_CAPLUS2_MOBILIZATION	1	1	86	3	GRB2,PLCG1,PPP3R1
REACTOME_FCGAMMA_RECEPTOR_FCGR_DEPENDENT_PHAGOCYTOSIS	1	1	143	10	ACTG1,ARPC4,BAIAP2,CDC42,CRK,GRB2,HSP90AB1,MAPK1,PLCG1,RAC1
REACTOME_FCGR_ACTIVATION	1	1	69	0
REACTOME_FERTILIZATION	1	1	26	0
REACTOME_FGFR1C_LIGAND_BINDING_AND_ACTIVATION	1	1	12	0
REACTOME_FGFR2C_LIGAND_BINDING_AND_ACTIVATION	1	1	13	0
REACTOME_FGFR3B_LIGAND_BINDING_AND_ACTIVATION	1	1	7	0
REACTOME_FGFR3_LIGAND_BINDING_AND_ACTIVATION	1	1	13	0
REACTOME_FIBRONECTIN_MATRIX_FORMATION	1	1	6	0
REACTOME_FORMATION_OF_THE_CORNIFIED_ENVELOPE	1	1	128	4	CAPNS1,FLG,PKP2,PKP4
REACTOME_FOXO_MEDIATED_TRANSCRIPTION_OF_OXIDATIVE_STRESS_METABOLIC_AND_NEURONAL_GENES	1	1	30	0
REACTOME_FREE_FATTY_ACID_RECEPTORS	1	1	5	0
REACTOME_FRUCTOSE_CATABOLISM	1	1	5	0
REACTOME_G2_PHASE	1	1	5	0
REACTOME_GABA_RECEPTOR_ACTIVATION	1	1	56	3	GNAI3,GNG12,GNG5
REACTOME_GABA_SYNTHESIS_RELEASE_REUPTAKE_AND_DEGRADATION	1	1	19	0
REACTOME_GAMMA_CARBOXYLATION_TRANSPORT_AND_AMINO_TERMINAL_CLEAVAGE_OF_PROTEINS	1	1	11	0
REACTOME_GENERATION_OF_SECOND_MESSENGER_MOLECULES	1	1	37	1	PLCG1
REACTOME_GLI_PROTEINS_BIND_PROMOTERS_OF_HH_RESPONSIVE_GENES_TO_PROMOTE_TRANSCRIPTION	1	1	7	0
REACTOME_GLUCOCORTICOID_BIOSYNTHESIS	1	1	9	0
REACTOME_GLUCURONIDATION	1	1	25	0
REACTOME_GLUTAMATE_AND_GLUTAMINE_METABOLISM	1	1	14	0
REACTOME_GLYCEROPHOSPHOLIPID_CATABOLISM	1	1	7	0
REACTOME_GLYCOGEN_STORAGE_DISEASES	1	1	16	0
REACTOME_GLYCOSAMINOGLYCAN_METABOLISM	1	1	124	9	ARSB,B3GALT6,CHST12,CHST3,NDST1,SDC1,SDC2,SLC26A1,SLC9A1
REACTOME_GPCR_LIGAND_BINDING	1	1	454	10	ADM,ANXA1,APLN,CCRL2,CXCR4,EDN1,GNG12,GNG5,HTR2C,P2RY11
REACTOME_GRB7_EVENTS_IN_ERBB2_SIGNALING	1	1	5	0
REACTOME_G_ALPHA_12_13_SIGNALLING_EVENTS	1	1	80	3	ARHGEF18,GNG12,GNG5
REACTOME_G_ALPHA_I_SIGNALLING_EVENTS	1	1	403	18	ANXA1,APLN,CXCR4,GNAI3,GNG12,GNG5,GRK4,MAPK1,METAP1,METAP2,NMT1,PPP2CA,PPP2R1A,PPP3R1,PRKAR1B,PRKAR2A,SDC1,SDC2
REACTOME_G_ALPHA_Q_SIGNALLING_EVENTS	1	1	217	13	ANXA1,DAGLB,DGKZ,EDN1,GNA11,GNG12,GNG5,GRB2,HRAS,HTR2C,MAPK1,NRAS,P2RY11
REACTOME_G_ALPHA_S_SIGNALLING_EVENTS	1	1	541	6	ADM,GNAI3,GNG12,GNG5,P2RY11,PDE3B
REACTOME_HDL_ASSEMBLY	1	1	8	0
REACTOME_HDL_CLEARANCE	1	1	5	0
REACTOME_HDL_REMODELING	1	1	10	0
REACTOME_HEME_DEGRADATION	1	1	5	0
REACTOME_HEMOSTASIS	1	1	674	58	AKAP1,ATP1B1,ATP1B3,ATP2A2,C1QBP,CAPZA1,CAPZA2,CAV1,CDC42,CRK,CSK,DAGLB,DGKZ,EHD1,F3,FAM49B,FLNA,GNA11,GNAI3,GNG12,GNG5,GRB2,HIST1H3A,HRAS,JAM3,KDM1A,KIF18A,KIF5B,KLC1,MAPK1,MERTK,MFN2,NRAS,PFN1,PLCG1,PPIA,PPIL2,PPP2CA,PPP2R1A,PRKAR1B,PRKAR2A,PTPN1,PTPN11,RAC1,RAF1,SCCPDH,SDC1,SDC2,SLC3A2,SLC7A5,THBS1,TOR4A,TUBA1B,TUBA1C,TUBB2A,TUBB3,TUBB4B,TUBB6
REACTOME_HIGHLY_CALCIUM_PERMEABLE_NICOTINIC_ACETYLCHOLINE_RECEPTORS	1	1	9	0
REACTOME_HIGHLY_CALCIUM_PERMEABLE_POSTSYNAPTIC_NICOTINIC_ACETYLCHOLINE_RECEPTORS	1	1	11	0
REACTOME_HIGHLY_SODIUM_PERMEABLE_ACETYLCHOLINE_NICOTINIC_RECEPTORS	1	1	7	0
REACTOME_HORMONE_LIGAND_BINDING_RECEPTORS	1	1	12	0
REACTOME_HYALURONAN_BIOSYNTHESIS_AND_EXPORT	1	1	5	0
REACTOME_HYDROLYSIS_OF_LPC	1	1	9	0
REACTOME_IMMUNOREGULATORY_INTERACTIONS_BETWEEN_A_LYMPHOID_AND_A_NON_LYMPHOID_CELL	1	1	186	2	LILRB3,ULBP3
REACTOME_INCRETIN_SYNTHESIS_SECRETION_AND_INACTIVATION	1	1	23	0
REACTOME_INITIAL_TRIGGERING_OF_COMPLEMENT	1	1	79	1	MASP2
REACTOME_INLA_MEDIATED_ENTRY_OF_LISTERIA_MONOCYTOGENES_INTO_HOST_CELLS	1	1	9	0
REACTOME_INNATE_IMMUNE_SYSTEM	1	1	1104	112	ACTG1,AP1M1,APRT,ARMC8,ARPC4,ARSB,ATAD3B,ATF1,ATP6V0A2,ATP6V0E1,ATP6V0E2,ATP6V1B2,ATP6V1G1,BAIAP2,BCL2,CAND1,CAPZA1,CAPZA2,CARD9,CCT2,CDC42,CHUK,COMMD9,CRCP,CREBBP,CRK,CSNK2B,CUL1,DBNL,DDX41,DEGS1,DHX36,DHX9,DIAPH1,DNAJC13,DUSP3,DYNC1LI1,FAF2,FTL,GDI2,GLA,GRB2,HMGB1,HRAS,HSP90AB1,ILF2,IMPDH2,IRAK1,KPNB1,LILRB3,MAPK1,MAPK8,MASP2,NRAS,PA2G4,PGAM1,PGM2,PGRMC1,PIN1,PLCG1,POLR1C,POLR2L,POLR3B,POLR3C,P…
REACTOME_INTEGRATION_OF_ENERGY_METABOLISM	1	1	108	9	AKAP5,GNA11,GNG12,GNG5,PPP2CA,PPP2R1A,PRKAG2,PRKAR1B,PRKAR2A
REACTOME_INTEGRIN_CELL_SURFACE_INTERACTIONS	1	1	85	2	JAM3,THBS1
REACTOME_INTERACTION_WITH_CUMULUS_CELLS_AND_THE_ZONA_PELLUCIDA	1	1	11	0
REACTOME_INTERLEUKIN_10_SIGNALING	1	1	46	0
REACTOME_INTERLEUKIN_18_SIGNALING	1	1	8	0
REACTOME_INTERLEUKIN_1_PROCESSING	1	1	8	0
REACTOME_INTERLEUKIN_23_SIGNALING	1	1	9	0
REACTOME_INTERLEUKIN_2_FAMILY_SIGNALING	1	1	44	2	GRB2,STAT1
REACTOME_INTERLEUKIN_2_SIGNALING	1	1	12	0
REACTOME_INTERLEUKIN_36_PATHWAY	1	1	7	0
REACTOME_INTERLEUKIN_4_AND_INTERLEUKIN_13_SIGNALING	1	1	111	6	ANXA1,BCL2,CCND1,IL6R,SOCS3,STAT1
REACTOME_INTESTINAL_ABSORPTION	1	1	5	0
REACTOME_IONOTROPIC_ACTIVITY_OF_KAINATE_RECEPTORS	1	1	10	0
REACTOME_ION_CHANNEL_TRANSPORT	1	1	183	15	ANO2,ATP1A3,ATP1B1,ATP1B3,ATP2A2,ATP6V0A2,ATP6V0E1,ATP6V0E2,ATP6V1B2,ATP6V1G1,BEST3,CLCN4,MCOLN1,RAF1,RYR3
REACTOME_IRAK2_MEDIATED_ACTIVATION_OF_TAK1_COMPLEX	1	1	10	0
REACTOME_IRF3_MEDIATED_ACTIVATION_OF_TYPE_1_IFN	1	1	5	0
REACTOME_KERATAN_SULFATE_BIOSYNTHESIS	1	1	28	0
REACTOME_KERATAN_SULFATE_DEGRADATION	1	1	13	0
REACTOME_KERATAN_SULFATE_KERATIN_METABOLISM	1	1	34	0
REACTOME_KERATINIZATION	1	1	216	4	CAPNS1,FLG,PKP2,PKP4
REACTOME_LAMININ_INTERACTIONS	1	1	30	1	LAMA1
REACTOME_LEUKOTRIENE_RECEPTORS	1	1	5	0
REACTOME_LGI_ADAM_INTERACTIONS	1	1	14	0
REACTOME_LIGAND_RECEPTOR_INTERACTIONS	1	1	8	0
REACTOME_LIPID_PARTICLE_ORGANIZATION	1	1	6	0
REACTOME_LONG_TERM_POTENTIATION	1	1	23	0
REACTOME_LOSS_OF_FUNCTION_OF_TGFBR1_IN_CANCER	1	1	7	0
REACTOME_LYSOSPHINGOLIPID_AND_LPA_RECEPTORS	1	1	14	0
REACTOME_MECP2_REGULATES_TRANSCRIPTION_FACTORS	1	1	5	0
REACTOME_MECP2_REGULATES_TRANSCRIPTION_OF_NEURONAL_LIGANDS	1	1	8	0
REACTOME_MELANIN_BIOSYNTHESIS	1	1	5	0
REACTOME_METABOLISM_OF_ANGIOTENSINOGEN_TO_ANGIOTENSINS	1	1	18	0
REACTOME_METABOLISM_OF_LIPIDS	1	1	738	73	ABHD5,ACAT2,ACOT9,AGK,AGPAT5,AGPS,ARSB,B3GALNT1,BDH1,CAV1,CERS2,CHKA,CPTP,CREBBP,CRLS1,CSNK2B,DEGS1,DHCR24,ECHS1,ELOVL1,GLA,GPAM,HACD1,HACD2,HACL1,HDAC3,HMGCR,KPNB1,LBR,LCLAT1,MCAT,MED1,MED15,MED16,MED26,MED28,MED6,MFSD2A,MTMR1,MTMR6,MTMR9,MVK,NDUFAB1,NFYA,NFYB,NFYC,NRF1,NSDHL,NUDT19,ORMDL1,PI4K2A,PIAS4,PIP5K1A,PISD,PITPNB,PLD6,PLEKHA6,PPT2,PRKAG2,PRXL2B,PTGES2,RAN,SC5D,SELENOI,SGMS1,SGMS2,SLC25A…
REACTOME_METABOLISM_OF_STEROID_HORMONES	1	1	34	0
REACTOME_METABOLISM_OF_VITAMINS_AND_COFACTORS	1	1	189	19	CD320,DHFR,FPGS,GPHN,MMACHC,MMADHC,MOCS2,MOCS3,MTHFD1,MTR,NADK,PDSS1,SDC1,SDC2,SLC25A16,SLC25A19,SLC25A32,SLC5A6,UBIAD1
REACTOME_METAL_SEQUESTRATION_BY_ANTIMICROBIAL_PROTEINS	1	1	6	0
REACTOME_MET_ACTIVATES_PTK2_SIGNALING	1	1	30	1	LAMA1
REACTOME_MET_INTERACTS_WITH_TNS_PROTEINS	1	1	5	0
REACTOME_MET_RECEPTOR_ACTIVATION	1	1	6	0
REACTOME_MINERALOCORTICOID_BIOSYNTHESIS	1	1	6	0
REACTOME_MISCELLANEOUS_SUBSTRATES	1	1	12	0
REACTOME_MISSPLICED_LRP5_MUTANTS_HAVE_ENHANCED_BETA_CATENIN_DEPENDENT_SIGNALING	1	1	6	0
REACTOME_MITOCHONDRIAL_FATTY_ACID_BETA_OXIDATION_OF_UNSATURATED_FATTY_ACIDS	1	1	6	0
REACTOME_MITOCHONDRIAL_UNCOUPLING_PROTEINS	1	1	5	0
REACTOME_MRNA_EDITING	1	1	10	0
REACTOME_MRNA_EDITING:_C_TO_U_CONVERSION	1	1	8	0
REACTOME_MUSCARINIC_ACETYLCHOLINE_RECEPTORS	1	1	5	0
REACTOME_MUSCLE_CONTRACTION	1	1	207	7	ANXA1,ATP1A3,ATP1B1,ATP1B3,ATP2A2,RYR3,TPM3
REACTOME_MYOCLONIC_EPILEPSY_OF_LAFORA	1	1	9	0
REACTOME_NAPLUS_CL_DEPENDENT_NEUROTRANSMITTER_TRANSPORTERS	1	1	19	0
REACTOME_NCAM1_INTERACTIONS	1	1	42	0
REACTOME_NECTIN_NECL_TRANS_HETERODIMERIZATION	1	1	7	0
REACTOME_NEGATIVE_REGULATION_OF_ACTIVITY_OF_TFAP2_AP_2_FAMILY_TRANSCRIPTION_FACTORS	1	1	10	0
REACTOME_NEGATIVE_REGULATION_OF_TCF_DEPENDENT_SIGNALING_BY_WNT_LIGAND_ANTAGONISTS	1	1	15	0
REACTOME_NEUREXINS_AND_NEUROLIGINS	1	1	57	2	DBNL,LIN7C
REACTOME_NEUROFASCIN_INTERACTIONS	1	1	7	0
REACTOME_NEURONAL_SYSTEM	1	1	411	28	AKAP5,AP2S1,DBNL,GNAI3,GNG12,GNG5,HRAS,IL1RAPL1,KCNQ3,KCNQ5,LIN7C,LRFN4,MAPK1,NRAS,NSF,PPFIA1,PPM1F,PRKAG2,PRKAR1B,PRKAR2A,RAC1,SLC38A2,TUBA1B,TUBA1C,TUBB2A,TUBB3,TUBB4B,TUBB6
REACTOME_NEUROTOXICITY_OF_CLOSTRIDIUM_TOXINS	1	1	10	0
REACTOME_NEUROTRANSMITTER_CLEARANCE	1	1	10	0
REACTOME_NEUROTRANSMITTER_RECEPTORS_AND_POSTSYNAPTIC_SIGNAL_TRANSMISSION	1	1	204	21	AKAP5,AP2S1,GNAI3,GNG12,GNG5,HRAS,LIN7C,MAPK1,NRAS,NSF,PPM1F,PRKAG2,PRKAR1B,PRKAR2A,RAC1,TUBA1B,TUBA1C,TUBB2A,TUBB3,TUBB4B,TUBB6
REACTOME_NEUTROPHIL_DEGRANULATION	1	1	478	50	AP1M1,APRT,ARMC8,ARSB,ATAD3B,CAND1,CCT2,COMMD9,CSNK2B,DBNL,DEGS1,DIAPH1,DNAJC13,DYNC1LI1,FAF2,FTL,GDI2,GLA,HMGB1,HSP90AB1,ILF2,IMPDH2,KPNB1,LILRB3,MAPK1,NRAS,PA2G4,PGAM1,PGM2,PGRMC1,PPIA,PRDX6,PSMB1,PSMB7,PSMC2,PSMC3,PSMD1,PSMD11,PSMD12,PSMD2,PSMD3,PTGES2,RAC1,SVIP,TUBB,TUBB4B,UNC13D,VCP,XRCC5,XRCC6
REACTOME_NGF_INDEPENDANT_TRKA_ACTIVATION	1	1	5	0
REACTOME_NICOTINAMIDE_SALVAGING	1	1	19	0
REACTOME_NICOTINATE_METABOLISM	1	1	31	1	NADK
REACTOME_NITRIC_OXIDE_STIMULATES_GUANYLATE_CYCLASE	1	1	22	0
REACTOME_NOTCH2_INTRACELLULAR_DOMAIN_REGULATES_TRANSCRIPTION	1	1	12	0
REACTOME_NRCAM_INTERACTIONS	1	1	7	0
REACTOME_NUCLEAR_RECEPTOR_TRANSCRIPTION_PATHWAY	1	1	53	3	MED1,NR2C2AP,VDR
REACTOME_NUCLEAR_SIGNALING_BY_ERBB4	1	1	32	0
REACTOME_N_GLYCAN_ANTENNAE_ELONGATION	1	1	15	0
REACTOME_N_GLYCAN_TRIMMING_AND_ELONGATION_IN_THE_CIS_GOLGI	1	1	5	0
REACTOME_O2_CO2_EXCHANGE_IN_ERYTHROCYTES	1	1	13	0
REACTOME_OLFACTORY_SIGNALING_PATHWAY	1	1	399	0
REACTOME_OPSINS	1	1	9	0
REACTOME_OREXIN_AND_NEUROPEPTIDES_FF_AND_QRFP_BIND_TO_THEIR_RESPECTIVE_RECEPTORS	1	1	8	0
REACTOME_ORGANIC_ANION_TRANSPORT	1	1	5	0
REACTOME_ORGANIC_ANION_TRANSPORTERS	1	1	10	0
REACTOME_ORGANIC_CATION_ANION_ZWITTERION_TRANSPORT	1	1	15	0
REACTOME_ORGANIC_CATION_TRANSPORT	1	1	10	0
REACTOME_OTHER_SEMAPHORIN_INTERACTIONS	1	1	19	0
REACTOME_O_LINKED_GLYCOSYLATION	1	1	111	4	ADAMTS1,ADAMTS17,POMT2,THBS1
REACTOME_O_LINKED_GLYCOSYLATION_OF_MUCINS	1	1	62	0
REACTOME_PEPTIDE_HORMONE_BIOSYNTHESIS	1	1	14	0
REACTOME_PEPTIDE_HORMONE_METABOLISM	1	1	90	3	EXOC7,KIF5B,SLC30A6
REACTOME_PEPTIDE_LIGAND_BINDING_RECEPTORS	1	1	188	5	ANXA1,APLN,CCRL2,CXCR4,EDN1
REACTOME_PHASE_0_RAPID_DEPOLARISATION	1	1	44	0
REACTOME_PHASE_1_INACTIVATION_OF_FAST_NAPLUS_CHANNELS	1	1	7	0
REACTOME_PHASE_2_PLATEAU_PHASE	1	1	27	0
REACTOME_PHASE_3_RAPID_REPOLARISATION	1	1	8	0
REACTOME_PHASE_4_RESTING_MEMBRANE_POTENTIAL	1	1	19	0
REACTOME_PHASE_II_CONJUGATION_OF_COMPOUNDS	1	1	109	9	AHCY,BPNT1,CHAC2,CNDP2,GCLC,GGCT,MTR,NAT1,SLC26A1
REACTOME_PHASE_I_FUNCTIONALIZATION_OF_COMPOUNDS	1	1	105	2	HSP90AB1,POR
REACTOME_PHOSPHOLIPID_METABOLISM	1	1	211	19	AGK,AGPAT5,CHKA,CRLS1,CSNK2B,GPAM,LCLAT1,MFSD2A,MTMR1,MTMR6,MTMR9,PI4K2A,PIP5K1A,PISD,PITPNB,PLD6,PLEKHA6,SELENOI,STARD7
REACTOME_PHYSIOLOGICAL_FACTORS	1	1	12	0
REACTOME_PI3K_EVENTS_IN_ERBB4_SIGNALING	1	1	10	0
REACTOME_PKA_MEDIATED_PHOSPHORYLATION_OF_KEY_METABOLIC_FACTORS	1	1	5	0
REACTOME_PLASMA_LIPOPROTEIN_ASSEMBLY	1	1	19	0
REACTOME_PLASMA_LIPOPROTEIN_ASSEMBLY_REMODELING_AND_CLEARANCE	1	1	71	4	AP2S1,LDLRAP1,LMF2,SOAT1
REACTOME_PLASMA_LIPOPROTEIN_REMODELING	1	1	32	1	LMF2
REACTOME_PLATELET_ACTIVATION_SIGNALING_AND_AGGREGATION	1	1	260	22	CDC42,CRK,CSK,DAGLB,DGKZ,FAM49B,FLNA,GNA11,GNAI3,GNG12,GNG5,GRB2,MAPK1,PFN1,PPIA,PTPN1,PTPN11,RAC1,RAF1,SCCPDH,THBS1,TOR4A
REACTOME_PLATELET_ADHESION_TO_EXPOSED_COLLAGEN	1	1	15	0
REACTOME_PLATELET_HOMEOSTASIS	1	1	86	6	ATP2A2,GNG12,GNG5,PPP2CA,PPP2R1A,PTPN11
REACTOME_POST_TRANSCRIPTIONAL_SILENCING_BY_SMALL_RNAS	1	1	7	0
REACTOME_POST_TRANSLATIONAL_MODIFICATION:_SYNTHESIS_OF_GPI_ANCHORED_PROTEINS	1	1	94	5	DPM1,PIGG,PIGL,PIGW,SPRN
REACTOME_POTASSIUM_CHANNELS	1	1	99	4	GNG12,GNG5,KCNQ3,KCNQ5
REACTOME_POU5F1_OCT4_SOX2_NANOG_ACTIVATE_GENES_RELATED_TO_PROLIFERATION	1	1	13	0
REACTOME_POU5F1_OCT4_SOX2_NANOG_REPRESS_GENES_RELATED_TO_DIFFERENTIATION	1	1	10	0
REACTOME_PREGNENOLONE_BIOSYNTHESIS	1	1	12	0
REACTOME_PRESYNAPTIC_DEPOLARIZATION_AND_CALCIUM_CHANNEL_OPENING	1	1	12	0
REACTOME_PROPIONYL_COA_CATABOLISM	1	1	5	0
REACTOME_PROSTANOID_LIGAND_RECEPTORS	1	1	9	0
REACTOME_PROTEIN_PROTEIN_INTERACTIONS_AT_SYNAPSES	1	1	88	5	DBNL,IL1RAPL1,LIN7C,LRFN4,PPFIA1
REACTOME_PROTON_COUPLED_MONOCARBOXYLATE_TRANSPORT	1	1	6	0
REACTOME_PTK6_EXPRESSION	1	1	5	0
REACTOME_PTK6_PROMOTES_HIF1A_STABILIZATION	1	1	6	0
REACTOME_PTK6_REGULATES_RTKS_AND_THEIR_EFFECTORS_AKT1_AND_DOK1	1	1	9	0
REACTOME_RAB_GEFS_EXCHANGE_GTP_FOR_GDP_ON_RABS	1	1	90	6	AKT2,GDI2,MON1A,RAB8A,TRAPPC10,TRAPPC6B
REACTOME_RA_BIOSYNTHESIS_PATHWAY	1	1	22	0
REACTOME_RECYCLING_OF_BILE_ACIDS_AND_SALTS	1	1	16	0
REACTOME_REELIN_SIGNALLING_PATHWAY	1	1	5	0
REACTOME_REGULATED_NECROSIS	1	1	20	0
REACTOME_REGULATED_PROTEOLYSIS_OF_P75NTR	1	1	11	0
REACTOME_REGULATION_BY_C_FLIP	1	1	11	0
REACTOME_REGULATION_OF_ACTIN_DYNAMICS_FOR_PHAGOCYTIC_CUP_FORMATION	1	1	118	9	ACTG1,ARPC4,BAIAP2,CDC42,CRK,GRB2,HSP90AB1,MAPK1,RAC1
REACTOME_REGULATION_OF_FZD_BY_UBIQUITINATION	1	1	21	0
REACTOME_REGULATION_OF_GENE_EXPRESSION_IN_EARLY_PANCREATIC_PRECURSOR_CELLS	1	1	8	0
REACTOME_REGULATION_OF_GENE_EXPRESSION_IN_ENDOCRINE_COMMITTED_NEUROG3PLUS_PROGENITOR_CELLS	1	1	5	0
REACTOME_REGULATION_OF_INSULIN_LIKE_GROWTH_FACTOR_IGF_TRANSPORT_AND_UPTAKE_BY_INSULIN_LIKE_GROWTH_FACTOR_BINDING_PROTEINS_IGFBPS	1	1	124	1	SDC2
REACTOME_REGULATION_OF_PTEN_MRNA_TRANSLATION	1	1	9	0
REACTOME_REGULATION_OF_PYRUVATE_DEHYDROGENASE_PDH_COMPLEX	1	1	16	0
REACTOME_REGULATION_OF_SIGNALING_BY_NODAL	1	1	11	0
REACTOME_RELAXIN_RECEPTORS	1	1	8	0
REACTOME_RELEASE_OF_HH_NP_FROM_THE_SECRETING_CELL	1	1	8	0
REACTOME_REMOVAL_OF_AMINOTERMINAL_PROPEPTIDES_FROM_GAMMA_CARBOXYLATED_PROTEINS	1	1	10	0
REACTOME_RESPONSE_TO_ELEVATED_PLATELET_CYTOSOLIC_CA2PLUS	1	1	132	7	FAM49B,FLNA,PFN1,PPIA,SCCPDH,THBS1,TOR4A
REACTOME_REVERSIBLE_HYDRATION_OF_CARBON_DIOXIDE	1	1	12	0
REACTOME_RHO_GTPASE_CYCLE	1	1	139	11	ARHGAP17,ARHGDIA,ARHGDIB,ARHGEF18,CDC42,GDI2,RAC1,RHOT2,STARD13,SYDE1,SYDE2
REACTOME_RNF_MUTANTS_SHOW_ENHANCED_WNT_SIGNALING_AND_PROLIFERATION	1	1	8	0
REACTOME_ROLE_OF_LAT2_NTAL_LAB_ON_CALCIUM_MOBILIZATION	1	1	71	1	GRB2
REACTOME_ROLE_OF_PHOSPHOLIPIDS_IN_PHAGOCYTOSIS	1	1	82	1	PLCG1
REACTOME_RUNX1_AND_FOXP3_CONTROL_THE_DEVELOPMENT_OF_REGULATORY_T_LYMPHOCYTES_TREGS	1	1	10	0
REACTOME_RUNX1_REGULATES_TRANSCRIPTION_OF_GENES_INVOLVED_IN_BCR_SIGNALING	1	1	6	0
REACTOME_RUNX1_REGULATES_TRANSCRIPTION_OF_GENES_INVOLVED_IN_INTERLEUKIN_SIGNALING	1	1	5	0
REACTOME_RUNX1_REGULATES_TRANSCRIPTION_OF_GENES_INVOLVED_IN_WNT_SIGNALING	1	1	6	0
REACTOME_RUNX2_REGULATES_CHONDROCYTE_MATURATION	1	1	5	0
REACTOME_RUNX3_REGULATES_BCL2L11_BIM_TRANSCRIPTION	1	1	5	0
REACTOME_RUNX3_REGULATES_CDKN1A_TRANSCRIPTION	1	1	7	0
REACTOME_RUNX3_REGULATES_IMMUNE_RESPONSE_AND_CELL_MIGRATION	1	1	6	0
REACTOME_SCAVENGING_BY_CLASS_B_RECEPTORS	1	1	6	0
REACTOME_SCAVENGING_BY_CLASS_F_RECEPTORS	1	1	6	0
REACTOME_SCAVENGING_OF_HEME_FROM_PLASMA	1	1	69	0
REACTOME_SEMAPHORIN_INTERACTIONS	1	1	64	4	GSK3B,HSP90AB1,LIMK2,RAC1
REACTOME_SENSING_OF_DNA_DOUBLE_STRAND_BREAKS	1	1	6	0
REACTOME_SERINE_BIOSYNTHESIS	1	1	9	0
REACTOME_SIALIC_ACID_METABOLISM	1	1	33	1	NANS
REACTOME_SIGNALING_BY_GPCR	1	1	1174	33	ADM,AKT2,ANXA1,APLN,ARHGEF18,CCRL2,CDC42,CXCR4,DAGLB,DGKZ,EDN1,GNA11,GNAI3,GNG12,GNG5,GRB2,GRK4,HRAS,HTR2C,MAPK1,METAP1,METAP2,NMT1,NRAS,P2RY11,PDE3B,PPP2CA,PPP2R1A,PPP3R1,PRKAR1B,PRKAR2A,SDC1,SDC2
REACTOME_SIGNALING_BY_MST1	1	1	5	0
REACTOME_SIGNALING_BY_NODAL	1	1	20	0
REACTOME_SIGNALING_BY_NOTCH2	1	1	33	1	DLL4
REACTOME_SIGNALING_BY_RETINOIC_ACID	1	1	43	0
REACTOME_SIGNALING_BY_TGF_BETA_RECEPTOR_COMPLEX_IN_CANCER	1	1	8	0
REACTOME_SIGNALLING_TO_P38_VIA_RIT_AND_RIN	1	1	5	0
REACTOME_SLC_MEDIATED_TRANSMEMBRANE_TRANSPORT	1	1	250	22	CTNS,SLC12A2,SLC25A4,SLC25A5,SLC26A1,SLC26A11,SLC29A1,SLC29A3,SLC2A6,SLC2A8,SLC30A6,SLC36A1,SLC38A2,SLC39A14,SLC39A3,SLC3A2,SLC45A3,SLC5A6,SLC7A1,SLC7A5,SLC9A1,SLC9A6
REACTOME_SODIUM_CALCIUM_EXCHANGERS	1	1	11	0
REACTOME_SODIUM_COUPLED_PHOSPHATE_COTRANSPORTERS	1	1	5	0
REACTOME_SODIUM_COUPLED_SULPHATE_DI_AND_TRI_CARBOXYLATE_TRANSPORTERS	1	1	5	0
REACTOME_SPERM_MOTILITY_AND_TAXES	1	1	9	0
REACTOME_STIMULI_SENSING_CHANNELS	1	1	106	6	ANO2,BEST3,CLCN4,MCOLN1,RAF1,RYR3
REACTOME_STRIATED_MUSCLE_CONTRACTION	1	1	36	1	TPM3
REACTOME_SULFIDE_OXIDATION_TO_SULFATE	1	1	6	0
REACTOME_SYNTHESIS_OF_12_EICOSATETRAENOIC_ACID_DERIVATIVES	1	1	7	0
REACTOME_SYNTHESIS_OF_15_EICOSATETRAENOIC_ACID_DERIVATIVES	1	1	6	0
REACTOME_SYNTHESIS_OF_16_20_HYDROXYEICOSATETRAENOIC_ACIDS_HETE	1	1	9	0
REACTOME_SYNTHESIS_OF_5_EICOSATETRAENOIC_ACIDS	1	1	9	0
REACTOME_SYNTHESIS_OF_BILE_ACIDS_AND_BILE_SALTS	1	1	34	0
REACTOME_SYNTHESIS_OF_BILE_ACIDS_AND_BILE_SALTS_VIA_24_HYDROXYCHOLESTEROL	1	1	14	0
REACTOME_SYNTHESIS_OF_BILE_ACIDS_AND_BILE_SALTS_VIA_27_HYDROXYCHOLESTEROL	1	1	15	0
REACTOME_SYNTHESIS_OF_BILE_ACIDS_AND_BILE_SALTS_VIA_7ALPHA_HYDROXYCHOLESTEROL	1	1	24	0
REACTOME_SYNTHESIS_OF_EPOXY_EET_AND_DIHYDROXYEICOSATRIENOIC_ACIDS_DHET	1	1	8	0
REACTOME_SYNTHESIS_OF_GDP_MANNOSE	1	1	5	0
REACTOME_SYNTHESIS_OF_LEUKOTRIENES_LT_AND_EOXINS_EX	1	1	21	0
REACTOME_SYNTHESIS_OF_LIPOXINS_LX	1	1	6	0
REACTOME_SYNTHESIS_OF_PI	1	1	5	0
REACTOME_SYNTHESIS_OF_PIPS_AT_THE_ER_MEMBRANE	1	1	5	0
REACTOME_SYNTHESIS_SECRETION_AND_DEACYLATION_OF_GHRELIN	1	1	19	0
REACTOME_SYNTHESIS_SECRETION_AND_INACTIVATION_OF_GLUCOSE_DEPENDENT_INSULINOTROPIC_POLYPEPTIDE_GIP	1	1	13	0
REACTOME_TACHYKININ_RECEPTORS_BIND_TACHYKININS	1	1	5	0
REACTOME_TANDEM_PORE_DOMAIN_POTASSIUM_CHANNELS	1	1	12	0
REACTOME_TERMINAL_PATHWAY_OF_COMPLEMENT	1	1	8	0
REACTOME_TERMINATION_OF_O_GLYCAN_BIOSYNTHESIS	1	1	23	0
REACTOME_TFAP2_AP_2_FAMILY_REGULATES_TRANSCRIPTION_OF_CELL_CYCLE_FACTORS	1	1	5	0
REACTOME_TFAP2_AP_2_FAMILY_REGULATES_TRANSCRIPTION_OF_GROWTH_FACTORS_AND_THEIR_RECEPTORS	1	1	15	0
REACTOME_THE_CANONICAL_RETINOID_CYCLE_IN_RODS_TWILIGHT_VISION	1	1	23	0
REACTOME_THE_RETINOID_CYCLE_IN_CONES_DAYLIGHT_VISION	1	1	7	0
REACTOME_THYROXINE_BIOSYNTHESIS	1	1	10	0
REACTOME_TICAM1_DEPENDENT_ACTIVATION_OF_IRF3_IRF7	1	1	12	0
REACTOME_TICAM1_TRAF6_DEPENDENT_INDUCTION_OF_TAK1_COMPLEX	1	1	11	0
REACTOME_TIGHT_JUNCTION_INTERACTIONS	1	1	30	1	PARD6B
REACTOME_TLR3_MEDIATED_TICAM1_DEPENDENT_PROGRAMMED_CELL_DEATH	1	1	6	0
REACTOME_TNFR1_INDUCED_PROAPOPTOTIC_SIGNALING	1	1	13	0
REACTOME_TNFR1_MEDIATED_CERAMIDE_PRODUCTION	1	1	6	0
REACTOME_TNFS_BIND_THEIR_PHYSIOLOGICAL_RECEPTORS	1	1	28	0
REACTOME_TNF_RECEPTOR_SUPERFAMILY_TNFSF_MEMBERS_MEDIATING_NON_CANONICAL_NF_KB_PATHWAY	1	1	17	0
REACTOME_TNF_SIGNALING	1	1	43	2	CHUK,RNF31
REACTOME_TOLL_LIKE_RECEPTOR_CASCADES	1	1	153	14	ATF1,CHUK,CUL1,DUSP3,HMGB1,IRAK1,MAPK1,MAPK8,PPP2CA,PPP2R1A,PTPN11,TLR4,UBE2D2,UBE2N
REACTOME_TOXICITY_OF_BOTULINUM_TOXIN_TYPE_D_BONT_D	1	1	5	0
REACTOME_TP53_REGULATES_TRANSCRIPTION_OF_CASPASE_ACTIVATORS_AND_CASPASES	1	1	12	0
REACTOME_TRAFFICKING_AND_PROCESSING_OF_ENDOSOMAL_TLR	1	1	13	0
REACTOME_TRAFFICKING_OF_MYRISTOYLATED_PROTEINS_TO_THE_CILIUM	1	1	5	0
REACTOME_TRAIL_SIGNALING	1	1	8	0
REACTOME_TRANSCRIPTIONAL_REGULATION_OF_PLURIPOTENT_STEM_CELLS	1	1	31	0
REACTOME_TRANSLOCATION_OF_ZAP_70_TO_IMMUNOLOGICAL_SYNAPSE	1	1	23	0
REACTOME_TRANSMISSION_ACROSS_CHEMICAL_SYNAPSES	1	1	269	23	AKAP5,AP2S1,GNAI3,GNG12,GNG5,HRAS,LIN7C,MAPK1,NRAS,NSF,PPFIA1,PPM1F,PRKAG2,PRKAR1B,PRKAR2A,RAC1,SLC38A2,TUBA1B,TUBA1C,TUBB2A,TUBB3,TUBB4B,TUBB6
REACTOME_TRANSMISSION_ACROSS_ELECTRICAL_SYNAPSES	1	1	5	0
REACTOME_TRANSPORT_OF_BILE_SALTS_AND_ORGANIC_ACIDS_METAL_IONS_AND_AMINE_COMPOUNDS	1	1	86	3	SLC30A6,SLC39A14,SLC39A3
REACTOME_TRANSPORT_OF_FATTY_ACIDS	1	1	8	0
REACTOME_TRANSPORT_OF_NUCLEOTIDE_SUGARS	1	1	9	0
REACTOME_TRANSPORT_OF_ORGANIC_ANIONS	1	1	12	0
REACTOME_TRANSPORT_OF_SMALL_MOLECULES	1	1	728	95	ABCB10,ABCF1,AKAP1,ANO2,AP2S1,AQP3,ATP1A3,ATP1B1,ATP1B3,ATP2A2,ATP6V0A2,ATP6V0E1,ATP6V0E2,ATP6V1B2,ATP6V1G1,BEST3,CAND1,CLCN4,CTNS,CUL1,DERL2,EIF2S1,ERLIN1,FTL,GLRX3,GNG12,GNG5,LDLRAP1,LETM1,LMF2,LRRC8B,MAIP1,MCOLN1,NIPA2,PEX3,PHB,PHB2,PMPCA,PRKAR1B,PRKAR2A,PSMA3,PSMA4,PSMA7,PSMB1,PSMB3,PSMB4,PSMB5,PSMB7,PSMC1,PSMC2,PSMC3,PSMC4,PSMC5,PSMC6,PSMD1,PSMD11,PSMD12,PSMD2,PSMD3,PSMD4,PSMD5,PSMD8,PSMD9,P…
REACTOME_TYROSINE_CATABOLISM	1	1	5	0
REACTOME_UNBLOCKING_OF_NMDA_RECEPTORS_GLUTAMATE_BINDING_AND_ACTIVATION	1	1	21	0
REACTOME_UREA_CYCLE	1	1	10	0
REACTOME_VASOPRESSIN_LIKE_RECEPTORS	1	1	6	0
REACTOME_VEGF_LIGAND_RECEPTOR_INTERACTIONS	1	1	8	0
REACTOME_VESICLE_MEDIATED_TRANSPORT	1	1	723	84	ACTG1,AGFG1,AKT2,AP1M1,AP1M2,AP2S1,AP3S1,AP4M1,ARFGAP2,ARPC4,ASPSCR1,CAPZA1,CAPZA2,CHMP6,CLTB,CNIH1,COPS2,COPS3,DCTN4,DVL2,DYNC1LI1,EPN1,EXOC7,FCHO2,FNBP1,FTL,GDI2,GGA2,GJB3,GOLGA1,GOSR1,GOSR2,GPS1,GRB2,HGS,KIF18A,KIF5B,KLC1,LDLRAP1,M6PR,MON1A,NAA35,NSF,PAFAH1B1,PAFAH1B3,PPP6C,PPP6R1,PREB,PRKAG2,RAB30,RAB33B,RAB8A,RABEP1,RABEPK,RAC1,REPS1,SCFD1,SEC13,SEC23IP,SH3GL1,SLC2A8,SNX5,SPTBN1,STAM,SYS1,TB…
REACTOME_VISUAL_PHOTOTRANSDUCTION	1	1	100	6	GRK4,METAP1,METAP2,NMT1,SDC1,SDC2
REACTOME_VITAMINS	1	1	6	0
REACTOME_VITAMIN_B2_RIBOFLAVIN_METABOLISM	1	1	7	0
REACTOME_VITAMIN_C_ASCORBATE_METABOLISM	1	1	8	0
REACTOME_VLDL_ASSEMBLY	1	1	5	0
REACTOME_VLDL_CLEARANCE	1	1	6	0
REACTOME_VOLTAGE_GATED_POTASSIUM_CHANNELS	1	1	43	2	KCNQ3,KCNQ5
REACTOME_XENOBIOTICS	1	1	24	0

## Sheet: dn
label	pval	fdr	gset.size	genes.overlap	hits
HALLMARK_TNFA_SIGNALING_VIA_NFKB	0.00025	0.13	200	62	ATF3,B4GALT1,B4GALT5,BCL2A1,BCL3,BCL6,BHLHE40,BTG2,CD83,CEBPB,CEBPD,CSF1,CSF2,DENND5A,DRAM1,DUSP1,DUSP4,DUSP5,EFNA1,EGR1,FOSL1,G0S2,HBEGF,IFNGR2,IL15RA,IL1A,IL1B,JAG1,JUNB,KDM6B,KLF9,LDLR,LIF,LITAF,MAFF,MCL1,NAMPT,NFKB2,NFKBIA,NINJ1,NR4A1,PDLIM5,PHLDA1,PNRC1,PTPRE,REL,RHOB,SDC4,SERPINE1,SLC16A6,SLC2A3,SMAD3,SNN,STAT5A,TANK,TAP1,TGIF1,TIPARP,TNFAIP8,TNFSF9,TNIP1,ZFP36
REACTOME_LAMININ_INTERACTIONS	0.00029	0.13	30	15	COL18A1,COL4A1,COL4A2,COL4A4,HSPG2,ITGA1,ITGA2,ITGA3,ITGA6,ITGAV,ITGB1,LAMA4,LAMA5,LAMB2,LAMC1
REACTOME_NON_INTEGRIN_MEMBRANE_ECM_INTERACTIONS	0.0003	0.13	59	24	CASK,COL1A1,COL4A1,COL4A2,COL4A4,DAG1,DMD,FN1,HSPG2,ITGA2,ITGA6,ITGAV,ITGB1,ITGB3,ITGB5,LAMA4,LAMA5,LAMB2,LAMC1,PDGFA,PDGFB,SDC3,SDC4,TGFB1
REACTOME_UNFOLDED_PROTEIN_RESPONSE_UPR	0.00033	0.13	91	33	ACADVL,ASNS,ATF3,ATF6,CALR,CEBPG,CREB3L1,CREB3L2,CREB3L4,CREBRF,CTDSP2,DNAJB11,DNAJB9,DNAJC3,EDEM1,EIF2AK3,ERN1,EXOSC7,EXTL2,EXTL3,GFPT1,HSP90B1,HSPA5,KDELR3,MBTPS2,PDIA5,PDIA6,PPP2R5B,TLN1,TPP1,WIPI1,XBP1,YIF1A
REACTOME_KERATAN_SULFATE_KERATIN_METABOLISM	0.00044	0.14	34	16	B3GNT2,B3GNT3,B4GALT1,B4GALT4,B4GALT5,B4GALT6,B4GAT1,CHST2,CHST6,GLB1L,GNS,HEXB,SLC35D2,ST3GAL1,ST3GAL3,ST3GAL6
HALLMARK_INTERFERON_ALPHA_RESPONSE	0.0012	0.25	97	33	BATF2,BST2,CASP1,CD47,CD74,CSF1,DHX58,EIF2AK2,GBP2,GBP4,GMPR,HELZ2,IFITM1,IFITM2,IFITM3,IRF2,LAMP3,LGALS3BP,LY6E,MVB12A,NCOA7,NUB1,PROCR,PSMB9,STAT2,TAP1,TRAFD1,TRIM21,TRIM5,TXNIP,UBA7,UBE2L6,WARS
REACTOME_IRE1ALPHA_ACTIVATES_CHAPERONES	0.0012	0.25	50	20	ACADVL,CTDSP2,DNAJB11,DNAJB9,DNAJC3,EDEM1,ERN1,EXTL2,EXTL3,GFPT1,HSPA5,KDELR3,PDIA5,PDIA6,PPP2R5B,TLN1,TPP1,WIPI1,XBP1,YIF1A
HALLMARK_UV_RESPONSE_DN	0.0014	0.25	144	45	ADD3,ADGRL2,AGGF1,AKT3,APBB2,ATP2B4,ATRN,BHLHE40,CDC42BPA,CDKN1B,CDON,COL1A1,DAB2,DBP,DLG1,DUSP1,FBLN5,GCNT1,GRK5,HAS2,ICA1,IGF1R,INSIG1,ITGB3,LAMC1,LDLR,MAP2K5,MGLL,NOTCH2,NRP1,PDGFRB,PDLIM5,PIAS3,PIK3CD,PPARG,PRKAR2B,PTPRM,RASA2,SERPINE1,SLC22A18,SMAD3,SRI,SYNJ2,TFPI,VLDLR
REACTOME_ALPHA_LINOLENIC_OMEGA3_AND_LINOLEIC_OMEGA6_ACID_METABOLISM	0.0014	0.25	13	8	ACOT8,ACOX1,ACSL1,ELOVL3,FADS1,FADS2,HSD17B4,SCP2
REACTOME_KERATAN_SULFATE_BIOSYNTHESIS	0.0018	0.27	28	13	B3GNT2,B3GNT3,B4GALT1,B4GALT4,B4GALT5,B4GALT6,B4GAT1,CHST2,CHST6,SLC35D2,ST3GAL1,ST3GAL3,ST3GAL6
REACTOME_NOTCH2_ACTIVATION_AND_TRANSMISSION_OF_SIGNAL_TO_THE_NUCLEUS	0.0019	0.27	22	11	ADAM10,APH1B,CNTN1,JAG1,JAG2,MDK,MIB1,NCSTN,NEURL1B,NOTCH2,PSEN1
REACTOME_SYNDECAN_INTERACTIONS	0.0041	0.47	27	12	CASK,COL1A1,FN1,ITGA2,ITGA6,ITGAV,ITGB1,ITGB3,ITGB5,SDC3,SDC4,TGFB1
HALLMARK_PROTEIN_SECRETION	0.0042	0.47	96	31	ADAM10,AP2B1,ARFGAP3,ARFGEF1,ARFIP1,ATP6V1B1,BET1,CLCN3,COPB2,GALC,GOLGA4,ICA1,IGF2R,LMAN1,OCRL,PAM,RPS6KA3,SCAMP1,SEC24D,SNX2,SSPN,STX12,STX16,STX7,TMED10,TOM1L1,TSG101,TSPAN8,USO1,VAMP4,YIPF6
REACTOME_CROSSLINKING_OF_COLLAGEN_FIBRILS	0.0049	0.47	18	9	COL1A1,COL4A1,COL4A2,COL4A4,LOX,LOXL1,LOXL2,LOXL4,PXDN
REACTOME_PRE_NOTCH_PROCESSING_IN_GOLGI	0.0049	0.47	18	9	ATP2A3,B4GALT1,FURIN,NOTCH2,NOTCH3,RAB6A,SEL1L,ST3GAL3,ST3GAL6
HALLMARK_CHOLESTEROL_HOMEOSTASIS	0.005	0.47	74	25	ABCA2,ACSS2,ALDOC,ATF3,CD9,CLU,CXCL16,ECH1,FADS2,FAM129A,FBXO6,FDFT1,GPX8,JAG1,LDLR,LGALS3,LGMN,LPL,PDK3,PNRC1,PPARG,SCD,SEMA3B,SREBF2,TM7SF2
REACTOME_NRCAM_INTERACTIONS	0.0051	0.47	7	5	DLG1,DLG3,DLG4,NRCAM,NRP2
REACTOME_ELASTIC_FIBRE_FORMATION	0.0055	0.47	45	17	EFEMP2,FBLN5,FN1,FURIN,ITGA5,ITGAV,ITGB1,ITGB3,ITGB5,LOX,LOXL1,LOXL2,LOXL4,LTBP3,LTBP4,MFAP2,TGFB1
REACTOME_SYNTHESIS_OF_PG	0.011	0.92	8	5	CDS2,PGS1,PLD1,PLD2,PLD3
REACTOME_DISEASES_ASSOCIATED_WITH_GLYCOSAMINOGLYCAN_METABOLISM	0.012	0.92	41	15	B3GAT3,B4GALT1,B4GALT7,CHST6,CSPG4,CSPG5,EXT1,EXT2,GPC1,GPC6,HEXB,HSPG2,SDC3,SDC4,ST3GAL3
REACTOME_BETA_OXIDATION_OF_VERY_LONG_CHAIN_FATTY_ACIDS	0.013	0.92	11	6	ACOT8,ACOX1,ECI2,EHHADH,HSD17B4,MLYCD
REACTOME_DEFECTIVE_EXT2_CAUSES_EXOSTOSES_2	0.013	0.92	14	7	EXT1,EXT2,GPC1,GPC6,HSPG2,SDC3,SDC4
REACTOME_GLYCOSAMINOGLYCAN_METABOLISM	0.014	0.94	124	36	B3GAT3,B3GNT2,B3GNT3,B4GALT1,B4GALT4,B4GALT5,B4GALT6,B4GALT7,B4GAT1,CHP1,CHPF,CHST15,CHST2,CHST6,CHSY3,CSPG4,CSPG5,DSE,EXT1,EXT2,GLB1L,GNS,GPC1,GPC6,HAS2,HEXB,HGSNAT,HSPG2,SDC3,SDC4,SLC35D2,ST3GAL1,ST3GAL3,ST3GAL6,UST,XYLT2
REACTOME_ECM_PROTEOGLYCANS	0.015	0.94	76	24	APP,COL1A1,COL4A1,COL4A2,COL4A4,COL9A2,DAG1,FN1,HSPG2,ITGA2,ITGAV,ITGB1,ITGB3,ITGB5,LAMA4,LAMA5,LAMB2,LAMC1,LRP4,MATN3,PTPRS,SERPINE1,TGFB1,TNXB
REACTOME_N_GLYCAN_TRIMMING_IN_THE_ER_AND_CALNEXIN_CALRETICULIN_CYCLE	0.017	1	35	13	CALR,EDEM1,EDEM2,EDEM3,GANAB,MLEC,MOGS,OS9,PDIA3,SEL1L,UBXN1,UGGT1,UGGT2
REACTOME_FIBRONECTIN_MATRIX_FORMATION	0.018	1	6	4	CEACAM1,FN1,ITGA5,ITGB1
REACTOME_PHOSPHOLIPID_METABOLISM	0.019	1	211	56	ABHD4,ACP6,AGPAT3,AGPAT4,CDS1,CDS2,CHKB,CPNE1,DDHD1,ETNK1,ETNK2,FIG4,GDE1,GDPD1,GPCPD1,GPD1L,INPP5F,INPPL1,LIPH,LPCAT4,LPGAT1,LPIN1,LPIN3,MGLL,MTMR3,MTMR4,OCRL,OSBPL5,PGS1,PIK3C2B,PIK3C3,PIK3CD,PIK3R4,PIKFYVE,PITPNM1,PLA2G4A,PLA2G6,PLA2R1,PLD1,PLD2,PLD3,PLEKHA1,PLEKHA2,PLEKHA4,PLEKHA8,PNPLA2,PNPLA6,PNPLA8,PTPN13,SBF2,SLC44A1,SLC44A2,STARD10,SYNJ2,TNFAIP8,TNFAIP8L1
REACTOME_ANTIGEN_PRESENTATION:_FOLDING_ASSEMBLY_AND_PEPTIDE_LOADING_OF_CLASS_I_MHC	0.02	1	25	10	CALR,ERAP1,HLA-E,HLA-F,HSPA5,PDIA3,SEC23A,SEC24A,SEC24D,TAP1
REACTOME_ATF6_ATF6_ALPHA_ACTIVATES_CHAPERONES	0.021	1	12	6	ATF6,CALR,HSP90B1,HSPA5,MBTPS2,XBP1
REACTOME_CHL1_INTERACTIONS	0.021	1	9	5	ITGA1,ITGA10,ITGA2,ITGB1,NRP1
REACTOME_CREB3_FACTORS_ACTIVATE_GENES	0.021	1	9	5	CREB3L1,CREB3L2,CREB3L4,CREBRF,MBTPS2
REACTOME_VLDLR_INTERNALISATION_AND_DEGRADATION	0.021	1	12	6	AP2A1,AP2B1,NR1H2,NR1H3,PCSK9,VLDLR
HALLMARK_ESTROGEN_RESPONSE_EARLY	0.022	1	200	53	ABHD2,ADD3,AFF1,ALDH3B1,ARL3,B4GALT1,BHLHE40,BLVRB,CA12,CELSR1,CLDN7,DYNLT3,ELF3,ENDOD1,FARP1,FDFT1,GAB2,GREB1,IGF1R,IGFBP4,INPP5F,KAZN,KRT15,KRT19,LRIG1,MAPT,MICB,NADSYN1,NBL1,NRIP1,OPN3,PEX11A,PTGES,RHOBTB3,RPS6KA2,SCNN1A,SEMA3B,SH3BP5,SLC16A1,SLC19A2,SLC22A5,SLC37A1,TGM2,THSD4,TIPARP,TJP3,TMPRSS3,TPD52L1,TSKU,TTC39A,UGCG,UNC119,XBP1
REACTOME_PEROXISOMAL_LIPID_METABOLISM	0.023	1	29	11	ACBD4,ACOT8,ACOX1,CRAT,ECI2,EHHADH,HSD17B4,MLYCD,PECR,PHYH,SCP2
REACTOME_SIGNALING_BY_NOTCH2	0.025	1	33	12	ADAM10,APH1B,CNTN1,JAG1,JAG2,MAML2,MDK,MIB1,NCSTN,NEURL1B,NOTCH2,PSEN1
REACTOME_A_TETRASACCHARIDE_LINKER_SEQUENCE_IS_REQUIRED_FOR_GAG_SYNTHESIS	0.027	1	26	10	B3GAT3,B4GALT7,CSPG4,CSPG5,GPC1,GPC6,HSPG2,SDC3,SDC4,XYLT2
REACTOME_CALNEXIN_CALRETICULIN_CYCLE	0.027	1	26	10	CALR,EDEM1,EDEM2,EDEM3,GANAB,OS9,PDIA3,SEL1L,UGGT1,UGGT2
REACTOME_N_GLYCAN_ANTENNAE_ELONGATION_IN_THE_MEDIAL_TRANS_GOLGI	0.027	1	26	10	B4GALT1,B4GALT4,B4GALT5,B4GALT6,FUCA1,FUT8,MAN2A1,MAN2A2,MGAT5,ST6GAL1
REACTOME_INTEGRIN_CELL_SURFACE_INTERACTIONS	0.031	1	85	25	CD47,COL13A1,COL18A1,COL1A1,COL4A1,COL4A2,COL4A4,COL8A1,COL9A2,F11R,FN1,HSPG2,ICAM5,ITGA1,ITGA10,ITGA2,ITGA3,ITGA5,ITGA6,ITGAV,ITGB1,ITGB2,ITGB3,ITGB5,VWF
REACTOME_METABOLISM_OF_LIPIDS	0.033	1	738	171	ABCC3,ABHD4,ACAD10,ACADS,ACADVL,ACBD4,ACER3,ACOT13,ACOT8,ACOX1,ACP6,ACSF2,ACSL1,ACSL4,ACSL5,ACSM3,ACSS3,AGPAT3,AGPAT4,ALDH3B1,ARNT,ARNTL,ARSD,ARSK,ASAH1,BDH2,CBR4,CDK19,CDS1,CDS2,CERS4,CHKB,COL4A3BP,CPNE1,CPT1A,CPT1B,CRAT,CYP11A1,CYP1A1,CYP1B1,CYP27A1,CYP2R1,CYP39A1,DDHD1,ECI2,EHHADH,ELOVL3,ESRRA,ESYT3,ETNK1,ETNK2,FABP4,FADS1,FADS2,FDFT1,FIG4,G0S2,GALC,GBA2,GDE1,GDPD1,GGT1,GGT5,GK,GLB1L,GPCPD1,GP…
REACTOME_SMOOTH_MUSCLE_CONTRACTION	0.034	1	38	13	ANXA6,CALD1,DYSF,ITGA1,ITGB5,MYL12A,MYLK,PAK1,SORBS1,TLN1,TPM2,TPM4,VCL
REACTOME_BMAL1:CLOCK_NPAS2_ACTIVATES_CIRCADIAN_GENE_EXPRESSION	0.035	1	27	10	ARNTL,BHLHE40,DBP,HELZ2,NAMPT,NCOA1,PPARA,SERPINE1,SMARCD3,TBL1X
REACTOME_ATF6_ATF6_ALPHA_ACTIVATES_CHAPERONE_GENES	0.036	1	10	5	ATF6,CALR,HSP90B1,HSPA5,XBP1
REACTOME_BICARBONATE_TRANSPORTERS	0.036	1	10	5	AHCYL2,SLC4A3,SLC4A4,SLC4A7,SLC4A8
REACTOME_DEFECTIVE_B4GALT7_CAUSES_EDS_PROGEROID_TYPE	0.036	1	20	8	B4GALT7,CSPG4,CSPG5,GPC1,GPC6,HSPG2,SDC3,SDC4
REACTOME_IONOTROPIC_ACTIVITY_OF_KAINATE_RECEPTORS	0.036	1	10	5	DLG1,DLG3,DLG4,GRIK2,NCALD
REACTOME_SIGNALING_BY_NOTCH1_T_7_9_NOTCH1:M1580_K2555_TRANSLOCATION_MUTANT	0.036	1	7	4	ADAM10,ADAM17,JAG1,JAG2
REACTOME_TYSND1_CLEAVES_PEROXISOMAL_PROTEINS	0.036	1	7	4	ACOX1,HSD17B4,PHYH,SCP2
REACTOME_CHONDROITIN_SULFATE_DERMATAN_SULFATE_METABOLISM	0.037	1	50	16	B3GAT3,B4GALT7,CHPF,CHST15,CHSY3,CSPG4,CSPG5,DSE,GPC1,GPC6,HEXB,HSPG2,SDC3,SDC4,UST,XYLT2
REACTOME_CIRCADIAN_CLOCK	0.037	1	70	21	ARNTL,ATF2,BHLHE40,CPT1A,CRY2,CSNK1D,CSNK1E,DBP,ELOVL3,HELZ2,MEF2D,NAMPT,NCOA1,NR1D1,NRIP1,PPARA,PPARGC1A,SERPINE1,SMARCD3,SREBF1,TBL1X
REACTOME_O_LINKED_GLYCOSYLATION_OF_MUCINS	0.037	1	62	19	B3GNT2,B3GNT3,B3GNT5,B3GNT9,B4GALT5,B4GALT6,C1GALT1C1,GALNT12,GALNT16,GALNT2,GALNT3,GALNT6,GCNT1,GCNT4,ST3GAL1,ST3GAL3,ST6GAL1,ST6GALNAC2,ST6GALNAC3
REACTOME_PEROXISOMAL_PROTEIN_IMPORT	0.043	1	63	19	ACOT8,ACOX1,CAT,CRAT,ECH1,ECI2,EHHADH,HMGCL,HSD17B4,IDH1,MLYCD,PAOX,PECR,PEX1,PEX6,PHYH,SCP2,UBE2D1,ZFAND6
REACTOME_EXTRACELLULAR_MATRIX_ORGANIZATION	0.044	1	301	74	ADAM10,ADAM17,ADAMTS2,ADAMTS9,APP,CAPN5,CASK,CAST,CD151,CD47,CEACAM1,COL13A1,COL18A1,COL1A1,COL27A1,COL4A1,COL4A2,COL4A4,COL8A1,COL9A2,COLGALT1,COLGALT2,CTSV,DAG1,DMD,EFEMP2,F11R,FBLN5,FN1,FURIN,HSPG2,ICAM5,ITGA1,ITGA10,ITGA2,ITGA3,ITGA5,ITGA6,ITGAV,ITGB1,ITGB2,ITGB3,ITGB5,LAMA4,LAMA5,LAMB2,LAMC1,LOX,LOXL1,LOXL2,LOXL4,LRP4,LTBP3,LTBP4,MATN3,MFAP2,MMP11,MMP15,MMP19,MMP24,NCSTN,P3H3,PDGFA,PDGFB,PSE…
REACTOME_REGULATION_OF_CHOLESTEROL_BIOSYNTHESIS_BY_SREBP_SREBF	0.044	1	55	17	FDFT1,HELZ2,INSIG1,INSIG2,MBTPS2,NCOA1,PPARA,SCD,SEC23A,SEC24A,SEC24D,SMARCD3,SP1,SREBF1,SREBF2,TBL1X,TM7SF2
HALLMARK_HEME_METABOLISM	0.047	1	200	51	AGPAT4,ALAD,ALDH1L1,ALDH6A1,ARHGEF12,ASNS,ATP6V0A1,BACH1,BCAM,BLVRA,BLVRB,BNIP3L,BTG2,CAST,CAT,CCDC28A,CLCN3,DCAF10,DMTN,ENDOD1,EPB41,EPOR,EZH1,FN3K,GDE1,HTATIP2,KDM7A,KHNYN,KLF3,LMO2,LRP10,MARCH2,MINPP1,MKRN1,MOCOS,MPP1,MXI1,NFE2L1,OPTN,OSBP2,PICALM,PPOX,PPP2R5B,SIDT2,SLC11A2,SLC25A37,SLC6A8,SLC6A9,TFDP2,UCP2,YPEL5
HALLMARK_IL2_STAT5_SIGNALING	0.047	1	200	51	APLP1,BHLHE40,CCND2,CD83,CDCP1,CDKN1C,CKAP4,CSF1,CSF2,DENND5A,ECM1,EMP1,F2RL2,FAH,FURIN,GABARAPL1,GBP4,GLIPR2,GPR65,HIPK2,IFITM3,IFNGR1,IGF1R,IGF2R,IKZF2,IL10RA,ITGA6,ITGAV,LIF,LRIG1,MAFF,NCOA3,NDRG1,NRP1,P2RX4,PHLDA1,PIM1,PTH1R,RABGAP1L,RHOB,RRAGD,SH3BGRL2,SLC2A3,SNX14,SNX9,TGM2,TNFRSF1B,TNFRSF21,TNFSF10,TTC39B,XBP1
REACTOME_INTERLEUKIN_15_SIGNALING	0.048	1	14	6	GAB2,IL15RA,JAK1,JAK3,SOS2,STAT5A
REACTOME_PTK6_REGULATES_RHO_GTPASES_RAS_GTPASE_AND_MAP_KINASES	0.048	1	14	6	ARHGAP35,DOCK1,ELMO2,KRAS,PTK6,RASA1
HALLMARK_ANGIOGENESIS	0.049	1	36	12	APP,CCND2,FSTL1,ITGAV,JAG1,JAG2,LPL,NRP1,PDGFA,SERPINA5,THBD,TNFRSF21
REACTOME_INTRA_GOLGI_TRAFFIC	0.051	1	44	14	COG3,COG6,COG7,CYTH3,CYTH4,GOLGA5,MAN1A1,MAN2A1,MAN2A2,NAPB,RAB39A,RGP1,STX16,STX6
REACTOME_NOTCH3_ACTIVATION_AND_TRANSMISSION_OF_SIGNAL_TO_THE_NUCLEUS	0.053	1	25	9	ADAM10,APH1B,JAG1,JAG2,MIB1,NCSTN,NEURL1B,NOTCH3,PSEN1
REACTOME_RESPONSE_TO_ELEVATED_PLATELET_CYTOSOLIC_CA2PLUS	0.054	1	132	35	ACTN4,APLP2,APOOL,APP,CALU,CD9,CFD,CLU,ECM1,ENDOD1,F8,FAM3C,FN1,GTPBP2,HABP4,HSPA5,IGF2,ITGB3,LGALS3BP,LHFPL2,MAGED2,MANF,PCYOX1L,PDGFA,PDGFB,PROS1,SERPINE1,STXBP2,STXBP3,TGFB1,TLN1,TMSB4X,VCL,VEGFB,VWF
REACTOME_NOTCH4_ACTIVATION_AND_TRANSMISSION_OF_SIGNAL_TO_THE_NUCLEUS	0.055	1	11	5	ADAM10,APH1B,JAG1,NCSTN,PSEN1
REACTOME_SYNTHESIS_OF_PIPS_AT_THE_LATE_ENDOSOME_MEMBRANE	0.055	1	11	5	FIG4,MTMR4,PIK3C3,PIK3R4,PIKFYVE
REACTOME_O_LINKED_GLYCOSYLATION	0.057	1	111	30	ADAMTS15,ADAMTS2,ADAMTS7,ADAMTS9,ADAMTSL4,B3GNT2,B3GNT3,B3GNT5,B3GNT9,B4GALT5,B4GALT6,B4GAT1,C1GALT1C1,DAG1,GALNT12,GALNT16,GALNT2,GALNT3,GALNT6,GCNT1,GCNT4,LARGE2,POFUT2,POMGNT1,ST3GAL1,ST3GAL3,ST6GAL1,ST6GALNAC2,ST6GALNAC3,THSD4
REACTOME_RORA_ACTIVATES_GENE_EXPRESSION	0.057	1	18	7	CPT1A,HELZ2,NCOA1,PPARA,SMARCD3,SREBF1,TBL1X
REACTOME_SIALIC_ACID_METABOLISM	0.058	1	33	11	CMAS,GNE,SLC17A5,ST3GAL1,ST3GAL3,ST3GAL5,ST3GAL6,ST6GAL1,ST6GALNAC2,ST6GALNAC3,ST8SIA4
REACTOME_G_PROTEIN_MEDIATED_EVENTS	0.06	1	53	16	ADCY7,AHCYL1,CAMK2D,CAMKK1,CAMKK2,GNAL,GNAZ,GRK2,ITPR2,PLA2G4A,PLCB1,PLCB2,PRKAR1A,PRKAR2B,PRKCD,PRKX
REACTOME_INTERLEUKIN_1_PROCESSING	0.06	1	8	4	CASP1,IL1A,IL1B,NFKB2
REACTOME_LINOLEIC_ACID_LA_METABOLISM	0.06	1	8	4	ACSL1,ELOVL3,FADS1,FADS2
REACTOME_NONCANONICAL_ACTIVATION_OF_NOTCH3	0.06	1	8	4	APH1B,NCSTN,NOTCH3,PSEN1
REACTOME_RETROGRADE_TRANSPORT_AT_THE_TRANS_GOLGI_NETWORK	0.06	1	49	15	COG3,COG6,COG7,GCC2,GOLGA4,IGF2R,NAPB,RAB6A,RGP1,RHOBTB3,SCOC,STX16,STX6,VAMP4,VPS54
REACTOME_TRAIL_SIGNALING	0.06	1	8	4	CASP10,TNFRSF10B,TNFRSF10D,TNFSF10
REACTOME_BETA_OXIDATION_OF_BUTANOYL_COA_TO_ACETYL_COA	0.061	1	5	3	ACADS,ACSM3,HADH
REACTOME_SIGNALLING_TO_P38_VIA_RIT_AND_RIN	0.061	1	5	3	BRAF,NGF,RIT1
REACTOME_FATTY_ACID_METABOLISM	0.062	1	177	45	ACAD10,ACADS,ACADVL,ACBD4,ACOT13,ACOT8,ACOX1,ACSF2,ACSL1,ACSL4,ACSL5,ACSM3,CBR4,CPT1A,CPT1B,CRAT,CYP1A1,CYP1B1,ECI2,EHHADH,ELOVL3,FADS1,FADS2,GGT1,GGT5,HADH,HSD17B12,HSD17B4,HSD17B8,LTA4H,MLYCD,MMAA,PCCA,PECR,PHYH,PLA2G4A,PPARD,PRKAB2,PTGES,PTGR2,PTGS1,SCD,SCD5,SCP2,SLC22A5
HALLMARK_ADIPOGENESIS	0.066	1	200	50	ACADS,ACOX1,AGPAT3,ALDH2,APLP2,BAZ2A,BCL6,CAT,CCNG2,CD151,COL4A1,COQ5,CRAT,DBT,DHRS7,DNAJB9,DRAM2,ECH1,ELMOD3,ESRRA,ETFB,FABP4,FAH,FZD4,HADH,HIBCH,IDH1,IFNGR1,LAMA4,LPL,MAP4K3,MGLL,MYLK,PGM1,PHLDB1,PHYH,PPARG,PPM1B,PQLC3,REEP6,SCP2,SLC27A1,SNCG,SORBS1,SQOR,SSPN,STAT5A,TANK,UCP2,VEGFB
HALLMARK_INTERFERON_GAMMA_RESPONSE	0.066	1	200	50	ARID5B,BATF2,BST2,C1R,CASP1,CD274,CD40,CD74,DHX58,EIF2AK2,GBP4,HELZ2,HLA-DMA,IFITM2,IFITM3,IFNAR2,IL10RA,IL15RA,IRF2,IRF5,LGALS3BP,LY6E,MVP,MX2,NAMPT,NCOA3,NFKBIA,OAS2,PELI1,PIM1,PLA2G4A,PML,PSMB9,PTPN6,RBCK1,SECTM1,SRI,SSPN,ST3GAL5,ST8SIA4,STAT2,TAP1,TNFSF10,TRAFD1,TRIM21,TXNIP,UBE2L6,VAMP8,WARS,XAF1
REACTOME_N_GLYCAN_ANTENNAE_ELONGATION	0.067	1	15	6	B4GALT1,B4GALT4,B4GALT5,B4GALT6,MGAT5,ST6GAL1
REACTOME_PLATELET_ADHESION_TO_EXPOSED_COLLAGEN	0.067	1	15	6	COL1A1,ITGA1,ITGA10,ITGA2,ITGB1,VWF
REACTOME_SIGNALING_BY_NOTCH1_HD_DOMAIN_MUTANTS_IN_CANCER	0.067	1	15	6	ADAM10,ADAM17,JAG1,JAG2,MIB1,NEURL1B
REACTOME_THE_NLRP3_INFLAMMASOME	0.067	1	15	6	APP,CASP1,NFKB2,NLRP3,PYCARD,TXNIP
REACTOME_ASPARAGINE_N_LINKED_GLYCOSYLATION	0.069	1	304	73	ANK2,ANK3,ARFGAP3,ASGR1,B4GALT1,B4GALT4,B4GALT5,B4GALT6,BET1,CALR,CD55,CMAS,COG3,COG6,COG7,COPA,COPB2,COPG1,COPG2,COPZ1,CSNK1D,DPM3,EDEM1,EDEM2,EDEM3,F8,FUCA1,FUT8,GANAB,GFPT1,GMDS,GMPPA,GNE,GOLGA2,KDELR3,LMAN1,MAN1A1,MAN2A1,MAN2A2,MANEA,MGAT5,MIA3,MLEC,MOGS,MPI,NAPB,OS9,PDIA3,PGM3,SEC23A,SEC24A,SEC24D,SEL1L,SLC17A5,SPTBN2,ST3GAL1,ST3GAL3,ST3GAL5,ST3GAL6,ST6GAL1,ST6GALNAC2,ST6GALNAC3,ST8SIA4,TGFA…
REACTOME_MET_ACTIVATES_PTK2_SIGNALING	0.069	1	30	10	COL1A1,COL27A1,FN1,ITGA2,ITGA3,ITGB1,LAMA4,LAMA5,LAMB2,LAMC1
REACTOME_PI_METABOLISM	0.077	1	84	23	FIG4,GDE1,GDPD1,INPP5F,INPPL1,MTMR3,MTMR4,OCRL,PIK3C2B,PIK3C3,PIK3CD,PIK3R4,PIKFYVE,PLEKHA1,PLEKHA2,PLEKHA4,PLEKHA8,PNPLA6,PTPN13,SBF2,SYNJ2,TNFAIP8,TNFAIP8L1
HALLMARK_FATTY_ACID_METABOLISM	0.078	1	158	40	ACADS,ACADVL,ACOT8,ACOX1,ACSL1,ACSL4,ACSL5,ACSM3,ACSS1,ALAD,AOC3,BLVRA,BPHL,CPT1A,CRAT,CRYZ,CYP1A1,ECH1,ECI2,EHHADH,ETFDH,G0S2,GABARAPL1,GSTZ1,HADH,HIBCH,HMGCL,HSD17B4,IDH1,MAOA,MGLL,MLYCD,PCBD1,PPARA,RDH11,REEP6,SLC22A5,SUCLG2,TP53INP2,UBE2L6
REACTOME_ACTIVATED_NOTCH1_TRANSMITS_SIGNAL_TO_THE_NUCLEUS	0.084	1	31	10	ADAM10,ADAM17,APH1B,CNTN1,JAG1,JAG2,MIB1,NCSTN,NEURL1B,PSEN1
REACTOME_GLYCEROPHOSPHOLIPID_BIOSYNTHESIS	0.084	1	128	33	ABHD4,ACP6,AGPAT3,AGPAT4,CDS1,CDS2,CHKB,CPNE1,DDHD1,ETNK1,ETNK2,GPCPD1,GPD1L,LIPH,LPCAT4,LPGAT1,LPIN1,LPIN3,MGLL,OSBPL5,PGS1,PITPNM1,PLA2G4A,PLA2G6,PLA2R1,PLD1,PLD2,PLD3,PNPLA2,PNPLA8,SLC44A1,SLC44A2,STARD10
REACTOME_ASSEMBLY_OF_THE_HIV_VIRION	0.089	1	16	6	FURIN,MVB12A,NMT2,TSG101,VPS28,VPS37D
REACTOME_SYNTHESIS_OF_PIPS_AT_THE_EARLY_ENDOSOME_MEMBRANE	0.089	1	16	6	FIG4,INPP5F,MTMR4,PIK3C3,PIK3R4,PIKFYVE
HALLMARK_APICAL_JUNCTION	0.091	1	200	49	ACTN4,ADAM23,AKT3,AMIGO1,B4GALT1,CD274,CD276,CD99,CERCAM,CLDN7,CNTN1,CRAT,CTNND1,DLG1,EXOC4,GRB7,HADH,ICAM5,INPPL1,INSIG1,ITGA10,ITGA2,ITGA3,ITGB1,JUP,MAP3K20,MAP4K2,MAPK13,MDK,MPZL2,MSN,MYH9,NECTIN2,NLGN3,NRTN,PARVA,PCDH1,RAC2,RASA1,RRAS,SDC3,SGCE,SKAP2,TGFBI,THBS3,TSC1,VCL,VWF,WNK4
HALLMARK_ESTROGEN_RESPONSE_LATE	0.091	1	200	49	ABHD2,ADD3,AFF1,ALDH3B1,ARL3,ASS1,ATP2B4,BLVRB,CA12,CD9,CKB,CPE,DYNLT3,ETFB,FARP1,FDFT1,HOMER2,IDH2,IGFBP4,JAK1,KRT19,LLGL2,MAPK13,MAPT,MDK,MICB,NBL1,NRIP1,OPN3,PLAC1,PLXNB1,PRKAR2B,PTGES,PTPN6,RPS6KA2,SCNN1A,SEMA3B,SERPINA5,SLC16A1,SLC22A5,SNX10,ST14,ST6GALNAC2,TJP3,TMPRSS3,TPD52L1,TSPAN13,XBP1,ZFP36
REACTOME_BETA_OXIDATION_OF_PRISTANOYL_COA	0.091	1	9	4	ACOT8,CRAT,HSD17B4,SCP2
REACTOME_SERINE_BIOSYNTHESIS	0.091	1	9	4	PHGDH,PSAT1,SERINC2,SERINC3
HALLMARK_COAGULATION	0.093	1	138	35	ANG,C1R,CAPN5,CD9,CFD,CLU,CPQ,CRIP2,CSRP1,CTSH,CTSO,CTSV,F2RL2,F8,FN1,FURIN,GSN,ITGA2,ITGB3,KLF7,LGMN,LTA4H,MAFF,MMP11,MMP15,MSRB2,PDGFB,PLAT,PROS1,RAPGEF3,SERPINE1,SH2B2,THBD,USP11,VWF
HALLMARK_BILE_ACID_METABOLISM	0.095	1	112	29	ABCA2,ABCG4,ACSL1,ACSL5,BMP6,CAT,CYP27A1,CYP39A1,FADS1,FADS2,HSD17B4,IDH1,IDH2,MLYCD,NPC1,NUDT12,OPTN,PAOX,PECR,PEX1,PEX11A,PEX19,PEX6,PHYH,PNPLA8,PRDX5,SCP2,SLC22A18,TFCP2L1
REACTOME_INFLAMMASOMES	0.095	1	20	7	APP,CASP1,NFKB2,NLRP1,NLRP3,PYCARD,TXNIP
REACTOME_RECEPTOR_TYPE_TYROSINE_PROTEIN_PHOSPHATASES	0.095	1	20	7	IL1RAP,PPFIA3,PPFIBP1,PPFIBP2,PTPRS,SLITRK4,SLITRK5
REACTOME_CYTOSOLIC_TRNA_AMINOACYLATION	0.098	1	24	8	CARS,DARS,GARS,LARS,MARS,SARS,WARS,YARS
REACTOME_DISEASES_OF_IMMUNE_SYSTEM	0.098	1	24	8	IKBKB,IRAK4,NFKB2,NFKBIA,TIRAP,TLR1,TLR5,UNC93B1
REACTOME_SEMA4D_IN_SEMAPHORIN_SIGNALING	0.098	1	24	8	ARHGAP35,ARHGEF12,LIMK1,MYH9,PLXNB1,RHOB,ROCK1,RRAS
REACTOME_SIGNALING_BY_RECEPTOR_TYROSINE_KINASES	0.1	1	468	107	ABI2,ADAM10,ADAM17,AHCYL1,AKT3,ANOS1,AP2A1,AP2B1,APH1B,ATP6V0A1,ATP6V0D2,ATP6V1B1,ATP6V1E2,BRAF,CBL,CDH5,COL1A1,COL27A1,COL4A1,COL4A2,COL4A4,COL9A2,CTNND1,CUL5,DLG4,DNAL4,DOCK1,DUSP4,ELMO2,ERBB3,ESRP1,FER,FGFBP3,FGFR4,FGFRL1,FN1,FRS3,FURIN,GAB2,GALNT3,GFAP,GRB7,HBEGF,HSPB1,IGF1R,IGF2,INSR,ITGA2,ITGA3,ITGAV,ITGB1,ITGB3,ITPR2,JUP,KRAS,LAMA4,LAMA5,LAMB2,LAMC1,LRIG1,MAP2K5,MAPK13,MAPK3,MXD4,NCBP2,NCS…
REACTOME_INTERFERON_ALPHA_BETA_SIGNALING	0.11	1	70	19	BST2,EGR1,GBP2,HLA-E,HLA-F,HLA-H,IFITM1,IFITM2,IFITM3,IFNAR2,IRF2,IRF3,IRF5,JAK1,MX2,OAS2,PTPN6,STAT2,XAF1
REACTOME_SYNTHESIS_OF_PE	0.11	1	13	5	CHKB,ETNK1,ETNK2,LPIN1,LPIN3
HALLMARK_KRAS_SIGNALING_UP	0.12	1	200	48	ADAM17,ADGRA2,AKAP12,ALDH1A3,BTBD3,CBL,CBR4,CCND2,CCSER2,CD37,CPE,CSF2,DOCK2,EMP1,ERO1A,EVI5,FUCA1,G0S2,GALNT3,HBEGF,HSD11B1,IGF2,IL10RA,IL1B,ITGA2,ITGB2,JUP,LAT2,LCP1,LIF,MAFB,MMD,MMP11,MPZL2,NGF,NRP1,PDCD1LG2,PLAT,PRKG2,RABGAP1L,SCN1B,SEMA3B,SNAP91,ST6GAL1,TFPI,TNFRSF1B,TSPAN13,ZNF277
REACTOME_ER_QUALITY_CONTROL_COMPARTMENT_ERQC	0.12	1	21	7	EDEM1,EDEM2,EDEM3,OS9,SEL1L,UGGT1,UGGT2
REACTOME_INTERLEUKIN_37_SIGNALING	0.12	1	21	7	CASP1,PTPN12,PTPN13,PTPN14,PTPN6,SIGIRR,SMAD3
REACTOME_MET_PROMOTES_CELL_MOTILITY	0.12	1	41	12	COL1A1,COL27A1,FN1,ITGA2,ITGA3,ITGB1,LAMA4,LAMA5,LAMB2,LAMC1,RAP1A,TNS3
REACTOME_REGULATION_OF_LIPID_METABOLISM_BY_PEROXISOME_PROLIFERATOR_ACTIVATED_RECEPTOR_ALPHA_PPARALPHA	0.12	1	119	30	ACOX1,ACSL1,ARNT,ARNTL,CDK19,CPT1A,CYP1A1,ESRRA,FADS1,FDFT1,G0S2,HELZ2,NCOA1,NCOA3,NR1D1,NR1H2,NR1H3,PEX11A,PPARA,PPARG,PPARGC1A,RXRB,SIN3B,SLC27A1,SMARCD3,SP1,SREBF1,SREBF2,TBL1X,TNFRSF21
REACTOME_SIGNALING_BY_PDGF	0.12	1	58	16	COL4A1,COL4A2,COL4A4,COL9A2,FURIN,GRB7,KRAS,PDGFA,PDGFB,PDGFD,PDGFRB,PLAT,PTPN12,RASA1,STAT5A,THBS3
REACTOME_SIGNAL_TRANSDUCTION_BY_L1	0.12	1	21	7	ITGA5,ITGAV,ITGB1,ITGB3,MAPK3,NRP1,PAK1
REACTOME_ACETYLCHOLINE_REGULATES_INSULIN_SECRETION	0.13	1	10	4	CHRM3,GNA15,PLCB1,PLCB2
REACTOME_FRS2_MEDIATED_ACTIVATION	0.13	1	10	4	BRAF,MAPK3,NGF,RAP1A
REACTOME_REACTIONS_SPECIFIC_TO_THE_COMPLEX_N_GLYCAN_SYNTHESIS_PATHWAY	0.13	1	10	4	FUCA1,FUT8,MAN2A1,MAN2A2
REACTOME_SYNTHESIS_OF_SUBSTRATES_IN_N_GLYCAN_BIOSYTHESIS	0.13	1	63	17	CMAS,DPM3,GFPT1,GMDS,GMPPA,GNE,MPI,PGM3,SLC17A5,ST3GAL1,ST3GAL3,ST3GAL5,ST3GAL6,ST6GAL1,ST6GALNAC2,ST6GALNAC3,ST8SIA4
HALLMARK_APOPTOSIS	0.14	1	161	39	APP,ATF3,BCL10,BMF,BNIP3L,BTG2,CASP1,CCND2,CDKN1B,CLU,CTH,DNAJC3,DPYD,EMP1,ERBB3,GNA15,GSN,HSPB1,IFITM3,IFNGR1,IGF2R,IGFBP6,IL1A,IL1B,LGALS3,MADD,MCL1,PAK1,PDGFRB,PLAT,PLCB2,PPP2R5B,PSEN1,RHOB,ROCK1,TAP1,TNFSF10,TXNIP,XIAP
REACTOME_DISEASES_OF_GLYCOSYLATION	0.14	1	143	35	ADAMTS15,ADAMTS2,ADAMTS7,ADAMTS9,ADAMTSL4,B3GAT3,B4GALT1,B4GALT7,B4GAT1,C1GALT1C1,CHST6,CSPG4,CSPG5,DAG1,DPM3,EXT1,EXT2,GALNT12,GALNT3,GFPT1,GNE,GPC1,GPC6,HEXB,HSPG2,MOGS,MPI,NOTCH2,NOTCH3,PGM1,POMGNT1,SDC3,SDC4,ST3GAL3,THSD4
REACTOME_HEPARAN_SULFATE_HEPARIN_HS_GAG_METABOLISM	0.14	1	55	15	B3GAT3,B4GALT7,CSPG4,CSPG5,EXT1,EXT2,GLB1L,GPC1,GPC6,HGSNAT,HSPG2,SDC3,SDC4,SLC35D2,XYLT2
REACTOME_HS_GAG_DEGRADATION	0.14	1	22	7	GLB1L,GPC1,GPC6,HGSNAT,HSPG2,SDC3,SDC4
REACTOME_IMPORT_OF_PALMITOYL_COA_INTO_THE_MITOCHONDRIAL_MATRIX	0.14	1	14	5	CPT1A,CPT1B,PPARD,PRKAB2,SLC22A5
REACTOME_MOLECULES_ASSOCIATED_WITH_ELASTIC_FIBRES	0.14	1	38	11	EFEMP2,FBLN5,FN1,ITGAV,ITGB1,ITGB3,ITGB5,LTBP3,LTBP4,MFAP2,TGFB1
REACTOME_SEMAPHORIN_INTERACTIONS	0.14	1	64	17	ARHGAP35,ARHGEF12,ITGA1,ITGB1,LIMK1,MYH9,NRP1,PAK1,PLXNB1,PLXNB3,PLXNC1,RHOB,ROCK1,RRAS,SEMA3A,SEMA6D,TLN1
REACTOME_SIGNALING_BY_CYTOSOLIC_FGFR1_FUSION_MUTANTS	0.14	1	18	6	CNTRL,GAB2,LRRFIP1,MYO18A,STAT5A,ZMYM2
REACTOME_SYNTHESIS_OF_IP3_AND_IP4_IN_THE_CYTOSOL	0.14	1	26	8	INPPL1,ITPKB,ITPKC,OCRL,PLCB1,PLCB2,PLCD1,PLCH1
REACTOME_TRANSCRIPTIONAL_ACTIVATION_OF_MITOCHONDRIAL_BIOGENESIS	0.14	1	55	15	ACSS2,ATF2,ESRRA,HELZ2,IDH2,MEF2D,NCOA1,NR1D1,PPARA,PPARGC1A,SIRT3,SIRT5,SMARCD3,TBL1X,TFB1M
HALLMARK_ANDROGEN_RESPONSE	0.16	1	100	25	ABHD2,AKAP12,ALDH1A3,ARID5B,B4GALT1,CAMKK2,DNAJB9,FADS1,GPD1L,HOMER2,INSIG1,IQGAP2,ITGAV,KRT19,LMAN1,MYL12A,NDRG1,PDLIM5,PGM3,RPS6KA3,SCD,SEC24D,SPDEF,STK39,TNFAIP8
HALLMARK_EPITHELIAL_MESENCHYMAL_TRANSITION	0.16	1	200	47	APLP1,CALD1,CALU,COL1A1,COL4A1,COL4A2,COLGALT1,COPA,DAB2,ECM1,EDIL3,EFEMP2,FBLN5,FN1,FSTL1,FUCA1,GPC1,IGFBP4,ITGA2,ITGA5,ITGAV,ITGB1,ITGB3,ITGB5,LAMC1,LOX,LOXL1,LOXL2,MATN3,MYLK,NNMT,NOTCH2,OXTR,PDGFRB,PDLIM4,RHOB,SDC4,SERPINE1,SERPINH1,SLC6A8,SNTB1,TGFB1,TGFBI,TGM2,TPM2,TPM4,WIPF1
HALLMARK_GLYCOLYSIS	0.16	1	200	47	AK3,ALDH7A1,ANG,ANKZF1,ARTN,B3GAT3,B3GNT3,B4GALT1,B4GALT4,B4GALT7,CAPN5,CHPF,CHST2,CHST6,COPB2,CTH,DSC2,ELF3,ERO1A,EXT1,EXT2,FUT8,G6PD,GALK2,GFPT1,GMPPA,GNE,GPC1,HSPA5,IDH1,IL13RA1,KDELR3,LHPP,MPI,MXI1,PAM,PDK3,RBCK1,RRAGD,SDC3,SLC35A3,SPAG4,TGFA,TGFBI,UGP2,VLDLR,XYLT2
HALLMARK_HYPOXIA	0.16	1	200	47	AKAP12,ALDOC,AMPD3,ANKZF1,ATF3,BHLHE40,BNIP3L,CA12,CCNG2,CDKN1B,CDKN1C,CHST2,DUSP1,EFNA1,ERO1A,EXT1,GPC1,HSPA5,KDELR3,KLF7,LOX,LXN,MAFF,MXI1,MYH9,NDRG1,PAM,PDGFB,PDK3,PGM1,PIM1,PNRC1,PPARGC1A,PRDX5,RRAGD,SDC3,SDC4,SERPINE1,SLC2A3,SLC6A6,TGFBI,TGM2,TIPARP,UGP2,VHL,VLDLR,ZFP36
HALLMARK_P53_PATHWAY	0.16	1	200	47	ABHD4,ADA,ANKRA2,APP,ATF3,BTG2,CASP1,CCND2,CCNG1,CD82,CTSF,DEF6,DGKA,DRAM1,EPHA2,FUCA1,H2AFJ,HBEGF,IL1A,JAG2,KIF13B,LIF,MXD4,NDRG1,NINJ1,PDGFA,PHLDA3,PROCR,PTPN14,PTPRE,RALGDS,RHBDF2,SERTAD3,SLC19A2,SP1,ST14,TAP1,TCN2,TGFA,TGFB1,TM4SF1,TNFSF9,TPD52L1,TRAFD1,TXNIP,VAMP8,ZMAT3
REACTOME_ARMS_MEDIATED_ACTIVATION	0.16	1	7	3	BRAF,NGF,RAP1A
REACTOME_GLYCEROPHOSPHOLIPID_CATABOLISM	0.16	1	7	3	GDE1,GDPD1,PNPLA6
REACTOME_IKBA_VARIANT_LEADS_TO_EDA_ID	0.16	1	7	3	IKBKB,NFKB2,NFKBIA
REACTOME_LOSS_OF_FUNCTION_OF_TGFBR1_IN_CANCER	0.16	1	7	3	SMAD3,TGFB1,ZFYVE9
REACTOME_RSK_ACTIVATION	0.16	1	7	3	MAPK3,RPS6KA2,RPS6KA3
REACTOME_RUNX1_REGULATES_TRANSCRIPTION_OF_GENES_INVOLVED_IN_DIFFERENTIATION_OF_MYELOID_CELLS	0.16	1	7	3	CSF2,LGALS3,RUNX2
REACTOME_SYNTHESIS_OF_PA	0.16	1	39	11	ACP6,AGPAT3,AGPAT4,DDHD1,GPD1L,LIPH,LPCAT4,PLA2G4A,PLA2R1,PLD1,PLD2
REACTOME_ASSEMBLY_OF_COLLAGEN_FIBRILS_AND_OTHER_MULTIMERIC_STRUCTURES	0.17	1	61	16	CD151,COL18A1,COL1A1,COL27A1,COL4A1,COL4A2,COL4A4,COL8A1,COL9A2,CTSV,ITGA6,LOX,LOXL1,LOXL2,LOXL4,PXDN
REACTOME_DERMATAN_SULFATE_BIOSYNTHESIS	0.17	1	11	4	CSPG4,CSPG5,DSE,UST
REACTOME_ENDOSOMAL_VACUOLAR_PATHWAY	0.17	1	11	4	CTSV,HLA-E,HLA-F,LNPEP
REACTOME_FREE_FATTY_ACIDS_REGULATE_INSULIN_SECRETION	0.17	1	11	4	ACSL4,GNA15,PLCB1,PLCB2
REACTOME_MITOCHONDRIAL_FATTY_ACID_BETA_OXIDATION_OF_SATURATED_FATTY_ACIDS	0.17	1	11	4	ACADS,ACADVL,ACSM3,HADH
REACTOME_PHENYLALANINE_AND_TYROSINE_METABOLISM	0.17	1	11	4	FAH,GSTZ1,KYAT1,PCBD1
REACTOME_REGULATED_PROTEOLYSIS_OF_P75NTR	0.17	1	11	4	ADAM17,APH1B,NCSTN,PSEN1
REACTOME_REGULATION_OF_INSULIN_LIKE_GROWTH_FACTOR_IGF_TRANSPORT_AND_UPTAKE_BY_INSULIN_LIKE_GROWTH_FACTOR_BINDING_PROTEINS_IGFBPS	0.17	1	124	30	ADAM10,ANO8,APLP2,APP,CALU,CHRDL1,CKAP4,CSF1,DNAJC3,FN1,FSTL1,GOLM1,HSP90B1,IGF2,IGFBP4,IGFBP6,IGFBP7,LAMB2,LAMC1,MATN3,MELTF,MFGE8,MIA3,NUCB1,PCSK9,PDIA6,PNPLA2,RCN1,SERPIND1,VWA1
REACTOME_SPHINGOLIPID_DE_NOVO_BIOSYNTHESIS	0.17	1	44	12	ACER3,ALDH3B1,CERS4,COL4A3BP,ORMDL3,OSBP,PPM1L,PRKD2,PRKD3,SAMD8,SGPL1,SPTLC2
REACTOME_SUMOYLATION_OF_IMMUNE_RESPONSE_PROTEINS	0.17	1	11	4	IKBKE,NFKB2,NFKBIA,PIAS3
REACTOME_BRANCHED_CHAIN_AMINO_ACID_CATABOLISM	0.18	1	19	6	ALDH6A1,BCAT1,DBT,HIBADH,HIBCH,PPM1K
REACTOME_CA_DEPENDENT_EVENTS	0.18	1	36	10	ADCY7,CAMK2D,CAMKK1,CAMKK2,GRK2,PLA2G4A,PRKAR1A,PRKAR2B,PRKCD,PRKX
REACTOME_DAG_AND_IP3_SIGNALING	0.18	1	40	11	ADCY7,AHCYL1,CAMK2D,CAMKK1,CAMKK2,GRK2,ITPR2,PRKAR1A,PRKAR2B,PRKCD,PRKX
REACTOME_GRB2:SOS_PROVIDES_LINKAGE_TO_MAPK_SIGNALING_FOR_INTEGRINS	0.18	1	15	5	FN1,ITGB3,RAP1A,TLN1,VWF
REACTOME_INTERFERON_GAMMA_SIGNALING	0.18	1	93	23	CAMK2D,GBP2,GBP3,GBP4,HLA-E,HLA-F,HLA-H,IFNGR1,IFNGR2,IRF2,IRF3,IRF5,JAK1,OAS2,PML,PRKCD,PTPN6,SP100,TRIM2,TRIM21,TRIM22,TRIM5,TRIM8
REACTOME_LDL_CLEARANCE	0.18	1	19	6	AP2A1,AP2B1,LDLR,NPC1,NPC2,PCSK9
REACTOME_MAP2K_AND_MAPK_ACTIVATION	0.18	1	40	11	BRAF,FN1,IL17RD,ITGB3,KRAS,LAMTOR2,MAPK3,RAP1A,TLN1,VCL,VWF
REACTOME_P130CAS_LINKAGE_TO_MAPK_SIGNALING_FOR_INTEGRINS	0.18	1	15	5	FN1,ITGB3,RAP1A,TLN1,VWF
REACTOME_YAP1_AND_WWTR1_TAZ_STIMULATED_GENE_EXPRESSION	0.18	1	15	5	HIPK2,RUNX2,TEAD2,TEAD3,YAP1
REACTOME_NUCLEAR_SIGNALING_BY_ERBB4	0.19	1	32	9	ADAM17,APH1B,GFAP,HBEGF,MXD4,NCSTN,PSEN1,STAT5A,YAP1
REACTOME_RHO_GTPASE_CYCLE	0.19	1	139	33	AKAP13,ARAP3,ARHGAP12,ARHGAP18,ARHGAP22,ARHGAP25,ARHGAP26,ARHGAP29,ARHGAP30,ARHGAP35,ARHGAP9,ARHGEF10L,ARHGEF12,ARHGEF17,ARHGEF2,ARHGEF3,ARHGEF40,FAM13A,GDI1,GMIP,MYO9A,NGEF,OCRL,OPHN1,PLEKHG2,PLEKHG5,RAC2,RHOB,RHOBTB1,RHOT1,SOS2,SRGAP2,STARD8
REACTOME_SPHINGOLIPID_METABOLISM	0.19	1	89	22	ACER3,ALDH3B1,ARSD,ARSK,ASAH1,CERS4,COL4A3BP,ESYT3,GALC,GBA2,GLB1L,HEXB,ORMDL3,OSBP,PPM1L,PRKD2,PRKD3,SAMD8,SGPL1,SMPD1,SPTLC2,UGCG
REACTOME_TRANSPORT_TO_THE_GOLGI_AND_SUBSEQUENT_MODIFICATION	0.19	1	185	43	ANK2,ANK3,ARFGAP3,B4GALT1,B4GALT4,B4GALT5,B4GALT6,BET1,CD55,COG3,COG6,COG7,COPA,COPB2,COPG1,COPG2,COPZ1,CSNK1D,F8,FUCA1,FUT8,GOLGA2,KDELR3,LMAN1,MAN1A1,MAN2A1,MAN2A2,MANEA,MGAT5,MIA3,NAPB,SEC23A,SEC24A,SEC24D,SPTBN2,ST6GAL1,TGFA,TMED10,TMED9,TRAPPC1,TRAPPC9,TUBA1A,USO1
REACTOME_COLLAGEN_FORMATION	0.2	1	90	22	ADAMTS2,CD151,COL13A1,COL18A1,COL1A1,COL27A1,COL4A1,COL4A2,COL4A4,COL8A1,COL9A2,COLGALT1,COLGALT2,CTSV,ITGA6,LOX,LOXL1,LOXL2,LOXL4,P3H3,PXDN,SERPINH1
REACTOME_CREB1_PHOSPHORYLATION_THROUGH_NMDA_RECEPTOR_MEDIATED_ACTIVATION_OF_RAS_SIGNALING	0.2	1	28	8	CAMK2D,DLG1,DLG3,DLG4,KRAS,MAPK3,RPS6KA2,RPS6KA3
REACTOME_ONCOGENIC_MAPK_SIGNALING	0.2	1	81	20	AGGF1,AGTRAP,BRAF,CAMK2D,CLCN6,ESRP1,FN1,ITGB3,KDM7A,KRAS,MAPK3,RAP1A,RASA1,RASA2,RASA3,SPRED1,TLN1,TRAK1,VCL,VWF
REACTOME_RAB_GEFS_EXCHANGE_GTP_FOR_GDP_ON_RABS	0.2	1	90	22	AKT3,ANKRD27,DENND1A,DENND1C,DENND2A,DENND4A,DENND4C,DENND5A,DENND6B,GDI1,MADD,RAB27A,RAB39A,RAB3A,RAB6A,RAB8B,RGP1,SBF2,TRAPPC1,TRAPPC11,TRAPPC9,ULK1
HALLMARK_PEROXISOME	0.21	1	104	25	ACOT8,ACOX1,ACSL1,ACSL4,ACSL5,BCL10,CAT,CDK7,CRAT,DLG4,ECH1,ECI2,EHHADH,FADS1,HMGCL,HSD17B4,IDH1,IDH2,MLYCD,MVP,PEX11A,PEX6,PRDX5,RDH11,SCP2
REACTOME_CGMP_EFFECTS	0.21	1	16	5	PDE11A,PDE2A,PDE5A,PRKG1,PRKG2
REACTOME_FATTY_ACIDS_BOUND_TO_GPR40_FFAR1_REGULATE_INSULIN_SECRETION	0.21	1	8	3	GNA15,PLCB1,PLCB2
REACTOME_METABOLISM_OF_INGESTED_SEMET_SEC_MESEC_INTO_H2SE	0.21	1	8	3	CTH,HNMT,NNMT
REACTOME_RAP1_SIGNALLING	0.21	1	16	5	PRKG1,RAP1A,RAPGEF3,RAPGEF4,SIPA1
REACTOME_RUNX2_REGULATES_GENES_INVOLVED_IN_CELL_MIGRATION	0.21	1	8	3	AKT3,ITGA5,RUNX2
REACTOME_RUNX3_REGULATES_YAP1_MEDIATED_TRANSCRIPTION	0.21	1	8	3	TEAD2,TEAD3,YAP1
REACTOME_SEMA4D_INDUCED_CELL_MIGRATION_AND_GROWTH_CONE_COLLAPSE	0.21	1	20	6	ARHGEF12,LIMK1,MYH9,PLXNB1,RHOB,ROCK1
REACTOME_SEMA4D_MEDIATED_INHIBITION_OF_CELL_ATTACHMENT_AND_MIGRATION	0.21	1	8	3	ARHGAP35,PLXNB1,RRAS
REACTOME_SIGNALING_BY_TGF_BETA_RECEPTOR_COMPLEX_IN_CANCER	0.21	1	8	3	SMAD3,TGFB1,ZFYVE9
REACTOME_SYNTHESIS_OF_KETONE_BODIES	0.21	1	8	3	ACSS3,BDH2,HMGCL
REACTOME_BUTYROPHILIN_BTN_FAMILY_INTERACTIONS	0.22	1	12	4	BTN3A1,BTN3A2,BTN3A3,PPL
REACTOME_GLUTATHIONE_SYNTHESIS_AND_RECYCLING	0.22	1	12	4	CHAC1,GGT1,GGT5,GGT7
REACTOME_PECAM1_INTERACTIONS	0.22	1	12	4	ITGAV,ITGB3,PTPN6,YES1
REACTOME_PLASMA_LIPOPROTEIN_CLEARANCE	0.22	1	33	9	AP2A1,AP2B1,LDLR,NPC1,NPC2,NR1H2,NR1H3,PCSK9,VLDLR
REACTOME_PROLONGED_ERK_ACTIVATION_EVENTS	0.22	1	12	4	BRAF,MAPK3,NGF,RAP1A
REACTOME_REDUCTION_OF_CYTOSOLIC_CAPLUSPLUS_LEVELS	0.22	1	12	4	ATP2A3,ATP2B2,ATP2B4,SRI
REACTOME_TP53_REGULATES_TRANSCRIPTION_OF_DEATH_RECEPTORS_AND_LIGANDS	0.22	1	12	4	TMEM219,TNFRSF10B,TNFRSF10C,TNFRSF10D
REACTOME_ACTIVATION_OF_GENE_EXPRESSION_BY_SREBF_SREBP	0.23	1	42	11	FDFT1,HELZ2,NCOA1,PPARA,SCD,SMARCD3,SP1,SREBF1,SREBF2,TBL1X,TM7SF2
REACTOME_EPHA_MEDIATED_GROWTH_CONE_COLLAPSE	0.23	1	29	8	EFNA1,EPHA2,EPHA5,EPHA6,MYH9,NGEF,ROCK1,YES1
REACTOME_GOLGI_ASSOCIATED_VESICLE_BIOGENESIS	0.24	1	56	14	ACBD3,BLOC1S3,CPD,DNAJC6,IGF2R,OCRL,PICALM,SH3D19,SNX2,SNX9,SORT1,TPD52L1,VAMP8,YIPF6
REACTOME_SIGNALING_BY_BRAF_AND_RAF_FUSIONS	0.24	1	65	16	AGGF1,AGTRAP,BRAF,CAMK2D,CLCN6,ESRP1,FN1,ITGB3,KDM7A,KRAS,MAPK3,RAP1A,TLN1,TRAK1,VCL,VWF
REACTOME_PROTEIN_PROTEIN_INTERACTIONS_AT_SYNAPSES	0.25	1	88	21	APBA1,APBA2,CASK,DLG1,DLG3,DLG4,EPB41,EPB41L1,HOMER2,IL1RAP,NLGN3,PDLIM5,PPFIA3,PPFIBP1,PPFIBP2,PTPRS,SHANK2,SLITRK4,SLITRK5,STXBP1,SYT9
REACTOME_SIGNALING_BY_RETINOIC_ACID	0.25	1	43	11	ALDH1A3,CPT1A,CPT1B,PDK3,PDK4,PPARD,RARB,RARG,RDH10,RDH11,RXRB
REACTOME_SYNTHESIS_OF_BILE_ACIDS_AND_BILE_SALTS	0.25	1	34	9	ACOT8,CYP27A1,CYP39A1,HSD17B4,NCOA1,OSBP,OSBPL3,OSBPL9,SCP2
HALLMARK_MYOGENESIS	0.26	1	200	45	ACSL1,APP,BHLHE40,BIN1,CFD,CHRNA1,CKB,CLU,COL1A1,COL4A2,CRAT,CTF1,DAPK2,DMD,EIF4A2,ERBB3,GSN,HBEGF,HDAC5,IGFBP7,ITGB1,ITGB5,LDB3,LPIN1,MAPRE3,MEF2D,MRAS,MYH9,MYLK,MYOM1,OCEL1,PDE4DIP,PTP4A3,RIT1,SCD,SLC6A8,SORBS1,SPDEF,SSPN,TCAP,TGFB1,TNNT1,TPD52L1,TPM2,VIPR1
REACTOME_ACTIVATION_OF_KAINATE_RECEPTORS_UPON_GLUTAMATE_BINDING	0.26	1	30	8	DLG1,DLG3,DLG4,GNG7,GRIK2,NCALD,PLCB1,PLCB2
REACTOME_FOXO_MEDIATED_TRANSCRIPTION_OF_CELL_CYCLE_GENES	0.26	1	17	5	CCNG2,CDKN1B,FOXO1,PCBP4,SMAD3
REACTOME_IL_6_TYPE_CYTOKINE_RECEPTOR_LIGAND_INTERACTIONS	0.26	1	17	5	CTF1,IL11RA,IL31RA,JAK1,LIF
REACTOME_BETA_OXIDATION_OF_HEXANOYL_COA_TO_BUTANOYL_COA	0.27	1	5	2	ACADS,HADH
REACTOME_DEFECTIVE_LFNG_CAUSES_SCDO3	0.27	1	5	2	NOTCH2,NOTCH3
REACTOME_GRB7_EVENTS_IN_ERBB2_SIGNALING	0.27	1	5	2	ERBB3,GRB7
REACTOME_HEME_DEGRADATION	0.27	1	5	2	BLVRA,BLVRB
REACTOME_INTERLEUKIN_20_FAMILY_SIGNALING	0.27	1	26	7	IL10RB,IL22RA1,IL24,JAK1,JAK3,STAT2,STAT5A
REACTOME_INTERLEUKIN_9_SIGNALING	0.27	1	9	3	JAK1,JAK3,STAT5A
REACTOME_LRR_FLII_INTERACTING_PROTEIN_1_LRRFIP1_ACTIVATES_TYPE_I_IFN_PRODUCTION	0.27	1	5	2	IRF3,LRRFIP1
REACTOME_MET_INTERACTS_WITH_TNS_PROTEINS	0.27	1	5	2	ITGB1,TNS3
REACTOME_MITOCHONDRIAL_UNCOUPLING_PROTEINS	0.27	1	5	2	SLC25A27,UCP2
REACTOME_N_GLYCAN_TRIMMING_AND_ELONGATION_IN_THE_CIS_GOLGI	0.27	1	5	2	MAN1A1,MANEA
REACTOME_PROPIONYL_COA_CATABOLISM	0.27	1	5	2	MMAA,PCCA
REACTOME_PTK6_EXPRESSION	0.27	1	5	2	EPAS1,PTK6
REACTOME_PTK6_REGULATES_RTKS_AND_THEIR_EFFECTORS_AKT1_AND_DOK1	0.27	1	9	3	CBL,DOK1,PTK6
REACTOME_RUNX2_REGULATES_CHONDROCYTE_MATURATION	0.27	1	5	2	GLI2,RUNX2
REACTOME_SHC_RELATED_EVENTS_TRIGGERED_BY_IGF1R	0.27	1	9	3	IGF1R,IGF2,KRAS
REACTOME_SYNTHESIS_OF_GDP_MANNOSE	0.27	1	5	2	GMPPA,MPI
REACTOME_SYNTHESIS_OF_PI	0.27	1	5	2	CDS1,PITPNM1
REACTOME_TRAFFICKING_AND_PROCESSING_OF_ENDOSOMAL_TLR	0.27	1	13	4	CTSV,HSP90B1,LGMN,UNC93B1
REACTOME_TYROSINE_CATABOLISM	0.27	1	5	2	FAH,GSTZ1
REACTOME_COMMON_PATHWAY_OF_FIBRIN_CLOT_FORMATION	0.28	1	22	6	F8,PROCR,PROS1,SERPINA5,SERPIND1,THBD
REACTOME_DEFECTS_IN_VITAMIN_AND_COFACTOR_METABOLISM	0.28	1	22	6	ABCD4,HLCS,LMBRD1,MMAA,PCCA,TCN2
REACTOME_NUCLEAR_RECEPTOR_TRANSCRIPTION_PATHWAY	0.28	1	53	13	ESRRA,NR1D1,NR1H2,NR1H3,NR2F6,NR4A1,PPARA,PPARD,PPARG,RARB,RARG,RXRB,THRB
REACTOME_RAB_REGULATION_OF_TRAFFICKING	0.28	1	122	28	AKT3,ANKRD27,DENND1A,DENND1C,DENND2A,DENND4A,DENND4C,DENND5A,DENND6B,GDI1,MADD,OPTN,RAB11A,RAB27A,RAB39A,RAB3A,RAB6A,RAB8B,RGP1,SBF2,SYTL1,TBC1D10A,TBC1D16,TRAPPC1,TRAPPC11,TRAPPC9,TSC1,ULK1
REACTOME_TP53_REGULATES_TRANSCRIPTION_OF_CELL_DEATH_GENES	0.28	1	44	11	ATM,BBC3,BCL6,BNIP3L,CASP1,CASP10,NDRG1,TMEM219,TNFRSF10B,TNFRSF10C,TNFRSF10D
REACTOME_HS_GAG_BIOSYNTHESIS	0.29	1	31	8	EXT1,EXT2,GPC1,GPC6,HSPG2,SDC3,SDC4,SLC35D2
REACTOME_NICOTINATE_METABOLISM	0.29	1	31	8	NADK2,NADSYN1,NAMPT,NMNAT2,NMRK1,NNMT,NUDT12,PARP10
REACTOME_SIGNALING_BY_NOTCH1_IN_CANCER	0.29	1	58	14	ADAM10,ADAM17,APH1B,HDAC5,HDAC6,HEYL,JAG1,JAG2,MAML2,MIB1,NCSTN,NEURL1B,PSEN1,TBL1X
REACTOME_SIGNALING_BY_NOTCH3	0.29	1	49	12	ADAM10,APH1B,HEYL,JAG1,JAG2,MAML2,MIB1,NCSTN,NEURL1B,NOTCH3,PBX1,PSEN1
REACTOME_SIGNALING_BY_RAS_MUTANTS	0.29	1	58	14	BRAF,CAMK2D,FN1,ITGB3,KRAS,MAPK3,RAP1A,RASA1,RASA2,RASA3,SPRED1,TLN1,VCL,VWF
REACTOME_TRANS_GOLGI_NETWORK_VESICLE_BUDDING	0.29	1	72	17	ACBD3,AP1G2,APP,BLOC1S3,CPD,DNAJC6,GNS,IGF2R,OCRL,PICALM,SH3D19,SNX2,SNX9,SORT1,TPD52L1,VAMP8,YIPF6
REACTOME_DISEASES_ASSOCIATED_WITH_GLYCOSYLATION_PRECURSOR_BIOSYNTHESIS	0.3	1	18	5	DPM3,GFPT1,GNE,MPI,PGM1
REACTOME_GASTRIN_CREB_SIGNALLING_PATHWAY_VIA_PKC_AND_MAPK	0.3	1	18	5	HBEGF,KRAS,MAPK3,RPS6KA2,RPS6KA3
REACTOME_SIGNALING_BY_NON_RECEPTOR_TYROSINE_KINASES	0.3	1	54	13	ARHGAP35,CBL,CDKN1B,DOCK1,DOK1,ELMO2,EPAS1,ERBB3,HBEGF,KRAS,PTK6,RASA1,STAP2
REACTOME_SYNTHESIS_OF_PIPS_AT_THE_GOLGI_MEMBRANE	0.3	1	18	5	FIG4,OCRL,PIK3C3,PIK3R4,PIKFYVE
HALLMARK_HEDGEHOG_SIGNALING	0.31	1	36	9	CELSR1,MYH9,NRCAM,NRP1,NRP2,OPHN1,PML,RASA1,VLDLR
REACTOME_INSULIN_PROCESSING	0.31	1	27	7	CPE,ERO1A,ERO1B,EXOC1,EXOC2,EXOC4,RAB27A
REACTOME_INTEGRIN_SIGNALING	0.31	1	27	7	FN1,ITGB3,RAP1A,RAPGEF3,RAPGEF4,TLN1,VWF
REACTOME_INTERLEUKIN_RECEPTOR_SHC_SIGNALING	0.31	1	27	7	CSF2,GAB2,INPPL1,JAK1,JAK3,PIK3CD,PTPN6
HALLMARK_IL6_JAK_STAT3_SIGNALING	0.32	1	87	20	CBL,CD9,CRLF2,CSF1,CSF2,IFNGR1,IFNGR2,IL10RB,IL13RA1,IL15RA,IL1B,IL1R1,ITGB3,LEPR,PIM1,STAT2,TGFB1,TNFRSF1A,TNFRSF1B,TNFRSF21
HALLMARK_NOTCH_SIGNALING	0.32	1	32	8	FBXW11,HEYL,JAG1,MAML2,NOTCH2,NOTCH3,PPARD,ST3GAL6
REACTOME_BBSOME_MEDIATED_CARGO_TARGETING_TO_CILIUM	0.32	1	23	6	BBIP1,BBS1,BBS10,BBS12,BBS7,LZTFL1
REACTOME_DEFECTS_IN_COBALAMIN_B12_METABOLISM	0.32	1	14	4	ABCD4,LMBRD1,MMAA,TCN2
REACTOME_L1CAM_INTERACTIONS	0.32	1	120	27	ANK2,ANK3,AP2A1,AP2B1,CNTN1,DLG1,DLG3,DLG4,ITGA1,ITGA10,ITGA2,ITGA5,ITGAV,ITGB1,ITGB3,LAMC1,MAPK3,MSN,NRCAM,NRP1,NRP2,PAK1,RPS6KA2,RPS6KA3,SCN1B,SPTBN2,TUBA1A
REACTOME_RAF_INDEPENDENT_MAPK1_3_ACTIVATION	0.32	1	23	6	DUSP1,DUSP16,DUSP4,DUSP5,JAK1,MAPK3
REACTOME_REGULATION_OF_IFNG_SIGNALING	0.32	1	14	4	IFNGR1,IFNGR2,JAK1,PTPN6
REACTOME_RETROGRADE_NEUROTROPHIN_SIGNALLING	0.32	1	14	4	AP2A1,AP2B1,DNAL4,NGF
REACTOME_SEMA3A_PLEXIN_REPULSION_SIGNALING_BY_INHIBITING_INTEGRIN_ADHESION	0.32	1	14	4	NRP1,RRAS,SEMA3A,TLN1
REACTOME_SIGNALLING_TO_ERKS	0.32	1	32	8	BRAF,KRAS,MAPK13,MAPK3,NGF,RALGDS,RAP1A,RIT1
REACTOME_INTERLEUKIN_10_SIGNALING	0.33	1	46	11	CSF1,CSF2,IL10RA,IL10RB,IL1A,IL1B,IL1R1,JAK1,LIF,TNFRSF1A,TNFRSF1B
REACTOME_ION_TRANSPORT_BY_P_TYPE_ATPASES	0.33	1	55	13	ATP10D,ATP11B,ATP13A2,ATP2A3,ATP2B2,ATP2B4,ATP7B,ATP8A1,ATP8B1,ATP8B2,ATP9A,CAMK2D,SRI
REACTOME_ACTIVATION_OF_THE_AP_1_FAMILY_OF_TRANSCRIPTION_FACTORS	0.34	1	10	3	ATF2,MAPK3,MAPK9
REACTOME_AKT_PHOSPHORYLATES_TARGETS_IN_THE_NUCLEUS	0.34	1	10	3	AKT3,FOXO1,NR4A1
REACTOME_CAMK_IV_MEDIATED_PHOSPHORYLATION_OF_CREB	0.34	1	10	3	CAMK2D,CAMKK1,CAMKK2
REACTOME_CARGO_TRAFFICKING_TO_THE_PERICILIARY_MEMBRANE	0.34	1	51	12	ARL3,BBIP1,BBS1,BBS10,BBS12,BBS7,EXOC1,EXOC2,EXOC4,LZTFL1,PDE6D,RAB11A
REACTOME_FATTY_ACYL_COA_BIOSYNTHESIS	0.34	1	37	9	ACSL1,ACSL4,ACSL5,CBR4,ELOVL3,HSD17B12,HSD17B8,SCD,SCD5
REACTOME_INTERLEUKIN_21_SIGNALING	0.34	1	10	3	JAK1,JAK3,STAT5A
REACTOME_KETONE_BODY_METABOLISM	0.34	1	10	3	ACSS3,BDH2,HMGCL
REACTOME_MITOCHONDRIAL_FATTY_ACID_BETA_OXIDATION	0.34	1	37	9	ACAD10,ACADS,ACADVL,ACOT13,ACSF2,ACSM3,HADH,MMAA,PCCA
REACTOME_NEUROTRANSMITTER_CLEARANCE	0.34	1	10	3	ALDH2,COMT,MAOA
REACTOME_ORGANIC_CATION_TRANSPORT	0.34	1	10	3	SLC22A15,SLC22A18,SLC22A5
REACTOME_OTHER_SEMAPHORIN_INTERACTIONS	0.34	1	19	5	ITGA1,ITGB1,PLXNB3,PLXNC1,SEMA6D
REACTOME_PLATELET_CALCIUM_HOMEOSTASIS	0.34	1	28	7	ATP2A3,ATP2B2,ATP2B4,ITPR2,P2RX4,SRI,STIM1
REACTOME_REGULATION_OF_COMMISSURAL_AXON_PATHFINDING_BY_SLIT_AND_ROBO	0.34	1	10	3	NTN1,ROBO1,ROBO2
REACTOME_REGULATION_OF_FOXO_TRANSCRIPTIONAL_ACTIVITY_BY_ACETYLATION	0.34	1	10	3	FOXO1,SIRT3,TXNIP
REACTOME_RHO_GTPASES_ACTIVATE_ROCKS	0.34	1	19	5	LIMK1,MYH9,PAK1,RHOB,ROCK1
REACTOME_SCAVENGING_BY_CLASS_A_RECEPTORS	0.34	1	19	5	CALR,COL1A1,COL4A1,COL4A2,HSP90B1
REACTOME_VEGFR2_MEDIATED_CELL_PROLIFERATION	0.34	1	19	5	AHCYL1,ITPR2,KRAS,PRKCD,RASA1
REACTOME_TRNA_AMINOACYLATION	0.35	1	42	10	CARS,DARS,GARS,IARS2,LARS,MARS,PPA2,SARS,WARS,YARS
HALLMARK_UNFOLDED_PROTEIN_RESPONSE	0.36	1	113	25	ASNS,ATF3,ATF6,CALR,CEBPB,CEBPG,CHAC1,DNAJB9,DNAJC3,EDEM1,EIF2AK3,EIF4A2,ERN1,ERO1A,EXOC2,HSP90B1,HSPA5,KDELR3,PDIA5,PDIA6,PSAT1,WIPI1,XBP1,XPOT,YIF1A
REACTOME_ACYL_CHAIN_REMODELING_OF_CL	0.36	1	6	2	PLA2G4A,PLA2G6
REACTOME_ALPHA_OXIDATION_OF_PHYTANATE	0.36	1	6	2	PECR,PHYH
REACTOME_CA2PLUS_PATHWAY	0.36	1	61	14	AGO3,AGO4,AXIN2,FZD3,FZD4,GNG7,ITPR2,NFATC1,NLK,PLCB1,PLCB2,PRKG1,PRKG2,TCF7L1
REACTOME_CARGO_CONCENTRATION_IN_THE_ER	0.36	1	33	8	F8,LMAN1,MIA3,SEC23A,SEC24A,SEC24D,TGFA,TMED10
REACTOME_CHOLINE_CATABOLISM	0.36	1	6	2	ALDH7A1,SLC44A1
REACTOME_CLEC7A_INFLAMMASOME_PATHWAY	0.36	1	6	2	IL1B,PYCARD
REACTOME_INTERLEUKIN_6_FAMILY_SIGNALING	0.36	1	24	6	CBL,CTF1,IL11RA,IL31RA,JAK1,LIF
REACTOME_MISSPLICED_LRP5_MUTANTS_HAVE_ENHANCED_BETA_CATENIN_DEPENDENT_SIGNALING	0.36	1	6	2	KREMEN1,LRP5
REACTOME_MOLYBDENUM_COFACTOR_BIOSYNTHESIS	0.36	1	6	2	MOCOS,NFS1
REACTOME_NEGATIVE_FEEDBACK_REGULATION_OF_MAPK_PATHWAY	0.36	1	6	2	BRAF,MAPK3
REACTOME_PHENYLALANINE_METABOLISM	0.36	1	6	2	KYAT1,PCBD1
REACTOME_PRE_NOTCH_PROCESSING_IN_THE_ENDOPLASMIC_RETICULUM	0.36	1	6	2	NOTCH2,NOTCH3
REACTOME_PROTEIN_REPAIR	0.36	1	6	2	MSRB2,MSRB3
REACTOME_PTK6_PROMOTES_HIF1A_STABILIZATION	0.36	1	6	2	HBEGF,PTK6
REACTOME_PTK6_REGULATES_CELL_CYCLE	0.36	1	6	2	CDKN1B,PTK6
REACTOME_RHO_GTPASES_ACTIVATE_NADPH_OXIDASES	0.36	1	24	6	MAPK3,NOXA1,PIK3C3,PIK3R4,PRKCD,RAC2
REACTOME_RUNX2_REGULATES_OSTEOBLAST_DIFFERENTIATION	0.36	1	24	6	COL1A1,HDAC6,MAPK3,RUNX2,YAP1,YES1
REACTOME_SCAVENGING_BY_CLASS_F_RECEPTORS	0.36	1	6	2	CALR,SCARF1
REACTOME_SENSING_OF_DNA_DOUBLE_STRAND_BREAKS	0.36	1	6	2	ATM,RAD50
REACTOME_UPTAKE_AND_FUNCTION_OF_DIPHTHERIA_TOXIN	0.36	1	6	2	CD9,HBEGF
HALLMARK_MITOTIC_SPINDLE	0.37	1	199	43	ACTN4,AKAP13,ARAP3,ARFGEF1,ARHGAP29,ARHGEF12,ARHGEF2,ARHGEF3,ARL8A,BIN1,CDC42BPA,CDC42EP2,CDC42EP4,CEP57,CKAP5,CLIP2,CNTRL,CSNK1D,DLG1,DOCK2,EPB41,FARP1,FGD6,GSN,HDAC6,HOOK3,MARK4,MYH9,NOTCH2,NUMA1,OPHN1,PDLIM5,PLEKHG2,RAPGEF5,RASA1,RASA2,ROCK1,SEPT9,SUN2,TSC1,TUBGCP2,VCL,WASF2
REACTOME_ANCHORING_FIBRIL_FORMATION	0.37	1	15	4	COL1A1,COL4A1,COL4A2,COL4A4
REACTOME_BILE_ACID_AND_BILE_SALT_METABOLISM	0.38	1	43	10	ABCC3,ACOT8,CYP27A1,CYP39A1,HSD17B4,NCOA1,OSBP,OSBPL3,OSBPL9,SCP2
REACTOME_DOWNSTREAM_SIGNAL_TRANSDUCTION	0.38	1	29	7	GRB7,KRAS,PDGFA,PDGFB,PDGFRB,RASA1,STAT5A
REACTOME_MYOGENESIS	0.38	1	29	7	BNIP2,CDON,MAP2K6,MEF2D,NEO1,SPAG9,TCF4
REACTOME_NEUREXINS_AND_NEUROLIGINS	0.38	1	57	13	APBA1,APBA2,CASK,DLG3,DLG4,EPB41,EPB41L1,HOMER2,NLGN3,PDLIM5,SHANK2,STXBP1,SYT9
REACTOME_SIGNALING_BY_SCF_KIT	0.38	1	43	10	CBL,FER,GAB2,GRB7,KRAS,PTPN6,SH2B2,STAT5A,TEC,YES1
REACTOME_CHONDROITIN_SULFATE_BIOSYNTHESIS	0.39	1	20	5	CHPF,CHST15,CHSY3,CSPG4,CSPG5
REACTOME_INTERLEUKIN_3_INTERLEUKIN_5_AND_GM_CSF_SIGNALING	0.39	1	48	11	CBL,CSF2,GAB2,INPPL1,JAK1,JAK3,PIK3CD,PTPN6,STAT5A,TEC,YES1
REACTOME_NEGATIVE_REGULATORS_OF_DDX58_IFIH1_SIGNALING	0.39	1	34	8	IKBKE,IRF3,NLRX1,RNF125,TAX1BP1,UBA7,UBE2D1,UBE2L6
REACTOME_RAS_ACTIVATION_UPON_CA2PLUS_INFLUX_THROUGH_NMDA_RECEPTOR	0.39	1	20	5	CAMK2D,DLG1,DLG3,DLG4,KRAS
REACTOME_APOPTOTIC_CLEAVAGE_OF_CELL_ADHESION_PROTEINS	0.4	1	11	3	DSG2,DSP,OCLN
REACTOME_CLEC7A_DECTIN_1_INDUCES_NFAT_ACTIVATION	0.4	1	11	3	AHCYL1,ITPR2,NFATC1
REACTOME_DSCAM_INTERACTIONS	0.4	1	11	3	MAPK13,NTN1,PAK1
REACTOME_IRAK4_DEFICIENCY_TLR2_4	0.4	1	11	3	IRAK4,TIRAP,TLR1
REACTOME_SYNTHESIS_OF_PIPS_AT_THE_PLASMA_MEMBRANE	0.4	1	53	12	INPPL1,MTMR3,OCRL,PIK3C2B,PIK3CD,PLEKHA1,PLEKHA2,PLEKHA4,PLEKHA8,PTPN13,SBF2,SYNJ2
REACTOME_UPTAKE_AND_FUNCTION_OF_ANTHRAX_TOXINS	0.4	1	11	3	FURIN,MAP2K6,PDCD6IP
HALLMARK_APICAL_SURFACE	0.41	1	44	10	ADAM10,AFAP1L2,APP,ATP8B1,B4GALT1,CROCC,GSTM3,HSPB1,PCSK9,SLC2A4
REACTOME_INTERLEUKIN_2_FAMILY_SIGNALING	0.41	1	44	10	CSF2,GAB2,IL15RA,INPPL1,JAK1,JAK3,PIK3CD,PTPN6,SOS2,STAT5A
REACTOME_FOXO_MEDIATED_TRANSCRIPTION_OF_OXIDATIVE_STRESS_METABOLIC_AND_NEURONAL_GENES	0.42	1	30	7	ATXN3,CAT,FOXO1,PPARGC1A,SIRT3,SMAD3,SREBF1
REACTOME_GLYCOGEN_SYNTHESIS	0.42	1	16	4	GYG2,PGM1,PGM2L1,UGP2
REACTOME_METABOLISM_OF_PORPHYRINS	0.42	1	16	4	ALAD,BLVRA,BLVRB,PPOX
REACTOME_METABOLISM_OF_STEROIDS	0.42	1	150	32	ABCC3,ACOT8,CYP11A1,CYP27A1,CYP2R1,CYP39A1,FDFT1,HELZ2,HSD11B1,HSD17B12,HSD17B4,INSIG1,INSIG2,LGMN,MBTPS2,MSMO1,NCOA1,OSBP,OSBPL3,OSBPL9,PPARA,SCD,SCP2,SEC23A,SEC24A,SEC24D,SMARCD3,SP1,SREBF1,SREBF2,TBL1X,TM7SF2
REACTOME_NRIF_SIGNALS_CELL_DEATH_FROM_THE_NUCLEUS	0.42	1	16	4	APH1B,NCSTN,NGF,PSEN1
REACTOME_NUCLEOTIDE_BINDING_DOMAIN_LEUCINE_RICH_REPEAT_CONTAINING_RECEPTOR_NLR_SIGNALING_PATHWAYS	0.42	1	54	12	APP,CASP1,IKBKB,IRAK2,MAP2K6,MAPK13,NFKB2,NLRP1,NLRP3,PYCARD,TAB3,TXNIP
REACTOME_REGULATION_OF_KIT_SIGNALING	0.42	1	16	4	CBL,PTPN6,SH2B2,YES1
REACTOME_REGULATION_OF_PYRUVATE_DEHYDROGENASE_PDH_COMPLEX	0.42	1	16	4	GSTZ1,PDK3,PDK4,PPARD
REACTOME_SEMA3A_PAK_DEPENDENT_AXON_REPULSION	0.42	1	16	4	LIMK1,NRP1,PAK1,SEMA3A
REACTOME_SIGNALING_BY_ERBB2	0.42	1	49	11	AKT3,CUL5,ERBB3,GRB7,HBEGF,KRAS,PRKCD,PTK6,PTPN12,RNF41,YES1
REACTOME_SIGNALING_BY_NOTCH1	0.42	1	73	16	ADAM10,ADAM17,APH1B,CNTN1,HDAC5,HDAC6,HEYL,JAG1,JAG2,MAML2,MIB1,NCSTN,NEURL1B,PSEN1,TBL1X,TLE2
REACTOME_BIOSYNTHESIS_OF_THE_N_GLYCAN_PRECURSOR_DOLICHOL_LIPID_LINKED_OLIGOSACCHARIDE_LLO_AND_TRANSFER_TO_A_NASCENT_PROTEIN	0.43	1	78	17	CMAS,DPM3,GFPT1,GMDS,GMPPA,GNE,MPI,PGM3,SLC17A5,ST3GAL1,ST3GAL3,ST3GAL5,ST3GAL6,ST6GAL1,ST6GALNAC2,ST6GALNAC3,ST8SIA4
REACTOME_BLOOD_GROUP_SYSTEMS_BIOSYNTHESIS	0.43	1	21	5	B3GALT4,FUT1,FUT2,ST3GAL3,ST3GAL6
REACTOME_CELLULAR_HEXOSE_TRANSPORT	0.43	1	21	5	SLC2A10,SLC2A12,SLC2A3,SLC2A4,SLC50A1
REACTOME_NEGATIVE_REGULATION_OF_NMDA_RECEPTOR_MEDIATED_NEURONAL_TRANSMISSION	0.43	1	21	5	CAMK2D,DLG1,DLG3,DLG4,PPM1E
REACTOME_ACTIVATION_OF_RAC1_DOWNSTREAM_OF_NMDARS	0.44	1	7	2	CAMKK1,CAMKK2
REACTOME_ACYL_CHAIN_REMODELING_OF_DAG_AND_TAG	0.44	1	7	2	MGLL,PNPLA2
REACTOME_APEX1_INDEPENDENT_RESOLUTION_OF_AP_SITES_VIA_THE_SINGLE_NUCLEOTIDE_REPLACEMENT_PATHWAY	0.44	1	7	2	POLB,XRCC1
REACTOME_ATTACHMENT_OF_GPI_ANCHOR_TO_UPAR	0.44	1	7	2	PIGK,PIGT
REACTOME_CATION_COUPLED_CHLORIDE_COTRANSPORTERS	0.44	1	7	2	SLC12A5,SLC12A6
REACTOME_COLLAGEN_DEGRADATION	0.44	1	64	14	ADAM10,ADAM17,COL13A1,COL18A1,COL1A1,COL4A1,COL4A2,COL4A4,COL8A1,COL9A2,FURIN,MMP11,MMP15,MMP19
REACTOME_CREB_PHOSPHORYLATION	0.44	1	7	2	RPS6KA2,RPS6KA3
REACTOME_ERYTHROPOIETIN_ACTIVATES_STAT5	0.44	1	7	2	EPOR,STAT5A
REACTOME_GLYCOSPHINGOLIPID_METABOLISM	0.44	1	45	10	ARSD,ARSK,ASAH1,ESYT3,GALC,GBA2,GLB1L,HEXB,SMPD1,UGCG
REACTOME_NEF_MEDIATED_CD8_DOWN_REGULATION	0.44	1	7	2	AP2A1,AP2B1
REACTOME_NEUROFASCIN_INTERACTIONS	0.44	1	7	2	CNTN1,NRCAM
REACTOME_POST_TRANSCRIPTIONAL_SILENCING_BY_SMALL_RNAS	0.44	1	7	2	AGO3,AGO4
REACTOME_RUNX3_REGULATES_CDKN1A_TRANSCRIPTION	0.44	1	7	2	SMAD3,TGFB1
REACTOME_SIGNALING_BY_MODERATE_KINASE_ACTIVITY_BRAF_MUTANTS	0.44	1	45	10	BRAF,CAMK2D,FN1,ITGB3,KRAS,MAPK3,RAP1A,TLN1,VCL,VWF
REACTOME_STAT5_ACTIVATION	0.44	1	7	2	GAB2,STAT5A
HALLMARK_INFLAMMATORY_RESPONSE	0.45	1	200	42	BST2,BTG2,CD40,CD55,CD82,CHST2,CSF1,EIF2AK2,GABBR1,GNA15,HAS2,HBEGF,IFITM1,IFNGR2,IL10RA,IL15RA,IL1A,IL1B,IL1R1,IRAK2,ITGA5,ITGB3,LAMP3,LDLR,LIF,LY6E,NAMPT,NFKBIA,NLRP3,P2RX4,PSEN1,PTPRE,SCARF1,SCN1B,SERPINE1,SLC11A2,SLC4A4,SRI,TLR1,TNFRSF1B,TNFSF10,TNFSF9
REACTOME_FGFR1_MUTANT_RECEPTOR_ACTIVATION	0.45	1	31	7	CNTRL,ERLIN2,GAB2,LRRFIP1,MYO18A,STAT5A,ZMYM2
REACTOME_GLUTAMATE_BINDING_ACTIVATION_OF_AMPA_RECEPTORS_AND_SYNAPTIC_PLASTICITY	0.45	1	31	7	AP2A1,AP2B1,CAMK2D,DLG1,DLG4,EPB41L1,MYO6
REACTOME_HSF1_ACTIVATION	0.45	1	31	7	DNAJB6,HDAC6,HSPA1A,HSPA1B,HSPB1,SERPINH1,TNFRSF21
REACTOME_PERK_REGULATES_GENE_EXPRESSION	0.45	1	31	7	ASNS,ATF3,ATF6,CEBPG,EIF2AK3,EXOSC7,HSPA5
REACTOME_RUNX2_REGULATES_BONE_DEVELOPMENT	0.45	1	31	7	COL1A1,GLI2,HDAC6,MAPK3,RUNX2,YAP1,YES1
REACTOME_SIGNALING_BY_MET	0.45	1	79	17	CBL,COL1A1,COL27A1,FN1,ITGA2,ITGA3,ITGB1,KRAS,LAMA4,LAMA5,LAMB2,LAMC1,LRIG1,PTPRJ,RAB4B,RAP1A,TNS3
REACTOME_TRANSCRIPTIONAL_REGULATION_OF_WHITE_ADIPOCYTE_DIFFERENTIATION	0.45	1	84	18	CDK19,CEBPB,CEBPD,FABP4,HELZ2,LPL,NCOA1,NCOA3,PLIN1,PPARA,PPARG,PPARGC1A,SLC2A4,SMARCD3,SREBF1,SREBF2,TBL1X,TGFB1
REACTOME_CREB1_PHOSPHORYLATION_THROUGH_THE_ACTIVATION_OF_ADENYLATE_CYCLASE	0.46	1	12	3	PRKAR1A,PRKAR2B,PRKX
REACTOME_ETHANOL_OXIDATION	0.46	1	12	3	ACSS1,ACSS2,ALDH2
REACTOME_GLUTATHIONE_CONJUGATION	0.46	1	36	8	CHAC1,GGT1,GGT5,GGT7,GSTM3,GSTM4,GSTZ1,MGST2
REACTOME_INTERLEUKIN_2_SIGNALING	0.46	1	12	3	JAK1,JAK3,STAT5A
REACTOME_JOSEPHIN_DOMAIN_DUBS	0.46	1	12	3	ATXN3,JOSD2,PRKN
REACTOME_NEUTROPHIL_DEGRANULATION	0.46	1	478	99	ACTR2,ADAM10,ALAD,ALDH3B1,ALDOC,AMPD3,ANO6,APEH,ARHGAP9,ARL8A,ASAH1,ATP11B,ATP6AP2,ATP6V0A1,ATP8A1,B4GALT1,BST2,C6orf120,CAB39,CAT,CD47,CD55,CEACAM1,CFD,CKAP4,CMTM6,CPNE1,CTSH,CYSTM1,DNAJC3,DOCK2,DSP,ENPP4,ERP44,FUCA1,GCA,GHDC,GMFG,GNS,GSN,HEBP2,HEXB,HGSNAT,HSPA1A,HSPA1B,HVCN1,IDH1,IGF2R,IQGAP2,ITGAV,ITGB2,JUP,LAMTOR2,LGALS3,LTA4H,MAN2B1,MANBA,METTL7A,MLEC,MOSPD2,MVP,NCSTN,NHLRC3,NIT2,NPC2,ORMDL3…
REACTOME_OPIOID_SIGNALLING	0.46	1	89	19	ADCY7,AHCYL1,CAMK2D,CAMKK1,CAMKK2,GNAL,GNAZ,GNG7,GRK2,ITPR2,PDE4A,PDE4D,PLA2G4A,PLCB1,PLCB2,PRKAR1A,PRKAR2B,PRKCD,PRKX
REACTOME_TICAM1_DEPENDENT_ACTIVATION_OF_IRF3_IRF7	0.46	1	12	3	IKBKE,IRF3,TANK
REACTOME_TP53_REGULATES_TRANSCRIPTION_OF_CASPASE_ACTIVATORS_AND_CASPASES	0.46	1	12	3	ATM,CASP1,CASP10
REACTOME_PLATELET_SENSITIZATION_BY_LDL	0.47	1	17	4	LRP8,PLA2G4A,PPP2R5B,PTPN6
REACTOME_REGULATION_OF_RUNX1_EXPRESSION_AND_ACTIVITY	0.47	1	17	4	AGO3,AGO4,CCND2,PML
REACTOME_ENDOGENOUS_STEROLS	0.48	1	27	6	ARNT,CYP11A1,CYP1B1,CYP27A1,CYP39A1,NCOA1
REACTOME_EPH_EPHRIN_MEDIATED_REPULSION_OF_CELLS	0.48	1	51	11	ADAM10,AP2A1,AP2B1,APH1B,EFNA1,EPHA2,EPHA5,EPHA6,NCSTN,PSEN1,YES1
REACTOME_NITRIC_OXIDE_STIMULATES_GUANYLATE_CYCLASE	0.48	1	22	5	PDE11A,PDE2A,PDE5A,PRKG1,PRKG2
REACTOME_SHC1_EVENTS_IN_ERBB2_SIGNALING	0.48	1	22	5	ERBB3,HBEGF,KRAS,PRKCD,PTPN12
REACTOME_FOXO_MEDIATED_TRANSCRIPTION	0.49	1	66	14	AKT3,ATXN3,BBC3,BCL6,CAT,CCNG2,CDKN1B,FOXO1,PCBP4,PPARGC1A,SIRT3,SMAD3,SREBF1,TXNIP
REACTOME_SIGNALING_BY_VEGF	0.49	1	105	22	ABI2,AHCYL1,AKT3,CDH5,CTNND1,DOCK1,ELMO2,HSPB1,ITGAV,ITGB3,ITPR2,JUP,KRAS,MAPK13,NRP1,NRP2,PAK1,PRKCD,RASA1,ROCK1,VEGFB,WASF2
REACTOME_TGF_BETA_RECEPTOR_SIGNALING_ACTIVATES_SMADS	0.49	1	32	7	CBL,FURIN,MTMR4,SMAD3,SMURF2,TGFB1,ZFYVE9
HALLMARK_WNT_BETA_CATENIN_SIGNALING	0.5	1	42	9	ADAM17,AXIN2,CCND2,CSNK1E,HDAC5,JAG1,JAG2,NCSTN,PPARD
REACTOME_COPI_MEDIATED_ANTEROGRADE_TRANSPORT	0.5	1	101	21	ANK2,ANK3,ARFGAP3,BET1,CD55,COG3,COG6,COG7,COPA,COPB2,COPG1,COPG2,COPZ1,GOLGA2,KDELR3,NAPB,SPTBN2,TMED10,TMED9,TUBA1A,USO1
REACTOME_NCAM1_INTERACTIONS	0.5	1	42	9	ARTN,CACNB3,CACNB4,COL4A1,COL4A2,COL4A4,COL9A2,NRTN,ST8SIA4
REACTOME_ACTIVATION_OF_RAC1	0.51	1	13	3	PAK1,ROBO1,SOS2
REACTOME_ADVANCED_GLYCOSYLATION_ENDPRODUCT_RECEPTOR_SIGNALING	0.51	1	13	3	APP,LGALS3,MAPK3
REACTOME_AMPK_INHIBITS_CHREBP_TRANSCRIPTIONAL_ACTIVATION_ACTIVITY	0.51	1	8	2	MLXIPL,PRKAB2
REACTOME_BINDING_OF_TCF_LEF:CTNNB1_TO_TARGET_GENE_PROMOTERS	0.51	1	8	2	AXIN2,TCF7L1
REACTOME_COLLAGEN_BIOSYNTHESIS_AND_MODIFYING_ENZYMES	0.51	1	67	14	ADAMTS2,COL13A1,COL18A1,COL1A1,COL27A1,COL4A1,COL4A2,COL4A4,COL8A1,COL9A2,COLGALT1,COLGALT2,P3H3,SERPINH1
REACTOME_COMPETING_ENDOGENOUS_RNAS_CERNAS_REGULATE_PTEN_TRANSLATION	0.51	1	8	2	AGO3,AGO4
REACTOME_CREB1_PHOSPHORYLATION_THROUGH_THE_ACTIVATION_OF_CAMKII_CAMKK_CAMKIV_CASCASDE	0.51	1	8	2	CAMKK1,CAMKK2
REACTOME_CROSS_PRESENTATION_OF_PARTICULATE_EXOGENOUS_ANTIGENS_PHAGOSOMES	0.51	1	8	2	ITGAV,ITGB5
REACTOME_DEFECTIVE_CHST14_CAUSES_EDS_MUSCULOCONTRACTURAL_TYPE	0.51	1	8	2	CSPG4,CSPG5
REACTOME_DEFECTIVE_CHST3_CAUSES_SEDCJD	0.51	1	8	2	CSPG4,CSPG5
REACTOME_DEFECTIVE_CHSY1_CAUSES_TPBS	0.51	1	8	2	CSPG4,CSPG5
REACTOME_DEFECTS_IN_BIOTIN_BTN_METABOLISM	0.51	1	8	2	HLCS,PCCA
REACTOME_DOWNREGULATION_OF_ERBB2:ERBB3_SIGNALING	0.51	1	13	3	AKT3,ERBB3,RNF41
REACTOME_ERBB2_ACTIVATES_PTK6_SIGNALING	0.51	1	13	3	ERBB3,HBEGF,PTK6
REACTOME_INACTIVATION_OF_CDC42_AND_RAC1	0.51	1	8	2	ROBO1,SRGAP2
REACTOME_KERATAN_SULFATE_DEGRADATION	0.51	1	13	3	GLB1L,GNS,HEXB
REACTOME_MITOCHONDRIAL_IRON_SULFUR_CLUSTER_BIOGENESIS	0.51	1	13	3	ISCA2,NFS1,SLC25A37
REACTOME_NETRIN_MEDIATED_REPULSION_SIGNALS	0.51	1	8	2	NTN1,UNC5B
REACTOME_NF_KB_IS_ACTIVATED_AND_SIGNALS_SURVIVAL	0.51	1	13	3	IKBKB,NFKBIA,NGF
REACTOME_P38MAPK_EVENTS	0.51	1	13	3	KRAS,MAPK13,RALGDS
REACTOME_PURINE_SALVAGE	0.51	1	13	3	ADA,AMPD3,GMPR
REACTOME_RNF_MUTANTS_SHOW_ENHANCED_WNT_SIGNALING_AND_PROLIFERATION	0.51	1	8	2	FZD4,LRP5
REACTOME_SYNTHESIS_OF_EPOXY_EET_AND_DIHYDROXYEICOSATRIENOIC_ACIDS_DHET	0.51	1	8	2	CYP1A1,CYP1B1
REACTOME_SYNTHESIS_OF_UDP_N_ACETYL_GLUCOSAMINE	0.51	1	8	2	GFPT1,PGM3
REACTOME_TERMINAL_PATHWAY_OF_COMPLEMENT	0.51	1	8	2	C5,CLU
REACTOME_UBIQUINOL_BIOSYNTHESIS	0.51	1	8	2	COQ5,PDSS2
HALLMARK_COMPLEMENT	0.52	1	200	41	ANG,C1R,CASP1,CASP10,CBLB,CD46,CD55,CEBPB,CLU,COL4A2,CPM,CPQ,CSRP1,CTSH,CTSO,CTSV,DOCK10,DOCK9,DUSP5,DYRK2,F8,FN1,GCA,HSPA1A,HSPA5,IRF2,LGALS3,LGMN,LTA4H,MAFF,MMP15,PCLO,PCSK9,PDGFB,PIM1,PLA2G4A,PLAT,PRKCD,PSEN1,PSMB9,SERPINE1
REACTOME_ACTIVATION_OF_NMDA_RECEPTORS_AND_POSTSYNAPTIC_EVENTS	0.52	1	92	19	APBA1,CAMK2D,CAMKK1,CAMKK2,CASK,DLG1,DLG3,DLG4,KRAS,MAPK3,MAPT,PPM1E,PRKAB2,PRKAR1A,PRKAR2B,PRKX,RPS6KA2,RPS6KA3,TUBA1A
REACTOME_ACYL_CHAIN_REMODELLING_OF_PG	0.52	1	18	4	LPCAT4,LPGAT1,PLA2G4A,PLA2R1
REACTOME_ATTENUATION_PHASE	0.52	1	28	6	DNAJB6,HSPA1A,HSPA1B,HSPB1,SERPINH1,TNFRSF21
REACTOME_BUDDING_AND_MATURATION_OF_HIV_VIRION	0.52	1	28	6	CHMP2B,MVB12A,PDCD6IP,TSG101,VPS28,VPS37D
REACTOME_DEATH_RECEPTOR_SIGNALLING	0.52	1	141	29	ADAM17,AKAP13,APH1B,ARHGEF10L,ARHGEF12,ARHGEF17,ARHGEF2,ARHGEF3,ARHGEF40,CASP10,IKBKB,MADD,NCSTN,NFKBIA,NGEF,NGF,PLEKHG2,PLEKHG5,PSEN1,RBCK1,RTN4R,SOS2,TAB3,TAX1BP1,TNFRSF10B,TNFRSF10D,TNFRSF1A,TNFSF10,XIAP
REACTOME_DOPAMINE_NEUROTRANSMITTER_RELEASE_CYCLE	0.52	1	23	5	APBA1,CASK,PPFIA3,RAB3A,STXBP1
REACTOME_DOWNREGULATION_OF_ERBB2_SIGNALING	0.52	1	28	6	AKT3,CUL5,ERBB3,HBEGF,PTPN12,RNF41
REACTOME_EPH_EPHRIN_SIGNALING	0.52	1	92	19	ACTR2,ADAM10,AP2A1,AP2B1,APH1B,EFNA1,EPHA2,EPHA5,EPHA6,LIMK1,MYH9,MYL12A,NCSTN,NGEF,PAK1,PSEN1,RASA1,ROCK1,YES1
REACTOME_MICROAUTOPHAGY	0.52	1	28	6	CHMP2B,MVB12A,PRKAB2,TSG101,VPS28,VPS37D
REACTOME_NOREPINEPHRINE_NEUROTRANSMITTER_RELEASE_CYCLE	0.52	1	18	4	MAOA,PPFIA3,RAB3A,STXBP1
REACTOME_NOTCH_HLH_TRANSCRIPTION_PATHWAY	0.52	1	28	6	HDAC5,HDAC6,MAML2,NOTCH2,NOTCH3,TBL1X
REACTOME_SYNTHESIS_OF_PC	0.52	1	28	6	CHKB,LPIN1,LPIN3,SLC44A1,SLC44A2,STARD10
REACTOME_TERMINATION_OF_O_GLYCAN_BIOSYNTHESIS	0.52	1	23	5	ST3GAL1,ST3GAL3,ST6GAL1,ST6GALNAC2,ST6GALNAC3
REACTOME_INOSITOL_PHOSPHATE_METABOLISM	0.53	1	48	10	INPPL1,ISYNA1,ITPKB,ITPKC,MINPP1,OCRL,PLCB1,PLCB2,PLCD1,PLCH1
REACTOME_METABOLISM_OF_FAT_SOLUBLE_VITAMINS	0.53	1	48	10	GPC1,GPC6,HSPG2,LDLR,LPL,LRP10,LRP8,RDH11,SDC3,SDC4
REACTOME_SIGNALING_BY_ERBB4	0.53	1	58	12	ADAM17,APH1B,DLG4,ERBB3,GFAP,HBEGF,KRAS,MXD4,NCSTN,PSEN1,STAT5A,YAP1
REACTOME_SIGNALING_BY_FGFR1_IN_DISEASE	0.53	1	38	8	CNTRL,ERLIN2,GAB2,KRAS,LRRFIP1,MYO18A,STAT5A,ZMYM2
REACTOME_COPII_MEDIATED_VESICLE_TRANSPORT	0.54	1	68	14	BET1,CSNK1D,F8,GOLGA2,LMAN1,NAPB,SEC23A,SEC24A,SEC24D,TGFA,TMED10,TRAPPC1,TRAPPC9,USO1
REACTOME_DDX58_IFIH1_MEDIATED_INDUCTION_OF_INTERFERON_ALPHA_BETA	0.54	1	78	16	APP,CASP10,DHX58,IKBKB,IKBKE,IRF3,NFKB2,NFKBIA,NLRX1,RNF125,TANK,TAX1BP1,TKFC,UBA7,UBE2D1,UBE2L6
REACTOME_DISEASES_ASSOCIATED_WITH_O_GLYCOSYLATION_OF_PROTEINS	0.54	1	68	14	ADAMTS15,ADAMTS2,ADAMTS7,ADAMTS9,ADAMTSL4,B4GAT1,C1GALT1C1,DAG1,GALNT12,GALNT3,NOTCH2,NOTCH3,POMGNT1,THSD4
REACTOME_REGULATION_OF_INSULIN_SECRETION	0.54	1	78	16	ACSL4,AHCYL1,CACNB3,CHRM3,GNA15,GNG7,ITPR2,KCNS3,PLCB1,PLCB2,PRKAR1A,PRKAR2B,RAP1A,RAPGEF3,RAPGEF4,STXBP1
REACTOME_INTRA_GOLGI_AND_RETROGRADE_GOLGI_TO_ER_TRAFFIC	0.55	1	202	41	AGPAT3,ARFGAP3,COG3,COG6,COG7,COPA,COPB2,COPG1,COPG2,COPZ1,CYTH3,CYTH4,GALNT2,GCC2,GOLGA4,GOLGA5,IGF2R,KDELR3,KIF13B,KIF16B,KIF21B,KIF3A,MAN1A1,MAN2A1,MAN2A2,NAPB,NBAS,PLA2G4A,PLA2G6,RAB39A,RAB6A,RGP1,RHOBTB3,SCOC,STX16,STX6,TMED10,TMED9,TUBA1A,VAMP4,VPS54
REACTOME_TOLL_LIKE_RECEPTOR_CASCADES	0.55	1	153	31	APP,ATF2,CTSV,DUSP4,FBXW11,HSP90B1,IKBKB,IKBKE,IRAK2,IRAK4,IRF3,ITGB2,LGMN,MAP2K6,MAPK3,MAPK9,NFKB2,NFKBIA,PELI1,PIK3C3,PIK3R4,RPS6KA2,RPS6KA3,SIGIRR,TAB3,TANK,TIRAP,TLR1,TLR5,UBE2D1,UNC93B1
HALLMARK_TGF_BETA_SIGNALING	0.56	1	54	11	CDKN1C,FURIN,HIPK2,IFNGR2,JUNB,SERPINE1,SMAD3,SMURF2,TGFB1,TGIF1,XIAP
REACTOME_ACYL_CHAIN_REMODELLING_OF_PE	0.56	1	29	6	ABHD4,LPCAT4,PLA2G4A,PLA2G6,PLA2R1,PNPLA8
REACTOME_AFLATOXIN_ACTIVATION_AND_DETOXIFICATION	0.56	1	19	4	GGT1,GGT5,GGT7,MGST2
REACTOME_COLLAGEN_CHAIN_TRIMERIZATION	0.56	1	44	9	COL13A1,COL18A1,COL1A1,COL27A1,COL4A1,COL4A2,COL4A4,COL8A1,COL9A2
REACTOME_ESTROGEN_DEPENDENT_NUCLEAR_EVENTS_DOWNSTREAM_OF_ESR_MEMBRANE_SIGNALING	0.56	1	24	5	AKT3,CDKN1B,HBEGF,MAPK3,TGFA
REACTOME_FORMATION_OF_FIBRIN_CLOT_CLOTTING_CASCADE	0.56	1	39	8	F8,PROCR,PROS1,SERPINA5,SERPIND1,TFPI,THBD,VWF
REACTOME_GLUTAMATE_NEUROTRANSMITTER_RELEASE_CYCLE	0.56	1	24	5	ARL6IP5,GLS,PPFIA3,RAB3A,STXBP1
REACTOME_METABOLISM_OF_COFACTORS	0.56	1	19	4	COQ5,IDH1,PDSS2,PRKG2
REACTOME_MYD88_CASCADE_INITIATED_ON_PLASMA_MEMBRANE	0.56	1	84	17	APP,ATF2,DUSP4,FBXW11,IKBKB,IRAK2,IRAK4,MAP2K6,MAPK3,MAPK9,NFKB2,NFKBIA,PELI1,RPS6KA2,RPS6KA3,TAB3,TLR5
REACTOME_NICOTINAMIDE_SALVAGING	0.56	1	19	4	NAMPT,NNMT,NUDT12,PARP10
REACTOME_NRAGE_SIGNALS_DEATH_THROUGH_JNK	0.56	1	59	12	AKAP13,ARHGEF10L,ARHGEF12,ARHGEF17,ARHGEF2,ARHGEF3,ARHGEF40,NGEF,NGF,PLEKHG2,PLEKHG5,SOS2
REACTOME_PKA_MEDIATED_PHOSPHORYLATION_OF_CREB	0.56	1	19	4	ADCY7,PRKAR1A,PRKAR2B,PRKX
REACTOME_PLATELET_AGGREGATION_PLUG_FORMATION	0.56	1	39	8	COL1A1,FN1,ITGB3,RAP1A,RAPGEF3,RAPGEF4,TLN1,VWF
REACTOME_REGULATION_OF_TP53_ACTIVITY_THROUGH_METHYLATION	0.56	1	19	4	ATM,CHEK2,JMY,L3MBTL1
REACTOME_RHO_GTPASES_ACTIVATE_CIT	0.56	1	19	4	CDKN1B,DLG4,MYH9,RHOB
REACTOME_SYNTHESIS_OF_BILE_ACIDS_AND_BILE_SALTS_VIA_7ALPHA_HYDROXYCHOLESTEROL	0.56	1	24	5	ACOT8,CYP27A1,HSD17B4,NCOA1,SCP2
REACTOME_SYNTHESIS_OF_VERY_LONG_CHAIN_FATTY_ACYL_COAS	0.56	1	24	5	ACSL1,ACSL4,ACSL5,ELOVL3,HSD17B12
REACTOME_TBC_RABGAPS	0.56	1	44	9	OPTN,RAB11A,RAB6A,RAB8B,SYTL1,TBC1D10A,TBC1D16,TSC1,ULK1
REACTOME_AKT_PHOSPHORYLATES_TARGETS_IN_THE_CYTOSOL	0.57	1	14	3	AKT3,CDKN1B,MKRN1
REACTOME_CS_DS_DEGRADATION	0.57	1	14	3	CSPG4,CSPG5,HEXB
REACTOME_DCC_MEDIATED_ATTRACTIVE_SIGNALING	0.57	1	14	3	ABLIM2,DOCK1,NTN1
REACTOME_ER_TO_GOLGI_ANTEROGRADE_TRANSPORT	0.57	1	154	31	ANK2,ANK3,ARFGAP3,BET1,CD55,COG3,COG6,COG7,COPA,COPB2,COPG1,COPG2,COPZ1,CSNK1D,F8,GOLGA2,KDELR3,LMAN1,MIA3,NAPB,SEC23A,SEC24A,SEC24D,SPTBN2,TGFA,TMED10,TMED9,TRAPPC1,TRAPPC9,TUBA1A,USO1
REACTOME_GLUTAMATE_AND_GLUTAMINE_METABOLISM	0.57	1	14	3	GLS,KYAT1,PYCR2
REACTOME_GOLGI_CISTERNAE_PERICENTRIOLAR_STACK_REORGANIZATION	0.57	1	14	3	GOLGA2,MAPK3,USO1
REACTOME_LGI_ADAM_INTERACTIONS	0.57	1	14	3	ADAM22,ADAM23,DLG4
REACTOME_REPRESSION_OF_WNT_TARGET_GENES	0.57	1	14	3	AXIN2,TCF7L1,TLE2
REACTOME_SHC1_EVENTS_IN_EGFR_SIGNALING	0.57	1	14	3	HBEGF,KRAS,TGFA
REACTOME_TP53_REGULATES_TRANSCRIPTION_OF_GENES_INVOLVED_IN_G1_CELL_CYCLE_ARREST	0.57	1	14	3	ARID3A,CDKN1B,PCBP4
REACTOME_TRIGLYCERIDE_BIOSYNTHESIS	0.57	1	14	3	GK,LPIN1,LPIN3
REACTOME_ACTIVATION_OF_PUMA_AND_TRANSLOCATION_TO_MITOCHONDRIA	0.58	1	9	2	BBC3,TFDP2
REACTOME_BH3_ONLY_PROTEINS_ASSOCIATE_WITH_AND_INACTIVATE_ANTI_APOPTOTIC_BCL_2_MEMBERS	0.58	1	9	2	BBC3,BMF
REACTOME_CLATHRIN_MEDIATED_ENDOCYTOSIS	0.58	1	145	29	ACTR2,AP2A1,AP2B1,BIN1,CBL,DAB2,DNAJC6,FCHO1,FNBP1L,FZD4,GRK2,HBEGF,HIP1,IGF2R,ITSN2,LDLR,NECAP2,OCRL,PACSIN3,PICALM,REPS2,SNAP91,SNX9,STON1,SYNJ2,SYT9,TGFA,VAMP4,VAMP8
REACTOME_EGFR_INTERACTS_WITH_PHOSPHOLIPASE_C_GAMMA	0.58	1	9	2	HBEGF,TGFA
REACTOME_EGFR_TRANSACTIVATION_BY_GASTRIN	0.58	1	9	2	HBEGF,KRAS
REACTOME_HYDROLYSIS_OF_LPC	0.58	1	9	2	GPCPD1,PLA2G4A
REACTOME_NEF_MEDIATED_CD4_DOWN_REGULATION	0.58	1	9	2	AP2A1,AP2B1
REACTOME_REGULATION_OF_PTEN_LOCALIZATION	0.58	1	9	2	PML,XIAP
REACTOME_REGULATION_OF_PTEN_MRNA_TRANSLATION	0.58	1	9	2	AGO3,AGO4
REACTOME_RHO_GTPASES_ACTIVATE_RHOTEKIN_AND_RHOPHILINS	0.58	1	9	2	RHOB,RHPN1
REACTOME_SMALL_INTERFERING_RNA_SIRNA_BIOGENESIS	0.58	1	9	2	AGO3,AGO4
REACTOME_SODIUM_PROTON_EXCHANGERS	0.58	1	9	2	SLC9A5,SLC9A7
REACTOME_SYNTHESIS_OF_16_20_HYDROXYEICOSATETRAENOIC_ACIDS_HETE	0.58	1	9	2	CYP1A1,CYP1B1
REACTOME_TRANSPORT_OF_NUCLEOTIDE_SUGARS	0.58	1	9	2	SLC35A3,SLC35D2
HALLMARK_MTORC1_SIGNALING	0.59	1	200	40	ACTR2,ADD3,ASNS,BCAT1,BHLHE40,BTG2,CALR,CCNG1,CD9,CTH,EDEM1,ERO1A,FADS1,FADS2,FAM129A,G6PD,HSP90B1,HSPA5,IDH1,INSIG1,ITGB2,LDLR,LGMN,LTA4H,NAMPT,PGM1,PHGDH,PSAT1,RDH11,RIT1,SCD,SERPINH1,SKAP2,SLC2A3,SLC6A6,TM7SF2,USO1,VLDLR,WARS,XBP1
REACTOME_NEGATIVE_REGULATION_OF_MAPK_PATHWAY	0.59	1	40	8	BRAF,DUSP1,DUSP16,DUSP4,DUSP5,KRAS,MAPK3,PPP2R5B
REACTOME_DEADENYLATION_OF_MRNA	0.6	1	25	5	CNOT8,EIF4A2,EIF4B,PAN3,TNKS1BP1
REACTOME_PLATELET_HOMEOSTASIS	0.6	1	86	17	ATP2A3,ATP2B2,ATP2B4,GNG7,ITPR2,LRP8,P2RX4,PDE11A,PDE2A,PDE5A,PLA2G4A,PPP2R5B,PRKG1,PRKG2,PTPN6,SRI,STIM1
REACTOME_SUMOYLATION_OF_INTRACELLULAR_RECEPTORS	0.6	1	30	6	NR1H2,NR1H3,PIAS3,PPARA,PPARG,THRB
REACTOME_CELL_DEATH_SIGNALLING_VIA_NRAGE_NRIF_AND_NADE	0.61	1	76	15	AKAP13,APH1B,ARHGEF10L,ARHGEF12,ARHGEF17,ARHGEF2,ARHGEF3,ARHGEF40,NCSTN,NGEF,NGF,PLEKHG2,PLEKHG5,PSEN1,SOS2
REACTOME_NEUROTRANSMITTER_RELEASE_CYCLE	0.61	1	51	10	ALDH5A1,APBA1,ARL6IP5,CASK,GLS,MAOA,NAAA,PPFIA3,RAB3A,STXBP1
REACTOME_PLASMA_LIPOPROTEIN_ASSEMBLY_REMODELING_AND_CLEARANCE	0.61	1	71	14	AP2A1,AP2B1,FURIN,LDLR,LIPG,LPL,MBTPS2,NPC1,NPC2,NR1H2,NR1H3,PCSK9,PLTP,VLDLR
REACTOME_SIGNALLING_TO_RAS	0.61	1	20	4	KRAS,MAPK13,NGF,RALGDS
REACTOME_DEPOLYMERISATION_OF_THE_NUCLEAR_LAMINA	0.62	1	15	3	LEMD2,LPIN1,LPIN3
REACTOME_INTERFERON_SIGNALING	0.62	1	202	40	BST2,CAMK2D,EGR1,EIF2AK2,EIF4A2,EIF4G3,GBP2,GBP3,GBP4,HLA-E,HLA-F,HLA-H,IFITM1,IFITM2,IFITM3,IFNAR2,IFNGR1,IFNGR2,IRF2,IRF3,IRF5,JAK1,MAPK3,MX2,NUP210,OAS2,PML,PPM1B,PRKCD,PTPN6,SP100,STAT2,TRIM2,TRIM21,TRIM22,TRIM5,TRIM8,UBA7,UBE2L6,XAF1
REACTOME_ORGANIC_CATION_ANION_ZWITTERION_TRANSPORT	0.62	1	15	3	SLC22A15,SLC22A18,SLC22A5
REACTOME_P75_NTR_RECEPTOR_MEDIATED_SIGNALLING	0.62	1	97	19	ADAM17,AKAP13,APH1B,ARHGEF10L,ARHGEF12,ARHGEF17,ARHGEF2,ARHGEF3,ARHGEF40,IKBKB,NCSTN,NFKBIA,NGEF,NGF,PLEKHG2,PLEKHG5,PSEN1,RTN4R,SOS2
REACTOME_REGULATION_OF_INNATE_IMMUNE_RESPONSES_TO_CYTOSOLIC_DNA	0.62	1	15	3	IRF3,TMEM173,TRIM21
REACTOME_SYNTHESIS_OF_PROSTAGLANDINS_PG_AND_THROMBOXANES_TX	0.62	1	15	3	PTGES,PTGR2,PTGS1
REACTOME_TOLL_LIKE_RECEPTOR_TLR1:TLR2_CASCADE	0.62	1	97	19	APP,ATF2,DUSP4,FBXW11,IKBKB,IRAK2,IRAK4,MAP2K6,MAPK3,MAPK9,NFKB2,NFKBIA,PELI1,RPS6KA2,RPS6KA3,SIGIRR,TAB3,TIRAP,TLR1
REACTOME_WNT5A_DEPENDENT_INTERNALIZATION_OF_FZD4	0.62	1	15	3	AP2A1,AP2B1,FZD4
REACTOME_MAPK_TARGETS_NUCLEAR_EVENTS_MEDIATED_BY_MAP_KINASES	0.63	1	31	6	ATF2,DUSP4,MAPK3,MAPK9,RPS6KA2,RPS6KA3
REACTOME_TRANSFERRIN_ENDOCYTOSIS_AND_RECYCLING	0.63	1	31	6	ATP6V0A1,ATP6V0D2,ATP6V1B1,ATP6V1E2,HFE,STEAP2
REACTOME_ACTIVATION_OF_PPARGC1A_PGC_1ALPHA_BY_PHOSPHORYLATION	0.64	1	10	2	PPARGC1A,PRKAB2
REACTOME_ADENYLATE_CYCLASE_ACTIVATING_PATHWAY	0.64	1	10	2	ADCY7,GNAL
REACTOME_ATF4_ACTIVATES_GENES_IN_RESPONSE_TO_ENDOPLASMIC_RETICULUM_STRESS	0.64	1	26	5	ASNS,ATF3,ATF6,CEBPG,EXOSC7
REACTOME_CASPASE_ACTIVATION_VIA_DEPENDENCE_RECEPTORS_IN_THE_ABSENCE_OF_LIGAND	0.64	1	10	2	DAPK2,UNC5B
REACTOME_DOWNREGULATION_OF_TGF_BETA_RECEPTOR_SIGNALING	0.64	1	26	5	MTMR4,SMAD3,SMURF2,TGFB1,ZFYVE9
REACTOME_HDL_REMODELING	0.64	1	10	2	LIPG,PLTP
REACTOME_HDR_THROUGH_MMEJ_ALT_NHEJ	0.64	1	10	2	RAD50,XRCC1
REACTOME_INSULIN_RECEPTOR_RECYCLING	0.64	1	26	5	ATP6V0A1,ATP6V0D2,ATP6V1B1,ATP6V1E2,INSR
REACTOME_IRAK2_MEDIATED_ACTIVATION_OF_TAK1_COMPLEX	0.64	1	10	2	IRAK2,TAB3
REACTOME_MAPK3_ERK1_ACTIVATION	0.64	1	10	2	JAK1,MAPK3
REACTOME_P75NTR_REGULATES_AXONOGENESIS	0.64	1	10	2	NGF,RTN4R
REACTOME_REMOVAL_OF_AMINOTERMINAL_PROPEPTIDES_FROM_GAMMA_CARBOXYLATED_PROTEINS	0.64	1	10	2	FURIN,PROS1
REACTOME_ROLE_OF_SECOND_MESSENGERS_IN_NETRIN_1_SIGNALING	0.64	1	10	2	NTN1,TRPC1
REACTOME_RUNX3_REGULATES_P14_ARF	0.64	1	10	2	KRAS,TGFB1
REACTOME_SIGNAL_ATTENUATION	0.64	1	10	2	INSR,MAPK3
REACTOME_THYROXINE_BIOSYNTHESIS	0.64	1	10	2	DUOX1,TPO
REACTOME_UREA_CYCLE	0.64	1	10	2	ASS1,NAGS
REACTOME_COBALAMIN_CBL_VITAMIN_B12_TRANSPORT_AND_METABOLISM	0.65	1	21	4	ABCD4,LMBRD1,MMAA,TCN2
REACTOME_GLUCAGON_LIKE_PEPTIDE_1_GLP1_REGULATES_INSULIN_SECRETION	0.65	1	42	8	GNG7,ITPR2,KCNS3,PRKAR1A,PRKAR2B,RAP1A,RAPGEF3,RAPGEF4
REACTOME_PLATELET_ACTIVATION_SIGNALING_AND_AGGREGATION	0.65	1	260	51	ACTN4,APLP2,APOOL,APP,CALU,CD9,CFD,CLU,COL1A1,DGKA,ECM1,ENDOD1,F2RL2,F8,FAM3C,FN1,GNA15,GNG7,GTPBP2,HABP4,HSPA5,IGF2,ITGB3,ITPR2,LGALS3BP,LHFPL2,MAGED2,MANF,MAPK3,MGLL,PCYOX1L,PDGFA,PDGFB,PLA2G4A,PRKCD,PROS1,PTPN6,RAC2,RAP1A,RAPGEF3,RAPGEF4,RHOB,SERPINE1,STXBP2,STXBP3,TGFB1,TLN1,TMSB4X,VCL,VEGFB,VWF
REACTOME_RHO_GTPASES_ACTIVATE_PAKS	0.65	1	21	4	LIMK1,MYH9,MYLK,PAK1
REACTOME_SIGNALING_BY_NTRK1_TRKA	0.65	1	78	15	AP2A1,AP2B1,BRAF,DNAL4,DUSP4,KRAS,MAP2K5,MAPK13,MAPK3,NGF,RALGDS,RAP1A,RIT1,RPS6KA2,RPS6KA3
REACTOME_SIGNALING_BY_TGF_BETA_RECEPTOR_COMPLEX	0.65	1	73	14	CBL,F11R,FURIN,JUNB,MTMR4,SERPINE1,SMAD3,SMURF2,SP1,TFDP2,TGFB1,TGIF1,UBE2D1,ZFYVE9
REACTOME_SYNAPTIC_ADHESION_LIKE_MOLECULES	0.65	1	21	4	DLG1,DLG3,DLG4,PTPRS
REACTOME_UNBLOCKING_OF_NMDA_RECEPTORS_GLUTAMATE_BINDING_AND_ACTIVATION	0.65	1	21	4	CAMK2D,DLG1,DLG3,DLG4
REACTOME_VXPX_CARGO_TARGETING_TO_CILIUM	0.65	1	21	4	EXOC1,EXOC2,EXOC4,RAB11A
REACTOME_ZBP1_DAI_MEDIATED_INDUCTION_OF_TYPE_I_IFNS	0.65	1	21	4	IKBKB,IRF3,NFKB2,NFKBIA
REACTOME_ELEVATION_OF_CYTOSOLIC_CA2PLUS_LEVELS	0.66	1	16	3	ITPR2,P2RX4,STIM1
REACTOME_FOXO_MEDIATED_TRANSCRIPTION_OF_CELL_DEATH_GENES	0.66	1	16	3	BBC3,BCL6,FOXO1
REACTOME_IRON_UPTAKE_AND_TRANSPORT	0.66	1	58	11	ACO1,ATP6V0A1,ATP6V0D2,ATP6V1B1,ATP6V1E2,CYBRD1,FBXL5,HFE,SLC11A2,SLC40A1,STEAP2
REACTOME_MITOCHONDRIAL_BIOGENESIS	0.66	1	94	18	ACSS2,APOOL,ATF2,ESRRA,HELZ2,IDH2,MEF2D,MTX2,NCOA1,NR1D1,PPARA,PPARGC1A,PRKAB2,SIRT3,SIRT5,SMARCD3,TBL1X,TFB1M
REACTOME_NCAM_SIGNALING_FOR_NEURITE_OUT_GROWTH	0.66	1	63	12	ARTN,CACNB3,CACNB4,COL4A1,COL4A2,COL4A4,COL9A2,KRAS,MAPK3,NRTN,SPTBN2,ST8SIA4
REACTOME_P75NTR_SIGNALS_VIA_NF_KB	0.66	1	16	3	IKBKB,NFKBIA,NGF
REACTOME_SIGNAL_REGULATORY_PROTEIN_FAMILY_INTERACTIONS	0.66	1	16	3	CD47,PTPN6,SKAP2
REACTOME_SMAD2_SMAD3:SMAD4_HETEROTRIMER_REGULATES_TRANSCRIPTION	0.66	1	32	6	JUNB,SERPINE1,SMAD3,SP1,TFDP2,TGIF1
REACTOME_SPRY_REGULATION_OF_FGF_SIGNALING	0.66	1	16	3	BRAF,CBL,MAPK3
REACTOME_STING_MEDIATED_INDUCTION_OF_HOST_IMMUNE_RESPONSES	0.66	1	16	3	IRF3,TMEM173,TRIM21
REACTOME_TAK1_ACTIVATES_NFKB_BY_PHOSPHORYLATION_AND_ACTIVATION_OF_IKKS_COMPLEX	0.66	1	32	6	APP,IKBKB,IRAK2,NFKB2,NFKBIA,TAB3
REACTOME_ACYL_CHAIN_REMODELLING_OF_PC	0.67	1	27	5	LPCAT4,PLA2G4A,PLA2G6,PLA2R1,PNPLA8
REACTOME_VEGFR2_MEDIATED_VASCULAR_PERMEABILITY	0.67	1	27	5	AKT3,CDH5,CTNND1,JUP,PAK1
REACTOME_ACTIVATION_OF_NOXA_AND_TRANSLOCATION_TO_MITOCHONDRIA	0.68	1	5	1	TFDP2
REACTOME_ACTIVATION_OF_RAS_IN_B_CELLS	0.68	1	5	1	KRAS
REACTOME_ALTERNATIVE_COMPLEMENT_ACTIVATION	0.68	1	5	1	CFD
REACTOME_APOPTOTIC_CLEAVAGE_OF_CELLULAR_PROTEINS	0.68	1	38	7	DSG2,DSP,GSN,MAPT,OCLN,PRKCD,ROCK1
REACTOME_ARACHIDONATE_PRODUCTION_FROM_DAG	0.68	1	5	1	MGLL
REACTOME_BETA_OXIDATION_OF_LAUROYL_COA_TO_DECANOYL_COA_COA	0.68	1	5	1	HADH
REACTOME_BETA_OXIDATION_OF_OCTANOYL_COA_TO_HEXANOYL_COA	0.68	1	5	1	HADH
REACTOME_BIOSYNTHESIS_OF_E_SERIES_18_S_RESOLVINS	0.68	1	5	1	LTA4H
REACTOME_CARGO_RECOGNITION_FOR_CLATHRIN_MEDIATED_ENDOCYTOSIS	0.68	1	105	20	AP2A1,AP2B1,CBL,DAB2,FCHO1,FZD4,GRK2,HBEGF,IGF2R,ITSN2,LDLR,NECAP2,PICALM,REPS2,SNAP91,STON1,SYT9,TGFA,VAMP4,VAMP8
REACTOME_CHYLOMICRON_CLEARANCE	0.68	1	5	1	LDLR
REACTOME_DISINHIBITION_OF_SNARE_FORMATION	0.68	1	5	1	STXBP3
REACTOME_EXTRINSIC_PATHWAY_OF_FIBRIN_CLOT_FORMATION	0.68	1	5	1	TFPI
REACTOME_FASL_CD95L_SIGNALING	0.68	1	5	1	CASP10
REACTOME_FORMATION_OF_XYLULOSE_5_PHOSPHATE	0.68	1	5	1	CRYL1
REACTOME_FRUCTOSE_CATABOLISM	0.68	1	5	1	TKFC
REACTOME_GALACTOSE_CATABOLISM	0.68	1	5	1	PGM2L1
REACTOME_HSF1_DEPENDENT_TRANSACTIVATION	0.68	1	38	7	CAMK2D,DNAJB6,HSPA1A,HSPA1B,HSPB1,SERPINH1,TNFRSF21
REACTOME_HYALURONAN_BIOSYNTHESIS_AND_EXPORT	0.68	1	5	1	HAS2
REACTOME_IRF3_MEDIATED_ACTIVATION_OF_TYPE_1_IFN	0.68	1	5	1	IRF3
REACTOME_IRS_ACTIVATION	0.68	1	5	1	INSR
REACTOME_MECP2_REGULATES_TRANSCRIPTION_FACTORS	0.68	1	5	1	PPARG
REACTOME_MUSCARINIC_ACETYLCHOLINE_RECEPTORS	0.68	1	5	1	CHRM3
REACTOME_PKA_MEDIATED_PHOSPHORYLATION_OF_KEY_METABOLIC_FACTORS	0.68	1	5	1	MLXIPL
REACTOME_PTK6_REGULATES_PROTEINS_INVOLVED_IN_RNA_PROCESSING	0.68	1	5	1	PTK6
REACTOME_REELIN_SIGNALLING_PATHWAY	0.68	1	5	1	VLDLR
REACTOME_RUNX1_REGULATES_EXPRESSION_OF_COMPONENTS_OF_TIGHT_JUNCTIONS	0.68	1	5	1	OCLN
REACTOME_RUNX3_REGULATES_BCL2L11_BIM_TRANSCRIPTION	0.68	1	5	1	SMAD3
REACTOME_SODIUM_COUPLED_SULPHATE_DI_AND_TRI_CARBOXYLATE_TRANSPORTERS	0.68	1	5	1	SLC13A4
REACTOME_TFAP2_AP_2_FAMILY_REGULATES_TRANSCRIPTION_OF_CELL_CYCLE_FACTORS	0.68	1	5	1	KDM5B
REACTOME_TNF_SIGNALING	0.68	1	43	8	ADAM17,IKBKB,MADD,RBCK1,TAB3,TAX1BP1,TNFRSF1A,XIAP
REACTOME_TOLL_LIKE_RECEPTOR_9_TLR9_CASCADE	0.68	1	95	18	APP,ATF2,DUSP4,FBXW11,IKBKB,IRAK2,IRAK4,MAP2K6,MAPK3,MAPK9,NFKB2,NFKBIA,PELI1,PIK3C3,PIK3R4,RPS6KA2,RPS6KA3,TAB3
REACTOME_TRAFFICKING_OF_MYRISTOYLATED_PROTEINS_TO_THE_CILIUM	0.68	1	5	1	ARL3
REACTOME_TRANSMISSION_ACROSS_ELECTRICAL_SYNAPSES	0.68	1	5	1	PANX2
REACTOME_VITAMIN_B1_THIAMIN_METABOLISM	0.68	1	5	1	SLC19A2
REACTOME_ACTIVATED_NTRK2_SIGNALS_THROUGH_FRS2_AND_FRS3	0.69	1	11	2	FRS3,KRAS
REACTOME_ACTIVATION_OF_MATRIX_METALLOPROTEINASES	0.69	1	33	6	COL18A1,CTSV,FURIN,MMP11,MMP15,MMP24
REACTOME_ACYL_CHAIN_REMODELLING_OF_PS	0.69	1	22	4	LPCAT4,OSBPL5,PLA2G4A,PLA2R1
REACTOME_BIOTIN_TRANSPORT_AND_METABOLISM	0.69	1	11	2	HLCS,PCCA
REACTOME_CREATINE_METABOLISM	0.69	1	11	2	CKB,SLC6A8
REACTOME_GAMMA_CARBOXYLATION_TRANSPORT_AND_AMINO_TERMINAL_CLEAVAGE_OF_PROTEINS	0.69	1	11	2	FURIN,PROS1
REACTOME_G_ALPHA_12_13_SIGNALLING_EVENTS	0.69	1	80	15	AKAP13,ARHGEF10L,ARHGEF12,ARHGEF17,ARHGEF2,ARHGEF3,ARHGEF40,GNG7,NGEF,PLEKHG2,PLEKHG5,PLXNB1,RHOB,ROCK1,SOS2
REACTOME_HEME_BIOSYNTHESIS	0.69	1	11	2	ALAD,PPOX
REACTOME_INTERLEUKIN_6_SIGNALING	0.69	1	11	2	CBL,JAK1
REACTOME_INTRAFLAGELLAR_TRANSPORT	0.69	1	54	10	DYNC2LI1,IFT140,IFT43,IFT57,IFT74,IFT80,IFT81,KIF3A,TUBA1A,WDR60
REACTOME_INTRINSIC_PATHWAY_OF_FIBRIN_CLOT_FORMATION	0.69	1	22	4	F8,SERPINA5,SERPIND1,VWF
REACTOME_ION_HOMEOSTASIS	0.69	1	54	10	AHCYL1,ATP2A3,ATP2B2,ATP2B4,CAMK2D,ITPR2,RYR2,SRI,STIM1,TRPC1
REACTOME_MUCOPOLYSACCHARIDOSES	0.69	1	11	2	GNS,HGSNAT
REACTOME_REGULATION_BY_C_FLIP	0.69	1	11	2	TNFRSF10B,TNFSF10
REACTOME_REGULATION_OF_GENE_EXPRESSION_BY_HYPOXIA_INDUCIBLE_FACTOR	0.69	1	11	2	ARNT,EPAS1
REACTOME_REGULATION_OF_TNFR1_SIGNALING	0.69	1	33	6	IKBKB,MADD,RBCK1,TAX1BP1,TNFRSF1A,XIAP
REACTOME_SIGNALING_BY_EGFR	0.69	1	49	9	ADAM10,ADAM17,CBL,HBEGF,KRAS,LRIG1,PTPN12,PTPN3,TGFA
REACTOME_SIGNALING_BY_FGFR4_IN_DISEASE	0.69	1	11	2	FGFR4,KRAS
REACTOME_SIGNALING_BY_LEPTIN	0.69	1	11	2	LEPR,STAT5A
REACTOME_SLBP_DEPENDENT_PROCESSING_OF_REPLICATION_DEPENDENT_HISTONE_PRE_MRNAS	0.69	1	11	2	LSM11,NCBP2
REACTOME_TYPE_I_HEMIDESMOSOME_ASSEMBLY	0.69	1	11	2	CD151,ITGA6
REACTOME_VITAMIN_D_CALCIFEROL_METABOLISM	0.69	1	11	2	CYP2R1,LGMN
REACTOME_ENERGY_DEPENDENT_REGULATION_OF_MTOR_BY_LKB1_AMPK	0.7	1	28	5	CAB39,LAMTOR2,PRKAB2,RRAGD,TSC1
REACTOME_G1_PHASE	0.7	1	44	8	CCND2,CDK7,CDKN1B,CDKN1C,CDKN2D,MNAT1,PTK6,TFDP2
REACTOME_SIGNALING_BY_BMP	0.7	1	28	5	ACVR2B,CHRDL1,FSTL1,SMURF2,UBE2D1
REACTOME_TNFS_BIND_THEIR_PHYSIOLOGICAL_RECEPTORS	0.7	1	28	5	TNFRSF14,TNFRSF1A,TNFRSF1B,TNFRSF25,TNFSF9
REACTOME_TOLL_LIKE_RECEPTOR_4_TLR4_CASCADE	0.7	1	127	24	APP,ATF2,DUSP4,FBXW11,IKBKB,IKBKE,IRAK2,IRAK4,IRF3,ITGB2,MAP2K6,MAPK3,MAPK9,NFKB2,NFKBIA,PELI1,RPS6KA2,RPS6KA3,SIGIRR,TAB3,TANK,TIRAP,TLR1,UBE2D1
REACTOME_TRANSCRIPTIONAL_ACTIVITY_OF_SMAD2_SMAD3:SMAD4_HETEROTRIMER	0.7	1	44	8	JUNB,SERPINE1,SMAD3,SMURF2,SP1,TFDP2,TGIF1,UBE2D1
REACTOME_ACETYLCHOLINE_NEUROTRANSMITTER_RELEASE_CYCLE	0.71	1	17	3	PPFIA3,RAB3A,STXBP1
REACTOME_ACTIVATION_OF_IRF3_IRF7_MEDIATED_BY_TBK1_IKK_EPSILON	0.71	1	17	3	IKBKE,IRF3,TANK
REACTOME_CENTROSOME_MATURATION	0.71	1	81	15	CEP41,CEP57,CEP70,CKAP5,CNTRL,CSNK1D,CSNK1E,NEDD1,NINL,NME7,PRKAR2B,TUBA1A,TUBG2,TUBGCP2,TUBGCP4
REACTOME_GAMMA_CARBOXYLATION_HYPUSINE_FORMATION_AND_ARYLSULFATASE_ACTIVATION	0.71	1	39	7	ARSD,ARSK,DHPS,DPH6,FN3K,FURIN,PROS1
REACTOME_HYALURONAN_METABOLISM	0.71	1	17	3	CHP1,HAS2,HEXB
REACTOME_METABOLISM_OF_VITAMINS_AND_COFACTORS	0.71	1	189	36	ABCD4,ALDH1L1,COQ5,GPC1,GPC6,HLCS,HSPG2,IDH1,LDLR,LMBRD1,LPL,LRP10,LRP8,MMAA,MOCOS,MTHFR,NADK2,NADSYN1,NAMPT,NFS1,NMNAT2,NMRK1,NNMT,NUDT12,PANK3,PARP10,PCCA,PDSS2,PRKG2,RDH11,SDC3,SDC4,SLC19A2,SLC2A3,SLC52A3,TCN2
REACTOME_O_GLYCOSYLATION_OF_TSR_DOMAIN_CONTAINING_PROTEINS	0.71	1	39	7	ADAMTS15,ADAMTS2,ADAMTS7,ADAMTS9,ADAMTSL4,POFUT2,THSD4
REACTOME_PKA_ACTIVATION_IN_GLUCAGON_SIGNALLING	0.71	1	17	3	ADCY7,PRKAR1A,PRKAR2B
REACTOME_RIP_MEDIATED_NFKB_ACTIVATION_VIA_ZBP1	0.71	1	17	3	IKBKB,NFKB2,NFKBIA
REACTOME_TRISTETRAPROLIN_TTP_ZFP36_BINDS_AND_DESTABILIZES_MRNA	0.71	1	17	3	EXOSC7,XRN1,ZFP36
HALLMARK_XENOBIOTIC_METABOLISM	0.72	1	200	38	ABCC3,ACOX1,ALDH2,BCAT1,BLVRB,BPHL,CAT,COMT,CYP1A1,CYP27A1,DHPS,DHRS7,ECH1,EPHA2,ETFDH,FAH,GABARAPL1,GSTM4,HSD11B1,IDH1,IGFBP4,IL1R1,JUP,MAN1A1,MAOA,NFS1,NINJ1,NPC1,PDK4,PDLIM5,PPARD,PROS1,PTGES,SERPINE1,SLC46A3,SLC6A6,TKFC,TNFRSF1A
REACTOME_DOWNREGULATION_OF_SMAD2_3:SMAD4_TRANSCRIPTIONAL_ACTIVITY	0.72	1	23	4	SMAD3,SMURF2,TGIF1,UBE2D1
REACTOME_INTERLEUKIN_17_SIGNALING	0.72	1	71	13	ATF2,DUSP4,FBXW11,IKBKB,IL17RC,IL17RE,IRAK2,MAP2K6,MAPK3,MAPK9,RPS6KA2,RPS6KA3,TAB3
REACTOME_LONG_TERM_POTENTIATION	0.72	1	23	4	CAMK2D,DLG1,DLG3,DLG4
REACTOME_NETRIN_1_SIGNALING	0.72	1	50	9	ABLIM2,DOCK1,MAPK13,NEO1,NTN1,PAK1,ROBO1,TRPC1,UNC5B
REACTOME_SIGNALING_BY_WNT_IN_CANCER	0.72	1	34	6	FZD4,KREMEN1,LRP5,PPP2R5B,TNKS,TNKS2
REACTOME_THE_CANONICAL_RETINOID_CYCLE_IN_RODS_TWILIGHT_VISION	0.72	1	23	4	MYO7A,NAPEPLD,RDH10,RDH11
REACTOME_TRANSLOCATION_OF_SLC2A4_GLUT4_TO_THE_PLASMA_MEMBRANE	0.72	1	71	13	EXOC1,EXOC2,EXOC4,KIF3A,LNPEP,MYH9,PRKAB2,RAB11A,RALGAPB,SLC2A4,STXBP3,TBC1D1,TUBA1A
REACTOME_TRIF_TICAM1_MEDIATED_TLR4_SIGNALING	0.72	1	97	18	APP,ATF2,DUSP4,FBXW11,IKBKB,IKBKE,IRAK2,IRF3,MAP2K6,MAPK3,MAPK9,NFKB2,NFKBIA,RPS6KA2,RPS6KA3,TAB3,TANK,UBE2D1
REACTOME_ABC_TRANSPORTERS_IN_LIPID_HOMEOSTASIS	0.74	1	18	3	ABCA2,ABCG4,PEX19
REACTOME_ACTIVATION_OF_SMO	0.74	1	18	3	CDON,GRK2,KIF3A
REACTOME_CASPASE_MEDIATED_CLEAVAGE_OF_CYTOSKELETAL_PROTEINS	0.74	1	12	2	GSN,MAPT
REACTOME_CELL_EXTRACELLULAR_MATRIX_INTERACTIONS	0.74	1	18	3	FBLIM1,ITGB1,PARVA
REACTOME_ERYTHROPOIETIN_ACTIVATES_PHOSPHOINOSITIDE_3_KINASE_PI3K	0.74	1	12	2	EPOR,PIK3CD
REACTOME_GAP_JUNCTION_DEGRADATION	0.74	1	12	2	DAB2,MYO6
REACTOME_GP1B_IX_V_ACTIVATION_SIGNALLING	0.74	1	12	2	COL1A1,VWF
REACTOME_HYALURONAN_UPTAKE_AND_DEGRADATION	0.74	1	12	2	CHP1,HEXB
REACTOME_LYSINE_CATABOLISM	0.74	1	12	2	ALDH7A1,HYKK
REACTOME_NF_KB_ACTIVATION_THROUGH_FADD_RIP_1_PATHWAY_MEDIATED_BY_CASPASE_8_AND_10	0.74	1	12	2	CASP10,IKBKB
REACTOME_NOTCH2_INTRACELLULAR_DOMAIN_REGULATES_TRANSCRIPTION	0.74	1	12	2	MAML2,NOTCH2
REACTOME_PHYSIOLOGICAL_FACTORS	0.74	1	12	2	HIPK2,NPR1
REACTOME_PRESYNAPTIC_DEPOLARIZATION_AND_CALCIUM_CHANNEL_OPENING	0.74	1	12	2	CACNB3,CACNB4
REACTOME_PYRIMIDINE_CATABOLISM	0.74	1	12	2	DPYD,NT5M
REACTOME_REGULATION_OF_LOCALIZATION_OF_FOXO_TRANSCRIPTION_FACTORS	0.74	1	12	2	AKT3,FOXO1
REACTOME_REVERSIBLE_HYDRATION_OF_CARBON_DIOXIDE	0.74	1	12	2	CA12,CA5B
REACTOME_RNA_POLYMERASE_III_CHAIN_ELONGATION	0.74	1	18	3	POLR3A,POLR3D,POLR3GL
REACTOME_SEROTONIN_NEUROTRANSMITTER_RELEASE_CYCLE	0.74	1	18	3	PPFIA3,RAB3A,STXBP1
REACTOME_SEROTONIN_RECEPTORS	0.74	1	12	2	HTR1D,HTR1F
REACTOME_TRANSPORT_OF_NUCLEOSIDES_AND_FREE_PURINE_AND_PYRIMIDINE_BASES_ACROSS_THE_PLASMA_MEMBRANE	0.74	1	12	2	ARL2,SLC29A4
REACTOME_TRANSPORT_OF_ORGANIC_ANIONS	0.74	1	12	2	SLCO3A1,SLCO4C1
REACTOME_UPTAKE_AND_ACTIONS_OF_BACTERIAL_TOXINS	0.74	1	29	5	CD9,FURIN,HBEGF,MAP2K6,PDCD6IP
REACTOME_ACROSOME_REACTION_AND_SPERM:OOCYTE_MEMBRANE_BINDING	0.75	1	6	1	CD9
REACTOME_ACTIVATION_OF_CASPASES_THROUGH_APOPTOSOME_MEDIATED_CLEAVAGE	0.75	1	6	1	XIAP
REACTOME_ACTIVATION_OF_TRKA_RECEPTORS	0.75	1	6	1	NGF
REACTOME_BETA_OXIDATION_OF_DECANOYL_COA_TO_OCTANOYL_COA_COA	0.75	1	6	1	HADH
REACTOME_BIOSYNTHESIS_OF_EPA_DERIVED_SPMS	0.75	1	6	1	LTA4H
REACTOME_DARPP_32_EVENTS	0.75	1	24	4	PDE4A,PDE4D,PRKAR1A,PRKAR2B
REACTOME_ESTROGEN_STIMULATED_SIGNALING_THROUGH_PRKCZ	0.75	1	6	1	KRAS
REACTOME_GDP_FUCOSE_BIOSYNTHESIS	0.75	1	6	1	GMDS
REACTOME_GROWTH_HORMONE_RECEPTOR_SIGNALING	0.75	1	24	4	ADAM17,MAPK3,PTPN6,STAT5A
REACTOME_NADE_MODULATES_DEATH_SIGNALLING	0.75	1	6	1	NGF
REACTOME_NOD1_2_SIGNALING_PATHWAY	0.75	1	35	6	CASP1,IKBKB,IRAK2,MAP2K6,MAPK13,TAB3
REACTOME_ONCOGENE_INDUCED_SENESCENCE	0.75	1	35	6	AGO3,AGO4,CDKN2D,MAPK3,SP1,TFDP2
REACTOME_P75NTR_NEGATIVELY_REGULATES_CELL_CYCLE_VIA_SC1	0.75	1	6	1	NGF
REACTOME_PROTON_COUPLED_MONOCARBOXYLATE_TRANSPORT	0.75	1	6	1	SLC16A1
REACTOME_SIGNALING_BY_EGFR_IN_CANCER	0.75	1	24	4	CBL,HBEGF,KRAS,TGFA
REACTOME_SIGNALING_BY_NTRKS	0.75	1	99	18	AP2A1,AP2B1,BRAF,DNAL4,DUSP4,FRS3,FURIN,KRAS,MAP2K5,MAPK13,MAPK3,NGF,PTPRS,RALGDS,RAP1A,RIT1,RPS6KA2,RPS6KA3
REACTOME_SULFIDE_OXIDATION_TO_SULFATE	0.75	1	6	1	SQOR
REACTOME_TNFR1_MEDIATED_CERAMIDE_PRODUCTION	0.75	1	6	1	TNFRSF1A
REACTOME_TRAF6_MEDIATED_NF_KB_ACTIVATION	0.75	1	24	4	APP,IKBKB,NFKB2,NFKBIA
REACTOME_VASOPRESSIN_LIKE_RECEPTORS	0.75	1	6	1	OXTR
REACTOME_VESICLE_MEDIATED_TRANSPORT	0.75	1	723	141	ACBD3,ACTR2,AGPAT3,AKT3,ANK2,ANK3,ANKRD27,AP1G2,AP2A1,AP2B1,APP,ARFGAP3,BET1,BIN1,BLOC1S3,CALR,CBL,CD55,CHMP2B,COG3,COG6,COG7,COL1A1,COL4A1,COL4A2,COPA,COPB2,COPG1,COPG2,COPZ1,CPD,CSNK1D,CYTH3,CYTH4,DAB2,DENND1A,DENND1C,DENND2A,DENND4A,DENND4C,DENND5A,DENND6B,DNAJC6,EXOC1,EXOC2,EXOC4,F8,FCHO1,FNBP1L,FZD4,GALNT2,GCC2,GDI1,GJB2,GNS,GOLGA2,GOLGA4,GOLGA5,GRK2,HBEGF,HIP1,HSP90B1,IGF2R,ITSN2,KDELR3,KIF…
REACTOME_VITAMINS	0.75	1	6	1	CYP2R1
REACTOME_VLDL_CLEARANCE	0.75	1	6	1	VLDLR
REACTOME_ION_CHANNEL_TRANSPORT	0.76	1	183	34	ANO10,ANO6,ANO8,ASIC1,ASIC3,ATP10D,ATP11B,ATP13A2,ATP2A3,ATP2B2,ATP2B4,ATP6V0A1,ATP6V0D2,ATP6V1B1,ATP6V1E2,ATP7B,ATP8A1,ATP8B1,ATP8B2,ATP9A,CAMK2D,CLCN3,CLCN6,NALCN,OSTM1,RYR2,SCNN1A,SRI,TPCN1,TRPC1,TRPM4,TRPV2,TSC22D3,WNK4
REACTOME_RET_SIGNALING	0.76	1	41	7	ARTN,DOK1,DOK6,GAB2,GRB7,NRTN,PIK3CD
REACTOME_TNFR1_INDUCED_NFKAPPAB_SIGNALING_PATHWAY	0.76	1	30	5	IKBKB,RBCK1,TAB3,TNFRSF1A,XIAP
REACTOME_INTERLEUKIN_4_AND_INTERLEUKIN_13_SIGNALING	0.77	1	111	20	BCL6,CEBPD,FN1,FOXO1,HSP90B1,IL13RA1,IL1A,IL1B,ITGB1,ITGB2,JAK1,JAK3,JUNB,LAMA5,LIF,MAOA,MCL1,PIM1,TGFB1,TNFRSF1B
REACTOME_METABOLIC_DISORDERS_OF_BIOLOGICAL_OXIDATION_ENZYMES	0.77	1	36	6	CYP11A1,CYP1B1,CYP27A1,CYP2R1,GGT1,MAOA
REACTOME_ROS_AND_RNS_PRODUCTION_IN_PHAGOCYTES	0.77	1	36	6	ATP6V0A1,ATP6V0D2,ATP6V1B1,ATP6V1E2,HVCN1,RAC2
REACTOME_STRIATED_MUSCLE_CONTRACTION	0.77	1	36	6	DMD,TCAP,TMOD2,TNNT1,TPM2,TPM4
REACTOME_ASSEMBLY_AND_CELL_SURFACE_PRESENTATION_OF_NMDA_RECEPTORS	0.78	1	42	7	APBA1,CAMK2D,CASK,DLG1,DLG3,DLG4,TUBA1A
REACTOME_ASSEMBLY_OF_ACTIVE_LPL_AND_LIPC_LIPASE_COMPLEXES	0.78	1	19	3	FURIN,LPL,MBTPS2
REACTOME_BASIGIN_INTERACTIONS	0.78	1	25	4	ITGA3,ITGA6,ITGB1,SLC16A1
REACTOME_BIOSYNTHESIS_OF_SPECIALIZED_PRORESOLVING_MEDIATORS_SPMS	0.78	1	19	3	CYP1A1,GSTM4,LTA4H
REACTOME_CYTOCHROME_C_MEDIATED_APOPTOTIC_RESPONSE	0.78	1	13	2	MAPK3,XIAP
REACTOME_DISSOLUTION_OF_FIBRIN_CLOT	0.78	1	13	2	PLAT,SERPINE1
REACTOME_ERKS_ARE_INACTIVATED	0.78	1	13	2	DUSP4,MAPK3
REACTOME_FGFRL1_MODULATION_OF_FGFR1_SIGNALING	0.78	1	13	2	FGFRL1,SPRED1
REACTOME_GABA_SYNTHESIS_RELEASE_REUPTAKE_AND_DEGRADATION	0.78	1	19	3	ALDH5A1,RAB3A,STXBP1
REACTOME_IRF3_MEDIATED_INDUCTION_OF_TYPE_I_IFN	0.78	1	13	2	IRF3,TMEM173
REACTOME_METABOLISM_OF_CARBOHYDRATES	0.78	1	293	55	ALDOC,B3GALT4,B3GAT3,B3GNT2,B3GNT3,B4GALT1,B4GALT4,B4GALT5,B4GALT6,B4GALT7,B4GAT1,CHP1,CHPF,CHST15,CHST2,CHST6,CHSY3,CRYL1,CSPG4,CSPG5,DSE,EXT1,EXT2,FUT1,FUT2,G6PC3,G6PD,GLB1L,GNS,GPC1,GPC6,GYG2,HAS2,HEXB,HGSNAT,HSPG2,MAN2B1,MANBA,NUP210,PCK2,PGM1,PGM2L1,RBKS,SDC3,SDC4,SLC35D2,SLC37A1,SLC37A2,ST3GAL1,ST3GAL3,ST3GAL6,TKFC,UGP2,UST,XYLT2
REACTOME_NOTCH3_INTRACELLULAR_DOMAIN_REGULATES_TRANSCRIPTION	0.78	1	25	4	HEYL,MAML2,NOTCH3,PBX1
REACTOME_NUCLEAR_EVENTS_KINASE_AND_TRANSCRIPTION_FACTOR_ACTIVATION	0.78	1	25	4	DUSP4,MAPK3,RPS6KA2,RPS6KA3
REACTOME_P75NTR_RECRUITS_SIGNALLING_COMPLEXES	0.78	1	13	2	IKBKB,NGF
REACTOME_SIGNALING_BY_ACTIVIN	0.78	1	13	2	ACVR2B,SMAD3
REACTOME_SIGNALING_BY_ERYTHROPOIETIN	0.78	1	25	4	EPOR,KRAS,PIK3CD,STAT5A
REACTOME_THE_ACTIVATION_OF_ARYLSULFATASES	0.78	1	13	2	ARSD,ARSK
REACTOME_WNT5A_DEPENDENT_INTERNALIZATION_OF_FZD2_FZD5_AND_ROR2	0.78	1	13	2	AP2A1,AP2B1
REACTOME_EGFR_DOWNREGULATION	0.79	1	31	5	CBL,HBEGF,PTPN12,PTPN3,TGFA
REACTOME_ENDOSOMAL_SORTING_COMPLEX_REQUIRED_FOR_TRANSPORT_ESCRT	0.79	1	31	5	CHMP2B,MVB12A,TSG101,VPS28,VPS37D
REACTOME_INTERACTION_BETWEEN_L1_AND_ANKYRINS	0.79	1	31	5	ANK2,ANK3,NRCAM,SCN1B,SPTBN2
REACTOME_METABOLISM_OF_WATER_SOLUBLE_VITAMINS_AND_COFACTORS	0.79	1	123	22	ABCD4,ALDH1L1,HLCS,LMBRD1,MMAA,MOCOS,MTHFR,NADK2,NADSYN1,NAMPT,NFS1,NMNAT2,NMRK1,NNMT,NUDT12,PANK3,PARP10,PCCA,SLC19A2,SLC2A3,SLC52A3,TCN2
REACTOME_PYRUVATE_METABOLISM	0.79	1	31	5	GSTZ1,PDK3,PDK4,PPARD,SLC16A1
REACTOME_ACTIVATION_OF_C3_AND_C5	0.8	1	7	1	C5
REACTOME_ARYL_HYDROCARBON_RECEPTOR_SIGNALLING	0.8	1	7	1	ARNT
REACTOME_DEGRADATION_OF_THE_EXTRACELLULAR_MATRIX	0.8	1	140	25	ADAM10,ADAM17,ADAMTS9,CAPN5,CAST,COL13A1,COL18A1,COL1A1,COL4A1,COL4A2,COL4A4,COL8A1,COL9A2,CTSV,FN1,FURIN,HSPG2,LAMA5,LAMC1,MMP11,MMP15,MMP19,MMP24,NCSTN,PSEN1
REACTOME_DEX_H_BOX_HELICASES_ACTIVATE_TYPE_I_IFN_AND_INFLAMMATORY_CYTOKINES_PRODUCTION	0.8	1	7	1	NFKB2
REACTOME_ERYTHROPOIETIN_ACTIVATES_PHOSPHOLIPASE_C_GAMMA_PLCG	0.8	1	7	1	EPOR
REACTOME_FRUCTOSE_METABOLISM	0.8	1	7	1	TKFC
REACTOME_GLI_PROTEINS_BIND_PROMOTERS_OF_HH_RESPONSIVE_GENES_TO_PROMOTE_TRANSCRIPTION	0.8	1	7	1	GLI2
REACTOME_INTEGRATION_OF_ENERGY_METABOLISM	0.8	1	108	19	ACSL4,ADCY7,AHCYL1,CACNB3,CHRM3,GNA15,GNG7,ITPR2,KCNS3,MLXIPL,PLCB1,PLCB2,PRKAB2,PRKAR1A,PRKAR2B,RAP1A,RAPGEF3,RAPGEF4,STXBP1
REACTOME_INTERLEUKIN_36_PATHWAY	0.8	1	7	1	IL1RAP
REACTOME_LOSS_OF_MECP2_BINDING_ABILITY_TO_THE_NCOR_SMRT_COMPLEX	0.8	1	7	1	TBL1X
REACTOME_NECTIN_NECL_TRANS_HETERODIMERIZATION	0.8	1	7	1	NECTIN2
REACTOME_PHOSPHATE_BOND_HYDROLYSIS_BY_NUDT_PROTEINS	0.8	1	7	1	NUDT5
REACTOME_PP2A_MEDIATED_DEPHOSPHORYLATION_OF_KEY_METABOLIC_FACTORS	0.8	1	7	1	MLXIPL
REACTOME_RAB_GERANYLGERANYLATION	0.8	1	65	11	RAB11A,RAB27A,RAB37,RAB39A,RAB3A,RAB3B,RAB3D,RAB42,RAB4B,RAB6A,RAB8B
REACTOME_SOS_MEDIATED_SIGNALLING	0.8	1	7	1	KRAS
REACTOME_VITAMIN_B2_RIBOFLAVIN_METABOLISM	0.8	1	7	1	SLC52A3
REACTOME_ADENYLATE_CYCLASE_INHIBITORY_PATHWAY	0.81	1	14	2	ADCY7,GNAL
REACTOME_CASPASE_ACTIVATION_VIA_EXTRINSIC_APOPTOTIC_SIGNALLING_PATHWAY	0.81	1	26	4	DAPK2,TNFRSF10B,TNFSF10,UNC5B
REACTOME_CONSTITUTIVE_SIGNALING_BY_AKT1_E17K_IN_CANCER	0.81	1	26	4	AKT3,CDKN1B,FOXO1,NR4A1
REACTOME_DEGRADATION_OF_CYSTEINE_AND_HOMOCYSTEINE	0.81	1	14	2	CTH,SQOR
REACTOME_ERYTHROPOIETIN_ACTIVATES_RAS	0.81	1	14	2	EPOR,KRAS
REACTOME_G_PROTEIN_BETA:GAMMA_SIGNALLING	0.81	1	32	5	AKT3,GNG7,PAK1,PLCB1,PLCB2
REACTOME_IRAK1_RECRUITS_IKK_COMPLEX	0.81	1	14	2	IKBKB,PELI1
REACTOME_METAL_ION_SLC_TRANSPORTERS	0.81	1	26	4	SLC11A2,SLC39A10,SLC40A1,SLC41A2
REACTOME_METHYLATION	0.81	1	14	2	COMT,NNMT
REACTOME_NOTCH4_INTRACELLULAR_DOMAIN_REGULATES_TRANSCRIPTION	0.81	1	20	3	MAML2,NOTCH2,SMAD3
REACTOME_PLASMA_LIPOPROTEIN_REMODELING	0.81	1	32	5	FURIN,LIPG,LPL,MBTPS2,PLTP
REACTOME_REGULATED_NECROSIS	0.81	1	20	3	TNFRSF10B,TNFSF10,XIAP
REACTOME_REGULATION_OF_IFNA_SIGNALING	0.81	1	26	4	IFNAR2,JAK1,PTPN6,STAT2
REACTOME_REGULATION_OF_MECP2_EXPRESSION_AND_ACTIVITY	0.81	1	32	5	AGO3,AGO4,CAMK2D,HIPK2,TBL1X
REACTOME_REGULATION_OF_TP53_ACTIVITY_THROUGH_ASSOCIATION_WITH_CO_FACTORS	0.81	1	14	2	AKT3,PPP1R13L
REACTOME_RUNX3_REGULATES_NOTCH_SIGNALING	0.81	1	14	2	JAG1,MAML2
REACTOME_SHC1_EVENTS_IN_ERBB4_SIGNALING	0.81	1	14	2	HBEGF,KRAS
REACTOME_SIGNALING_BY_EGFRVIII_IN_CANCER	0.81	1	14	2	CBL,KRAS
REACTOME_SIGNALING_BY_FGFR	0.81	1	87	15	ANOS1,BRAF,CBL,ESRP1,FGFBP3,FGFR4,FGFRL1,FRS3,GALNT3,KRAS,MAPK3,NCBP2,RBFOX2,SPRED1,TIA1
REACTOME_SIGNALING_BY_HIPPO	0.81	1	20	3	AMOTL1,MOB1B,YAP1
REACTOME_SIGNALING_BY_NODAL	0.81	1	20	3	ACVR2B,FURIN,SMAD3
REACTOME_SUMOYLATION_OF_TRANSCRIPTION_FACTORS	0.81	1	20	3	HIC1,PIAS3,TP53BP1
REACTOME_SYNTHESIS_OF_BILE_ACIDS_AND_BILE_SALTS_VIA_24_HYDROXYCHOLESTEROL	0.81	1	14	2	CYP27A1,CYP39A1
REACTOME_SYNTHESIS_OF_IP2_IP_AND_INS_IN_THE_CYTOSOL	0.81	1	14	2	ISYNA1,OCRL
REACTOME_TP53_REGULATES_TRANSCRIPTION_OF_GENES_INVOLVED_IN_CYTOCHROME_C_RELEASE	0.81	1	20	3	ATM,BBC3,BNIP3L
REACTOME_TP53_REGULATES_TRANSCRIPTION_OF_SEVERAL_ADDITIONAL_CELL_DEATH_GENES_WHOSE_SPECIFIC_ROLES_IN_P53_DEPENDENT_APOPTOSIS_REMAIN_UNCERTAIN	0.81	1	14	2	BCL6,NDRG1
REACTOME_TRAF3_DEPENDENT_IRF_ACTIVATION_PATHWAY	0.81	1	14	2	IKBKE,IRF3
REACTOME_TRYPTOPHAN_CATABOLISM	0.81	1	14	2	KYAT1,SLC36A4
REACTOME_TRANSPORT_OF_VITAMINS_NUCLEOSIDES_AND_RELATED_MOLECULES	0.82	1	44	7	ARL2,SLC27A1,SLC29A4,SLC35A3,SLC35D2,SLCO3A1,SLCO4C1
REACTOME_TRIGLYCERIDE_METABOLISM	0.82	1	38	6	FABP4,GK,LPIN1,LPIN3,MGLL,PLIN1
REACTOME_ADHERENS_JUNCTIONS_INTERACTIONS	0.83	1	33	5	ANG,CDH5,CTNND1,JUP,NECTIN2
REACTOME_AMINO_ACID_TRANSPORT_ACROSS_THE_PLASMA_MEMBRANE	0.83	1	33	5	SLC36A4,SLC38A4,SLC43A1,SLC43A2,SLC6A6
REACTOME_CTLA4_INHIBITORY_SIGNALING	0.83	1	21	3	AKT3,PPP2R5B,YES1
REACTOME_EFFECTS_OF_PIP2_HYDROLYSIS	0.83	1	27	4	DGKA,ITPR2,MGLL,PRKCD
REACTOME_FGFR2_ALTERNATIVE_SPLICING	0.83	1	27	4	ESRP1,NCBP2,RBFOX2,TIA1
REACTOME_GLYCOGEN_METABOLISM	0.83	1	27	4	GYG2,PGM1,PGM2L1,UGP2
REACTOME_MITOCHONDRIAL_TRNA_AMINOACYLATION	0.83	1	21	3	GARS,IARS2,PPA2
REACTOME_NEGATIVE_REGULATION_OF_MET_ACTIVITY	0.83	1	21	3	CBL,LRIG1,PTPRJ
REACTOME_PHASE_2_PLATEAU_PHASE	0.83	1	27	4	CACNA2D4,CACNB3,CACNB4,CACNG7
REACTOME_PRESYNAPTIC_FUNCTION_OF_KAINATE_RECEPTORS	0.83	1	21	3	GNG7,PLCB1,PLCB2
REACTOME_RECRUITMENT_OF_NUMA_TO_MITOTIC_CENTROSOMES	0.83	1	94	16	CEP41,CEP57,CEP70,CKAP5,CNTRL,CSNK1D,CSNK1E,NEDD1,NINL,NME7,NUMA1,PRKAR2B,TUBA1A,TUBG2,TUBGCP2,TUBGCP4
REACTOME_REGULATION_OF_FZD_BY_UBIQUITINATION	0.83	1	21	3	FZD4,LGR4,LRP5
REACTOME_REGULATION_OF_GENE_EXPRESSION_IN_BETA_CELLS	0.83	1	21	3	AKT3,FOXA2,FOXO1
REACTOME_SIGNALING_BY_FGFR1	0.83	1	50	8	ANOS1,BRAF,CBL,FGFRL1,FRS3,KRAS,MAPK3,SPRED1
REACTOME_SYNTHESIS_OF_LEUKOTRIENES_LT_AND_EOXINS_EX	0.83	1	21	3	GGT1,GGT5,LTA4H
REACTOME_TP53_REGULATES_TRANSCRIPTION_OF_ADDITIONAL_CELL_CYCLE_GENES_WHOSE_EXACT_ROLE_IN_THE_P53_PATHWAY_REMAIN_UNCERTAIN	0.83	1	21	3	BTG2,CNOT8,TNKS1BP1
REACTOME_ACTIVATED_NTRK3_SIGNALS_THROUGH_RAS	0.84	1	8	1	KRAS
REACTOME_CHREBP_ACTIVATES_METABOLIC_GENE_EXPRESSION	0.84	1	8	1	MLXIPL
REACTOME_COENZYME_A_BIOSYNTHESIS	0.84	1	8	1	PANK3
REACTOME_DEFECTIVE_B4GALT1_CAUSES_B4GALT1_CDG_CDG_2D	0.84	1	8	1	B4GALT1
REACTOME_DEFECTIVE_CHST6_CAUSES_MCDC1	0.84	1	8	1	CHST6
REACTOME_DEFECTIVE_ST3GAL3_CAUSES_MCT12_AND_EIEE15	0.84	1	8	1	ST3GAL3
REACTOME_ERBB2_REGULATES_CELL_MOTILITY	0.84	1	15	2	ERBB3,HBEGF
REACTOME_FORMYL_PEPTIDE_RECEPTORS_BIND_FORMYL_PEPTIDES_AND_MANY_OTHER_LIGANDS	0.84	1	8	1	APP
REACTOME_GLYCOGEN_BREAKDOWN_GLYCOGENOLYSIS	0.84	1	15	2	GYG2,PGM2L1
REACTOME_HISTIDINE_CATABOLISM	0.84	1	8	1	HNMT
REACTOME_HUR_ELAVL1_BINDS_AND_STABILIZES_MRNA	0.84	1	8	1	PRKCD
REACTOME_LIGAND_RECEPTOR_INTERACTIONS	0.84	1	8	1	CDON
REACTOME_MRNA_EDITING:_C_TO_U_CONVERSION	0.84	1	8	1	APOBEC3B
REACTOME_MTOR_SIGNALLING	0.84	1	39	6	CAB39,EIF4B,LAMTOR2,PRKAB2,RRAGD,TSC1
REACTOME_NEF_AND_SIGNAL_TRANSDUCTION	0.84	1	8	1	DOCK2
REACTOME_NEGATIVE_REGULATION_OF_TCF_DEPENDENT_SIGNALING_BY_WNT_LIGAND_ANTAGONISTS	0.84	1	15	2	KREMEN1,LRP5
REACTOME_PENTOSE_PHOSPHATE_PATHWAY	0.84	1	15	2	G6PD,RBKS
REACTOME_POLB_DEPENDENT_LONG_PATCH_BASE_EXCISION_REPAIR	0.84	1	8	1	POLB
REACTOME_REGULATION_OF_CYTOSKELETAL_REMODELING_AND_CELL_SPREADING_BY_IPP_COMPLEX_COMPONENTS	0.84	1	8	1	PARVA
REACTOME_RELEASE_OF_HH_NP_FROM_THE_SECRETING_CELL	0.84	1	8	1	ADAM17
REACTOME_ROLE_OF_ABL_IN_ROBO_SLIT_SIGNALING	0.84	1	8	1	ROBO1
REACTOME_RRNA_MODIFICATION_IN_THE_MITOCHONDRION	0.84	1	8	1	TFB1M
REACTOME_RUNX1_REGULATES_TRANSCRIPTION_OF_GENES_INVOLVED_IN_DIFFERENTIATION_OF_KERATINOCYTES	0.84	1	8	1	CTSV
REACTOME_RUNX3_REGULATES_WNT_SIGNALING	0.84	1	8	1	TCF7L1
REACTOME_SMAC_XIAP_REGULATED_APOPTOTIC_RESPONSE	0.84	1	8	1	XIAP
REACTOME_STIMULI_SENSING_CHANNELS	0.84	1	106	18	ANO10,ANO6,ANO8,ASIC1,ASIC3,CLCN3,CLCN6,NALCN,OSTM1,RYR2,SCNN1A,SRI,TPCN1,TRPC1,TRPM4,TRPV2,TSC22D3,WNK4
REACTOME_SYNTHESIS_OF_BILE_ACIDS_AND_BILE_SALTS_VIA_27_HYDROXYCHOLESTEROL	0.84	1	15	2	CYP27A1,NCOA1
REACTOME_SYNTHESIS_OF_DIPHTHAMIDE_EEF2	0.84	1	8	1	DPH6
REACTOME_TRANSPORT_OF_FATTY_ACIDS	0.84	1	8	1	SLC27A1
REACTOME_VEGF_LIGAND_RECEPTOR_INTERACTIONS	0.84	1	8	1	VEGFB
REACTOME_VITAMIN_C_ASCORBATE_METABOLISM	0.84	1	8	1	SLC2A3
REACTOME_WNT_MEDIATED_ACTIVATION_OF_DVL	0.84	1	8	1	CSNK1E
HALLMARK_PANCREAS_BETA_CELLS	0.85	1	40	6	AKT3,FOXA2,FOXO1,LMO2,MAFB,STXBP1
REACTOME_ACTIVATION_OF_AMPK_DOWNSTREAM_OF_NMDARS	0.85	1	28	4	CAMKK2,MAPT,PRKAB2,TUBA1A
REACTOME_GLUCONEOGENESIS	0.85	1	34	5	ALDOC,G6PC3,PCK2,SLC37A1,SLC37A2
REACTOME_INTERLEUKIN_7_SIGNALING	0.85	1	34	5	BRWD1,CRLF2,JAK1,JAK3,STAT5A
REACTOME_RNA_POLYMERASE_III_TRANSCRIPTION_INITIATION_FROM_TYPE_1_PROMOTER	0.85	1	28	4	GTF3C3,POLR3A,POLR3D,POLR3GL
REACTOME_SIGNALING_BY_FGFR3	0.85	1	40	6	BRAF,CBL,FRS3,GALNT3,KRAS,MAPK3
REACTOME_CYTOSOLIC_SENSORS_OF_PATHOGEN_ASSOCIATED_DNA	0.86	1	63	10	IKBKB,IRF3,LRRFIP1,NFKB2,NFKBIA,POLR3A,POLR3D,POLR3GL,TMEM173,TRIM21
REACTOME_FRS_MEDIATED_FGFR4_SIGNALING	0.86	1	22	3	FGFR4,FRS3,KRAS
REACTOME_JNK_C_JUN_KINASES_PHOSPHORYLATION_AND_ACTIVATION_MEDIATED_BY_ACTIVATED_HUMAN_TAK1	0.86	1	22	3	IRAK2,MAPK9,TAB3
REACTOME_MTORC1_MEDIATED_SIGNALLING	0.86	1	22	3	EIF4B,LAMTOR2,RRAGD
REACTOME_NEURODEGENERATIVE_DISEASES	0.86	1	22	3	APP,CAST,GOLGA2
REACTOME_RA_BIOSYNTHESIS_PATHWAY	0.86	1	22	3	ALDH1A3,RDH10,RDH11
REACTOME_REGULATION_OF_SIGNALING_BY_CBL	0.86	1	22	3	CBL,PIK3CD,YES1
REACTOME_SIGNALING_BY_FGFR_IN_DISEASE	0.86	1	63	10	CNTRL,ERLIN2,FGFR4,GAB2,KRAS,LRRFIP1,MYO18A,NCBP2,STAT5A,ZMYM2
REACTOME_SIGNALING_BY_TGF_BETA_FAMILY_MEMBERS	0.86	1	102	17	ACVR2B,CBL,CHRDL1,F11R,FSTL1,FURIN,JUNB,MTMR4,SERPINE1,SMAD3,SMURF2,SP1,TFDP2,TGFB1,TGIF1,UBE2D1,ZFYVE9
REACTOME_TRANSPORT_OF_BILE_SALTS_AND_ORGANIC_ACIDS_METAL_IONS_AND_AMINE_COMPOUNDS	0.86	1	86	14	SLC11A2,SLC13A4,SLC16A1,SLC22A15,SLC22A18,SLC22A5,SLC39A10,SLC40A1,SLC41A2,SLC44A1,SLC44A2,SLC47A1,SLC6A6,SLC6A9
REACTOME_ACTIVATED_NTRK2_SIGNALS_THROUGH_RAS	0.87	1	9	1	KRAS
REACTOME_APOPTOTIC_FACTOR_MEDIATED_RESPONSE	0.87	1	16	2	MAPK3,XIAP
REACTOME_AUTOPHAGY	0.87	1	109	18	CHMP2B,GABARAPL1,GFAP,LAMTOR2,MTMR3,MVB12A,PIK3C3,PIK3R4,PRKAB2,PRKN,RRAGD,TSC1,TSG101,ULK1,UVRAG,VPS28,VPS37D,WIPI1
REACTOME_CA2PLUS_ACTIVATED_KPLUS_CHANNELS	0.87	1	9	1	KCNN3
REACTOME_CALCINEURIN_ACTIVATES_NFAT	0.87	1	9	1	NFATC1
REACTOME_CASPASE_ACTIVATION_VIA_DEATH_RECEPTORS_IN_THE_PRESENCE_OF_LIGAND	0.87	1	16	2	TNFRSF10B,TNFSF10
REACTOME_CHAPERONE_MEDIATED_AUTOPHAGY	0.87	1	16	2	GFAP,PRKAB2
REACTOME_CRMPS_IN_SEMA3A_SIGNALING	0.87	1	16	2	NRP1,SEMA3A
REACTOME_GLUCOCORTICOID_BIOSYNTHESIS	0.87	1	9	1	HSD11B1
REACTOME_GLYCOGEN_STORAGE_DISEASES	0.87	1	16	2	G6PC3,GYG2
REACTOME_GRB2_EVENTS_IN_ERBB2_SIGNALING	0.87	1	16	2	HBEGF,KRAS
REACTOME_HIGHLY_CALCIUM_PERMEABLE_NICOTINIC_ACETYLCHOLINE_RECEPTORS	0.87	1	9	1	CHRNA1
REACTOME_INLA_MEDIATED_ENTRY_OF_LISTERIA_MONOCYTOGENES_INTO_HOST_CELLS	0.87	1	9	1	CTNND1
REACTOME_LIPOPHAGY	0.87	1	9	1	PRKAB2
REACTOME_LYSOSOME_VESICLE_BIOGENESIS	0.87	1	35	5	AP1G2,APP,DNAJC6,GNS,VAMP8
REACTOME_MAP3K8_TPL2_DEPENDENT_MAPK1_3_ACTIVATION	0.87	1	16	2	FBXW11,IKBKB
REACTOME_MAPK1_ERK2_ACTIVATION	0.87	1	9	1	JAK1
REACTOME_OAS_ANTIVIRAL_RESPONSE	0.87	1	9	1	OAS2
REACTOME_OPSINS	0.87	1	9	1	OPN3
REACTOME_ORGANELLE_BIOGENESIS_AND_MAINTENANCE	0.87	1	295	53	ACSS2,APOOL,ARL3,ATF2,BBIP1,BBS1,BBS10,BBS12,BBS7,CEP41,CEP57,CEP70,CKAP5,CNTRL,CSNK1D,CSNK1E,DYNC2LI1,ESRRA,EXOC1,EXOC2,EXOC4,HDAC6,HELZ2,IDH2,IFT140,IFT43,IFT57,IFT74,IFT80,IFT81,KIF3A,LZTFL1,MARK4,MEF2D,MTX2,NCOA1,NEDD1,NINL,NR1D1,PDE6D,PPARA,PPARGC1A,PRKAB2,PRKAR2B,RAB11A,SIRT3,SIRT5,SMARCD3,TBL1X,TFB1M,TTBK2,TUBA1A,WDR60
REACTOME_PI3K_AKT_ACTIVATION	0.87	1	9	1	NGF
REACTOME_PI3K_EVENTS_IN_ERBB2_SIGNALING	0.87	1	16	2	ERBB3,HBEGF
REACTOME_PI5P_REGULATES_TP53_ACETYLATION	0.87	1	9	1	MAP2K6
REACTOME_RECYCLING_OF_BILE_ACIDS_AND_SALTS	0.87	1	16	2	ABCC3,NCOA1
REACTOME_ROBO_RECEPTORS_BIND_AKAP5	0.87	1	9	1	ROBO2
REACTOME_SIGNALING_BY_FGFR4	0.87	1	41	6	BRAF,CBL,FGFR4,FRS3,KRAS,MAPK3
REACTOME_SPERM_MOTILITY_AND_TAXES	0.87	1	9	1	HVCN1
REACTOME_TGF_BETA_RECEPTOR_SIGNALING_IN_EMT_EPITHELIAL_TO_MESENCHYMAL_TRANSITION	0.87	1	16	2	F11R,TGFB1
REACTOME_TRAF6_MEDIATED_INDUCTION_OF_TAK1_COMPLEX_WITHIN_TLR4_COMPLEX	0.87	1	16	2	IRAK2,TAB3
REACTOME_ACTIVATED_TAK1_MEDIATES_P38_MAPK_ACTIVATION	0.88	1	23	3	IRAK2,MAP2K6,TAB3
REACTOME_ARACHIDONIC_ACID_METABOLISM	0.88	1	59	9	CYP1A1,CYP1B1,GGT1,GGT5,LTA4H,PLA2G4A,PTGES,PTGR2,PTGS1
REACTOME_CILIUM_ASSEMBLY	0.88	1	201	35	ARL3,BBIP1,BBS1,BBS10,BBS12,BBS7,CEP41,CEP57,CEP70,CKAP5,CNTRL,CSNK1D,CSNK1E,DYNC2LI1,EXOC1,EXOC2,EXOC4,HDAC6,IFT140,IFT43,IFT57,IFT74,IFT80,IFT81,KIF3A,LZTFL1,MARK4,NEDD1,NINL,PDE6D,PRKAR2B,RAB11A,TTBK2,TUBA1A,WDR60
REACTOME_COPI_DEPENDENT_GOLGI_TO_ER_RETROGRADE_TRAFFIC	0.88	1	99	16	ARFGAP3,COPA,COPB2,COPG1,COPG2,COPZ1,KDELR3,KIF13B,KIF16B,KIF21B,KIF3A,NAPB,NBAS,TMED10,TMED9,TUBA1A
REACTOME_DISEASES_OF_METABOLISM	0.88	1	104	17	ABCD4,CYP11A1,CYP1B1,CYP27A1,CYP2R1,G6PC3,GGT1,GNS,GYG2,HGSNAT,HLCS,IDH1,LMBRD1,MAOA,MMAA,PCCA,TCN2
REACTOME_MUSCLE_CONTRACTION	0.88	1	207	36	AHCYL1,ANXA6,ATP2A3,ATP2B2,ATP2B4,CACNA2D4,CACNB3,CACNB4,CACNG7,CALD1,CAMK2D,DMD,DYSF,HIPK2,ITGA1,ITGB5,ITPR2,KCNK12,KCNK6,MYL12A,MYLK,NPR1,PAK1,RYR2,SCN1B,SORBS1,SRI,STIM1,TCAP,TLN1,TMOD2,TNNT1,TPM2,TPM4,TRPC1,VCL
REACTOME_NEPHRIN_FAMILY_INTERACTIONS	0.88	1	23	3	ACTN4,CASK,KIRREL3
REACTOME_NUCLEOTIDE_SALVAGE	0.88	1	23	3	ADA,AMPD3,GMPR
REACTOME_RNA_POLYMERASE_III_TRANSCRIPTION_TERMINATION	0.88	1	23	3	POLR3A,POLR3D,POLR3GL
HALLMARK_PI3K_AKT_MTOR_SIGNALING	0.89	1	105	17	ACTR2,CAB39,CALR,CDKN1B,GRK2,HSP90B1,IRAK4,ITPR2,MAP2K6,MAPK9,NGF,PIKFYVE,PLCB1,RIT1,RPS6KA3,STAT2,TNFRSF1A
REACTOME_ACTIVATION_OF_BH3_ONLY_PROTEINS	0.89	1	30	4	AKT3,BBC3,BMF,TFDP2
REACTOME_ACYL_CHAIN_REMODELLING_OF_PI	0.89	1	17	2	PLA2G4A,PLA2R1
REACTOME_AURKA_ACTIVATION_BY_TPX2	0.89	1	72	11	CEP41,CEP57,CEP70,CKAP5,CNTRL,CSNK1D,CSNK1E,NEDD1,NINL,PRKAR2B,TUBA1A
REACTOME_BUTYRATE_RESPONSE_FACTOR_1_BRF1_BINDS_AND_DESTABILIZES_MRNA	0.89	1	17	2	EXOSC7,XRN1
REACTOME_CARBOXYTERMINAL_POST_TRANSLATIONAL_MODIFICATIONS_OF_TUBULIN	0.89	1	42	6	LRRC49,TTLL1,TTLL11,TTLL3,TTLL7,TUBA1A
REACTOME_DEACTIVATION_OF_THE_BETA_CATENIN_TRANSACTIVATING_COMPLEX	0.89	1	42	6	CTNNBIP1,SOX4,SOX6,TCF7L1,TLE2,XIAP
REACTOME_DISEASES_ASSOCIATED_WITH_N_GLYCOSYLATION_OF_PROTEINS	0.89	1	17	2	B4GALT1,MOGS
REACTOME_DISEASES_OF_SIGNAL_TRANSDUCTION	0.89	1	386	70	ADAM10,ADAM17,AGGF1,AGTRAP,AKT3,APH1B,BRAF,CAMK2D,CBL,CDKN1B,CLCN6,CNTRL,ERBB3,ERLEC1,ERLIN2,ESRP1,FGFR4,FN1,FOXO1,FZD4,GAB2,HBEGF,HDAC5,HDAC6,HEYL,ITGB3,JAG1,JAG2,KDM7A,KRAS,KREMEN1,LRP5,LRRFIP1,MAML2,MAPK3,MIB1,MYO18A,NAPEPLD,NCBP2,NCSTN,NEURL1B,NR4A1,OS9,PDGFA,PDGFB,PDGFRB,PIK3CD,PPP2R5B,PSEN1,PSMB9,RAC2,RAP1A,RASA1,RASA2,RASA3,SEL1L,SMAD3,SPRED1,STAT5A,TBL1X,TGFA,TGFB1,TLN1,TNKS,TNKS2,TRAK1,V…
REACTOME_EPHB_MEDIATED_FORWARD_SIGNALING	0.89	1	42	6	ACTR2,LIMK1,PAK1,RASA1,ROCK1,YES1
REACTOME_GAB1_SIGNALOSOME	0.89	1	17	2	HBEGF,TGFA
REACTOME_METABOLISM_OF_FOLATE_AND_PTERINES	0.89	1	17	2	ALDH1L1,MTHFR
REACTOME_PROTEIN_METHYLATION	0.89	1	17	2	ETFB,METTL21A
REACTOME_RAF_ACTIVATION	0.89	1	30	4	BRAF,CAMK2D,KRAS,PPP2R5B
REACTOME_REGULATION_OF_PTEN_GENE_TRANSCRIPTION	0.89	1	60	9	ATF2,CHD3,EGR1,HDAC5,LAMTOR2,MAPK3,MTA3,PPARG,RRAGD
REACTOME_REGULATION_OF_TP53_ACTIVITY_THROUGH_ACETYLATION	0.89	1	30	4	AKT3,CHD3,MAP2K6,PML
REACTOME_RHO_GTPASES_ACTIVATE_WASPS_AND_WAVES	0.89	1	36	5	ABI2,ACTR2,MAPK3,WASF2,WIPF1
REACTOME_SIGNALING_BY_NTRK3_TRKC	0.89	1	17	2	KRAS,PTPRS
REACTOME_SURFACTANT_METABOLISM	0.89	1	30	4	ADGRF5,CKAP4,CTSH,LMCD1
REACTOME_TIGHT_JUNCTION_INTERACTIONS	0.89	1	30	4	CLDN12,CLDN7,F11R,PATJ
REACTOME_TNF_RECEPTOR_SUPERFAMILY_TNFSF_MEMBERS_MEDIATING_NON_CANONICAL_NF_KB_PATHWAY	0.89	1	17	2	CD40,TNFSF12
REACTOME_TRAFFICKING_OF_GLUR2_CONTAINING_AMPA_RECEPTORS	0.89	1	17	2	AP2A1,AP2B1
REACTOME_TRIGLYCERIDE_CATABOLISM	0.89	1	24	3	FABP4,MGLL,PLIN1
REACTOME_VISUAL_PHOTOTRANSDUCTION	0.89	1	100	16	CNGA1,GPC1,GPC6,HSPG2,LDLR,LPL,LRP10,LRP8,MYO7A,NAPEPLD,NMT2,RDH10,RDH11,RGS9,SDC3,SDC4
HALLMARK_REACTIVE_OXYGEN_SPECIES_PATHWAY	0.9	1	49	7	CAT,CDKN2D,G6PD,JUNB,MBP,PDLIM1,SBNO2
REACTOME_CALCITONIN_LIKE_LIGAND_RECEPTORS	0.9	1	10	1	ADM2
REACTOME_CHYLOMICRON_REMODELING	0.9	1	10	1	LPL
REACTOME_FGFR2B_LIGAND_BINDING_AND_ACTIVATION	0.9	1	10	1	FGFBP3
REACTOME_MET_RECEPTOR_RECYCLING	0.9	1	10	1	RAB4B
REACTOME_MRNA_EDITING	0.9	1	10	1	APOBEC3B
REACTOME_NEGATIVE_REGULATION_OF_FGFR4_SIGNALING	0.9	1	31	4	BRAF,CBL,FGFR4,MAPK3
REACTOME_ORGANIC_ANION_TRANSPORTERS	0.9	1	10	1	SLC17A5
REACTOME_PI3K_EVENTS_IN_ERBB4_SIGNALING	0.9	1	10	1	HBEGF
REACTOME_SIGNALING_BY_FGFR3_FUSIONS_IN_CANCER	0.9	1	10	1	KRAS
REACTOME_SUMOYLATION_OF_TRANSCRIPTION_COFACTORS	0.9	1	43	6	HIPK2,NCOA1,NRIP1,PIAS3,PPARGC1A,UHRF2
REACTOME_TETRAHYDROBIOPTERIN_BH4_SYNTHESIS_RECYCLING_SALVAGE_AND_REGULATION	0.9	1	10	1	PRKG2
REACTOME_TP53_REGULATES_TRANSCRIPTION_OF_CELL_CYCLE_GENES	0.9	1	49	7	ARID3A,BTG2,CDKN1B,CNOT8,PCBP4,TFDP2,TNKS1BP1
REACTOME_ZINC_INFLUX_INTO_CELLS_BY_THE_SLC39_GENE_FAMILY	0.9	1	10	1	SLC39A10
REACTOME_ADP_SIGNALLING_THROUGH_P2Y_PURINOCEPTOR_1	0.91	1	25	3	GNA15,GNG7,PLA2G4A
REACTOME_CHOLESTEROL_BIOSYNTHESIS	0.91	1	25	3	FDFT1,MSMO1,TM7SF2
REACTOME_GAP_FILLING_DNA_REPAIR_SYNTHESIS_AND_LIGATION_IN_GG_NER	0.91	1	25	3	POLD4,POLK,XRCC1
REACTOME_METABOLISM_OF_AMINE_DERIVED_HORMONES	0.91	1	18	2	DUOX1,TPO
REACTOME_PHASE_0_RAPID_DEPOLARISATION	0.91	1	44	6	CACNA2D4,CACNB3,CACNB4,CACNG7,CAMK2D,SCN1B
REACTOME_PURINE_CATABOLISM	0.91	1	18	2	DNPH1,NUDT5
REACTOME_SIGNALING_BY_LIGAND_RESPONSIVE_EGFR_VARIANTS_IN_CANCER	0.91	1	18	2	CBL,KRAS
REACTOME_TIE2_SIGNALING	0.91	1	18	2	GRB7,KRAS
REACTOME_ACTIVATION_OF_THE_PHOTOTRANSDUCTION_CASCADE	0.92	1	11	1	CNGA1
REACTOME_ANDROGEN_BIOSYNTHESIS	0.92	1	11	1	HSD17B12
REACTOME_ASPARTATE_AND_ASPARAGINE_METABOLISM	0.92	1	11	1	ASNS
REACTOME_ASSOCIATION_OF_TRIC_CCT_WITH_TARGET_PROTEINS_DURING_BIOSYNTHESIS	0.92	1	39	5	DCAF7,FBXL5,FBXO6,FKBP9,USP11
REACTOME_CELL_JUNCTION_ORGANIZATION	0.92	1	92	14	ANG,CD151,CDH5,CLDN12,CLDN7,CTNND1,F11R,FBLIM1,ITGA6,ITGB1,JUP,NECTIN2,PARVA,PATJ
REACTOME_EPHRIN_SIGNALING	0.92	1	19	2	MYL12A,PAK1
REACTOME_ESTABLISHMENT_OF_SISTER_CHROMATID_COHESION	0.92	1	11	1	ESCO1
REACTOME_FERTILIZATION	0.92	1	26	3	B4GALT1,CD9,HVCN1
REACTOME_HIGHLY_CALCIUM_PERMEABLE_POSTSYNAPTIC_NICOTINIC_ACETYLCHOLINE_RECEPTORS	0.92	1	11	1	CHRNA1
REACTOME_INTERACTION_WITH_CUMULUS_CELLS_AND_THE_ZONA_PELLUCIDA	0.92	1	11	1	B4GALT1
REACTOME_INTERLEUKIN_27_SIGNALING	0.92	1	11	1	JAK1
REACTOME_MET_ACTIVATES_RAP1_AND_RAC1	0.92	1	11	1	RAP1A
REACTOME_MET_ACTIVATES_RAS_SIGNALING	0.92	1	11	1	KRAS
REACTOME_MISCELLANEOUS_TRANSPORT_AND_BINDING_EVENTS	0.92	1	26	3	ADD3,DMTN,NIPA1
REACTOME_NAPLUS_CL_DEPENDENT_NEUROTRANSMITTER_TRANSPORTERS	0.92	1	19	2	SLC6A6,SLC6A9
REACTOME_PHASE_4_RESTING_MEMBRANE_POTENTIAL	0.92	1	19	2	KCNK12,KCNK6
REACTOME_PROCESSING_OF_INTRONLESS_PRE_MRNAS	0.92	1	19	2	CSTF3,NCBP2
REACTOME_PROCESSIVE_SYNTHESIS_ON_THE_C_STRAND_OF_THE_TELOMERE	0.92	1	11	1	POLD4
REACTOME_RECEPTOR_MEDIATED_MITOPHAGY	0.92	1	11	1	ULK1
REACTOME_REGULATION_OF_PLK1_ACTIVITY_AT_G2_M_TRANSITION	0.92	1	87	13	CEP41,CEP57,CEP70,CKAP5,CNTRL,CSNK1D,CSNK1E,FBXW11,NEDD1,NINL,OPTN,PRKAR2B,TUBA1A
REACTOME_REGULATION_OF_SIGNALING_BY_NODAL	0.92	1	11	1	ACVR2B
REACTOME_RESOLUTION_OF_D_LOOP_STRUCTURES_THROUGH_SYNTHESIS_DEPENDENT_STRAND_ANNEALING_SDSA	0.92	1	26	3	ATM,RAD50,RMI2
REACTOME_SODIUM_CALCIUM_EXCHANGERS	0.92	1	11	1	SRI
REACTOME_TERMINATION_OF_TRANSLESION_DNA_SYNTHESIS	0.92	1	32	4	POLD4,POLK,UBA7,UBE2L6
REACTOME_THROMBIN_SIGNALLING_THROUGH_PROTEINASE_ACTIVATED_RECEPTORS_PARS	0.92	1	32	4	F2RL2,GNA15,GNG7,MAPK3
REACTOME_TICAM1_RIP1_MEDIATED_IKK_COMPLEX_RECRUITMENT	0.92	1	19	2	IKBKB,UBE2D1
REACTOME_TICAM1_TRAF6_DEPENDENT_INDUCTION_OF_TAK1_COMPLEX	0.92	1	11	1	TAB3
REACTOME_WNT_LIGAND_BIOGENESIS_AND_TRAFFICKING	0.92	1	26	3	TMED5,WNT2B,WNT3
HALLMARK_ALLOGRAFT_REJECTION	0.93	1	200	33	APBB1,BCAT1,BCL10,BCL3,CCND2,CD40,CD47,CD74,CD8A,CSF1,DARS,EIF4G3,GBP2,GCNT1,GPR65,HLA-DMA,HLA-E,IFNAR2,IFNGR1,IFNGR2,IKBKB,IL1B,ITGB2,LIF,LY75,NLRP3,PTPN6,ST8SIA4,TAP1,TGFB1,TLR1,UBE2D1,WARS
REACTOME_ANTIVIRAL_MECHANISM_BY_IFN_STIMULATED_GENES	0.93	1	82	12	EIF2AK2,EIF4A2,EIF4G3,IRF3,JAK1,MAPK3,MX2,NUP210,OAS2,PPM1B,UBA7,UBE2L6
REACTOME_APOPTOTIC_EXECUTION_PHASE	0.93	1	52	7	DSG2,DSP,GSN,MAPT,OCLN,PRKCD,ROCK1
REACTOME_GLUCAGON_SIGNALING_IN_METABOLIC_REGULATION	0.93	1	33	4	ADCY7,GNG7,PRKAR1A,PRKAR2B
REACTOME_GOLGI_TO_ER_RETROGRADE_TRANSPORT	0.93	1	133	21	AGPAT3,ARFGAP3,COPA,COPB2,COPG1,COPG2,COPZ1,GALNT2,KDELR3,KIF13B,KIF16B,KIF21B,KIF3A,NAPB,NBAS,PLA2G4A,PLA2G6,RAB6A,TMED10,TMED9,TUBA1A
REACTOME_INTERLEUKIN_1_FAMILY_SIGNALING	0.93	1	139	22	APP,CASP1,FBXW11,IKBKB,IL1A,IL1B,IL1R1,IL1RAP,IRAK2,IRAK4,MAP2K6,NFKB2,NFKBIA,PELI1,PSMB9,PTPN12,PTPN13,PTPN14,PTPN6,SIGIRR,SMAD3,TAB3
REACTOME_NEGATIVE_REGULATION_OF_FGFR1_SIGNALING	0.93	1	33	4	ANOS1,BRAF,CBL,MAPK3
REACTOME_NEUROTRANSMITTER_RECEPTORS_AND_POSTSYNAPTIC_SIGNAL_TRANSMISSION	0.93	1	204	34	ADCY7,AP2A1,AP2B1,APBA1,CAMK2D,CAMKK1,CAMKK2,CASK,CHRNA1,DLG1,DLG3,DLG4,EPB41L1,GABBR1,GABRR2,GLRB,GNAL,GNG7,GRIK2,KRAS,MAPK3,MAPT,MYO6,NCALD,PLCB1,PLCB2,PPM1E,PRKAB2,PRKAR1A,PRKAR2B,PRKX,RPS6KA2,RPS6KA3,TUBA1A
REACTOME_PHASE_I_FUNCTIONALIZATION_OF_COMPOUNDS	0.93	1	105	16	ACSS1,ACSS2,ALDH2,AOC3,ARNT,BPHL,CYP11A1,CYP1A1,CYP1B1,CYP27A1,CYP2R1,CYP39A1,MAOA,NCOA1,PAOX,PTGS1
REACTOME_TRANSMISSION_ACROSS_CHEMICAL_SYNAPSES	0.93	1	269	46	ADCY7,ALDH2,ALDH5A1,AP2A1,AP2B1,APBA1,ARL6IP5,CACNB3,CACNB4,CAMK2D,CAMKK1,CAMKK2,CASK,CHRNA1,COMT,DLG1,DLG3,DLG4,EPB41L1,GABBR1,GABRR2,GLRB,GLS,GNAL,GNG7,GRIK2,KRAS,MAOA,MAPK3,MAPT,MYO6,NAAA,NCALD,PLCB1,PLCB2,PPFIA3,PPM1E,PRKAB2,PRKAR1A,PRKAR2B,PRKX,RAB3A,RPS6KA2,RPS6KA3,STXBP1,TUBA1A
REACTOME_ACTIVATION_OF_THE_TFAP2_AP_2_FAMILY_OF_TRANSCRIPTION_FACTORS	0.94	1	12	1	CITED4
REACTOME_CD28_DEPENDENT_VAV1_PATHWAY	0.94	1	12	1	PAK1
REACTOME_CELL_CELL_COMMUNICATION	0.94	1	130	20	ACTN4,ANG,CASK,CD151,CD47,CDH5,CLDN12,CLDN7,CTNND1,F11R,FBLIM1,ITGA6,ITGB1,JUP,KIRREL3,NECTIN2,PARVA,PATJ,PTPN6,SKAP2
REACTOME_CELL_CELL_JUNCTION_ORGANIZATION	0.94	1	65	9	ANG,CDH5,CLDN12,CLDN7,CTNND1,F11R,JUP,NECTIN2,PATJ
REACTOME_CLASS_I_PEROXISOMAL_MEMBRANE_PROTEIN_IMPORT	0.94	1	20	2	ATAD1,PEX19
REACTOME_DISEASES_OF_CARBOHYDRATE_METABOLISM	0.94	1	34	4	G6PC3,GNS,GYG2,HGSNAT
REACTOME_DOWNSTREAM_SIGNALING_OF_ACTIVATED_FGFR4	0.94	1	27	3	FGFR4,FRS3,KRAS
REACTOME_FGFR1C_LIGAND_BINDING_AND_ACTIVATION	0.94	1	12	1	ANOS1
REACTOME_FRS_MEDIATED_FGFR3_SIGNALING	0.94	1	20	2	FRS3,KRAS
REACTOME_G_BETA:GAMMA_SIGNALLING_THROUGH_CDC42	0.94	1	20	2	GNG7,PAK1
REACTOME_INSULIN_RECEPTOR_SIGNALLING_CASCADE	0.94	1	54	7	FGFR4,GAB2,INSR,KRAS,MAPK3,PIK3C3,PIK3R4
REACTOME_INTERLEUKIN_35_SIGNALLING	0.94	1	12	1	JAK1
REACTOME_LISTERIA_MONOCYTOGENES_ENTRY_INTO_HOST_CELLS	0.94	1	20	2	CBL,CTNND1
REACTOME_MACROAUTOPHAGY	0.94	1	90	13	CHMP2B,GABARAPL1,LAMTOR2,MTMR3,PIK3C3,PIK3R4,PRKAB2,PRKN,RRAGD,TSC1,ULK1,UVRAG,WIPI1
REACTOME_NOTCH1_INTRACELLULAR_DOMAIN_REGULATES_TRANSCRIPTION	0.94	1	47	6	HDAC5,HDAC6,HEYL,MAML2,TBL1X,TLE2
REACTOME_PD_1_SIGNALING	0.94	1	27	3	CD274,PDCD1LG2,PTPN6
REACTOME_PREGNENOLONE_BIOSYNTHESIS	0.94	1	12	1	CYP11A1
REACTOME_PURINE_RIBONUCLEOSIDE_MONOPHOSPHATE_BIOSYNTHESIS	0.94	1	12	1	LHPP
REACTOME_RRNA_PROCESSING_IN_THE_MITOCHONDRION	0.94	1	12	1	TFB1M
REACTOME_SHC_MEDIATED_CASCADE:FGFR4	0.94	1	20	2	FGFR4,KRAS
REACTOME_SIGNALING_BY_INSULIN_RECEPTOR	0.94	1	78	11	ATP6V0A1,ATP6V0D2,ATP6V1B1,ATP6V1E2,FGFR4,GAB2,INSR,KRAS,MAPK3,PIK3C3,PIK3R4
REACTOME_SIGNALING_BY_TYPE_1_INSULIN_LIKE_GROWTH_FACTOR_1_RECEPTOR_IGF1R	0.94	1	54	7	FGFR4,GAB2,IGF1R,IGF2,KRAS,PIK3C3,PIK3R4
REACTOME_TANDEM_PORE_DOMAIN_POTASSIUM_CHANNELS	0.94	1	12	1	KCNK6
REACTOME_TP53_REGULATES_METABOLIC_GENES	0.94	1	84	12	AGO3,AGO4,AKT3,G6PD,GLS,LAMTOR2,MT-CO1,PRDX5,PRKAB2,RRAGD,RRM2B,TSC1
REACTOME_TRANSPORT_OF_CONNEXONS_TO_THE_PLASMA_MEMBRANE	0.94	1	20	2	GJB2,TUBA1A
REACTOME_TRANSPORT_OF_INORGANIC_CATIONS_ANIONS_AND_AMINO_ACIDS_OLIGOPEPTIDES	0.94	1	106	16	AHCYL2,SLC12A5,SLC12A6,SLC17A5,SLC36A4,SLC38A4,SLC43A1,SLC43A2,SLC4A3,SLC4A4,SLC4A7,SLC4A8,SLC6A6,SLC9A5,SLC9A7,SRI
HALLMARK_KRAS_SIGNALING_DN	0.95	1	200	32	ABCG4,ATP6V1B1,BTG2,C5,CAMK1D,CHST2,CLSTN3,CYP39A1,EFHD1,EPHA5,GPRC5C,HTR1D,KRT15,MAST3,MFSD6,MTHFR,MYO15A,PLAG1,PRKN,PTPRJ,RYR2,SHOX2,SIDT1,SLC25A23,SNN,SPTBN2,TCF7L1,TENM2,TFCP2L1,TFF2,THRB,YPEL1
REACTOME_ANCHORING_OF_THE_BASAL_BODY_TO_THE_PLASMA_MEMBRANE	0.95	1	97	14	CEP41,CEP57,CEP70,CKAP5,CNTRL,CSNK1D,CSNK1E,MARK4,NEDD1,NINL,PRKAR2B,RAB11A,TTBK2,TUBA1A
REACTOME_CD209_DC_SIGN_SIGNALING	0.95	1	21	2	KRAS,PAK1
REACTOME_CHK1_CHK2_CDS1_MEDIATED_INACTIVATION_OF_CYCLIN_B:CDK1_COMPLEX	0.95	1	13	1	CHEK2
REACTOME_DISEASES_ASSOCIATED_WITH_VISUAL_TRANSDUCTION	0.95	1	13	1	NAPEPLD
REACTOME_FGFR3_LIGAND_BINDING_AND_ACTIVATION	0.95	1	13	1	GALNT3
REACTOME_GPVI_MEDIATED_ACTIVATION_CASCADE	0.95	1	35	4	COL1A1,PTPN6,RAC2,RHOB
REACTOME_INHIBITION_OF_REPLICATION_INITIATION_OF_DAMAGED_DNA_BY_RB1_E2F1	0.95	1	13	1	TFDP2
REACTOME_INTERCONVERSION_OF_NUCLEOTIDE_DI_AND_TRIPHOSPHATES	0.95	1	29	3	AK5,CTPS2,RRM2B
REACTOME_INTERLEUKIN_1_SIGNALING	0.95	1	102	15	APP,FBXW11,IKBKB,IL1A,IL1B,IL1R1,IL1RAP,IRAK2,IRAK4,MAP2K6,NFKB2,NFKBIA,PELI1,PSMB9,TAB3
REACTOME_MRNA_CAPPING	0.95	1	29	3	CDK7,MNAT1,NCBP2
REACTOME_NEF_MEDIATES_DOWN_MODULATION_OF_CELL_SURFACE_RECEPTORS_BY_RECRUITING_THEM_TO_CLATHRIN_ADAPTERS	0.95	1	21	2	AP2A1,AP2B1
REACTOME_NEGATIVE_REGULATION_OF_FGFR3_SIGNALING	0.95	1	29	3	BRAF,CBL,MAPK3
REACTOME_NUCLEAR_ENVELOPE_REASSEMBLY	0.95	1	13	1	LEMD2
REACTOME_NUCLEOBASE_CATABOLISM	0.95	1	36	4	DNPH1,DPYD,NT5M,NUDT5
REACTOME_O2_CO2_EXCHANGE_IN_ERYTHROCYTES	0.95	1	13	1	CYB5R2
REACTOME_PCNA_DEPENDENT_LONG_PATCH_BASE_EXCISION_REPAIR	0.95	1	21	2	POLB,POLD4
REACTOME_PERVASIVE_DEVELOPMENTAL_DISORDERS	0.95	1	13	1	TBL1X
REACTOME_PROCESSING_OF_CAPPED_INTRONLESS_PRE_MRNA	0.95	1	28	3	CSTF3,LSM11,NCBP2
REACTOME_PYRUVATE_METABOLISM_AND_CITRIC_ACID_TCA_CYCLE	0.95	1	55	7	GSTZ1,IDH2,PDK3,PDK4,PPARD,SLC16A1,SUCLG2
REACTOME_RECYCLING_PATHWAY_OF_L1	0.95	1	48	6	AP2A1,AP2B1,MSN,RPS6KA2,RPS6KA3,TUBA1A
REACTOME_RNA_POLYMERASE_III_TRANSCRIPTION_INITIATION_FROM_TYPE_3_PROMOTER	0.95	1	28	3	POLR3A,POLR3D,POLR3GL
REACTOME_SIGNALING_BY_FGFR2	0.95	1	73	10	BRAF,CBL,ESRP1,FGFBP3,FRS3,KRAS,MAPK3,NCBP2,RBFOX2,TIA1
REACTOME_THE_ROLE_OF_NEF_IN_HIV_1_REPLICATION_AND_DISEASE_PATHOGENESIS	0.95	1	28	3	AP2A1,AP2B1,DOCK2
REACTOME_TNFR1_INDUCED_PROAPOPTOTIC_SIGNALING	0.95	1	13	1	TNFRSF1A
REACTOME_TRAF6_MEDIATED_IRF7_ACTIVATION	0.95	1	29	3	IKBKE,IRF3,TANK
REACTOME_TRP_CHANNELS	0.95	1	28	3	TRPC1,TRPM4,TRPV2
HALLMARK_UV_RESPONSE_UP	0.96	1	158	24	ASNS,ATF3,BTG2,CDKN1C,CEBPG,CTSV,CYP1A1,DLG4,EPCAM,FURIN,GLS,HLA-F,HSPA13,JUNB,MAOA,NFKBIA,NR4A1,PRKCD,RAB27A,RHOB,RXRB,SHOX2,SLC6A8,TAP1
REACTOME_ACETYLCHOLINE_BINDING_AND_DOWNSTREAM_EVENTS	0.96	1	14	1	CHRNA1
REACTOME_ANTIGEN_PROCESSING_CROSS_PRESENTATION	0.96	1	99	14	CALR,CTSV,HLA-E,HLA-F,IKBKB,ITGAV,ITGB5,LNPEP,PDIA3,PSMB9,TAP1,TIRAP,TLR1,VAMP8
REACTOME_CITRIC_ACID_CYCLE_TCA_CYCLE	0.96	1	22	2	IDH2,SUCLG2
REACTOME_CLEC7A_DECTIN_1_SIGNALING	0.96	1	100	14	AHCYL1,BCL10,FBXW11,IKBKB,IL1B,ITPR2,NFATC1,NFKB2,NFKBIA,PRKCD,PSMB9,PYCARD,TAB3,UBE2D1
REACTOME_DEADENYLATION_DEPENDENT_MRNA_DECAY	0.96	1	56	7	CNOT8,EIF4A2,EIF4B,EXOSC7,PAN3,TNKS1BP1,XRN1
REACTOME_DETOXIFICATION_OF_REACTIVE_OXYGEN_SPECIES	0.96	1	37	4	CAT,ERO1A,GPX8,PRDX5
REACTOME_FRS_MEDIATED_FGFR1_SIGNALING	0.96	1	23	2	FRS3,KRAS
REACTOME_IKK_COMPLEX_RECRUITMENT_MEDIATED_BY_RIP1	0.96	1	23	2	IKBKB,UBE2D1
REACTOME_INSERTION_OF_TAIL_ANCHORED_PROTEINS_INTO_THE_ENDOPLASMIC_RETICULUM_MEMBRANE	0.96	1	22	2	APP,CAMLG
REACTOME_INTRINSIC_PATHWAY_FOR_APOPTOSIS	0.96	1	51	6	AKT3,BBC3,BMF,MAPK3,TFDP2,XIAP
REACTOME_LEADING_STRAND_SYNTHESIS	0.96	1	14	1	POLD4
REACTOME_LYSOSPHINGOLIPID_AND_LPA_RECEPTORS	0.96	1	14	1	LPAR2
REACTOME_POST_CHAPERONIN_TUBULIN_FOLDING_PATHWAY	0.96	1	23	2	ARL2,TUBA1A
REACTOME_REGULATION_OF_HSF1_MEDIATED_HEAT_SHOCK_RESPONSE	0.96	1	82	11	ATM,DNAJB6,HSPA13,HSPA1A,HSPA1B,HSPA5,HSPB1,MAPK3,NUP210,SERPINH1,TNFRSF21
REACTOME_REGULATION_OF_TP53_EXPRESSION_AND_DEGRADATION	0.96	1	37	4	AKT3,ATM,CCNG1,CHEK2
REACTOME_RESPONSE_TO_METAL_IONS	0.96	1	14	1	CSRP1
REACTOME_SLC_MEDIATED_TRANSMEMBRANE_TRANSPORT	0.96	1	250	41	AHCYL2,ARL2,SLC11A2,SLC12A5,SLC12A6,SLC13A4,SLC16A1,SLC17A5,SLC22A15,SLC22A18,SLC22A5,SLC27A1,SLC29A4,SLC2A10,SLC2A12,SLC2A3,SLC2A4,SLC35A3,SLC35D2,SLC36A4,SLC38A4,SLC39A10,SLC40A1,SLC41A2,SLC43A1,SLC43A2,SLC44A1,SLC44A2,SLC47A1,SLC4A3,SLC4A4,SLC4A7,SLC4A8,SLC50A1,SLC6A6,SLC6A9,SLC9A5,SLC9A7,SLCO3A1,SLCO4C1,SRI
REACTOME_SYNTHESIS_OF_ACTIVE_UBIQUITIN:_ROLES_OF_E1_AND_E2_ENZYMES	0.96	1	30	3	UBE2D1,UBE2H,UBE2R2
REACTOME_THROMBOXANE_SIGNALLING_THROUGH_TP_RECEPTOR	0.96	1	23	2	GNA15,GNG7
REACTOME_TRAF6_MEDIATED_IRF7_ACTIVATION_IN_TLR7_8_OR_9_SIGNALING	0.96	1	14	1	IRAK4
REACTOME_VASOPRESSIN_REGULATES_RENAL_WATER_HOMEOSTASIS_VIA_AQUAPORINS	0.96	1	43	5	ADCY7,GNG7,PRKAR1A,PRKAR2B,RAB11A
REACTOME_ACTIVATION_OF_BAD_AND_TRANSLOCATION_TO_MITOCHONDRIA	0.97	1	15	1	AKT3
REACTOME_COPI_INDEPENDENT_GOLGI_TO_ER_RETROGRADE_TRAFFIC	0.97	1	52	6	AGPAT3,GALNT2,PLA2G4A,PLA2G6,RAB6A,TUBA1A
REACTOME_CYTOCHROME_P450_ARRANGED_BY_SUBSTRATE_TYPE	0.97	1	65	8	ARNT,CYP11A1,CYP1A1,CYP1B1,CYP27A1,CYP2R1,CYP39A1,NCOA1
REACTOME_DEFECTIVE_GALNT3_CAUSES_FAMILIAL_HYPERPHOSPHATEMIC_TUMORAL_CALCINOSIS_HFTC	0.97	1	16	1	GALNT3
REACTOME_FGFR1_LIGAND_BINDING_AND_ACTIVATION	0.97	1	16	1	ANOS1
REACTOME_GABA_B_RECEPTOR_ACTIVATION	0.97	1	39	4	ADCY7,GABBR1,GNAL,GNG7
REACTOME_INLB_MEDIATED_ENTRY_OF_LISTERIA_MONOCYTOGENES_INTO_HOST_CELL	0.97	1	15	1	CBL
REACTOME_MAPK_FAMILY_SIGNALING_CASCADES	0.97	1	296	48	AGO3,AGO4,ARTN,BRAF,CAMK2D,CDC42EP2,CSF2,DLG1,DLG3,DLG4,DUSP1,DUSP16,DUSP4,DUSP5,ERBB3,FGFR4,FN1,FOXO1,FRS3,HBEGF,HSPB1,IL17RD,ITGB3,JAK1,JAK3,KBTBD7,KRAS,LAMTOR2,MAPK3,MAPK6,NCOA3,NRTN,PAK1,PDGFA,PDGFB,PDGFRB,PPP2R5B,PSMB9,RAP1A,RASA1,RASA2,RASA3,SPRED1,SPTBN2,TGFA,TLN1,VCL,VWF
REACTOME_MISMATCH_REPAIR	0.97	1	15	1	POLD4
REACTOME_MRNA_DECAY_BY_3_TO_5_EXORIBONUCLEASE	0.97	1	16	1	EXOSC7
REACTOME_MRNA_DECAY_BY_5_TO_3_EXORIBONUCLEASE	0.97	1	15	1	XRN1
REACTOME_NUCLEOBASE_BIOSYNTHESIS	0.97	1	15	1	LHPP
REACTOME_OTHER_INTERLEUKIN_SIGNALING	0.97	1	288	47	ARTN,BRAF,CAMK2D,CSF1,CSF2,DLG1,DLG3,DLG4,DUSP1,DUSP16,DUSP4,DUSP5,ERBB3,FGFR4,FN1,FRS3,GAB2,HBEGF,IL10RB,IL17RD,ITGB3,JAK1,JAK3,KBTBD7,KRAS,LAMTOR2,MAPK3,NRTN,PDGFA,PDGFB,PDGFRB,PIK3C3,PIK3R4,PPP2R5B,PSMB9,RAP1A,RASA1,RASA2,RASA3,SPRED1,SPTBN2,STAT5A,STXBP2,TGFA,TLN1,VCL,VWF
REACTOME_PHOSPHOLIPASE_C_MEDIATED_CASCADE_FGFR4	0.97	1	15	1	FGFR4
REACTOME_PHOSPHORYLATION_SITE_MUTANTS_OF_CTNNB1_ARE_NOT_TARGETED_TO_THE_PROTEASOME_BY_THE_DESTRUCTION_COMPLEX	0.97	1	15	1	PPP2R5B
REACTOME_PROCESSING_OF_SMDT1	0.97	1	16	1	MICU2
REACTOME_PROCESSIVE_SYNTHESIS_ON_THE_LAGGING_STRAND	0.97	1	15	1	POLD4
REACTOME_PROLACTIN_RECEPTOR_SIGNALING	0.97	1	15	1	STAT5A
REACTOME_REGULATION_OF_GENE_EXPRESSION_IN_LATE_STAGE_BRANCHING_MORPHOGENESIS_PANCREATIC_BUD_PRECURSOR_CELLS	0.97	1	16	1	MAML2
REACTOME_RNA_POLYMERASE_I_TRANSCRIPTION_TERMINATION	0.97	1	31	3	CDK7,MNAT1,TAF1D
REACTOME_SIGNAL_AMPLIFICATION	0.97	1	32	3	GNA15,GNG7,PLA2G4A
REACTOME_SUMOYLATION_OF_DNA_METHYLATION_PROTEINS	0.97	1	16	1	DNMT3A
REACTOME_TFAP2_AP_2_FAMILY_REGULATES_TRANSCRIPTION_OF_GROWTH_FACTORS_AND_THEIR_RECEPTORS	0.97	1	15	1	TGFA
REACTOME_TRANSCRIPTION_OF_E2F_TARGETS_UNDER_NEGATIVE_CONTROL_BY_P107_RBL1_AND_P130_RBL2_IN_COMPLEX_WITH_HDAC1	0.97	1	16	1	TFDP2
REACTOME_TRANSLESION_SYNTHESIS_BY_Y_FAMILY_DNA_POLYMERASES_BYPASSES_LESIONS_ON_DNA_TEMPLATE	0.97	1	39	4	POLD4,POLK,UBA7,UBE2L6
REACTOME_XENOBIOTICS	0.97	1	24	2	ARNT,CYP1A1
REACTOME_BETA_CATENIN_PHOSPHORYLATION_CASCADE	0.98	1	17	1	PPP2R5B
REACTOME_CD28_CO_STIMULATION	0.98	1	33	3	AKT3,PAK1,YES1
REACTOME_CELLULAR_RESPONSE_TO_HEAT_STRESS	0.98	1	101	13	ATM,CAMK2D,DNAJB6,HDAC6,HSPA13,HSPA1A,HSPA1B,HSPA5,HSPB1,MAPK3,NUP210,SERPINH1,TNFRSF21
REACTOME_CELL_SURFACE_INTERACTIONS_AT_THE_VASCULAR_WALL	0.98	1	194	29	CD47,CD74,CD99,CEACAM1,COL1A1,EPCAM,F11R,FN1,GPC1,GRB7,ITGA3,ITGA5,ITGA6,ITGAV,ITGB1,ITGB2,ITGB3,KRAS,PROCR,PROS1,PTPN6,SDC3,SDC4,SLC16A1,TGFB1,THBD,TNFRSF10B,TNFRSF10D,YES1
REACTOME_CONSTITUTIVE_SIGNALING_BY_ABERRANT_PI3K_IN_CANCER	0.98	1	75	9	ERBB3,FGFR4,HBEGF,PDGFA,PDGFB,PDGFRB,PIK3CD,RAC2,TGFA
REACTOME_CYCLIN_A_B1_B2_ASSOCIATED_EVENTS_DURING_G2_M_TRANSITION	0.98	1	25	2	CDK7,MNAT1
REACTOME_DEFECTIVE_C1GALT1C1_CAUSES_TN_POLYAGGLUTINATION_SYNDROME_TNPS	0.98	1	17	1	C1GALT1C1
REACTOME_DNA_DAMAGE_BYPASS	0.98	1	48	5	POLD4,POLK,UBA7,UBE2L6,WDR48
REACTOME_DOWNSTREAM_SIGNALING_OF_ACTIVATED_FGFR3	0.98	1	25	2	FRS3,KRAS
REACTOME_EXTRA_NUCLEAR_ESTROGEN_SIGNALING	0.98	1	75	9	AKT3,CDKN1B,GNG7,HBEGF,HSPB1,IGF1R,KRAS,MAPK3,TGFA
REACTOME_FORMATION_OF_SENESCENCE_ASSOCIATED_HETEROCHROMATIN_FOCI_SAHF	0.98	1	17	1	CABIN1
REACTOME_FORMATION_OF_THE_EARLY_ELONGATION_COMPLEX	0.98	1	33	3	CDK7,MNAT1,NCBP2
REACTOME_FRS_MEDIATED_FGFR2_SIGNALING	0.98	1	25	2	FRS3,KRAS
REACTOME_GLUCAGON_TYPE_LIGAND_RECEPTORS	0.98	1	33	3	GIPR,GNG7,VIPR1
REACTOME_G_BETA:GAMMA_SIGNALLING_THROUGH_PI3KGAMMA	0.98	1	25	2	AKT3,GNG7
REACTOME_G_PROTEIN_GATED_POTASSIUM_CHANNELS	0.98	1	25	2	GABBR1,GNG7
REACTOME_HDMS_DEMETHYLATE_HISTONES	0.98	1	48	5	ARID5B,KDM5B,KDM6B,KDM7A,PHF2
REACTOME_IRS_MEDIATED_SIGNALLING	0.98	1	48	5	FGFR4,GAB2,KRAS,PIK3C3,PIK3R4
REACTOME_KSRP_KHSRP_BINDS_AND_DESTABILIZES_MRNA	0.98	1	17	1	EXOSC7
REACTOME_MECP2_REGULATES_NEURONAL_RECEPTORS_AND_CHANNELS	0.98	1	18	1	SLC2A3
REACTOME_METABOLISM_OF_ANGIOTENSINOGEN_TO_ANGIOTENSINS	0.98	1	18	1	ATP6AP2
REACTOME_METABOLISM_OF_STEROID_HORMONES	0.98	1	34	3	CYP11A1,HSD11B1,HSD17B12
REACTOME_MICRORNA_MIRNA_BIOGENESIS	0.98	1	25	2	AGO3,AGO4
REACTOME_NEGATIVE_REGULATION_OF_FGFR2_SIGNALING	0.98	1	34	3	BRAF,CBL,MAPK3
REACTOME_NEGATIVE_REGULATION_OF_THE_PI3K_AKT_NETWORK	0.98	1	110	15	AKT3,ERBB3,FGFR4,HBEGF,IL1RAP,INSR,IRAK4,MAPK3,PDGFA,PDGFB,PDGFRB,PIK3CD,PPP2R5B,RAC2,TGFA
REACTOME_PHOSPHORYLATION_OF_CD3_AND_TCR_ZETA_CHAINS	0.98	1	26	2	PTPN22,PTPRJ
REACTOME_PI3K_AKT_SIGNALING_IN_CANCER	0.98	1	102	13	AKT3,CDKN1B,ERBB3,FGFR4,FOXO1,HBEGF,NR4A1,PDGFA,PDGFB,PDGFRB,PIK3CD,RAC2,TGFA
REACTOME_PROTEIN_LOCALIZATION	0.98	1	164	24	ACOT8,ACOX1,APP,ATAD1,CAMLG,CAT,CRAT,ECH1,ECI2,EHHADH,HMGCL,HSD17B4,IDH1,MLYCD,MTX2,PAOX,PECR,PEX1,PEX19,PEX6,PHYH,SCP2,UBE2D1,ZFAND6
REACTOME_REGULATION_OF_BETA_CELL_DEVELOPMENT	0.98	1	42	4	AKT3,FOXA2,FOXO1,MAML2
REACTOME_RESOLUTION_OF_AP_SITES_VIA_THE_MULTIPLE_NUCLEOTIDE_PATCH_REPLACEMENT_PATHWAY	0.98	1	25	2	POLB,POLD4
REACTOME_RESOLUTION_OF_D_LOOP_STRUCTURES	0.98	1	34	3	ATM,RAD50,RMI2
REACTOME_RNA_POLYMERASE_III_TRANSCRIPTION	0.98	1	41	4	GTF3C3,POLR3A,POLR3D,POLR3GL
REACTOME_RNA_POLYMERASE_II_TRANSCRIPTION_PRE_INITIATION_AND_PROMOTER_OPENING	0.98	1	47	5	CDK7,GTF2E2,MNAT1,TAF1,TAF10
REACTOME_RNA_POLYMERASE_I_TRANSCRIPTION_INITIATION	0.98	1	47	5	CDK7,CHD3,MNAT1,MTA3,TAF1D
REACTOME_SHC_MEDIATED_CASCADE:FGFR3	0.98	1	18	1	KRAS
REACTOME_SIGNALING_BY_NTRK2_TRKB	0.98	1	25	2	FRS3,KRAS
REACTOME_THE_PHOTOTRANSDUCTION_CASCADE	0.98	1	34	3	CNGA1,NMT2,RGS9
REACTOME_TP53_REGULATES_TRANSCRIPTION_OF_GENES_INVOLVED_IN_G2_CELL_CYCLE_ARREST	0.98	1	18	1	TFDP2
REACTOME_TRANSCRIPTIONAL_REGULATION_BY_MECP2	0.98	1	63	7	AGO3,AGO4,CAMK2D,HIPK2,PPARG,SLC2A3,TBL1X
REACTOME_TRANSLESION_SYNTHESIS_BY_POLK	0.98	1	17	1	POLK
REACTOME_VITAMIN_B5_PANTOTHENATE_METABOLISM	0.98	1	17	1	PANK3
REACTOME_VOLTAGE_GATED_POTASSIUM_CHANNELS	0.98	1	43	4	KCNA7,KCNC4,KCNQ4,KCNS3
REACTOME_ZINC_TRANSPORTERS	0.98	1	17	1	SLC39A10
REACTOME_ABORTIVE_ELONGATION_OF_HIV_1_TRANSCRIPT_IN_THE_ABSENCE_OF_TAT	0.99	1	23	1	NCBP2
REACTOME_ADP_SIGNALLING_THROUGH_P2Y_PURINOCEPTOR_12	0.99	1	22	1	GNG7
REACTOME_ADRENALINE_NORADRENALINE_INHIBITS_INSULIN_SECRETION	0.99	1	28	2	CACNB3,GNG7
REACTOME_AMYLOID_FIBER_FORMATION	0.99	1	107	13	ADAM10,APH1B,APP,BACE1,FURIN,GSN,HSPG2,MFGE8,NCSTN,PRKN,TGFBI,TSPAN15,UBE2L6
REACTOME_APC_C:CDC20_MEDIATED_DEGRADATION_OF_CYCLIN_B	0.99	1	23	1	UBE2D1
REACTOME_AQUAPORIN_MEDIATED_TRANSPORT	0.99	1	52	5	ADCY7,GNG7,PRKAR1A,PRKAR2B,RAB11A
REACTOME_BETA_CATENIN_INDEPENDENT_WNT_SIGNALING	0.99	1	145	20	AGO3,AGO4,AP2A1,AP2B1,AXIN2,FZD3,FZD4,GNG7,ITPR2,NFATC1,NLK,PLCB1,PLCB2,PRKG1,PRKG2,PSMB9,RAC2,RYK,SMURF2,TCF7L1
REACTOME_CARDIAC_CONDUCTION	0.99	1	139	19	AHCYL1,ATP2A3,ATP2B2,ATP2B4,CACNA2D4,CACNB3,CACNB4,CACNG7,CAMK2D,HIPK2,ITPR2,KCNK12,KCNK6,NPR1,RYR2,SCN1B,SRI,STIM1,TRPC1
REACTOME_CD28_DEPENDENT_PI3K_AKT_SIGNALING	0.99	1	22	1	AKT3
REACTOME_CLASS_B_2_SECRETIN_FAMILY_RECEPTORS	0.99	1	94	11	ADM2,CD55,FZD3,FZD4,GIPR,GNG7,PTH1R,UCN,VIPR1,WNT2B,WNT3
REACTOME_CLASS_I_MHC_MEDIATED_ANTIGEN_PROCESSING_PRESENTATION	0.99	1	370	57	ASB1,ASB2,CALR,CBLB,CTSV,CUL5,ERAP1,FBXL20,FBXL4,FBXL5,FBXO2,FBXO41,FBXO44,FBXO6,FBXW11,FBXW8,HACE1,HERC4,HLA-E,HLA-F,HSPA5,IKBKB,ITGAV,ITGB5,KBTBD7,KLHL22,KLHL5,LNPEP,LONRF1,LTN1,MKRN1,NPEPPS,PDIA3,PJA2,PRKN,PSMB9,RBCK1,RNF217,RNF41,SEC23A,SEC24A,SEC24D,SMURF2,TAP1,TIRAP,TLR1,TRIM21,TRIM4,TRIM69,UBA7,UBE2D1,UBE2H,UBE2L6,UBE2R2,UBOX5,VAMP8,VHL
REACTOME_CONVERSION_FROM_APC_C:CDC20_TO_APC_C:CDH1_IN_LATE_ANAPHASE	0.99	1	19	1	UBE2D1
REACTOME_COSTIMULATION_BY_THE_CD28_FAMILY	0.99	1	73	8	AKT3,CD274,PAK1,PDCD1LG2,PPP2R5B,PTPN6,TNFRSF14,YES1
REACTOME_CRISTAE_FORMATION	0.99	1	31	2	APOOL,MTX2
REACTOME_CYTOKINE_SIGNALING_IN_IMMUNE_SYSTEM	0.99	1	856	149	ADAM17,APP,ARTN,ATF2,BCL6,BRAF,BRWD1,BST2,CAMK2D,CASP1,CBL,CD40,CEBPD,CRLF2,CSF1,CSF2,CTF1,DLG1,DLG3,DLG4,DUSP1,DUSP16,DUSP4,DUSP5,EGR1,EIF2AK2,EIF4A2,EIF4G3,ERBB3,FBXW11,FGFR4,FN1,FOXO1,FRS3,GAB2,GBP2,GBP3,GBP4,HBEGF,HLA-E,HLA-F,HLA-H,HSP90B1,IFITM1,IFITM2,IFITM3,IFNAR2,IFNGR1,IFNGR2,IKBKB,IL10RA,IL10RB,IL11RA,IL13RA1,IL15RA,IL17RC,IL17RD,IL17RE,IL1A,IL1B,IL1R1,IL1RAP,IL22RA1,IL24,IL31RA,INPPL1,…
REACTOME_DAP12_SIGNALING	0.99	1	29	2	HLA-E,KRAS
REACTOME_DEGRADATION_OF_AXIN	0.99	1	55	5	AXIN2,PSMB9,SMURF2,TNKS,TNKS2
REACTOME_DISASSEMBLY_OF_THE_DESTRUCTION_COMPLEX_AND_RECRUITMENT_OF_AXIN_TO_THE_MEMBRANE	0.99	1	31	2	LRP5,PPP2R5B
REACTOME_DOWNSTREAM_SIGNALING_OF_ACTIVATED_FGFR1	0.99	1	31	2	FRS3,KRAS
REACTOME_DOWNSTREAM_SIGNALING_OF_ACTIVATED_FGFR2	0.99	1	30	2	FRS3,KRAS
REACTOME_E2F_MEDIATED_REGULATION_OF_DNA_REPLICATION	0.99	1	22	1	TFDP2
REACTOME_FCGAMMA_RECEPTOR_FCGR_DEPENDENT_PHAGOCYTOSIS	0.99	1	143	18	ABI2,ACTR2,AHCYL1,DOCK1,ELMO2,ITPR2,LIMK1,MAPK3,MYH9,PAK1,PLA2G6,PLD1,PLD2,PLD3,PRKCD,WASF2,WIPF1,YES1
REACTOME_FGFR2_LIGAND_BINDING_AND_ACTIVATION	0.99	1	20	1	FGFBP3
REACTOME_GABA_RECEPTOR_ACTIVATION	0.99	1	56	5	ADCY7,GABBR1,GABRR2,GNAL,GNG7
REACTOME_GLYOXYLATE_METABOLISM_AND_GLYCINE_DEGRADATION	0.99	1	31	2	AMT,DBT
REACTOME_G_ALPHA_Z_SIGNALLING_EVENTS	0.99	1	48	4	ADCY7,GNAZ,GNG7,PRKCD
REACTOME_G_PROTEIN_ACTIVATION	0.99	1	28	2	GNAZ,GNG7
REACTOME_HDR_THROUGH_SINGLE_STRAND_ANNEALING_SSA	0.99	1	37	3	ATM,RAD50,RMI2
REACTOME_HEMOSTASIS	0.99	1	674	115	ACTN4,AK3,APLP2,APOOL,APP,ATP2A3,ATP2B2,ATP2B4,CALU,CD47,CD74,CD9,CD99,CEACAM1,CFD,CLU,COL1A1,DGKA,DOCK1,DOCK10,DOCK11,DOCK2,DOCK6,DOCK9,ECM1,EHD3,ENDOD1,EPCAM,F11R,F2RL2,F8,FAM3C,FN1,GNA15,GNG7,GPC1,GRB7,GTPBP2,HABP4,HMG20B,HSPA5,IGF2,IRF2,ITGA1,ITGA10,ITGA2,ITGA3,ITGA5,ITGA6,ITGAV,ITGB1,ITGB2,ITGB3,ITPR2,KIF13B,KIF16B,KIF21B,KIF3A,KRAS,LGALS3BP,LHFPL2,LRP8,MAFF,MAGED2,MANF,MAPK3,MGLL,MICAL1,P2R…
REACTOME_INHIBITION_OF_THE_PROTEOLYTIC_ACTIVITY_OF_APC_C_REQUIRED_FOR_THE_ONSET_OF_ANAPHASE_BY_MITOTIC_SPINDLE_CHECKPOINT_COMPONENTS	0.99	1	20	1	UBE2D1
REACTOME_INTRACELLULAR_SIGNALING_BY_SECOND_MESSENGERS	0.99	1	302	45	ADCY7,AGO3,AGO4,AHCYL1,AKT3,ATF2,CAMK2D,CAMKK1,CAMKK2,CDKN1B,CHD3,EGR1,ERBB3,FGFR4,FOXO1,GRK2,HBEGF,HDAC5,IL1RAP,INSR,IRAK4,ITPR2,LAMTOR2,MAPK3,MKRN1,MTA3,NR4A1,PDGFA,PDGFB,PDGFRB,PIK3CD,PML,PPARG,PPP2R5B,PRKAR1A,PRKAR2B,PRKCD,PRKX,PSMB9,RAC2,RRAGD,TGFA,TNKS,TNKS2,XIAP
REACTOME_INWARDLY_RECTIFYING_KPLUS_CHANNELS	0.99	1	31	2	GABBR1,GNG7
REACTOME_LAGGING_STRAND_SYNTHESIS	0.99	1	20	1	POLD4
REACTOME_MHC_CLASS_II_ANTIGEN_PRESENTATION	0.99	1	124	15	AP2A1,AP2B1,CD74,CTSF,CTSH,CTSO,CTSV,HLA-DMA,KIF3A,LGMN,SEC23A,SEC24A,SEC24D,SPTBN2,TUBA1A
REACTOME_MITOCHONDRIAL_CALCIUM_ION_TRANSPORT	0.99	1	23	1	MICU2
REACTOME_MITOPHAGY	0.99	1	29	2	PRKN,ULK1
REACTOME_NEURONAL_SYSTEM	0.99	1	411	67	ADCY7,ALDH2,ALDH5A1,AP2A1,AP2B1,APBA1,APBA2,ARL6IP5,CACNB3,CACNB4,CAMK2D,CAMKK1,CAMKK2,CASK,CHRNA1,COMT,DLG1,DLG3,DLG4,EPB41,EPB41L1,GABBR1,GABRR2,GLRB,GLS,GNAL,GNG7,GRIK2,HCN4,HOMER2,IL1RAP,KCNA7,KCNC4,KCNK6,KCNN3,KCNQ4,KCNS3,KRAS,MAOA,MAPK3,MAPT,MYO6,NAAA,NCALD,NLGN3,PANX2,PDLIM5,PLCB1,PLCB2,PPFIA3,PPFIBP1,PPFIBP2,PPM1E,PRKAB2,PRKAR1A,PRKAR2B,PRKX,PTPRS,RAB3A,RPS6KA2,RPS6KA3,SHANK2,SLITRK4,SLIT…
REACTOME_OVARIAN_TUMOR_DOMAIN_PROTEASES	0.99	1	38	3	OTUB2,TNIP1,UBE2D1
REACTOME_PHOSPHORYLATION_OF_THE_APC_C	0.99	1	19	1	UBE2D1
REACTOME_PINK_PARKIN_MEDIATED_MITOPHAGY	0.99	1	22	1	PRKN
REACTOME_PIWI_INTERACTING_RNA_PIRNA_BIOGENESIS	0.99	1	29	2	PIWIL4,TDRKH
REACTOME_PI_3K_CASCADE:FGFR4	0.99	1	20	1	FGFR4
REACTOME_PREFOLDIN_MEDIATED_TRANSFER_OF_SUBSTRATE_TO_CCT_TRIC	0.99	1	28	2	PFDN2,TUBA1A
REACTOME_PRE_NOTCH_EXPRESSION_AND_PROCESSING	0.99	1	118	15	AGO3,AGO4,ATP2A3,B4GALT1,ELF3,FURIN,H2AFJ,MAML2,NOTCH2,NOTCH3,RAB6A,SEL1L,ST3GAL3,ST3GAL6,TFDP2
REACTOME_PROSTACYCLIN_SIGNALLING_THROUGH_PROSTACYCLIN_RECEPTOR	0.99	1	19	1	GNG7
REACTOME_PTEN_REGULATION	0.99	1	138	18	AGO3,AGO4,AKT3,ATF2,CHD3,EGR1,HDAC5,LAMTOR2,MAPK3,MKRN1,MTA3,PML,PPARG,PSMB9,RRAGD,TNKS,TNKS2,XIAP
REACTOME_RECOGNITION_OF_DNA_DAMAGE_BY_PCNA_CONTAINING_REPLICATION_COMPLEX	0.99	1	30	2	POLD4,WDR48
REACTOME_REGULATION_OF_RAS_BY_GAPS	0.99	1	68	7	KBTBD7,KRAS,PSMB9,RASA1,RASA2,RASA3,SPRED1
REACTOME_REGULATION_OF_TLR_BY_ENDOGENOUS_LIGAND	0.99	1	19	1	TLR1
REACTOME_RESOLUTION_OF_ABASIC_SITES_AP_SITES	0.99	1	38	3	POLB,POLD4,XRCC1
REACTOME_RHO_GTPASES_ACTIVATE_IQGAPS	0.99	1	31	2	IQGAP2,TUBA1A
REACTOME_RUNX1_INTERACTS_WITH_CO_FACTORS_WHOSE_PRECISE_EFFECT_ON_RUNX1_TARGETS_IS_NOT_KNOWN	0.99	1	37	3	HIPK2,SMARCA2,SMARCD3
REACTOME_SHC_MEDIATED_CASCADE:FGFR1	0.99	1	21	1	KRAS
REACTOME_SHC_MEDIATED_CASCADE:FGFR2	0.99	1	23	1	KRAS
REACTOME_SIGNALING_BY_FGFR2_IIIA_TM	0.99	1	19	1	NCBP2
REACTOME_SIGNALING_BY_INTERLEUKINS	0.99	1	631	108	APP,ARTN,ATF2,BCL6,BRAF,BRWD1,CAMK2D,CASP1,CBL,CEBPD,CRLF2,CSF1,CSF2,CTF1,DLG1,DLG3,DLG4,DUSP1,DUSP16,DUSP4,DUSP5,ERBB3,FBXW11,FGFR4,FN1,FOXO1,FRS3,GAB2,HBEGF,HSP90B1,IKBKB,IL10RA,IL10RB,IL11RA,IL13RA1,IL15RA,IL17RC,IL17RD,IL17RE,IL1A,IL1B,IL1R1,IL1RAP,IL22RA1,IL24,IL31RA,INPPL1,IRAK2,IRAK4,ITGB1,ITGB2,ITGB3,JAK1,JAK3,JUNB,KBTBD7,KRAS,LAMA5,LAMTOR2,LCP1,LIF,MAOA,MAP2K6,MAPK3,MAPK9,MCL1,MSN,NFKB2,…
REACTOME_SIGNALING_BY_NOTCH4	0.99	1	82	9	ADAM10,APH1B,JAG1,MAML2,NCSTN,NOTCH2,PSEN1,PSMB9,SMAD3
REACTOME_SULFUR_AMINO_ACID_METABOLISM	0.99	1	28	2	CTH,SQOR
REACTOME_SUMOYLATION_OF_UBIQUITINYLATION_PROTEINS	0.99	1	39	3	NUP210,PML,VHL
REACTOME_SYNTHESIS_SECRETION_AND_DEACYLATION_OF_GHRELIN	0.99	1	19	1	UCN
REACTOME_TRANSCRIPTIONAL_REGULATION_BY_RUNX3	0.99	1	96	11	JAG1,KRAS,MAML2,PSMB9,SMAD3,SMURF2,TCF7L1,TEAD2,TEAD3,TGFB1,YAP1
REACTOME_TRANSCRIPTIONAL_REGULATION_BY_THE_AP_2_TFAP2_FAMILY_OF_TRANSCRIPTION_FACTORS	0.99	1	38	3	CITED4,KDM5B,TGFA
REACTOME_TRANSCRIPTIONAL_REGULATION_OF_PLURIPOTENT_STEM_CELLS	0.99	1	31	2	EPAS1,PBX1
REACTOME_TRANSCRIPTION_OF_E2F_TARGETS_UNDER_NEGATIVE_CONTROL_BY_DREAM_COMPLEX	0.99	1	19	1	TFDP2
REACTOME_TRANSLOCATION_OF_ZAP_70_TO_IMMUNOLOGICAL_SYNAPSE	0.99	1	23	1	PTPN22
HALLMARK_DNA_REPAIR	1	1	150	17	ADA,AGO4,AK3,BCAM,CSTF3,GSDME,NCBP2,POLB,POLD4,POLL,POLR3GL,RRM2B,TAF10,TSG101,USP11,VPS28,VPS37D
HALLMARK_E2F_TARGETS	1	1	200	3	CDKN1B,CHEK2,RAD50
HALLMARK_G2M_CHECKPOINT	1	1	200	12	ARID4A,BCL3,CDKN1B,CUL5,DMD,MAP3K20,MNAT1,NOTCH2,NUMA1,PML,SMAD3,TGFB1
HALLMARK_MYC_TARGETS_V1	1	1	200	3	EXOSC7,NCBP2,XPOT
HALLMARK_MYC_TARGETS_V2	1	1	58	0
HALLMARK_OXIDATIVE_PHOSPHORYLATION	1	1	200	14	ACADVL,ALDH6A1,BDH2,CPT1A,ECH1,ETFB,ETFDH,IDH1,IDH2,MTX2,OPA1,PDK4,PHYH,RHOT1
HALLMARK_SPERMATOGENESIS	1	1	135	9	BRAF,ELOVL3,GSTM3,LPIN1,MLF1,PCSK4,PGS1,RPL39L,SNAP91
REACTOME_2_LTR_CIRCLE_FORMATION	1	1	7	0
REACTOME_ABACAVIR_METABOLISM	1	1	5	0
REACTOME_ABACAVIR_TRANSMEMBRANE_TRANSPORT	1	1	5	0
REACTOME_ABACAVIR_TRANSPORT_AND_METABOLISM	1	1	10	0
REACTOME_ABC_FAMILY_PROTEINS_MEDIATED_TRANSPORT	1	1	103	10	ABCA2,ABCC3,ABCC6,ABCG4,ERLEC1,ERLIN2,OS9,PEX19,PSMB9,SEL1L
REACTOME_ABC_TRANSPORTER_DISORDERS	1	1	77	7	ABCC6,ABCD4,ERLEC1,ERLIN2,OS9,PSMB9,SEL1L
REACTOME_ACTIVATED_NTRK2_SIGNALS_THROUGH_CDK5	1	1	6	0
REACTOME_ACTIVATED_NTRK2_SIGNALS_THROUGH_FYN	1	1	7	0
REACTOME_ACTIVATED_NTRK2_SIGNALS_THROUGH_PI3K	1	1	7	0
REACTOME_ACTIVATED_NTRK3_SIGNALS_THROUGH_PI3K	1	1	6	0
REACTOME_ACTIVATED_PKN1_STIMULATES_TRANSCRIPTION_OF_AR_ANDROGEN_RECEPTOR_REGULATED_GENES_KLK2_AND_KLK3	1	1	65	1	H2AFJ
REACTOME_ACTIVATION_OF_APC_C_AND_APC_C:CDC20_MEDIATED_DEGRADATION_OF_MITOTIC_PROTEINS	1	1	76	2	PSMB9,UBE2D1
REACTOME_ACTIVATION_OF_ATR_IN_RESPONSE_TO_REPLICATION_STRESS	1	1	37	0
REACTOME_ACTIVATION_OF_HOX_GENES_DURING_DIFFERENTIATION	1	1	120	8	H2AFJ,HOXB3,HOXB4,MAFB,NCOA3,PBX1,RARB,RARG
REACTOME_ACTIVATION_OF_NF_KAPPAB_IN_B_CELLS	1	1	67	6	BCL10,FBXW11,IKBKB,NFKBIA,PSMB9,REL
REACTOME_ACTIVATION_OF_NIMA_KINASES_NEK9_NEK6_NEK7	1	1	7	0
REACTOME_ACTIVATION_OF_THE_MRNA_UPON_BINDING_OF_THE_CAP_BINDING_COMPLEX_AND_EIFS_AND_SUBSEQUENT_BINDING_TO_43S	1	1	60	2	EIF4A2,EIF4B
REACTOME_ACTIVATION_OF_THE_PRE_REPLICATIVE_COMPLEX	1	1	33	0
REACTOME_ADAPTIVE_IMMUNE_SYSTEM	1	1	811	107	AHCYL1,AKT3,AP2A1,AP2B1,ASB1,ASB2,BCL10,BTN3A1,BTN3A2,BTN3A3,CALR,CBLB,CD274,CD40,CD74,CD8A,CD99,COL1A1,CTSF,CTSH,CTSO,CTSV,CUL5,ERAP1,FBXL20,FBXL4,FBXL5,FBXO2,FBXO41,FBXO44,FBXO6,FBXW11,FBXW8,HACE1,HERC4,HLA-DMA,HLA-E,HLA-F,HSPA5,ICAM5,IFITM1,IKBKB,ITGAV,ITGB1,ITGB2,ITGB5,ITPR2,KBTBD7,KIF3A,KLHL22,KLHL5,KRAS,LGMN,LNPEP,LONRF1,LTN1,MICB,MKRN1,NECTIN2,NFATC1,NFKBIA,NPEPPS,PAK1,PDCD1LG2,PDIA3,PIK3C…
REACTOME_ADRENOCEPTORS	1	1	9	0
REACTOME_ALPHA_DEFENSINS	1	1	10	0
REACTOME_AMINE_LIGAND_BINDING_RECEPTORS	1	1	42	3	CHRM3,HTR1D,HTR1F
REACTOME_AMINO_ACID_CONJUGATION	1	1	9	0
REACTOME_ANTIGEN_ACTIVATES_B_CELL_RECEPTOR_BCR_LEADING_TO_GENERATION_OF_SECOND_MESSENGERS	1	1	86	6	AHCYL1,ITPR2,PIK3CD,PTPN6,STIM1,TRPC1
REACTOME_ANTIGEN_PROCESSING:_UBIQUITINATION_PROTEASOME_DEGRADATION	1	1	308	40	ASB1,ASB2,CBLB,CUL5,FBXL20,FBXL4,FBXL5,FBXO2,FBXO41,FBXO44,FBXO6,FBXW11,FBXW8,HACE1,HERC4,KBTBD7,KLHL22,KLHL5,LNPEP,LONRF1,LTN1,MKRN1,NPEPPS,PJA2,PRKN,PSMB9,RBCK1,RNF217,RNF41,SMURF2,TRIM21,TRIM4,TRIM69,UBA7,UBE2D1,UBE2H,UBE2L6,UBE2R2,UBOX5,VHL
REACTOME_ANTIMICROBIAL_PEPTIDES	1	1	97	2	CLU,TLR1
REACTOME_APC_C:CDH1_MEDIATED_DEGRADATION_OF_CDC20_AND_OTHER_APC_C:CDH1_TARGETED_PROTEINS_IN_LATE_MITOSIS_EARLY_G1	1	1	72	2	PSMB9,UBE2D1
REACTOME_APC_CDC20_MEDIATED_DEGRADATION_OF_NEK2A	1	1	25	1	UBE2D1
REACTOME_APOBEC3G_MEDIATED_RESISTANCE_TO_HIV_1_INFECTION	1	1	5	0
REACTOME_APOPTOSIS_INDUCED_DNA_FRAGMENTATION	1	1	13	0
REACTOME_ASSEMBLY_OF_THE_ORC_COMPLEX_AT_THE_ORIGIN_OF_REPLICATION	1	1	6	0
REACTOME_ASSEMBLY_OF_THE_PRE_REPLICATIVE_COMPLEX	1	1	68	1	PSMB9
REACTOME_ASYMMETRIC_LOCALIZATION_OF_PCP_PROTEINS	1	1	64	4	FZD3,FZD4,PSMB9,SMURF2
REACTOME_AUF1_HNRNP_D0_BINDS_AND_DESTABILIZES_MRNA	1	1	55	3	HSPA1A,HSPB1,PSMB9
REACTOME_AXON_GUIDANCE	1	1	554	85	ABLIM2,ACTR2,ADAM10,ANK2,ANK3,AP2A1,AP2B1,APH1B,ARHGAP35,ARHGEF12,ARTN,CACNB3,CACNB4,CNTN1,COL4A1,COL4A2,COL4A4,COL9A2,DAG1,DLG1,DLG3,DLG4,DOCK1,DOK1,DOK6,EFNA1,EPHA2,EPHA5,EPHA6,GAB2,GPC1,GRB7,ITGA1,ITGA10,ITGA2,ITGA5,ITGAV,ITGB1,ITGB3,KRAS,LAMC1,LIMK1,MAPK13,MAPK3,MSN,MYH9,MYL12A,NCBP2,NCSTN,NEO1,NGEF,NRCAM,NRP1,NRP2,NRTN,NTN1,PAK1,PIK3CD,PLXNB1,PLXNB3,PLXNC1,PSEN1,PSMB9,RASA1,RHOB,ROBO1,ROBO2,…
REACTOME_BASE_EXCISION_REPAIR	1	1	91	4	H2AFJ,POLB,POLD4,XRCC1
REACTOME_BASE_EXCISION_REPAIR_AP_SITE_FORMATION	1	1	63	1	H2AFJ
REACTOME_BETA_DEFENSINS	1	1	42	1	TLR1
REACTOME_BINDING_AND_UPTAKE_OF_LIGANDS_BY_SCAVENGER_RECEPTORS	1	1	98	6	CALR,COL1A1,COL4A1,COL4A2,HSP90B1,SCARF1
REACTOME_BIOLOGICAL_OXIDATIONS	1	1	221	28	ABHD14B,ACSS1,ACSS2,ALDH2,AOC3,ARNT,BPHL,CHAC1,COMT,CYP11A1,CYP1A1,CYP1B1,CYP27A1,CYP2R1,CYP39A1,GGT1,GGT5,GGT7,GSTM3,GSTM4,GSTZ1,MAOA,MGST2,NCOA1,NNMT,PAOX,PTGS1,UGP2
REACTOME_BIOSYNTHESIS_OF_MARESINS	1	1	8	0
REACTOME_BIOSYNTHESIS_OF_MARESIN_LIKE_SPMS	1	1	6	0
REACTOME_CD22_MEDIATED_BCR_REGULATION	1	1	61	1	PTPN6
REACTOME_CDC6_ASSOCIATION_WITH_THE_ORC:ORIGIN_COMPLEX	1	1	11	0
REACTOME_CDK_MEDIATED_PHOSPHORYLATION_AND_REMOVAL_OF_CDC6	1	1	72	2	PSMB9,UBE2D1
REACTOME_CELLULAR_RESPONSES_TO_EXTERNAL_STIMULI	1	1	535	56	AGO3,AGO4,ARNT,ATM,CABIN1,CAMK2D,CAT,CDKN1B,CDKN2D,CEBPB,CHMP2B,CSRP1,DNAJB6,EPAS1,ERO1A,GABARAPL1,GPX8,H2AFJ,HDAC6,HSPA13,HSPA1A,HSPA1B,HSPA5,HSPB1,IGFBP7,IL1A,KDM6B,LAMTOR2,MAP2K6,MAP3K5,MAPK3,MAPK9,MTMR3,NUP210,PIK3C3,PIK3R4,PRDX5,PRKAB2,PRKN,PSMB9,RAD50,RPS6KA2,RPS6KA3,RRAGD,SERPINH1,SP1,TFDP2,TNFRSF21,TNIK,TSC1,TUBA1A,UBE2D1,ULK1,UVRAG,VHL,WIPI1
REACTOME_CELLULAR_RESPONSES_TO_STRESS	1	1	440	42	AGO3,AGO4,ARNT,ATM,CABIN1,CAMK2D,CAT,CDKN1B,CDKN2D,CEBPB,DNAJB6,EPAS1,ERO1A,GPX8,H2AFJ,HDAC6,HSPA13,HSPA1A,HSPA1B,HSPA5,HSPB1,IGFBP7,IL1A,KDM6B,MAP2K6,MAP3K5,MAPK3,MAPK9,NUP210,PRDX5,PSMB9,RAD50,RPS6KA2,RPS6KA3,SERPINH1,SP1,TFDP2,TNFRSF21,TNIK,TUBA1A,UBE2D1,VHL
REACTOME_CELLULAR_RESPONSE_TO_HYPOXIA	1	1	75	5	ARNT,EPAS1,PSMB9,UBE2D1,VHL
REACTOME_CELLULAR_SENESCENCE	1	1	194	22	AGO3,AGO4,ATM,CABIN1,CDKN1B,CDKN2D,CEBPB,H2AFJ,IGFBP7,IL1A,KDM6B,MAP2K6,MAP3K5,MAPK3,MAPK9,RAD50,RPS6KA2,RPS6KA3,SP1,TFDP2,TNIK,UBE2D1
REACTOME_CELL_CYCLE	1	1	642	52	AKT3,ATM,CCND2,CDK7,CDKN1B,CDKN1C,CDKN2D,CEP41,CEP57,CEP70,CHEK2,CKAP5,CNTRL,CSNK1D,CSNK1E,ESCO1,FBXW11,GOLGA2,H2AFJ,LEMD2,LPIN1,LPIN3,MAPK3,MLH3,MNAT1,NEDD1,NINL,NME7,NUMA1,NUP210,OPTN,PCBP4,PHLDA1,POLD4,PPP2R5B,PRKAR2B,PSMB9,PTK6,RAD50,RMI2,RNF168,RSF1,SUN1,SUN2,TFDP2,TP53BP1,TUBA1A,TUBG2,TUBGCP2,TUBGCP4,UBE2D1,USO1
REACTOME_CELL_CYCLE_CHECKPOINTS	1	1	291	12	ATM,CDKN1B,CHEK2,CKAP5,PCBP4,PPP2R5B,PSMB9,RAD50,RMI2,RNF168,TP53BP1,UBE2D1
REACTOME_CELL_CYCLE_MITOTIC	1	1	536	41	AKT3,CCND2,CDK7,CDKN1B,CDKN1C,CDKN2D,CEP41,CEP57,CEP70,CKAP5,CNTRL,CSNK1D,CSNK1E,ESCO1,FBXW11,GOLGA2,H2AFJ,LEMD2,LPIN1,LPIN3,MAPK3,MNAT1,NEDD1,NINL,NME7,NUMA1,NUP210,OPTN,PHLDA1,POLD4,PPP2R5B,PRKAR2B,PSMB9,PTK6,TFDP2,TUBA1A,TUBG2,TUBGCP2,TUBGCP4,UBE2D1,USO1
REACTOME_CHEMOKINE_RECEPTORS_BIND_CHEMOKINES	1	1	48	2	CCL28,CXCL16
REACTOME_CHROMATIN_ORGANIZATION	1	1	272	27	ARID4A,ARID5B,ATF2,BRWD1,CHD3,DNMT3A,H2AFJ,HMG20B,ING4,KDM5B,KDM6B,KDM7A,KMT2A,KMT5B,MTA3,NCOA1,NFKB2,PADI1,PADI3,PHF2,PHF21A,SMARCA2,SMARCD3,SUDS3,SUPT3H,TAF10,TBL1X
REACTOME_CHROMOSOME_MAINTENANCE	1	1	109	3	H2AFJ,POLD4,RSF1
REACTOME_CHYLOMICRON_ASSEMBLY	1	1	10	0
REACTOME_CLASS_A_1_RHODOPSIN_LIKE_RECEPTORS	1	1	321	20	APP,C5,CCL28,CHRM3,CXCL16,ECE1,EDNRA,EDNRB,F2RL2,GPR37,GPR65,GPR68,HCAR1,HTR1D,HTR1F,KISS1,LPAR2,OPN3,OXTR,SSTR2
REACTOME_CLASS_C_3_METABOTROPIC_GLUTAMATE_PHEROMONE_RECEPTORS	1	1	39	1	GABBR1
REACTOME_COHESIN_LOADING_ONTO_CHROMATIN	1	1	10	0
REACTOME_COMPLEMENT_CASCADE	1	1	114	7	C1R,C5,CD46,CD55,CFD,CLU,PROS1
REACTOME_COMPLEX_I_BIOGENESIS	1	1	55	1	NDUFAF3
REACTOME_CONDENSATION_OF_PROMETAPHASE_CHROMOSOMES	1	1	11	0
REACTOME_CONDENSATION_OF_PROPHASE_CHROMOSOMES	1	1	72	1	H2AFJ
REACTOME_CONJUGATION_OF_BENZOATE_WITH_GLYCINE	1	1	6	0
REACTOME_COOPERATION_OF_PDCL_PHLP1_AND_TRIC_CCT_IN_G_PROTEIN_BETA_FOLDING	1	1	42	3	GNAZ,GNG7,RGS9
REACTOME_COOPERATION_OF_PREFOLDIN_AND_TRIC_CCT_IN_ACTIN_AND_TUBULIN_FOLDING	1	1	33	2	PFDN2,TUBA1A
REACTOME_CREATION_OF_C4_AND_C2_ACTIVATORS	1	1	71	1	C1R
REACTOME_CROSS_PRESENTATION_OF_SOLUBLE_EXOGENOUS_ANTIGENS_ENDOSOMES	1	1	50	1	PSMB9
REACTOME_CYCLIN_A:CDK2_ASSOCIATED_EVENTS_AT_S_PHASE_ENTRY	1	1	85	7	AKT3,CDK7,CDKN1B,MNAT1,PSMB9,PTK6,TFDP2
REACTOME_CYP2E1_REACTIONS	1	1	11	0
REACTOME_CYTOSOLIC_IRON_SULFUR_CLUSTER_ASSEMBLY	1	1	13	0
REACTOME_CYTOSOLIC_SULFONATION_OF_SMALL_MOLECULES	1	1	24	1	ABHD14B
REACTOME_C_TYPE_LECTIN_RECEPTORS_CLRS	1	1	140	16	AHCYL1,BCL10,FBXW11,IKBKB,IL1B,ITPR2,KRAS,NFATC1,NFKB2,NFKBIA,PAK1,PRKCD,PSMB9,PYCARD,TAB3,UBE2D1
REACTOME_DAP12_INTERACTIONS	1	1	40	2	HLA-E,KRAS
REACTOME_DECTIN_1_MEDIATED_NONCANONICAL_NF_KB_SIGNALING	1	1	62	3	FBXW11,NFKB2,PSMB9
REACTOME_DECTIN_2_FAMILY	1	1	26	0
REACTOME_DEFECTIVE_CFTR_CAUSES_CYSTIC_FIBROSIS	1	1	61	5	ERLEC1,ERLIN2,OS9,PSMB9,SEL1L
REACTOME_DEFECTIVE_CSF2RB_CAUSES_PULMONARY_SURFACTANT_METABOLISM_DYSFUNCTION_5_SMDP5	1	1	8	0
REACTOME_DEFECTIVE_TPR_MAY_CONFER_SUSCEPTIBILITY_TOWARDS_THYROID_PAPILLARY_CARCINOMA_TPC	1	1	32	1	NUP210
REACTOME_DEFENSINS	1	1	52	1	TLR1
REACTOME_DEGRADATION_OF_BETA_CATENIN_BY_THE_DESTRUCTION_COMPLEX	1	1	84	5	AXIN2,PPP2R5B,PSMB9,TCF7L1,TLE2
REACTOME_DEGRADATION_OF_DVL	1	1	57	2	HECW1,PSMB9
REACTOME_DEGRADATION_OF_GLI1_BY_THE_PROTEASOME	1	1	60	1	PSMB9
REACTOME_DEPURINATION	1	1	56	1	H2AFJ
REACTOME_DEUBIQUITINATION	1	1	298	31	ATXN3,AXIN2,FKBP8,JOSD2,MBD5,NFKBIA,NLRP3,OTUB2,POLB,PRKN,PSMB9,RHOT1,SMAD3,SMURF2,STAMBP,SUDS3,TAF10,TGFB1,TNIP1,TNKS,TNKS2,UBE2D1,USP11,USP20,USP25,USP28,USP3,USP30,USP44,USP48,WDR48
REACTOME_DEVELOPMENTAL_BIOLOGY	1	1	1104	138	ABLIM2,ACTR2,ACVR2B,ADAM10,ADAM22,ADAM23,AKT3,ANK2,ANK3,AP2A1,AP2B1,APH1B,ARHGAP35,ARHGEF12,ARTN,BNIP2,CACNB3,CACNB4,CDK19,CDON,CEBPB,CEBPD,CNTN1,COL4A1,COL4A2,COL4A4,COL9A2,DAG1,DLG1,DLG3,DLG4,DOCK1,DOK1,DOK6,DSC2,DSG2,DSP,EFNA1,EPAS1,EPHA2,EPHA5,EPHA6,FABP4,FOXA2,FOXO1,FURIN,GAB2,GPC1,GRB7,H2AFJ,HELZ2,HOXB3,HOXB4,ITGA1,ITGA10,ITGA2,ITGA5,ITGAV,ITGB1,ITGB3,JUP,KAZN,KMT2A,KRAS,KRT15,KRT19,LAMC1,L…
REACTOME_DIGESTION	1	1	23	0
REACTOME_DIGESTION_AND_ABSORPTION	1	1	28	0
REACTOME_DIGESTION_OF_DIETARY_CARBOHYDRATE	1	1	11	0
REACTOME_DIGESTION_OF_DIETARY_LIPID	1	1	7	0
REACTOME_DISEASE	1	1	1075	170	ABCC6,ABCD4,ADAM10,ADAM17,ADAMTS15,ADAMTS2,ADAMTS7,ADAMTS9,ADAMTSL4,AGGF1,AGTRAP,AKT3,AP2A1,AP2B1,APH1B,APP,B3GAT3,B4GALT1,B4GALT7,B4GAT1,BRAF,C1GALT1C1,CALR,CAMK2D,CAST,CBL,CD9,CDK7,CDKN1B,CHMP2B,CHST6,CLCN6,CNTRL,CSPG4,CSPG5,CTNND1,CUL5,CYP11A1,CYP1B1,CYP27A1,CYP2R1,DAG1,DNAJC3,DOCK2,DPM3,EIF2AK2,ERBB3,ERLEC1,ERLIN2,ESRP1,EXT1,EXT2,FGFR4,FN1,FOXO1,FURIN,FZD4,G6PC3,GAB2,GALNT12,GALNT3,GFPT1,GGT1…
REACTOME_DISEASES_ASSOCIATED_WITH_SURFACTANT_METABOLISM	1	1	10	0
REACTOME_DISEASES_OF_MISMATCH_REPAIR_MMR	1	1	5	0
REACTOME_DISORDERS_OF_TRANSMEMBRANE_TRANSPORTERS	1	1	177	18	ABCC6,ABCD4,ERLEC1,ERLIN2,NUP210,OS9,PSMB9,SEL1L,SLC11A2,SLC12A6,SLC16A1,SLC17A5,SLC22A18,SLC22A5,SLC2A10,SLC35A3,SLC40A1,SLC4A4
REACTOME_DISPLACEMENT_OF_DNA_GLYCOSYLASE_BY_APEX1	1	1	9	0
REACTOME_DNA_DAMAGE_RECOGNITION_IN_GG_NER	1	1	38	0
REACTOME_DNA_DAMAGE_REVERSAL	1	1	8	0
REACTOME_DNA_DAMAGE_TELOMERE_STRESS_INDUCED_SENESCENCE	1	1	80	5	ATM,CABIN1,CDKN1B,H2AFJ,RAD50
REACTOME_DNA_DOUBLE_STRAND_BREAK_REPAIR	1	1	166	11	APBB1,ATM,CHEK2,POLD4,POLK,POLL,RAD50,RMI2,RNF168,TP53BP1,XRCC1
REACTOME_DNA_DOUBLE_STRAND_BREAK_RESPONSE	1	1	77	6	APBB1,ATM,CHEK2,RAD50,RNF168,TP53BP1
REACTOME_DNA_METHYLATION	1	1	63	2	DNMT3A,H2AFJ
REACTOME_DNA_REPAIR	1	1	331	20	APBB1,ATM,CDK7,CHEK2,FANCF,H2AFJ,MNAT1,PIAS3,POLB,POLD4,POLK,POLL,RAD50,RMI2,RNF168,TP53BP1,UBA7,UBE2L6,WDR48,XRCC1
REACTOME_DNA_REPLICATION	1	1	127	3	POLD4,PSMB9,UBE2D1
REACTOME_DNA_REPLICATION_INITIATION	1	1	8	0
REACTOME_DNA_REPLICATION_PRE_INITIATION	1	1	85	1	PSMB9
REACTOME_DNA_STRAND_ELONGATION	1	1	32	1	POLD4
REACTOME_DOPAMINE_RECEPTORS	1	1	5	0
REACTOME_DOWNREGULATION_OF_ERBB4_SIGNALING	1	1	9	0
REACTOME_DOWNSTREAM_SIGNALING_EVENTS_OF_B_CELL_RECEPTOR_BCR	1	1	81	8	BCL10,FBXW11,IKBKB,KRAS,NFATC1,NFKBIA,PSMB9,REL
REACTOME_DOWNSTREAM_TCR_SIGNALING	1	1	101	6	BCL10,FBXW11,IKBKB,NFKBIA,PSMB9,UBE2D1
REACTOME_DUAL_INCISION_IN_GG_NER	1	1	41	2	POLD4,POLK
REACTOME_DUAL_INCISION_IN_TC_NER	1	1	65	4	CDK7,MNAT1,POLD4,POLK
REACTOME_E2F_ENABLED_INHIBITION_OF_PRE_REPLICATION_COMPLEX_FORMATION	1	1	9	0
REACTOME_E3_UBIQUITIN_LIGASES_UBIQUITINATE_TARGET_PROTEINS	1	1	59	3	BCL10,HLTF,UBE2D1
REACTOME_EARLY_PHASE_OF_HIV_LIFE_CYCLE	1	1	14	0
REACTOME_EICOSANOIDS	1	1	12	0
REACTOME_EICOSANOID_LIGAND_BINDING_RECEPTORS	1	1	15	0
REACTOME_ENOS_ACTIVATION	1	1	11	0
REACTOME_EPIGENETIC_REGULATION_OF_GENE_EXPRESSION	1	1	146	10	BAZ2A,CDK7,CHD3,DNMT3A,H2AFJ,MNAT1,MTA3,SIN3B,SUDS3,TAF1D
REACTOME_ERCC6_CSB_AND_EHMT2_G9A_POSITIVELY_REGULATE_RRNA_EXPRESSION	1	1	74	3	CHD3,H2AFJ,MTA3
REACTOME_ERYTHROCYTES_TAKE_UP_OXYGEN_AND_RELEASE_CARBON_DIOXIDE	1	1	9	0
REACTOME_ESR_MEDIATED_SIGNALING	1	1	219	21	AGO3,AGO4,AKT3,ATF2,CDKN1B,CXXC5,GNG7,GREB1,H2AFJ,HBEGF,HSPB1,IGF1R,KANK1,KRAS,MAPK3,NCOA1,NCOA3,NRIP1,SP1,TGFA,ZNF217
REACTOME_ESTROGEN_BIOSYNTHESIS	1	1	6	0
REACTOME_ESTROGEN_DEPENDENT_GENE_EXPRESSION	1	1	148	13	AGO3,AGO4,ATF2,CXXC5,GREB1,H2AFJ,KANK1,NCOA1,NCOA3,NRIP1,SP1,TGFA,ZNF217
REACTOME_EUKARYOTIC_TRANSLATION_INITIATION	1	1	120	3	EIF4A2,EIF4B,RPL39L
REACTOME_EXPORT_OF_VIRAL_RIBONUCLEOPROTEINS_FROM_NUCLEUS	1	1	33	2	HSPA1A,NUP210
REACTOME_EXTENSION_OF_TELOMERES	1	1	30	1	POLD4
REACTOME_FACTORS_INVOLVED_IN_MEGAKARYOCYTE_DEVELOPMENT_AND_PLATELET_PRODUCTION	1	1	167	21	AK3,DOCK1,DOCK10,DOCK11,DOCK2,DOCK6,DOCK9,EHD3,HMG20B,IRF2,KIF13B,KIF16B,KIF21B,KIF3A,MAFF,MICAL1,PHF21A,PRKAR1A,PRKAR2B,SH2B2,TUBA1A
REACTOME_FANCONI_ANEMIA_PATHWAY	1	1	39	2	FANCF,WDR48
REACTOME_FATTY_ACIDS	1	1	15	0
REACTOME_FBXL7_DOWN_REGULATES_AURKA_DURING_MITOTIC_ENTRY_AND_IN_EARLY_MITOSIS	1	1	55	1	PSMB9
REACTOME_FBXW7_MUTANTS_AND_NOTCH1_IN_CANCER	1	1	5	0
REACTOME_FCERI_MEDIATED_CAPLUS2_MOBILIZATION	1	1	86	4	AHCYL1,ITPR2,NFATC1,TEC
REACTOME_FCERI_MEDIATED_MAPK_ACTIVATION	1	1	87	4	KRAS,MAPK3,MAPK9,PAK1
REACTOME_FCERI_MEDIATED_NF_KB_ACTIVATION	1	1	136	7	BCL10,FBXW11,IKBKB,NFKBIA,PSMB9,TAB3,UBE2D1
REACTOME_FCGR_ACTIVATION	1	1	69	1	YES1
REACTOME_FC_EPSILON_RECEPTOR_FCERI_SIGNALING	1	1	186	17	AHCYL1,BCL10,FBXW11,GAB2,IKBKB,ITPR2,KRAS,LAT2,MAPK3,MAPK9,NFATC1,NFKBIA,PAK1,PSMB9,TAB3,TEC,UBE2D1
REACTOME_FGFR1B_LIGAND_BINDING_AND_ACTIVATION	1	1	6	0
REACTOME_FGFR2C_LIGAND_BINDING_AND_ACTIVATION	1	1	13	0
REACTOME_FGFR2_MUTANT_RECEPTOR_ACTIVATION	1	1	33	1	NCBP2
REACTOME_FGFR3B_LIGAND_BINDING_AND_ACTIVATION	1	1	7	0
REACTOME_FICOLINS_BIND_TO_REPETITIVE_CARBOHYDRATE_STRUCTURES_ON_THE_TARGET_CELL_SURFACE	1	1	5	0
REACTOME_FOLDING_OF_ACTIN_BY_CCT_TRIC	1	1	10	0
REACTOME_FORMATION_OF_ATP_BY_CHEMIOSMOTIC_COUPLING	1	1	18	0
REACTOME_FORMATION_OF_HIV_ELONGATION_COMPLEX_IN_THE_ABSENCE_OF_HIV_TAT	1	1	48	3	CDK7,MNAT1,NCBP2
REACTOME_FORMATION_OF_INCISION_COMPLEX_IN_GG_NER	1	1	43	3	CDK7,MNAT1,PIAS3
REACTOME_FORMATION_OF_TC_NER_PRE_INCISION_COMPLEX	1	1	53	2	CDK7,MNAT1
REACTOME_FORMATION_OF_THE_BETA_CATENIN:TCF_TRANSACTIVATING_COMPLEX	1	1	90	5	AXIN2,H2AFJ,TCF4,TCF7L1,TLE2
REACTOME_FORMATION_OF_THE_CORNIFIED_ENVELOPE	1	1	128	10	DSC2,DSG2,DSP,FURIN,JUP,KAZN,KRT15,KRT19,PPL,ST14
REACTOME_FORMATION_OF_TUBULIN_FOLDING_INTERMEDIATES_BY_CCT_TRIC	1	1	26	1	TUBA1A
REACTOME_FREE_FATTY_ACID_RECEPTORS	1	1	5	0
REACTOME_G0_AND_EARLY_G1	1	1	27	1	TFDP2
REACTOME_G1_S_DNA_DAMAGE_CHECKPOINTS	1	1	68	5	ATM,CDKN1B,CHEK2,PCBP4,PSMB9
REACTOME_G1_S_SPECIFIC_TRANSCRIPTION	1	1	29	1	TFDP2
REACTOME_G2_M_CHECKPOINTS	1	1	168	7	ATM,CHEK2,PSMB9,RAD50,RMI2,RNF168,TP53BP1
REACTOME_G2_M_DNA_DAMAGE_CHECKPOINT	1	1	95	6	ATM,CHEK2,RAD50,RMI2,RNF168,TP53BP1
REACTOME_G2_M_DNA_REPLICATION_CHECKPOINT	1	1	5	0
REACTOME_G2_PHASE	1	1	5	0
REACTOME_GAP_JUNCTION_ASSEMBLY	1	1	37	2	GJB2,TUBA1A
REACTOME_GAP_JUNCTION_TRAFFICKING_AND_REGULATION	1	1	50	4	DAB2,GJB2,MYO6,TUBA1A
REACTOME_GENERATION_OF_SECOND_MESSENGER_MOLECULES	1	1	37	1	PAK1
REACTOME_GENERIC_TRANSCRIPTION_PATHWAY	1	1	1218	150	AGO3,AGO4,AKT3,ARID3A,ATF2,ATM,ATXN3,BBC3,BCL6,BNIP3L,BTG2,CAMK2D,CASP1,CASP10,CAT,CCND2,CCNG1,CCNG2,CDK7,CDKN1B,CHD3,CHEK2,CITED4,CNOT8,COL1A1,CSF2,CTSV,DYRK2,ESRRA,FOXO1,G6PD,GLI2,GLS,H2AFJ,HDAC5,HDAC6,HIPK2,ITGA5,JAG1,JMY,JUNB,KDM5B,KMT2A,KRAS,L3MBTL1,LAMTOR2,LGALS3,LMO2,MAML2,MAP2K6,MAPK3,MGA,MNAT1,MSX2,MT-CO1,NDRG1,NOTCH2,NOTCH3,NR1D1,NR1H2,NR1H3,NR2F6,NR4A1,OCLN,PCBP4,PML,PPARA,PPARD,PPARG,…
REACTOME_GENE_AND_PROTEIN_EXPRESSION_BY_JAK_STAT_SIGNALING_AFTER_INTERLEUKIN_12_STIMULATION	1	1	38	2	LCP1,MSN
REACTOME_GENE_EXPRESSION_TRANSCRIPTION	1	1	1486	172	AGO3,AGO4,AKT3,ARID3A,ATF2,ATM,ATXN3,BAZ2A,BBC3,BCL6,BNIP3L,BTG2,CAMK2D,CASP1,CASP10,CAT,CCND2,CCNG1,CCNG2,CDK7,CDKN1B,CHD3,CHEK2,CITED4,CNOT8,COL1A1,CSF2,CSTF3,CTSV,DNMT3A,DYRK2,ESRRA,FOXO1,G6PD,GLI2,GLS,GTF2E2,GTF3C3,H2AFJ,HDAC5,HDAC6,HIPK2,INTS3,ITGA5,JAG1,JMY,JUNB,KDM5B,KMT2A,KRAS,L3MBTL1,LAMTOR2,LGALS3,LMO2,LSM11,MAML2,MAP2K6,MAPK3,MGA,MLLT3,MNAT1,MSX2,MT-CO1,MTA3,NCBP2,NDRG1,NOTCH2,NOTCH3,N…
REACTOME_GENE_SILENCING_BY_RNA	1	1	136	6	AGO3,AGO4,H2AFJ,NUP210,PIWIL4,TDRKH
REACTOME_GLOBAL_GENOME_NUCLEOTIDE_EXCISION_REPAIR_GG_NER	1	1	84	6	CDK7,MNAT1,PIAS3,POLD4,POLK,XRCC1
REACTOME_GLUCOSE_METABOLISM	1	1	92	7	ALDOC,G6PC3,NUP210,PCK2,PGM2L1,SLC37A1,SLC37A2
REACTOME_GLUCURONIDATION	1	1	25	1	UGP2
REACTOME_GLYCOLYSIS	1	1	72	3	ALDOC,NUP210,PGM2L1
REACTOME_GPCR_LIGAND_BINDING	1	1	454	32	ADM2,APP,C5,CCL28,CD55,CHRM3,CXCL16,ECE1,EDNRA,EDNRB,F2RL2,FZD3,FZD4,GABBR1,GIPR,GNG7,GPR37,GPR65,GPR68,HCAR1,HTR1D,HTR1F,KISS1,LPAR2,OPN3,OXTR,PTH1R,SSTR2,UCN,VIPR1,WNT2B,WNT3
REACTOME_G_ALPHA_I_SIGNALLING_EVENTS	1	1	403	49	ADCY7,AHCYL1,APP,C5,CAMK2D,CAMKK1,CAMKK2,CCL28,CNGA1,CXCL16,GABBR1,GNAL,GNAZ,GNG7,GPC1,GPC6,GPR37,GPSM2,GRK2,HCAR1,HSPG2,HTR1D,HTR1F,ITPR2,LDLR,LPAR2,LPL,LRP10,LRP8,MYO7A,NAPEPLD,NMT2,OPN3,PDE4A,PDE4D,PLA2G4A,PLCB1,PLCB2,PRKAR1A,PRKAR2B,PRKCD,PRKX,RDH10,RDH11,RGS14,RGS9,SDC3,SDC4,SSTR2
REACTOME_G_ALPHA_Q_SIGNALLING_EVENTS	1	1	217	25	APP,CHRM3,DGKA,EDNRA,EDNRB,F2RL2,GNA15,GNG7,GPR65,GPR68,GRK2,GRK5,HBEGF,ITPR2,KISS1,KRAS,LPAR2,MAPK3,MGLL,OXTR,PLCB1,PLCB2,PRKCD,RPS6KA2,RPS6KA3
REACTOME_G_ALPHA_S_SIGNALLING_EVENTS	1	1	541	17	ADCY7,ADM2,GIPR,GNAL,GNAZ,GNG7,GRK2,GRK5,PDE11A,PDE2A,PDE4A,PDE4D,PDE7B,PTH1R,REEP3,REEP6,VIPR1
REACTOME_HATS_ACETYLATE_HISTONES	1	1	140	5	ATF2,ING4,NCOA1,SUPT3H,TAF10
REACTOME_HDACS_DEACETYLATE_HISTONES	1	1	92	7	ARID4A,CHD3,HMG20B,MTA3,PHF21A,SUDS3,TBL1X
REACTOME_HDL_ASSEMBLY	1	1	8	0
REACTOME_HDL_CLEARANCE	1	1	5	0
REACTOME_HDR_THROUGH_HOMOLOGOUS_RECOMBINATION_HRR	1	1	67	5	ATM,POLD4,POLK,RAD50,RMI2
REACTOME_HEDGEHOG_LIGAND_BIOGENESIS	1	1	65	5	ADAM17,ERLEC1,OS9,PSMB9,SEL1L
REACTOME_HEDGEHOG_OFF_STATE	1	1	113	11	ADCY7,FUZ,GLI2,GPR161,IFT140,IFT57,KIF3A,PRKAR1A,PRKAR2B,PSMB9,TUBA1A
REACTOME_HEDGEHOG_ON_STATE	1	1	86	8	CDON,DZIP1,GLI2,GPR161,GRK2,KIF3A,PSMB9,SMURF2
REACTOME_HIGHLY_SODIUM_PERMEABLE_ACETYLCHOLINE_NICOTINIC_RECEPTORS	1	1	7	0
REACTOME_HIV_ELONGATION_ARREST_AND_RECOVERY	1	1	36	0
REACTOME_HIV_INFECTION	1	1	234	20	AP2A1,AP2B1,CDK7,CHMP2B,CUL5,DOCK2,FURIN,GTF2E2,MNAT1,MVB12A,NCBP2,NMT2,NUP210,PDCD6IP,PSMB9,TAF1,TAF10,TSG101,VPS28,VPS37D
REACTOME_HIV_LIFE_CYCLE	1	1	152	15	CDK7,CHMP2B,FURIN,GTF2E2,MNAT1,MVB12A,NCBP2,NMT2,NUP210,PDCD6IP,TAF1,TAF10,TSG101,VPS28,VPS37D
REACTOME_HOMOLOGOUS_DNA_PAIRING_AND_STRAND_EXCHANGE	1	1	42	3	ATM,RAD50,RMI2
REACTOME_HOMOLOGY_DIRECTED_REPAIR	1	1	138	8	ATM,POLD4,POLK,RAD50,RMI2,RNF168,TP53BP1,XRCC1
REACTOME_HORMONE_LIGAND_BINDING_RECEPTORS	1	1	12	0
REACTOME_HOST_INTERACTIONS_OF_HIV_FACTORS	1	1	131	6	AP2A1,AP2B1,CUL5,DOCK2,NUP210,PSMB9
REACTOME_HOST_INTERACTIONS_WITH_INFLUENZA_FACTORS	1	1	43	3	EIF2AK2,NUP210,TGFB1
REACTOME_HSP90_CHAPERONE_CYCLE_FOR_STEROID_HORMONE_RECEPTORS_SHR	1	1	56	3	HSPA1A,HSPA1B,TUBA1A
REACTOME_IMMUNOREGULATORY_INTERACTIONS_BETWEEN_A_LYMPHOID_AND_A_NON_LYMPHOID_CELL	1	1	186	12	CD40,CD8A,CD99,COL1A1,HLA-E,HLA-F,ICAM5,IFITM1,ITGB1,ITGB2,MICB,NECTIN2
REACTOME_INCRETIN_SYNTHESIS_SECRETION_AND_INACTIVATION	1	1	23	0
REACTOME_INFECTIOUS_DISEASE	1	1	382	31	AP2A1,AP2B1,CALR,CBL,CD9,CDK7,CHMP2B,CTNND1,CUL5,DNAJC3,DOCK2,EIF2AK2,FURIN,GTF2E2,HBEGF,HSPA1A,MAP2K6,MNAT1,MVB12A,NCBP2,NMT2,NUP210,PDCD6IP,PSMB9,RPL39L,TAF1,TAF10,TGFB1,TSG101,VPS28,VPS37D
REACTOME_INFLUENZA_INFECTION	1	1	156	7	CALR,DNAJC3,EIF2AK2,HSPA1A,NUP210,RPL39L,TGFB1
REACTOME_INITIAL_TRIGGERING_OF_COMPLEMENT	1	1	79	2	C1R,CFD
REACTOME_INNATE_IMMUNE_SYSTEM	1	1	1104	179	ABI2,ACTR2,ADAM10,AHCYL1,ALAD,ALDH3B1,ALDOC,AMPD3,ANO6,APEH,APP,ARHGAP9,ARL8A,ASAH1,ATF2,ATP11B,ATP6AP2,ATP6V0A1,ATP6V0D2,ATP6V1B1,ATP6V1E2,ATP8A1,B4GALT1,BCL10,BST2,C1R,C5,C6orf120,CAB39,CASP1,CASP10,CAT,CD46,CD47,CD55,CEACAM1,CFD,CKAP4,CLU,CMTM6,CPNE1,CTSH,CTSV,CYSTM1,DHX58,DNAJC3,DOCK1,DOCK2,DSP,DUSP4,ELMO2,ENPP4,ERP44,FBXW11,FUCA1,GAB2,GCA,GHDC,GMFG,GNS,GSN,HEBP2,HEXB,HGSNAT,HLA-E,HSP90B1,HSP…
REACTOME_INTEGRATION_OF_PROVIRUS	1	1	9	0
REACTOME_INTERACTIONS_OF_REV_WITH_HOST_CELLULAR_PROTEINS	1	1	37	1	NUP210
REACTOME_INTERACTIONS_OF_VPR_WITH_HOST_CELLULAR_PROTEINS	1	1	37	1	NUP210
REACTOME_INTERLEUKIN_12_FAMILY_SIGNALING	1	1	57	3	JAK1,LCP1,MSN
REACTOME_INTERLEUKIN_12_SIGNALING	1	1	47	3	JAK1,LCP1,MSN
REACTOME_INTERLEUKIN_18_SIGNALING	1	1	8	0
REACTOME_INTERLEUKIN_23_SIGNALING	1	1	9	0
REACTOME_INTESTINAL_ABSORPTION	1	1	5	0
REACTOME_KERATINIZATION	1	1	216	10	DSC2,DSG2,DSP,FURIN,JUP,KAZN,KRT15,KRT19,PPL,ST14
REACTOME_KINESINS	1	1	60	5	KIF13B,KIF16B,KIF21B,KIF3A,TUBA1A
REACTOME_LECTIN_PATHWAY_OF_COMPLEMENT_ACTIVATION	1	1	8	0
REACTOME_LEUKOTRIENE_RECEPTORS	1	1	5	0
REACTOME_LIPID_PARTICLE_ORGANIZATION	1	1	6	0
REACTOME_MAPK6_MAPK4_SIGNALING	1	1	93	9	AGO3,AGO4,CDC42EP2,FOXO1,HSPB1,MAPK6,NCOA3,PAK1,PSMB9
REACTOME_MASTL_FACILITATES_MITOTIC_PROGRESSION	1	1	10	0
REACTOME_MECP2_REGULATES_TRANSCRIPTION_OF_NEURONAL_LIGANDS	1	1	8	0
REACTOME_MEIOSIS	1	1	117	6	ATM,H2AFJ,MLH3,RAD50,SUN1,SUN2
REACTOME_MEIOTIC_RECOMBINATION	1	1	85	4	ATM,H2AFJ,MLH3,RAD50
REACTOME_MEIOTIC_SYNAPSIS	1	1	79	3	H2AFJ,SUN1,SUN2
REACTOME_MELANIN_BIOSYNTHESIS	1	1	5	0
REACTOME_METABOLISM_OF_AMINO_ACIDS_AND_DERIVATIVES	1	1	372	41	ALDH6A1,ALDH7A1,AMT,ASNS,ASS1,AZIN2,BCAT1,CKB,CTH,DARS,DBT,DUOX1,FAH,GLS,GSTZ1,HIBADH,HIBCH,HNMT,HYKK,KYAT1,LARS,MARS,NAGS,NNMT,PAOX,PCBD1,PHGDH,PPM1K,PSAT1,PSMB9,PYCR2,RPL39L,SARS,SDSL,SERINC2,SERINC3,SLC36A4,SLC44A1,SLC6A8,SQOR,TPO
REACTOME_METABOLISM_OF_NITRIC_OXIDE:_ENOS_ACTIVATION_AND_REGULATION	1	1	15	0
REACTOME_METABOLISM_OF_NON_CODING_RNA	1	1	54	4	GEMIN8,NCBP2,NUP210,SNUPN
REACTOME_METABOLISM_OF_NUCLEOTIDES	1	1	99	11	ADA,AK5,AMPD3,CTPS2,DNPH1,DPYD,GMPR,LHPP,NT5M,NUDT5,RRM2B
REACTOME_METABOLISM_OF_POLYAMINES	1	1	59	3	AZIN2,PAOX,PSMB9
REACTOME_METABOLISM_OF_RNA	1	1	672	32	APOBEC3B,C2orf49,CDK7,CNOT8,CSNK1D,CSNK1E,CSTF3,EIF4A2,EIF4B,EXOSC7,GEMIN8,HSPA1A,HSPB1,LSM11,MNAT1,NCBP2,NUP210,PAN3,PRKCD,PSMB9,RPL39L,SMNDC1,SNUPN,SRSF4,TFB1M,TNKS1BP1,TSEN15,XPOT,XRN1,ZC3H11A,ZCRB1,ZFP36
REACTOME_METALLOPROTEASE_DUBS	1	1	37	2	NLRP3,STAMBP
REACTOME_METALLOTHIONEINS_BIND_METALS	1	1	11	0
REACTOME_METAL_SEQUESTRATION_BY_ANTIMICROBIAL_PROTEINS	1	1	6	0
REACTOME_METHIONINE_SALVAGE_PATHWAY	1	1	6	0
REACTOME_MET_ACTIVATES_PI3K_AKT_SIGNALING	1	1	6	0
REACTOME_MET_ACTIVATES_PTPN11	1	1	5	0
REACTOME_MET_RECEPTOR_ACTIVATION	1	1	6	0
REACTOME_MINERALOCORTICOID_BIOSYNTHESIS	1	1	6	0
REACTOME_MISCELLANEOUS_SUBSTRATES	1	1	12	0
REACTOME_MITOCHONDRIAL_FATTY_ACID_BETA_OXIDATION_OF_UNSATURATED_FATTY_ACIDS	1	1	6	0
REACTOME_MITOCHONDRIAL_PROTEIN_IMPORT	1	1	65	1	MTX2
REACTOME_MITOCHONDRIAL_TRANSLATION	1	1	96	1	GFM2
REACTOME_MITOTIC_G1_G1_S_PHASES	1	1	149	10	AKT3,CCND2,CDK7,CDKN1B,CDKN1C,CDKN2D,MNAT1,PSMB9,PTK6,TFDP2
REACTOME_MITOTIC_G2_G2_M_PHASES	1	1	199	21	CDK7,CEP41,CEP57,CEP70,CKAP5,CNTRL,CSNK1D,CSNK1E,FBXW11,MNAT1,NEDD1,NINL,NME7,OPTN,PHLDA1,PRKAR2B,PSMB9,TUBA1A,TUBG2,TUBGCP2,TUBGCP4
REACTOME_MITOTIC_METAPHASE_AND_ANAPHASE	1	1	201	6	CKAP5,LEMD2,PPP2R5B,PSMB9,TUBA1A,UBE2D1
REACTOME_MITOTIC_PROMETAPHASE	1	1	198	17	CEP41,CEP57,CEP70,CKAP5,CNTRL,CSNK1D,CSNK1E,NEDD1,NINL,NME7,NUMA1,PPP2R5B,PRKAR2B,TUBA1A,TUBG2,TUBGCP2,TUBGCP4
REACTOME_MITOTIC_PROPHASE	1	1	141	9	GOLGA2,H2AFJ,LEMD2,LPIN1,LPIN3,MAPK3,NUMA1,NUP210,USO1
REACTOME_MITOTIC_SPINDLE_CHECKPOINT	1	1	110	3	CKAP5,PPP2R5B,UBE2D1
REACTOME_MITOTIC_TELOPHASE_CYTOKINESIS	1	1	14	0
REACTOME_MRNA_SPLICING	1	1	188	5	CSTF3,NCBP2,SMNDC1,SRSF4,ZCRB1
REACTOME_MRNA_SPLICING_MINOR_PATHWAY	1	1	52	2	NCBP2,ZCRB1
REACTOME_MULTIFUNCTIONAL_ANION_EXCHANGERS	1	1	9	0
REACTOME_MYOCLONIC_EPILEPSY_OF_LAFORA	1	1	9	0
REACTOME_M_PHASE	1	1	392	27	CEP41,CEP57,CEP70,CKAP5,CNTRL,CSNK1D,CSNK1E,GOLGA2,H2AFJ,LEMD2,LPIN1,LPIN3,MAPK3,NEDD1,NINL,NME7,NUMA1,NUP210,PPP2R5B,PRKAR2B,PSMB9,TUBA1A,TUBG2,TUBGCP2,TUBGCP4,UBE2D1,USO1
REACTOME_NEDDYLATION	1	1	234	27	ASB1,ASB2,COMMD10,COMMD6,CUL5,DCAF10,DCAF5,DCAF7,DCUN1D3,EPAS1,FBXL20,FBXL4,FBXL5,FBXO2,FBXO41,FBXO44,FBXO6,FBXW11,FBXW8,KBTBD7,KLHL22,KLHL5,NUB1,PSMB9,UBE2D1,UBXN7,VHL
REACTOME_NEF_MEDIATED_DOWNREGULATION_OF_MHC_CLASS_I_COMPLEX_CELL_SURFACE_EXPRESSION	1	1	10	0
REACTOME_NEGATIVE_EPIGENETIC_REGULATION_OF_RRNA_EXPRESSION	1	1	107	7	BAZ2A,CDK7,H2AFJ,MNAT1,SIN3B,SUDS3,TAF1D
REACTOME_NEGATIVE_REGULATION_OF_ACTIVITY_OF_TFAP2_AP_2_FAMILY_TRANSCRIPTION_FACTORS	1	1	10	0
REACTOME_NEGATIVE_REGULATION_OF_NOTCH4_SIGNALING	1	1	54	1	PSMB9
REACTOME_NEGATIVE_REGULATION_OF_TCF_DEPENDENT_SIGNALING_BY_DVL_INTERACTING_PROTEINS	1	1	5	0
REACTOME_NEUROTOXICITY_OF_CLOSTRIDIUM_TOXINS	1	1	10	0
REACTOME_NGF_INDEPENDANT_TRKA_ACTIVATION	1	1	5	0
REACTOME_NONHOMOLOGOUS_END_JOINING_NHEJ	1	1	69	5	ATM,POLL,RAD50,RNF168,TP53BP1
REACTOME_NONSENSE_MEDIATED_DECAY_NMD	1	1	116	2	NCBP2,RPL39L
REACTOME_NONSENSE_MEDIATED_DECAY_NMD_INDEPENDENT_OF_THE_EXON_JUNCTION_COMPLEX_EJC	1	1	96	2	NCBP2,RPL39L
REACTOME_NOSTRIN_MEDIATED_ENOS_TRAFFICKING	1	1	5	0
REACTOME_NTRK2_ACTIVATES_RAC1	1	1	5	0
REACTOME_NUCLEAR_ENVELOPE_BREAKDOWN	1	1	53	4	LEMD2,LPIN1,LPIN3,NUP210
REACTOME_NUCLEAR_IMPORT_OF_REV_PROTEIN	1	1	34	1	NUP210
REACTOME_NUCLEAR_PORE_COMPLEX_NPC_DISASSEMBLY	1	1	36	1	NUP210
REACTOME_NUCLEOSOME_ASSEMBLY	1	1	73	2	H2AFJ,RSF1
REACTOME_NUCLEOTIDE_EXCISION_REPAIR	1	1	110	6	CDK7,MNAT1,PIAS3,POLD4,POLK,XRCC1
REACTOME_NUCLEOTIDE_LIKE_PURINERGIC_RECEPTORS	1	1	16	0
REACTOME_OLFACTORY_SIGNALING_PATHWAY	1	1	399	3	GNAL,REEP3,REEP6
REACTOME_ORC1_REMOVAL_FROM_CHROMATIN	1	1	71	1	PSMB9
REACTOME_OREXIN_AND_NEUROPEPTIDES_FF_AND_QRFP_BIND_TO_THEIR_RESPECTIVE_RECEPTORS	1	1	8	0
REACTOME_ORGANIC_ANION_TRANSPORT	1	1	5	0
REACTOME_OXIDATIVE_STRESS_INDUCED_SENESCENCE	1	1	124	11	AGO3,AGO4,CDKN2D,H2AFJ,KDM6B,MAP2K6,MAP3K5,MAPK3,MAPK9,TFDP2,TNIK
REACTOME_P2Y_RECEPTORS	1	1	12	0
REACTOME_PASSIVE_TRANSPORT_BY_AQUAPORINS	1	1	13	0
REACTOME_PCP_CE_PATHWAY	1	1	92	8	AP2A1,AP2B1,FZD3,FZD4,PSMB9,RAC2,RYK,SMURF2
REACTOME_PEPTIDE_HORMONE_BIOSYNTHESIS	1	1	14	0
REACTOME_PEPTIDE_HORMONE_METABOLISM	1	1	90	9	ATP6AP2,CPE,ERO1A,ERO1B,EXOC1,EXOC2,EXOC4,RAB27A,UCN
REACTOME_PEPTIDE_LIGAND_BINDING_RECEPTORS	1	1	188	12	APP,C5,CCL28,CXCL16,ECE1,EDNRA,EDNRB,F2RL2,GPR37,KISS1,OXTR,SSTR2
REACTOME_PHASE_1_INACTIVATION_OF_FAST_NAPLUS_CHANNELS	1	1	7	0
REACTOME_PHASE_3_RAPID_REPOLARISATION	1	1	8	0
REACTOME_PHASE_II_CONJUGATION_OF_COMPOUNDS	1	1	109	12	ABHD14B,CHAC1,COMT,GGT1,GGT5,GGT7,GSTM3,GSTM4,GSTZ1,MGST2,NNMT,UGP2
REACTOME_PHOSPHATE_BOND_HYDROLYSIS_BY_NTPDASE_PROTEINS	1	1	8	0
REACTOME_PHOSPHOLIPASE_C_MEDIATED_CASCADE_FGFR2	1	1	18	0
REACTOME_PHOSPHORYLATION_OF_EMI1	1	1	6	0
REACTOME_PI_3K_CASCADE:FGFR1	1	1	21	0
REACTOME_PI_3K_CASCADE:FGFR2	1	1	23	0
REACTOME_PI_3K_CASCADE:FGFR3	1	1	18	0
REACTOME_PKMTS_METHYLATE_HISTONE_LYSINES	1	1	69	3	KMT2A,KMT5B,NFKB2
REACTOME_PLASMA_LIPOPROTEIN_ASSEMBLY	1	1	19	0
REACTOME_POLO_LIKE_KINASE_MEDIATED_EVENTS	1	1	16	0
REACTOME_POSITIVE_EPIGENETIC_REGULATION_OF_RRNA_EXPRESSION	1	1	104	4	CHD3,H2AFJ,MTA3,TAF1D
REACTOME_POST_TRANSLATIONAL_MODIFICATION:_SYNTHESIS_OF_GPI_ANCHORED_PROTEINS	1	1	94	10	CPM,DPM3,LY6E,MELTF,NTNG2,PIGK,PIGT,RECK,RTN4RL2,ULBP2
REACTOME_POST_TRANSLATIONAL_PROTEIN_MODIFICATION	1	1	1429	238	ADAM10,ADAMTS15,ADAMTS2,ADAMTS7,ADAMTS9,ADAMTSL4,ANK2,ANK3,ANO8,APLP2,APP,ARFGAP3,ARSD,ARSK,ASB1,ASB2,ASGR1,ATXN3,AXIN2,B3GNT2,B3GNT3,B3GNT5,B3GNT9,B4GALT1,B4GALT4,B4GALT5,B4GALT6,B4GAT1,BCL10,BET1,C1GALT1C1,CALR,CALU,CD55,CHD3,CHRDL1,CKAP4,CMAS,COG3,COG6,COG7,COMMD10,COMMD6,COPA,COPB2,COPG1,COPG2,COPZ1,CPM,CSF1,CSNK1D,CUL5,DAG1,DCAF10,DCAF5,DCAF7,DCUN1D3,DHPS,DNAJC3,DNMT3A,DPH6,DPM3,EDEM1,EDEM2,…
REACTOME_POTASSIUM_CHANNELS	1	1	99	9	GABBR1,GNG7,HCN4,KCNA7,KCNC4,KCNK6,KCNN3,KCNQ4,KCNS3
REACTOME_POU5F1_OCT4_SOX2_NANOG_ACTIVATE_GENES_RELATED_TO_PROLIFERATION	1	1	13	0
REACTOME_POU5F1_OCT4_SOX2_NANOG_REPRESS_GENES_RELATED_TO_DIFFERENTIATION	1	1	10	0
REACTOME_PRC2_METHYLATES_HISTONES_AND_DNA	1	1	71	2	DNMT3A,H2AFJ
REACTOME_PROCESSING_AND_ACTIVATION_OF_SUMO	1	1	10	0
REACTOME_PROCESSING_OF_CAPPED_INTRON_CONTAINING_PRE_MRNA	1	1	242	7	CSTF3,NCBP2,NUP210,SMNDC1,SRSF4,ZC3H11A,ZCRB1
REACTOME_PROCESSING_OF_DNA_DOUBLE_STRAND_BREAK_ENDS	1	1	98	5	ATM,RAD50,RMI2,RNF168,TP53BP1
REACTOME_PROGRAMMED_CELL_DEATH	1	1	178	19	AKT3,BBC3,BMF,DAPK2,DSG2,DSP,GSN,MAPK3,MAPT,OCLN,OPA1,PRKCD,PSMB9,ROCK1,TFDP2,TNFRSF10B,TNFSF10,UNC5B,XIAP
REACTOME_PROSTANOID_LIGAND_RECEPTORS	1	1	9	0
REACTOME_PROTEIN_FOLDING	1	1	102	11	ARL2,DCAF7,FBXL5,FBXO6,FKBP9,GNAZ,GNG7,PFDN2,RGS9,TUBA1A,USP11
REACTOME_PROTEIN_UBIQUITINATION	1	1	79	5	BCL10,HLTF,UBE2D1,UBE2H,UBE2R2
REACTOME_PYRIMIDINE_SALVAGE	1	1	11	0
REACTOME_RECYCLING_OF_EIF2:GDP	1	1	8	0
REACTOME_REGULATION_OF_ACTIN_DYNAMICS_FOR_PHAGOCYTIC_CUP_FORMATION	1	1	118	10	ABI2,ACTR2,DOCK1,ELMO2,LIMK1,MAPK3,MYH9,PAK1,WASF2,WIPF1
REACTOME_REGULATION_OF_APOPTOSIS	1	1	53	2	OPA1,PSMB9
REACTOME_REGULATION_OF_EXPRESSION_OF_SLITS_AND_ROBOS	1	1	172	6	DAG1,NCBP2,PSMB9,ROBO1,ROBO2,RPL39L
REACTOME_REGULATION_OF_GENE_EXPRESSION_IN_EARLY_PANCREATIC_PRECURSOR_CELLS	1	1	8	0
REACTOME_REGULATION_OF_GENE_EXPRESSION_IN_ENDOCRINE_COMMITTED_NEUROG3PLUS_PROGENITOR_CELLS	1	1	5	0
REACTOME_REGULATION_OF_GLYCOLYSIS_BY_FRUCTOSE_2_6_BISPHOSPHATE_METABOLISM	1	1	12	0
REACTOME_REGULATION_OF_MITOTIC_CELL_CYCLE	1	1	86	2	PSMB9,UBE2D1
REACTOME_REGULATION_OF_MRNA_STABILITY_BY_PROTEINS_THAT_BIND_AU_RICH_ELEMENTS	1	1	87	7	EXOSC7,HSPA1A,HSPB1,PRKCD,PSMB9,XRN1,ZFP36
REACTOME_REGULATION_OF_PTEN_STABILITY_AND_ACTIVITY	1	1	69	6	AKT3,MKRN1,PSMB9,TNKS,TNKS2,XIAP
REACTOME_REGULATION_OF_RUNX2_EXPRESSION_AND_ACTIVITY	1	1	73	5	ESRRA,MSX2,PPARGC1A,PSMB9,RUNX2
REACTOME_REGULATION_OF_RUNX3_EXPRESSION_AND_ACTIVITY	1	1	55	3	PSMB9,SMURF2,TGFB1
REACTOME_REGULATION_OF_TP53_ACTIVITY	1	1	160	17	AKT3,ATM,CCNG1,CHD3,CHEK2,DYRK2,HIPK2,JMY,L3MBTL1,MAP2K6,PML,PPP1R13L,PRKAB2,RAD50,RMI2,TAF1,TAF10
REACTOME_REGULATION_OF_TP53_ACTIVITY_THROUGH_PHOSPHORYLATION	1	1	92	9	ATM,CHEK2,DYRK2,HIPK2,PRKAB2,RAD50,RMI2,TAF1,TAF10
REACTOME_RELAXIN_RECEPTORS	1	1	8	0
REACTOME_RELEASE_OF_APOPTOTIC_FACTORS_FROM_THE_MITOCHONDRIA	1	1	5	0
REACTOME_REPRODUCTION	1	1	143	9	ATM,B4GALT1,CD9,H2AFJ,HVCN1,MLH3,RAD50,SUN1,SUN2
REACTOME_RESOLUTION_OF_SISTER_CHROMATID_COHESION	1	1	125	3	CKAP5,PPP2R5B,TUBA1A
REACTOME_RESPIRATORY_ELECTRON_TRANSPORT	1	1	99	4	ETFB,ETFDH,MT-CO1,NDUFAF3
REACTOME_RESPIRATORY_ELECTRON_TRANSPORT_ATP_SYNTHESIS_BY_CHEMIOSMOTIC_COUPLING_AND_HEAT_PRODUCTION_BY_UNCOUPLING_PROTEINS	1	1	122	6	ETFB,ETFDH,MT-CO1,NDUFAF3,SLC25A27,UCP2
REACTOME_RHO_GTPASES_ACTIVATE_FORMINS	1	1	139	8	CKAP5,DIAPH2,ITGB1,PPP2R5B,RHOB,SCAI,SRGAP2,TUBA1A
REACTOME_RHO_GTPASES_ACTIVATE_KTN1	1	1	11	0
REACTOME_RHO_GTPASES_ACTIVATE_PKNS	1	1	92	4	H2AFJ,MYH9,PAK1,RHOB
REACTOME_RHO_GTPASE_EFFECTORS	1	1	321	28	ABI2,ACTR2,CDKN1B,CKAP5,DIAPH2,DLG4,H2AFJ,IQGAP2,ITGB1,LIMK1,MAPK3,MYH9,MYLK,NOXA1,PAK1,PIK3C3,PIK3R4,PPP2R5B,PRKCD,RAC2,RHOB,RHPN1,ROCK1,SCAI,SRGAP2,TUBA1A,WASF2,WIPF1
REACTOME_RMTS_METHYLATE_HISTONE_ARGININES	1	1	77	4	DNMT3A,H2AFJ,SMARCA2,SMARCD3
REACTOME_RNA_POLYMERASE_II_PRE_TRANSCRIPTION_EVENTS	1	1	84	7	CDK7,GTF2E2,MLLT3,MNAT1,NCBP2,TAF1,TAF10
REACTOME_RNA_POLYMERASE_II_TRANSCRIBES_SNRNA_GENES	1	1	81	7	CDK7,GTF2E2,INTS3,NCBP2,POU2F2,RPRD1A,SP1
REACTOME_RNA_POLYMERASE_II_TRANSCRIPTION_ELONGATION	1	1	61	4	CDK7,MLLT3,MNAT1,NCBP2
REACTOME_RNA_POLYMERASE_II_TRANSCRIPTION_TERMINATION	1	1	66	5	CSTF3,LSM11,NCBP2,SRSF4,ZC3H11A
REACTOME_RNA_POLYMERASE_I_PROMOTER_ESCAPE	1	1	89	4	CDK7,H2AFJ,MNAT1,TAF1D
REACTOME_RNA_POLYMERASE_I_TRANSCRIPTION	1	1	109	7	CDK7,CHD3,H2AFJ,MAPK3,MNAT1,MTA3,TAF1D
REACTOME_ROLE_OF_LAT2_NTAL_LAB_ON_CALCIUM_MOBILIZATION	1	1	71	2	GAB2,LAT2
REACTOME_ROLE_OF_PHOSPHOLIPIDS_IN_PHAGOCYTOSIS	1	1	82	7	AHCYL1,ITPR2,PLA2G6,PLD1,PLD2,PLD3,PRKCD
REACTOME_RRNA_MODIFICATION_IN_THE_NUCLEUS_AND_CYTOSOL	1	1	60	0
REACTOME_RRNA_PROCESSING	1	1	205	5	CSNK1D,CSNK1E,EXOSC7,RPL39L,TFB1M
REACTOME_RRNA_PROCESSING_IN_THE_NUCLEUS_AND_CYTOSOL	1	1	193	4	CSNK1D,CSNK1E,EXOSC7,RPL39L
REACTOME_RUNX1_AND_FOXP3_CONTROL_THE_DEVELOPMENT_OF_REGULATORY_T_LYMPHOCYTES_TREGS	1	1	10	0
REACTOME_RUNX1_REGULATES_ESTROGEN_RECEPTOR_MEDIATED_TRANSCRIPTION	1	1	6	0
REACTOME_RUNX1_REGULATES_GENES_INVOLVED_IN_MEGAKARYOCYTE_DIFFERENTIATION_AND_PLATELET_FUNCTION	1	1	96	5	AGO3,AGO4,H2AFJ,KMT2A,SIN3B
REACTOME_RUNX1_REGULATES_TRANSCRIPTION_OF_GENES_INVOLVED_IN_BCR_SIGNALING	1	1	6	0
REACTOME_RUNX1_REGULATES_TRANSCRIPTION_OF_GENES_INVOLVED_IN_DIFFERENTIATION_OF_HSCS	1	1	128	7	CDK7,H2AFJ,KMT2A,LMO2,MNAT1,PSMB9,YAP1
REACTOME_RUNX1_REGULATES_TRANSCRIPTION_OF_GENES_INVOLVED_IN_INTERLEUKIN_SIGNALING	1	1	5	0
REACTOME_RUNX1_REGULATES_TRANSCRIPTION_OF_GENES_INVOLVED_IN_WNT_SIGNALING	1	1	6	0
REACTOME_RUNX3_REGULATES_IMMUNE_RESPONSE_AND_CELL_MIGRATION	1	1	6	0
REACTOME_SCAVENGING_BY_CLASS_B_RECEPTORS	1	1	6	0
REACTOME_SCAVENGING_OF_HEME_FROM_PLASMA	1	1	69	0
REACTOME_SCF_SKP2_MEDIATED_DEGRADATION_OF_P27_P21	1	1	60	3	CDKN1B,PSMB9,PTK6
REACTOME_SELENOAMINO_ACID_METABOLISM	1	1	118	8	CTH,DARS,HNMT,LARS,MARS,NNMT,RPL39L,SARS
REACTOME_SENESCENCE_ASSOCIATED_SECRETORY_PHENOTYPE_SASP	1	1	108	10	CDKN1B,CDKN2D,CEBPB,H2AFJ,IGFBP7,IL1A,MAPK3,RPS6KA2,RPS6KA3,UBE2D1
REACTOME_SEROTONIN_AND_MELATONIN_BIOSYNTHESIS	1	1	5	0
REACTOME_SIGNALING_BY_FGFR2_IN_DISEASE	1	1	43	2	KRAS,NCBP2
REACTOME_SIGNALING_BY_GPCR	1	1	1174	98	ADCY7,ADM2,AHCYL1,AKAP13,AKT3,APP,ARHGEF10L,ARHGEF12,ARHGEF17,ARHGEF2,ARHGEF3,ARHGEF40,C5,CAMK2D,CAMKK1,CAMKK2,CCL28,CD55,CHRM3,CNGA1,CXCL16,DGKA,ECE1,EDNRA,EDNRB,F2RL2,FZD3,FZD4,GABBR1,GIPR,GNA15,GNAL,GNAZ,GNG7,GPC1,GPC6,GPR37,GPR65,GPR68,GPSM2,GRK2,GRK5,HBEGF,HCAR1,HSPG2,HTR1D,HTR1F,ITPR2,KISS1,KRAS,LDLR,LPAR2,LPL,LRP10,LRP8,MAPK3,MGLL,MYO7A,NAPEPLD,NGEF,NMT2,OPN3,OXTR,PAK1,PDE11A,PDE2A,PDE4A,P…
REACTOME_SIGNALING_BY_HEDGEHOG	1	1	150	19	ADAM17,ADCY7,CDON,DZIP1,ERLEC1,FUZ,GLI2,GPR161,GRK2,IFT140,IFT57,KIF3A,OS9,PRKAR1A,PRKAR2B,PSMB9,SEL1L,SMURF2,TUBA1A
REACTOME_SIGNALING_BY_MST1	1	1	5	0
REACTOME_SIGNALING_BY_NOTCH	1	1	244	34	ADAM10,ADAM17,AGO3,AGO4,APH1B,ATP2A3,B4GALT1,CNTN1,ELF3,FURIN,H2AFJ,HDAC5,HDAC6,HEYL,JAG1,JAG2,MAML2,MDK,MIB1,NCSTN,NEURL1B,NOTCH2,NOTCH3,PBX1,PSEN1,PSMB9,RAB6A,SEL1L,SMAD3,ST3GAL3,ST3GAL6,TBL1X,TFDP2,TLE2
REACTOME_SIGNALING_BY_NUCLEAR_RECEPTORS	1	1	262	32	AGO3,AGO4,AKT3,ALDH1A3,ATF2,CDKN1B,CPT1A,CPT1B,CXXC5,GNG7,GREB1,H2AFJ,HBEGF,HSPB1,IGF1R,KANK1,KRAS,MAPK3,NCOA1,NCOA3,NRIP1,PDK3,PDK4,PPARD,RARB,RARG,RDH10,RDH11,RXRB,SP1,TGFA,ZNF217
REACTOME_SIGNALING_BY_RHO_GTPASES	1	1	450	58	ABI2,ACTR2,AKAP13,ARAP3,ARHGAP12,ARHGAP18,ARHGAP22,ARHGAP25,ARHGAP26,ARHGAP29,ARHGAP30,ARHGAP35,ARHGAP9,ARHGEF10L,ARHGEF12,ARHGEF17,ARHGEF2,ARHGEF3,ARHGEF40,CDKN1B,CKAP5,DIAPH2,DLG4,FAM13A,GDI1,GMIP,H2AFJ,IQGAP2,ITGB1,LIMK1,MAPK3,MYH9,MYLK,MYO9A,NGEF,NOXA1,OCRL,OPHN1,PAK1,PIK3C3,PIK3R4,PLEKHG2,PLEKHG5,PPP2R5B,PRKCD,RAC2,RHOB,RHOBTB1,RHOT1,RHPN1,ROCK1,SCAI,SOS2,SRGAP2,STARD8,TUBA1A,WASF2,WIPF1
REACTOME_SIGNALING_BY_ROBO_RECEPTORS	1	1	218	12	DAG1,GPC1,NCBP2,NRP1,NTN1,PAK1,PSMB9,ROBO1,ROBO2,RPL39L,SOS2,SRGAP2
REACTOME_SIGNALING_BY_THE_B_CELL_RECEPTOR_BCR	1	1	166	14	AHCYL1,BCL10,FBXW11,IKBKB,ITPR2,KRAS,NFATC1,NFKBIA,PIK3CD,PSMB9,PTPN6,REL,STIM1,TRPC1
REACTOME_SIGNALING_BY_WNT	1	1	327	38	AGO3,AGO4,AP2A1,AP2B1,AXIN2,CSNK1E,CTNNBIP1,FZD3,FZD4,GNG7,H2AFJ,HECW1,ITPR2,KREMEN1,LGR4,LRP5,NFATC1,NLK,PLCB1,PLCB2,PPP2R5B,PRKG1,PRKG2,PSMB9,RAC2,RYK,SMURF2,SOX4,SOX6,TCF4,TCF7L1,TLE2,TMED5,TNKS,TNKS2,WNT2B,WNT3,XIAP
REACTOME_SIRT1_NEGATIVELY_REGULATES_RRNA_EXPRESSION	1	1	66	2	H2AFJ,TAF1D
REACTOME_SLC_TRANSPORTER_DISORDERS	1	1	100	11	NUP210,SLC11A2,SLC12A6,SLC16A1,SLC17A5,SLC22A18,SLC22A5,SLC2A10,SLC35A3,SLC40A1,SLC4A4
REACTOME_SODIUM_COUPLED_PHOSPHATE_COTRANSPORTERS	1	1	5	0
REACTOME_SRP_DEPENDENT_COTRANSLATIONAL_PROTEIN_TARGETING_TO_MEMBRANE	1	1	113	2	RPL39L,SRP54
REACTOME_STABILIZATION_OF_P53	1	1	57	3	ATM,CHEK2,PSMB9
REACTOME_SUMOYLATION	1	1	187	24	CHD3,DNMT3A,HIC1,HIPK2,IKBKE,NCOA1,NFKB2,NFKBIA,NR1H2,NR1H3,NRIP1,NSMCE1,NUP210,PIAS3,PML,PPARA,PPARG,PPARGC1A,RNF168,SP100,THRB,TP53BP1,UHRF2,VHL
REACTOME_SUMOYLATION_OF_CHROMATIN_ORGANIZATION_PROTEINS	1	1	71	2	CHD3,NUP210
REACTOME_SUMOYLATION_OF_DNA_DAMAGE_RESPONSE_AND_REPAIR_PROTEINS	1	1	77	5	NSMCE1,NUP210,PML,RNF168,SP100
REACTOME_SUMOYLATION_OF_DNA_REPLICATION_PROTEINS	1	1	46	2	NUP210,PIAS3
REACTOME_SUMOYLATION_OF_RNA_BINDING_PROTEINS	1	1	47	1	NUP210
REACTOME_SUMOYLATION_OF_SUMOYLATION_PROTEINS	1	1	35	1	NUP210
REACTOME_SUMO_IS_CONJUGATED_TO_E1_UBA2:SAE1	1	1	5	0
REACTOME_SUMO_IS_PROTEOLYTICALLY_PROCESSED	1	1	6	0
REACTOME_SUMO_IS_TRANSFERRED_FROM_E1_TO_E2_UBE2I_UBC9	1	1	7	0
REACTOME_SWITCHING_OF_ORIGINS_TO_A_POST_REPLICATIVE_STATE	1	1	90	2	PSMB9,UBE2D1
REACTOME_SYNTHESIS_OF_12_EICOSATETRAENOIC_ACID_DERIVATIVES	1	1	7	0
REACTOME_SYNTHESIS_OF_15_EICOSATETRAENOIC_ACID_DERIVATIVES	1	1	6	0
REACTOME_SYNTHESIS_OF_5_EICOSATETRAENOIC_ACIDS	1	1	9	0
REACTOME_SYNTHESIS_OF_DOLICHYL_PHOSPHATE	1	1	6	0
REACTOME_SYNTHESIS_OF_GLYCOSYLPHOSPHATIDYLINOSITOL_GPI	1	1	18	0
REACTOME_SYNTHESIS_OF_LIPOXINS_LX	1	1	6	0
REACTOME_SYNTHESIS_OF_PIPS_AT_THE_ER_MEMBRANE	1	1	5	0
REACTOME_SYNTHESIS_OF_PYROPHOSPHATES_IN_THE_CYTOSOL	1	1	10	0
REACTOME_SYNTHESIS_OF_WYBUTOSINE_AT_G37_OF_TRNA_PHE	1	1	6	0
REACTOME_SYNTHESIS_SECRETION_AND_INACTIVATION_OF_GLUCOSE_DEPENDENT_INSULINOTROPIC_POLYPEPTIDE_GIP	1	1	13	0
REACTOME_S_PHASE	1	1	161	10	AKT3,CDK7,CDKN1B,ESCO1,MNAT1,POLD4,PSMB9,PTK6,TFDP2,UBE2D1
REACTOME_TACHYKININ_RECEPTORS_BIND_TACHYKININS	1	1	5	0
REACTOME_TCF_DEPENDENT_SIGNALING_IN_RESPONSE_TO_WNT	1	1	232	22	AXIN2,CSNK1E,CTNNBIP1,FZD4,H2AFJ,HECW1,KREMEN1,LGR4,LRP5,PPP2R5B,PSMB9,RYK,SMURF2,SOX4,SOX6,TCF4,TCF7L1,TLE2,TNKS,TNKS2,WNT3,XIAP
REACTOME_TCR_SIGNALING	1	1	122	9	BCL10,FBXW11,IKBKB,NFKBIA,PAK1,PSMB9,PTPN22,PTPRJ,UBE2D1
REACTOME_TELOMERE_C_STRAND_LAGGING_STRAND_SYNTHESIS	1	1	24	1	POLD4
REACTOME_TELOMERE_EXTENSION_BY_TELOMERASE	1	1	6	0
REACTOME_TELOMERE_MAINTENANCE	1	1	82	2	H2AFJ,POLD4
REACTOME_TFAP2A_ACTS_AS_A_TRANSCRIPTIONAL_REPRESSOR_DURING_RETINOIC_ACID_INDUCED_CELL_DIFFERENTIATION	1	1	5	0
REACTOME_THE_CITRIC_ACID_TCA_CYCLE_AND_RESPIRATORY_ELECTRON_TRANSPORT	1	1	173	13	ETFB,ETFDH,GSTZ1,IDH2,MT-CO1,NDUFAF3,PDK3,PDK4,PPARD,SLC16A1,SLC25A27,SUCLG2,UCP2
REACTOME_THE_RETINOID_CYCLE_IN_CONES_DAYLIGHT_VISION	1	1	7	0
REACTOME_THE_ROLE_OF_GTSE1_IN_G2_M_PROGRESSION_AFTER_G2_CHECKPOINT	1	1	78	2	PSMB9,TUBA1A
REACTOME_TLR3_MEDIATED_TICAM1_DEPENDENT_PROGRAMMED_CELL_DEATH	1	1	6	0
REACTOME_TNFR2_NON_CANONICAL_NF_KB_PATHWAY	1	1	100	10	CD40,FBXW11,NFKB2,PSMB9,TNFRSF14,TNFRSF1A,TNFRSF1B,TNFRSF25,TNFSF12,TNFSF9
REACTOME_TOXICITY_OF_BOTULINUM_TOXIN_TYPE_D_BONT_D	1	1	5	0
REACTOME_TP53_REGULATES_TRANSCRIPTION_OF_DNA_REPAIR_GENES	1	1	65	4	ATF2,ATM,CDK7,MNAT1
REACTOME_TRANSCRIPTIONAL_REGULATION_BY_E2F6	1	1	34	2	MGA,TFDP2
REACTOME_TRANSCRIPTIONAL_REGULATION_BY_RUNX1	1	1	237	20	AGO3,AGO4,CCND2,CDK7,CSF2,CTSV,H2AFJ,HIPK2,KMT2A,LGALS3,LMO2,MNAT1,OCLN,PML,PSMB9,RUNX2,SIN3B,SMARCA2,SMARCD3,YAP1
REACTOME_TRANSCRIPTIONAL_REGULATION_BY_RUNX2	1	1	120	14	AKT3,COL1A1,ESRRA,GLI2,HDAC6,ITGA5,LGALS3,MAPK3,MSX2,PPARGC1A,PSMB9,RUNX2,YAP1,YES1
REACTOME_TRANSCRIPTIONAL_REGULATION_BY_SMALL_RNAS	1	1	105	2	H2AFJ,NUP210
REACTOME_TRANSCRIPTIONAL_REGULATION_BY_TP53	1	1	363	47	AGO3,AGO4,AKT3,ARID3A,ATF2,ATM,BBC3,BCL6,BNIP3L,BTG2,CASP1,CASP10,CCNG1,CDK7,CDKN1B,CHD3,CHEK2,CNOT8,DYRK2,G6PD,GLS,HIPK2,JMY,L3MBTL1,LAMTOR2,MAP2K6,MNAT1,MT-CO1,NDRG1,PCBP4,PML,PPP1R13L,PRDX5,PRKAB2,RAD50,RMI2,RRAGD,RRM2B,TAF1,TAF10,TFDP2,TMEM219,TNFRSF10B,TNFRSF10C,TNFRSF10D,TNKS1BP1,TSC1
REACTOME_TRANSCRIPTIONAL_REGULATION_OF_GRANULOPOIESIS	1	1	88	5	CEBPB,H2AFJ,KMT2A,PML,TFDP2
REACTOME_TRANSCRIPTION_COUPLED_NUCLEOTIDE_EXCISION_REPAIR_TC_NER	1	1	78	5	CDK7,MNAT1,POLD4,POLK,XRCC1
REACTOME_TRANSCRIPTION_OF_THE_HIV_GENOME	1	1	73	6	CDK7,GTF2E2,MNAT1,NCBP2,TAF1,TAF10
REACTOME_TRANSLATION	1	1	295	16	APEH,CARS,DARS,EIF4A2,EIF4B,GARS,GFM2,IARS2,LARS,MARS,PPA2,RPL39L,SARS,SRP54,WARS,YARS
REACTOME_TRANSLESION_SYNTHESIS_BY_POLH	1	1	19	0
REACTOME_TRANSPORT_AND_SYNTHESIS_OF_PAPS	1	1	6	0
REACTOME_TRANSPORT_OF_MATURE_MRNAS_DERIVED_FROM_INTRONLESS_TRANSCRIPTS	1	1	43	2	NCBP2,NUP210
REACTOME_TRANSPORT_OF_MATURE_TRANSCRIPT_TO_CYTOPLASM	1	1	84	4	NCBP2,NUP210,SRSF4,ZC3H11A
REACTOME_TRANSPORT_OF_SMALL_MOLECULES	1	1	728	113	ABCA2,ABCC3,ABCC6,ABCG4,ACO1,ADCY7,ADD3,AHCYL2,ANO10,ANO6,ANO8,AP2A1,AP2B1,ARL2,ASIC1,ASIC3,ATP10D,ATP11B,ATP13A2,ATP2A3,ATP2B2,ATP2B4,ATP6V0A1,ATP6V0D2,ATP6V1B1,ATP6V1E2,ATP7B,ATP8A1,ATP8B1,ATP8B2,ATP9A,CAMK2D,CLCN3,CLCN6,CYB5R2,CYBRD1,DMTN,ERLEC1,ERLIN2,FBXL5,FURIN,GNG7,HFE,LDLR,LIPG,LPL,MBTPS2,MICU2,NALCN,NIPA1,NPC1,NPC2,NR1H2,NR1H3,OS9,OSTM1,PCSK9,PEX19,PLTP,PRKAR1A,PRKAR2B,PSMB9,RAB11A,RYR2,…
REACTOME_TRANSPORT_OF_THE_SLBP_DEPENDANT_MATURE_MRNA	1	1	36	2	NCBP2,NUP210
REACTOME_TRIF_MEDIATED_PROGRAMMED_CELL_DEATH	1	1	9	0
REACTOME_TRNA_MODIFICATION_IN_THE_MITOCHONDRION	1	1	9	0
REACTOME_TRNA_MODIFICATION_IN_THE_NUCLEUS_AND_CYTOSOL	1	1	43	0
REACTOME_TRNA_PROCESSING	1	1	111	4	C2orf49,NUP210,TSEN15,XPOT
REACTOME_TRNA_PROCESSING_IN_THE_MITOCHONDRION	1	1	7	0
REACTOME_TRNA_PROCESSING_IN_THE_NUCLEUS	1	1	59	4	C2orf49,NUP210,TSEN15,XPOT
REACTOME_UB_SPECIFIC_PROCESSING_PROTEASES	1	1	221	21	AXIN2,FKBP8,NFKBIA,POLB,PSMB9,RHOT1,SMAD3,SMURF2,SUDS3,TAF10,TNKS,TNKS2,USP11,USP20,USP25,USP28,USP3,USP30,USP44,USP48,WDR48
REACTOME_UCH_PROTEINASES	1	1	102	3	MBD5,PSMB9,TGFB1
REACTOME_UNWINDING_OF_DNA	1	1	12	0
REACTOME_VIF_MEDIATED_DEGRADATION_OF_APOBEC3G	1	1	54	2	CUL5,PSMB9
REACTOME_VIRAL_MESSENGER_RNA_SYNTHESIS	1	1	44	1	NUP210
REACTOME_VLDL_ASSEMBLY	1	1	5	0
REACTOME_WAX_AND_PLASMALOGEN_BIOSYNTHESIS	1	1	7	0
REACTOME_ZINC_EFFLUX_AND_COMPARTMENTALIZATION_BY_THE_SLC30_FAMILY	1	1	7	0
